# Supplementary material for: Genome-wide CRISPR off-target prediction and optimization using RNA-DNA interaction fingerprints
Source: Nat Commun. 2023 Nov 18;14:7521. doi: 10.1038/s41467-023-42695-4 (PMC10657421; doi:10.1038/s41467-023-42695-4)
Supplement: Supplementary file 4 — Supplementary Data 1 [file 41467_2023_42695_MOESM4_ESM.xlsx]

## Sheet: SheetDescription
Sheet	Description
Features	Features for CRISOT-FP
Encode1	Example feature encoding results for sgRNA-DNA pair: GAGTCCGAGCAGAAGAAGAANGG GAGTCCGAGCAGAAGAAGAAGGG
Encode2	Example feature encoding results for sgRNA-DNA pair: GAGTCCGAGCAGAAGAAGAANGG CAGTTCTAGGATAAGAAGAGAGG
Encode3	Example feature encoding results for sgRNA-DNA pair: GAGTCCGAGCAGAAGAAGAANGG TCTTCCGAGAAGATGCAGAAAGG

## Sheet: Features
Features for CRISOT-FP
	TT	TG	TC	TA	GT	GG	GC	GA	CT	CG	CC	CA	AT	AG	AC	AA	FeatureType	Detailed	Additional description
resA@P resA@C5'	0.357757	0.657347	1	-0.187973	0.0806467	-0.0314418	-0.917474	-1	0.370893	-0.25165	0.341891	-0.695887	0.428298	0.364105	0.393286	0.523146	Atom position: Distance	resA and resB mean the RNA and DNA nucleotides
resA@P resA@C3'	-0.0402056	-1	-0.331029	-0.661008	0.904557	0.933789	0.315837	1	-0.539927	-0.898929	0.18392	-0.661744	0.0262514	-0.0717539	0.796703	0.493113	Atom position: Distance	@ follows a specific atom
resA@P resA@O5'	0.324194	-0.0381386	0.450315	0.591075	-1	-0.0731042	-0.0493608	0.989586	-0.336532	-0.178748	-0.137805	-0.703182	0.273148	0.569391	0.0829535	1	Atom position: Distance	so "resA@P resA@C5'" means the distance between P of RNA and C5' of RNA
resA@P resA@C1'	0.284306	0.673241	0.253784	1	-0.87174	-0.29333	0.410474	0.0761699	0.432563	0.905284	0.308812	0.953127	-0.004022	-0.253082	-1	-0.448693	Atom position: Distance
resA@P resA@N9	0.320444	0.641325	0.384476	1	-0.963037	-0.662938	-0.127947	-0.323109	0.368531	0.872849	0.342178	0.939325	-0.377743	-0.623296	-1	-0.755605	Atom position: Distance
resA@P resA@N1	-1	-0.909895	-0.970276	-0.791493	0.786636	0.872054	1	0.967983	-0.933875	-0.769797	-0.929656	-0.745902	0.963626	0.902134	0.815096	0.886895	Atom position: Distance
resA@P resB@P	0.566179	-0.558784	1	-0.76897	0.851654	0.195023	0.316275	-0.021536	-0.17527	-1	0.587495	-0.850468	0.417173	-0.179473	0.426578	0.364265	Atom position: Distance
resA@P resB@C5'	0.263339	-0.502689	0.539506	-1	0.481187	0.118503	-0.746898	-0.48841	-0.0103764	-0.868329	0.337162	-0.95507	-0.324783	-0.0385762	1	0.131657	Atom position: Distance
resA@P resB@C3'	0.165738	-0.373481	0.347286	-1	0.54328	-0.0194937	-0.422259	-0.625229	0.137168	-0.710797	0.23914	-0.958913	-0.151948	-0.0129119	1	0.0401108	Atom position: Distance
resA@P resB@O5'	0.488313	-0.552307	0.874936	-1	0.968383	0.157503	0.0915083	-0.261188	0.0419459	-0.967564	0.571697	-0.979786	0.30274	-0.0195299	1	0.242919	Atom position: Distance
resA@P resB@C1'	0.155519	-0.349038	0.368276	-1	0.789894	-0.0231515	0.198743	-0.558973	0.125408	-0.627207	0.244364	-0.96714	0.109346	0.0399337	1	0.00163436	Atom position: Distance
resA@P resB@N9	0.0491329	-0.551841	0.179339	-1	1	-0.181382	0.905712	-0.502861	0.112412	-0.611486	0.110689	-0.858485	0.416315	0.00075592	0.862646	-0.154663	Atom position: Distance
resA@P resB@N1	-1	-0.159277	-0.752278	-0.51851	0.465963	0.0536912	1	-0.0293801	-0.736876	-0.045849	-0.944673	-0.279384	0.15071	0.443721	-0.0388192	0.120259	Atom position: Distance
resA@C5' resA@C3'	-0.286146	-0.678314	-0.551356	-1	0.963401	0.522866	-0.239205	0.230606	0.0928414	-0.581148	-0.101545	-0.602271	-0.166995	-0.0861885	1	0.105547	Atom position: Distance
resA@C5' resA@O5'	1	0.546342	0.701067	-0.499657	0.0769439	0.878971	0.0554546	-1	0.708723	0.59379	-0.294739	0.5995	0.290214	0.0242706	0.490799	-0.926688	Atom position: Distance
resA@C5' resA@C1'	0.426456	0.587518	0.33324	0.971744	-0.798459	-0.392967	0.124429	-0.0768676	0.455302	0.862815	0.543103	1	-0.279552	-0.450237	-1	-0.50254	Atom position: Distance
resA@C5' resA@N9	0.477195	0.688689	0.624236	1	-1	-0.8787	-0.549547	-0.662116	0.416558	0.873898	0.503238	0.948631	-0.661278	-0.824265	-0.966708	-0.84196	Atom position: Distance
resA@C5' resA@N1	-1	-0.971887	-0.977877	-0.925551	0.932612	0.95599	0.98009	0.969783	-0.970854	-0.902752	-0.954376	-0.893907	0.988929	0.984856	0.962101	1	Atom position: Distance
resA@C5' resB@P	0.176908	-0.883013	0.301225	-1	1	0.126938	0.142262	0.0865477	0.450468	-0.665722	0.210364	-0.368266	0.252322	-0.0692286	0.966034	0.231663	Atom position: Distance
resA@C5' resB@C5'	-0.113602	-0.650753	-0.0519535	-1	0.383709	-0.0568546	-0.738211	-0.432522	0.234005	-0.588832	-0.0447254	-0.589805	-0.410236	-0.0658477	1	-0.0843172	Atom position: Distance
resA@C5' resB@C3'	-0.141623	-0.534397	-0.121097	-1	0.507403	-0.158994	-0.360103	-0.510548	0.337798	-0.485223	-0.0616424	-0.60827	-0.182204	-0.0300957	1	-0.143078	Atom position: Distance
resA@C5' resB@O5'	-0.0358187	-0.740043	0.037077	-1	0.731317	-0.0607106	-0.0971293	-0.216044	0.354892	-0.577823	0.0392947	-0.482237	0.0420296	-0.0498842	1	-0.0426865	Atom position: Distance
resA@C5' resB@C1'	-0.137911	-0.556673	-0.11862	-1	0.77945	-0.156885	0.313731	-0.421275	0.339825	-0.435679	-0.0492378	-0.608498	0.0894821	0.0093233	1	-0.167716	Atom position: Distance
resA@C5' resB@N9	-0.216929	-0.769869	-0.296411	-1	1	-0.286965	0.992472	-0.344082	0.347806	-0.429253	-0.15555	-0.49455	0.378298	-0.0233989	0.894613	-0.295621	Atom position: Distance
resA@C5' resB@N1	-0.954944	-0.409973	-1	-0.447699	0.398795	-0.105535	1	0.0629921	-0.378294	0.00678401	-0.928556	0.0128491	0.141422	0.232889	-0.0682853	-0.07625	Atom position: Distance
resA@C3' resA@O5'	-0.482953	-1	-0.70398	-0.450397	0.702428	0.603161	0.393526	1	-0.606329	-0.732549	-0.256129	-0.446335	0.0930806	-0.173842	0.377848	0.0979694	Atom position: Distance
resA@C3' resA@C1'	0.21699	0.4649	1	0.525357	-1	-0.812512	-0.759536	-0.815455	0.139443	0.528575	0.49424	0.321442	-0.58464	-0.64744	-0.860769	-0.54119	Atom position: Distance
resA@C3' resA@N9	0.435928	0.780373	1	0.862951	-1	-0.988057	-0.853414	-0.914854	0.230262	0.760848	0.488305	0.57286	-0.579198	-0.76601	-0.75533	-0.667147	Atom position: Distance
resA@C3' resA@N1	-0.991854	-0.952951	-0.953038	-0.959702	0.874906	0.861528	0.821368	0.816896	-1	-0.942752	-0.963436	-0.988248	0.918196	0.93847	0.972168	1	Atom position: Distance
resA@C3' resB@P	-0.0479506	-0.846538	0.0740309	-1	0.73429	-0.0762305	-0.188567	-0.0785041	0.552819	-0.482526	-0.00675994	-0.245744	0.0885342	-0.0736544	1	0.0106362	Atom position: Distance
resA@C3' resB@C5'	-0.211879	-0.636183	-0.116947	-1	0.293502	-0.179528	-0.796501	-0.497183	0.281678	-0.498922	-0.132113	-0.521315	-0.412725	-0.0703675	1	-0.202436	Atom position: Distance
resA@C3' resB@C3'	-0.203132	-0.514966	-0.129312	-1	0.455671	-0.275003	-0.369502	-0.55663	0.375822	-0.417972	-0.109925	-0.542025	-0.14857	-0.0247744	1	-0.245554	Atom position: Distance
resA@C3' resB@O5'	-0.176298	-0.724804	-0.0879986	-1	0.574198	-0.21122	-0.256719	-0.307869	0.416673	-0.46069	-0.0941379	-0.387928	-0.0225925	-0.0586819	1	-0.192234	Atom position: Distance
resA@C3' resB@C1'	-0.21116	-0.566747	-0.172184	-1	0.754827	-0.276155	0.379606	-0.437491	0.408002	-0.36602	-0.114991	-0.514835	0.152965	0.0134757	1	-0.268324	Atom position: Distance
resA@C3' resB@N9	-0.338441	-0.821809	-0.426219	-1	0.914443	-0.436993	1	-0.361268	0.390857	-0.372084	-0.27612	-0.383985	0.389937	-0.0562512	0.836165	-0.426119	Atom position: Distance
resA@C3' resB@N1	-0.924002	-0.43555	-1	-0.388783	0.325768	-0.214601	1	0.0616065	-0.269493	0.0433122	-0.90011	0.11524	0.196702	0.163788	-0.132714	-0.176581	Atom position: Distance
resA@O5' resA@C1'	0.365675	0.619143	0.246026	1	-0.673081	-0.404923	0.300163	-0.0220647	0.376946	0.911413	0.468119	0.938471	-0.15386	-0.446321	-1	-0.657445	Atom position: Distance
resA@O5' resA@N9	0.385653	0.645621	0.471382	1	-0.930181	-0.820835	-0.337949	-0.492935	0.349352	0.875749	0.431276	0.918398	-0.522505	-0.789045	-1	-0.899728	Atom position: Distance
resA@O5' resA@N1	-1	-0.944271	-0.974607	-0.862003	0.899086	0.923056	0.998004	0.982652	-0.958411	-0.835842	-0.936057	-0.826111	1	0.957706	0.928342	0.956029	Atom position: Distance
resA@O5' resB@P	0.394398	-0.780448	0.773242	-1	1	0.125464	0.211891	-0.0247506	0.0969318	-0.954525	0.428129	-0.743836	0.393623	-0.159099	0.746469	0.280529	Atom position: Distance
resA@O5' resB@C5'	0.0685107	-0.563314	0.270759	-1	0.430871	0.00943593	-0.751209	-0.477456	0.100346	-0.726559	0.142679	-0.785241	-0.345602	-0.051938	1	0.00356953	Atom position: Distance
resA@O5' resB@C3'	0.0181796	-0.436915	0.15361	-1	0.525011	-0.104835	-0.406147	-0.587572	0.217659	-0.606133	0.0973826	-0.805363	-0.149709	-0.0205375	1	-0.0633062	Atom position: Distance
resA@O5' resB@O5'	0.198334	-0.631885	0.458443	-1	0.832299	0.0127585	-0.0343643	-0.264147	0.193107	-0.757089	0.279821	-0.732767	0.184124	-0.0350558	1	0.0633577	Atom position: Distance
resA@O5' resB@C1'	0.0111786	-0.434525	0.161033	-1	0.781838	-0.105907	0.241	-0.507083	0.219098	-0.534685	0.101863	-0.803735	0.121304	0.0286239	1	-0.0950594	Atom position: Distance
resA@O5' resB@N9	-0.0840465	-0.6411	-0.0261138	-1	1	-0.248616	0.936697	-0.435315	0.22591	-0.51646	-0.020849	-0.683546	0.423805	-0.00203698	0.884378	-0.235883	Atom position: Distance
resA@O5' resB@N1	-1	-0.305493	-0.874714	-0.501525	0.418923	-0.0724403	1	-0.0030568	-0.547356	-0.0247756	-0.957369	-0.129148	0.177806	0.318189	-0.068187	-0.0246135	Atom position: Distance
resA@C1' resA@N9	-0.661301	0.0175453	-0.159998	0.141424	0.763647	0.056551	0.271637	0.777535	0.706614	1	0.242791	-0.615043	-0.982679	-0.0181808	-0.964985	-1	Atom position: Distance
resA@C1' resA@N1	-1	-0.996363	-0.998505	-0.996155	0.981401	0.987208	0.996124	0.989652	-0.988462	-0.987777	-0.98948	-0.990134	1	0.998688	0.98672	0.996962	Atom position: Distance
resA@C1' resB@P	-0.295765	-0.935574	-0.197118	-1	0.772497	-0.136234	0.0229751	0.0450782	0.761706	-0.25851	-0.261693	0.0108096	0.258889	-0.0681643	1	-0.117616	Atom position: Distance
resA@C1' resB@C5'	-0.339253	-0.702083	-0.245726	-1	0.299362	-0.186046	-0.730249	-0.426583	0.383637	-0.398039	-0.275275	-0.395628	-0.342222	-0.0711065	1	-0.244533	Atom position: Distance
resA@C1' resB@C3'	-0.302623	-0.558849	-0.2153	-1	0.437971	-0.272479	-0.356144	-0.518337	0.442638	-0.343566	-0.223448	-0.460982	-0.100293	-0.0193412	1	-0.273998	Atom position: Distance
resA@C1' resB@O5'	-0.34724	-0.800927	-0.262633	-1	0.590345	-0.238467	-0.145406	-0.220792	0.55757	-0.315632	-0.276101	-0.214447	0.0808245	-0.05639	1	-0.266701	Atom position: Distance
resA@C1' resB@C1'	-0.333943	-0.615101	-0.272218	-1	0.723027	-0.276073	0.375096	-0.388913	0.476605	-0.270049	-0.245361	-0.405007	0.20272	0.0298653	1	-0.3167	Atom position: Distance
resA@C1' resB@N9	-0.463372	-0.862843	-0.536817	-1	0.877059	-0.436916	1	-0.305588	0.464146	-0.26635	-0.403182	-0.266011	0.43407	-0.0409221	0.828568	-0.483935	Atom position: Distance
resA@C1' resB@N1	-0.923466	-0.433983	-1	-0.37042	0.32234	-0.203271	1	0.0994926	-0.15912	0.110552	-0.911408	0.188395	0.280192	0.169491	-0.086253	-0.207745	Atom position: Distance
resA@N9 resA@N1	-1	-0.997919	-0.998197	-0.997531	0.974142	0.9745	0.976808	0.975521	-0.973383	-0.9709	-0.973675	-0.972487	1	0.998302	0.997295	0.996344	Atom position: Distance
resA@N9 resB@P	-0.135509	-0.789853	0.211417	-1	0.861349	-0.0191808	0.163104	0.0126482	0.53724	-0.408691	-0.109314	-0.267112	0.542102	0.0293599	1	0.0616189	Atom position: Distance
resA@N9 resB@C5'	-0.215969	-0.610265	0.0301523	-1	0.34225	-0.0914061	-0.681864	-0.44579	0.22433	-0.511212	-0.15856	-0.586816	-0.197176	-0.00152368	1	-0.109491	Atom position: Distance
resA@N9 resB@C3'	-0.18389	-0.464574	0.0367742	-1	0.449197	-0.167023	-0.369377	-0.553057	0.271989	-0.469221	-0.117558	-0.669778	-0.00529401	0.0454425	1	-0.130494	Atom position: Distance
resA@N9 resB@O5'	-0.216778	-0.688958	0.0522569	-1	0.636372	-0.13752	-0.0849432	-0.256132	0.369966	-0.445746	-0.153812	-0.44287	0.259268	0.0235762	1	-0.120411	Atom position: Distance
resA@N9 resB@C1'	-0.227261	-0.488122	-0.00260474	-1	0.688324	-0.185181	0.272259	-0.455367	0.311144	-0.370999	-0.149047	-0.605666	0.281725	0.101458	1	-0.186739	Atom position: Distance
resA@N9 resB@N9	-0.334548	-0.700164	-0.2257	-1	0.947576	-0.318007	1	-0.340667	0.404966	-0.295114	-0.277482	-0.406719	0.612891	0.106369	0.952017	-0.329592	Atom position: Distance
resA@N9 resB@N1	-1	-0.376701	-0.86274	-0.444127	0.324808	-0.200418	1	0.0304057	-0.252933	0.0961954	-0.978664	0.0944359	0.402999	0.261106	-0.0459205	-0.186103	Atom position: Distance
resA@N1 resB@P	0.538151	0.186882	1	-0.0666793	-0.311525	-1	-0.732359	-0.974585	0.920518	0.341359	0.508663	0.327832	-0.109122	-0.740482	-0.042167	-0.932667	Atom position: Distance
resA@N1 resB@C5'	0.598145	0.292487	1	-0.138407	-0.160565	-0.546061	-1	-0.914283	0.811077	0.232169	0.60305	0.0769661	-0.292529	-0.330844	0.507993	-0.526911	Atom position: Distance
resA@N1 resB@C3'	0.606148	0.382371	1	-0.217028	-0.0232771	-0.522451	-0.720028	-1	0.778702	0.165242	0.615162	-0.113083	-0.0912202	-0.225913	0.575569	-0.463683	Atom position: Distance
resA@N1 resB@O5'	0.552294	0.220769	1	-0.148487	-0.173114	-0.868562	-0.728115	-1	0.916498	0.28972	0.556957	0.191102	-0.0900965	-0.530078	0.287985	-0.837365	Atom position: Distance
resA@N1 resB@C1'	0.540067	0.384367	1	-0.257991	0.144293	-0.634593	-0.184893	-1	0.859382	0.287904	0.565037	-0.0448591	0.254998	-0.143276	0.610652	-0.600634	Atom position: Distance
resA@N1 resB@N9	0.334166	0.113344	0.746459	-0.376649	0.351429	-0.990714	0.547428	-1	1	0.37049	0.3479	0.147134	0.638616	-0.164554	0.554909	-0.981296	Atom position: Distance
resA@N1 resB@N1	-0.982794	-0.0415825	-0.320629	-0.244253	-0.161386	-1	1	-0.470199	-0.0185043	0.486647	-0.973631	0.41582	0.734756	0.0750089	-0.531087	-0.987248	Atom position: Distance
resB@P resB@C5'	-0.0833811	0.485568	-0.10164	-0.314612	0.398431	-0.493647	0.778319	-0.641362	0.395272	0.333947	0.22444	-0.478864	0.757348	0.34852	1	-1	Atom position: Distance
resB@P resB@C3'	-0.517011	-1	-0.489147	-0.921018	0.328976	-0.0760751	-0.531447	-0.0582318	0.132627	-0.486483	-0.421759	-0.0875335	-0.613763	-0.00942475	1	-0.157901	Atom position: Distance
resB@P resB@O5'	0.977301	-0.509295	-0.142013	0.992308	0.0326783	0.215763	-1	-0.431763	0.306254	0.236464	-0.185627	0.0505196	-0.278323	1	0.199781	-0.518892	Atom position: Distance
resB@P resB@C1'	0.219089	0.699636	0.557847	1	-0.474571	0.236828	-0.227103	0.598468	-0.217963	0.63272	0.106324	0.829381	0.225586	0.123552	-1	0.397881	Atom position: Distance
resB@P resB@N9	0.378444	0.907785	0.863212	1	-0.377856	0.421998	-0.1076	0.777266	-0.278795	0.54868	0.33421	0.719652	0.278454	0.150024	-1	0.605777	Atom position: Distance
resB@P resB@N1	0.752557	-0.589514	1	-0.614422	0.279575	-0.814359	0.323188	-0.698358	0.301822	-0.834066	0.7197	-0.785147	0.510447	-1	-0.00793086	-0.776111	Atom position: Distance
resB@C5' resB@C3'	-0.213696	-0.272574	-0.277341	-0.0635186	-0.0502395	0.0949085	-1	0.113992	0.169044	0.147257	-0.204102	0.533454	-0.0284252	0.230927	1	0.0563006	Atom position: Distance
resB@C5' resB@O5'	-1	-0.105893	-0.355319	-0.716954	-0.398239	-0.317365	-0.0171274	1	-0.251812	0.0683122	-0.864613	0.0539627	-0.435055	-0.23067	0.0689558	-0.553403	Atom position: Distance
resB@C5' resB@C1'	0.0386093	0.0822395	0.256519	0.723908	-0.495816	0.169737	-0.334626	0.668742	-0.363078	0.357652	-0.099948	1	-0.163164	0.0849633	-1	0.285805	Atom position: Distance
resB@C5' resB@N9	0.211356	0.294191	0.673464	0.644186	-0.334918	0.447387	-0.162966	1	-0.583859	0.0526785	0.194732	0.801191	-0.291351	0.0454876	-1	0.624447	Atom position: Distance
resB@C5' resB@N1	0.905542	-0.938986	1	-0.925013	0.708265	-0.909895	0.598674	-0.864269	0.703006	-1	0.888593	-0.89343	0.698458	-0.994099	0.674082	-0.939221	Atom position: Distance
resB@C3' resB@O5'	-0.289422	-0.173491	0.0199794	-0.48334	0.086679	0.109202	-1	-0.260392	0.0603211	-0.152515	-0.178879	-0.324201	-0.409204	0.0414784	1	0.125787	Atom position: Distance
resB@C3' resB@C1'	-0.587019	-0.405914	-0.77233	0.597691	-0.977928	-0.303863	-0.634432	0.140339	-0.498119	0.248885	-0.828555	1	-0.665562	-0.173534	-1	-0.231928	Atom position: Distance
resB@C3' resB@N9	0.742409	0.454671	0.580068	-0.313321	0.894045	0.858565	1	0.239481	0.185388	-0.709596	0.79106	-1	-0.190455	0.0073738	0.800458	0.957337	Atom position: Distance
resB@C3' resB@N1	0.913871	-0.864629	0.813735	-0.936546	0.943491	-0.825523	1	-0.894616	0.91357	-0.966987	0.865636	-1	0.884632	-0.89598	0.913365	-0.822284	Atom position: Distance
resB@O5' resB@C1'	0.0955402	0.760329	0.540206	1	-0.629865	0.12589	-0.492663	0.552774	-0.300013	0.691094	0.0300883	0.864547	0.312577	0.136207	-1	0.213028	Atom position: Distance
resB@O5' resB@N9	0.316485	1	0.934527	0.994855	-0.456763	0.38927	-0.2547	0.811961	-0.380002	0.527211	0.334539	0.699124	0.318651	0.153307	-1	0.514344	Atom position: Distance
resB@O5' resB@N1	0.80942	-0.702607	1	-0.770134	0.489824	-0.886086	0.478951	-0.803355	0.500622	-0.907894	0.798851	-0.885603	0.674948	-1	0.340384	-0.897068	Atom position: Distance
resB@C1' resB@N9	0.245953	-0.210575	-0.29936	-0.322225	-0.325167	0.507158	-0.544196	0.271616	-1	-0.496365	1	0.141286	-0.109105	-0.52125	-0.303794	0.220218	Atom position: Distance
resB@C1' resB@N1	1	-0.98315	0.979998	-0.996225	0.987728	-0.979412	0.997404	-0.999774	0.99431	-0.981332	0.984867	-0.998062	0.994566	-0.98191	0.967103	-1	Atom position: Distance
resB@N9 resB@N1	0.99734	-0.964972	0.979984	-0.998709	0.999402	-0.963891	0.983151	-0.997178	0.996353	-0.965895	0.978233	-0.99897	1	-0.965968	0.975578	-1	Atom position: Distance
shear	0.549648	0.751571	1	0.159093	-0.10785	0.526831	-1	-0.0647997	-0.194327	-0.0386024	0.598824	-0.407285	-0.163631	0.333849	0.357501	0.610832	Base pair/step geometric	shear
stretch	-0.056975	-0.891171	-0.353358	-1	1	-0.116949	0.619802	-0.292952	0.027042	-0.966412	-0.0814528	-0.947766	0.0767342	-0.256236	0.744232	-0.062489	Base pair/step geometric	stretch
stagger	-0.454655	-0.608211	-0.319931	-0.478939	-0.0202162	-0.401942	1	-0.242917	-1	-0.711415	-0.315027	-0.678333	0.18941	-0.174505	-0.970061	-0.43906	Base pair/step geometric	stagger
shift	0.274217	0.84345	-0.0506243	0.449577	-0.208772	0.359206	-1	0.0516435	0.950673	1	0.231919	0.70723	-0.454883	0.513468	0.717481	0.283052	Base pair/step geometric	shift
slide	-0.497436	-0.941726	-1	-0.631304	0.297861	-0.838499	1	-0.483736	-0.0217047	-0.340728	-0.551541	-0.23553	-0.0314348	-0.57569	-0.0644104	-0.778213	Base pair/step geometric	slide
rise	-0.591396	-0.332758	-1	0.209958	-0.5706	-0.375293	-0.186486	-0.473675	0.679149	0.622087	-0.597579	1	-0.319163	-0.20133	-0.657625	-0.79596	Base pair/step geometric	rise
x-disp	-0.116337	0.0937978	-1	0.0683957	0.414318	-0.00793007	1	0.449061	0.437673	0.476554	-0.188485	0.438457	0.88322	0.337916	0.108447	0.0461535	Base pair/step geometric	x-displacement
y-disp	-0.0550303	-0.0271527	1	-0.15404	-0.0634933	-0.163132	0.81223	-0.0776746	-1	-0.640242	0.112114	-0.729829	0.900465	-0.260164	-0.826029	-0.226952	Base pair/step geometric	y-displacement
h-rise	0.0513851	-0.280557	-1	0.563777	0.319342	0.603628	0.840432	0.777685	0.549765	0.388189	0.0909594	1	0.323235	0.271017	-0.0269726	0.537839	Base pair/step geometric	helical-rise
curvature	-0.937015	0.495098	-0.293001	-0.52628	-0.565271	-1	-0.563274	-0.910433	-0.293237	0.162711	-0.878628	-0.458672	1	-0.205312	-0.509787	-0.97886	Base pair/step geometric	curvature
radius s-1	-0.172953	-0.0555951	0.949529	-0.223657	-0.272002	-0.223433	0.42076	-0.274973	-1	-0.558423	0.0274325	-0.829344	1	-0.236821	-0.853747	-0.28273	Base pair/step geometric	radius s-1
radius s-2	0.385909	0.583237	0.601913	0.41809	0.0820897	0.432555	-1	0.0924141	0.811521	0.485633	0.373314	0.456987	0.354445	0.336921	1	0.547239	Base pair/step geometric	radius s-2
major groove	0.33727	-0.150401	0.65841	0.015796	0.870856	0.598602	1	0.281879	-0.364157	-1	0.379761	-0.707494	0.892912	0.216867	0.270945	0.681955	Base pair/step geometric	major groove distance
minor groove	0.0400397	1	0.541645	-0.455632	0.279069	-0.967278	-0.611617	-1	0.778476	0.730766	0.176428	0.3116	0.291942	0.637584	0.997585	-0.891916	Base pair/step geometric	minor groove distance
hbond_bp5	0.167876	-0.366136	0.0848308	-0.174547	-0.567739	0.944034	-1	0.163317	-0.615788	-0.734757	1	-0.725244	-0.929005	-0.501364	0.000676215	0.176826	Hydrogen bond	Number of hbonds between DNA and RNA
S_trans	0.291545	0.982507	-0.166181	0.565598	-0.548105	0.131195	-1	-0.297376	0.3207	1	-0.148688	0.58309	-0.19242	0.48688	-0.660836	0.058309	Binding free energy	Translational entropy
S_rot	-0.360778	0.780446	-0.255956	-0.0405946	-0.239947	-1	-0.550982	-0.852487	0.184677	1	-0.519726	0.33867	0.0341147	0.0371641	0.151896	-0.923385	Binding free energy	Rotational entropy
S_vib	-0.767349	-0.750973	-0.291156	-0.115169	0.312502	-0.814829	0.677867	-0.132103	0.239355	-0.387937	-1	1	-0.619563	0.274026	-0.0627283	-0.284342	Binding free energy	Vibrational entropy
Delta_S	-0.763263	-0.71716	-0.294351	-0.109907	0.299171	-0.824766	0.649638	-0.150971	0.243088	-0.35344	-1	1	-0.612932	0.275597	-0.0641845	-0.300087	Binding free energy	Total entropy
E_vdw	-0.448863	1	-0.768201	-0.61152	-0.643257	-0.139781	-1	-0.812423	-0.399961	0.958503	-0.330682	-0.359993	-0.64649	-0.569973	-0.557726	-0.646129	Binding free energy	VDW Energy
E_ele	-0.105655	0.360205	-0.260488	0.570534	-0.575462	-1	-0.782368	-0.21598	0.288949	1	-0.49806	0.770549	-0.118885	0.103737	-0.553857	-0.086655	Binding free energy	Electronic energy
E_gb	-0.0418187	-0.385758	0.14221	-0.708465	0.659261	0.694278	1	0.0309224	-0.259231	-1	0.241749	-0.793452	0.212932	-0.079147	0.526748	-0.0705047	Binding free energy	Generalized Born solvation free energy
E_surf	0.763658	-0.271423	-0.154395	0.0664171	0.268788	0.685039	-1	0.0418053	0.396561	-0.27371	0.383735	0.389143	0.0330006	0.0974764	0.263658	1	Binding free energy	Nonpolar solvation free energy
Delta_G_gas	-0.223054	0.417837	-0.412262	0.374797	-0.68353	-1	-0.926104	-0.377827	0.146935	1	-0.566506	0.595599	-0.264211	-0.0482988	-0.651117	-0.234525	Binding free energy	Gas phase energy
Delta_G_solv	-0.0377783	-0.3851	0.143769	-0.707163	0.6626	0.698868	1	0.0329346	-0.256491	-1	0.244981	-0.7913	0.215111	-0.0770887	0.529932	-0.0658056	Binding free energy	Total solvation free energy
Delta_E	-0.412347	0.715031	-0.550143	-0.213301	-0.109453	-1	-0.0277815	-0.717105	0.193555	1	-0.777968	0.262803	0.0844714	0.0318078	-0.336577	-0.51706	Binding free energy	Total free energy
Delta_G_binding	-0.407536	0.733572	-0.576674	-0.246402	-0.1666	-1	-0.105635	-0.755062	0.14438	1	-0.763743	0.167326	0.0872055	-0.0217835	-0.374354	-0.542747	Binding free energy	Total free energy using Quasi-harmonic Entropy Approximation
NT_ResA_VDW_dec	0.639748	0.208631	0.341422	-0.11256	-0.359503	0.5569	-1	-0.567306	0.351155	0.00037678	1	-0.0887271	-0.530737	-0.212208	0.141775	-0.108851	Binding free energy decomposition	van der Waals	NT: Total; SC: Sidechain; BB: Backbone
NT_ResA_ELE_dec	0.346725	0.674685	0.184864	0.770676	-0.0442176	-1	0.0141506	-0.0634805	0.802373	1	-0.225889	0.941833	0.609858	0.525051	0.035942	0.189908	Binding free energy decomposition	Electrostatic	ResA: RNA; ResB: DNA
NT_ResA_POL_dec	-0.413787	-0.69348	-0.259152	-0.878108	0.54425	1	0.679757	0.243104	-0.748081	-1	0.091216	-0.888307	-0.361692	-0.394954	0.0593956	-0.202668	Binding free energy decomposition	Polar Solvation
NT_ResA_NPOL_dec	0.873082	0.836074	1	0.642993	-0.475539	-1	-0.945774	-0.924473	0.822641	0.665862	0.6572	0.667094	0.0586594	0.00130157	-0.0877575	-0.354235	Binding free energy decomposition	Nonpolar Solvation
NT_ResA_TOT_dec	0.394789	0.634302	0.0628534	0.377298	0.67205	-1	0.822836	-0.165632	1	0.912757	-0.191531	0.923282	0.753467	0.561784	0.137344	-0.0678087	Binding free energy decomposition	Total Energy
NT_ResB_VDW_dec	-0.337384	-0.406568	-1	-0.725446	0.131034	1	-0.0900106	0.0688326	-0.285944	-0.466383	-0.133137	-0.467407	-0.378026	-0.0192514	0.161812	0.0980983	Binding free energy decomposition	van der Waals
NT_ResB_ELE_dec	0.0386263	0.418664	0.0365434	0.925823	0.0231869	-1	-0.574774	0.143296	0.469306	0.934888	-0.759344	1	0.512879	0.571743	-0.426599	0.432488	Binding free energy decomposition	Electrostatic
NT_ResB_POL_dec	-0.136067	-0.28595	0.0346948	-1	0.0208143	0.562139	1	-0.452644	-0.213375	-0.641801	0.503788	-0.766908	-0.300548	-0.414059	0.495857	-0.639733	Binding free energy decomposition	Polar Solvation
NT_ResB_NPOL_dec	-0.622115	0.107854	-0.902747	0.243152	0.814867	0.337572	1	0.733114	0.300553	0.482859	-1	0.833566	0.68948	0.759012	0.0705552	0.550897	Binding free energy decomposition	Nonpolar Solvation
NT_ResB_TOT_dec	-0.330125	0.38644	-0.320049	-0.00923859	0.310437	-0.857837	0.778187	-0.485718	0.772409	1	-1	0.907982	0.658621	0.76368	0.128564	-0.0953189	Binding free energy decomposition	Total Energy
SC_ResA_VDW_dec	0.626318	0.199342	0.40089	-0.113314	-0.405132	0.519617	-1	-0.591302	0.258097	-0.0570646	1	-0.164659	-0.556404	-0.271982	0.0603482	-0.148332	Binding free energy decomposition	van der Waals
SC_ResA_ELE_dec	0.392059	0.752759	-0.00116631	1	-0.325779	-1	-0.313839	-0.0751945	0.49525	0.878438	-0.672824	0.799643	0.484162	0.510993	-0.219125	0.230084	Binding free energy decomposition	Electrostatic
SC_ResA_POL_dec	-0.371973	-0.652065	0.0413027	-1	0.833214	0.911708	1	0.253409	-0.211273	-0.655884	0.690251	-0.542481	-0.112274	-0.280736	0.413596	-0.176159	Binding free energy decomposition	Polar Solvation
SC_ResA_NPOL_dec	0.746313	0.745522	1	0.546151	-0.510623	-1	-0.930565	-0.938256	0.6388	0.533455	0.547379	0.495051	0.0570282	-0.074122	-0.197277	-0.41382	Binding free energy decomposition	Nonpolar Solvation
SC_ResA_TOT_dec	0.403071	0.665662	0.0729379	0.408973	0.643046	-1	0.821678	-0.171489	1	0.948334	-0.18705	0.930247	0.802836	0.577578	0.119902	-0.0485314	Binding free energy decomposition	Total Energy
SC_ResB_VDW_dec	-0.357776	-0.36902	-1	-0.590209	0.0750777	1	-0.061776	0.16606	-0.335627	-0.404864	-0.17235	-0.389661	-0.35736	-0.00289664	0.0645898	0.119176	Binding free energy decomposition	van der Waals
SC_ResB_ELE_dec	0.0412847	-0.0955451	-0.00468737	0.791001	0.20366	-1	-0.483137	0.361538	0.438061	0.351629	-0.720086	1	0.490131	0.165903	-0.314128	0.499573	Binding free energy decomposition	Electrostatic
SC_ResB_POL_dec	-0.103493	0.363757	0.128687	-0.999212	-0.2051	0.878915	1	-0.751219	-0.271369	-0.0393761	0.701452	-1	-0.391802	0.0413553	0.482549	-0.783164	Binding free energy decomposition	Polar Solvation
SC_ResB_NPOL_dec	-0.63897	0.0936987	-0.884609	0.297441	0.690384	0.253969	1	0.718719	0.191406	0.48387	-1	0.80276	0.636659	0.70129	-0.0293858	0.452731	Binding free energy decomposition	Nonpolar Solvation
SC_ResB_TOT_dec	-0.338738	0.382217	-0.295746	0.0457662	0.313833	-0.843896	0.801088	-0.45023	0.750675	1	-1	0.95717	0.642282	0.762389	0.123184	-0.0606625	Binding free energy decomposition	Total Energy
BB_ResA_VDW_dec	-0.108491	-0.0683336	-1	-0.109929	0.533236	0.22272	0.074675	0.294854	1	0.609383	-0.363762	0.871625	0.30873	0.686567	0.893224	0.397572	Binding free energy decomposition	van der Waals
BB_ResA_ELE_dec	-0.430355	-0.573864	0.224007	-1	0.521271	-0.0826749	0.637418	-0.207209	0.449294	-0.0868416	1	-0.0212016	-0.0105222	-0.299077	0.436053	-0.390198	Binding free energy decomposition	Electrostatic
BB_ResA_POL_dec	0.438162	0.562364	-0.194204	1	-0.523402	0.0985521	-0.651384	0.217236	-0.494173	0.0372331	-1	-0.0157469	-0.0376622	0.271921	-0.451907	0.378453	Binding free energy decomposition	Polar Solvation
BB_ResA_NPOL_dec	0.381893	0.031105	-1	0.211851	0.247562	0.2012	0.0119936	0.297797	1	0.564416	0.336997	0.971908	-0.417827	0.376652	0.781317	0.427059	Binding free energy decomposition	Nonpolar Solvation
BB_ResA_TOT_dec	0.170444	-0.501657	0.253205	-0.410402	1	0.91647	0.242333	0.741766	0.144907	-0.715052	0.492049	-0.00043642	-1	-0.0827951	0.915876	0.0726697	Binding free energy decomposition	Total Energy
BB_ResB_VDW_dec	0.412632	-0.140211	0.446213	-1	0.599635	-0.268795	-0.160545	-0.905074	0.686211	-0.357762	0.527184	-0.519215	0.0178953	-0.0674399	1	-0.156468	Binding free energy decomposition	van der Waals
BB_ResB_ELE_dec	-0.280855	1	-0.147959	-0.492463	-0.802508	0.456815	-0.116364	-1	-0.481906	0.844099	0.170173	-0.948329	-0.537968	0.567918	-0.282855	-0.75051	Binding free energy decomposition	Electrostatic
BB_ResB_POL_dec	0.251591	-1	0.0911042	0.484711	0.757616	-0.473241	0.09937	1	0.454485	-0.833034	-0.214788	0.924925	0.540367	-0.572041	0.224531	0.714266	Binding free energy decomposition	Polar Solvation
BB_ResB_NPOL_dec	0.743107	0.0128659	0.624256	-0.875974	0.558109	0.562645	-1	-0.584324	0.88145	-0.515085	0.918703	-0.498698	-0.116317	-0.128672	1	0.519503	Binding free energy decomposition	Nonpolar Solvation
BB_ResB_TOT_dec	0.530331	0.516195	-0.282178	-1	0.317815	-0.0968333	-0.102674	-0.580356	1	0.492722	0.229029	-0.735396	0.851634	0.493454	0.510852	-0.508399	Binding free energy decomposition	Total Energy
delta S1_sin	0.525662	0.524179	0.526395	0.524461	0.741786	0.738791	0.735264	0.738083	0.547969	0.550413	0.548712	0.550869	0.747715	0.747421	0.7532	0.747127	Base pair/step geometric (angle)	alpha, beta, gamma, delta, epsilon, zeta and chi angles	For angle features,
zeta S1_sin	0.335812	0.334875	0.336395	0.335086	0.580805	0.578039	0.574845	0.577411	0.352543	0.354375	0.353055	0.354631	0.587064	0.586736	0.59213	0.586411	Base pair/step geometric (angle)	of S1/resA: RNA; S2/resB: DNA	the _sin and _cos tails
alpha S2_sin	0.522174	0.578153	0.948159	0.528102	0.487921	0.146788	0.764886	0.644277	0.474951	0.598546	0.508157	0.596387	0.918675	0.765824	0.383916	0.171985	Base pair/step geometric (angle)		mean sin and cos transformations, respectively
alpha S2_cos	-0.852839	-0.815928	-0.317795	-0.849181	-0.872888	-0.989168	-0.644165	-0.764792	-0.880012	-0.801088	-0.861265	-0.802697	-0.395013	-0.64305	-0.923368	-0.9851	Base pair/step geometric (angle)
beta S2_sin	0.24565	0.183961	0.428765	0.196094	0.225923	0.0861964	0.312671	0.352026	0.152496	0.177814	0.23874	0.18838	0.407269	0.378599	0.174359	0.101012	Base pair/step geometric (angle)
gamma S2_sin	0.296676	0.424633	0.719756	0.353825	0.278626	0.0610181	0.526591	0.333387	0.340963	0.449665	0.287877	0.434247	0.677041	0.47092	0.233401	0.0716957	Base pair/step geometric (angle)
delta S2_sin	0.19881	0.602884	0.693035	0.803904	0.816455	0.5462	0.98949	0.963276	0.722653	0.891311	0.152783	0.930688	0.997618	0.8343	0.4872	0.524864	Base pair/step geometric (angle)
delta S2_cos	-0.980038	-0.797829	-0.720904	-0.594759	-0.577408	-0.837655	0.1446	-0.268513	-0.691211	-0.453392	-0.98826	-0.365815	-0.0689809	-0.55131	-0.873291	-0.851186	Base pair/step geometric (angle)
epsilon S2_sin	0.0832008	0.426041	0.383796	0.572765	0.533872	0.308983	0.904462	0.734999	0.436786	0.712653	0.0642263	0.76676	0.823807	0.652566	0.274139	0.298367	Base pair/step geometric (angle)
epsilon S2_cos	0.996533	0.904704	0.923418	0.819719	0.845565	0.951067	0.426554	0.678069	0.899565	0.701516	0.997935	0.641933	0.566871	0.757732	0.96169	0.954451	Base pair/step geometric (angle)
zeta S2_sin	0.116689	0.207207	0.363209	0.315111	0.384385	0.260672	0.552804	0.455785	0.35187	0.297273	0.0890489	0.311515	0.49861	0.265829	0.239155	0.246992	Base pair/step geometric (angle)
ang:resA@P resA@C5' resA@C3'_sin	0.74237	0.543362	0.742424	0.512748	0.750316	0.540656	0.734757	0.519493	0.74481	0.540045	0.73866	0.514746	0.746974	0.540645	0.746761	0.5158	Atom position: Angle	Angle of three atoms
ang:resA@C5' resA@C3' resA@P_sin	0.581798	0.349323	0.581366	0.326602	0.589275	0.347469	0.574355	0.331301	0.584051	0.346961	0.577818	0.327958	0.586165	0.347374	0.585276	0.328634	Atom position: Angle
ang:resB@N9 resB@C1' resB@O5'_sin	-0.0523714	-0.329952	0.0754833	0.515935	0.0847736	0.893645	0.257825	0.237447	-0.195897	-0.049389	0.0126453	-0.0107955	0.403804	0.697215	-0.91694	0.380721	Atom position: Angle
ang:resB@N9 resB@C1' resB@O5'_cos	0.998628	0.943998	0.997147	-0.856628	-0.9964	-0.448775	-0.966192	-0.971401	-0.980625	-0.99878	0.99992	-0.999942	-0.914846	-0.716862	-0.399026	0.92469	Atom position: Angle
ang:resB@C1' resB@O5' resB@N9_sin	-0.0219316	-0.108669	0.0129093	0.792347	0.929942	0.292784	0.748311	0.429597	-0.698466	0.384012	0.00518352	0.767503	0.864857	0.992451	-0.237413	0.0915572	Atom position: Angle
ang:resB@C1' resB@O5' resB@N9_cos	0.999759	0.994078	0.999917	0.610071	0.367705	0.956179	-0.663348	-0.903021	0.715643	0.923328	0.999987	-0.641045	0.502019	0.12264	0.971409	0.9958	Atom position: Angle
ang:resB@O5' resB@N9 resB@C1'_sin	0.793483	-0.853324	0.156673	0.0031231	-0.157726	-0.864399	-0.292161	-0.17308	0.0505102	0.115612	0.938176	0.212798	-0.13593	0.236023	0.134509	-0.447936	Atom position: Angle
ang:resB@O5' resB@N9 resB@C1'_cos	0.608592	0.521381	-0.987651	-0.999995	-0.987483	-0.502807	-0.956369	-0.984908	-0.998724	-0.993295	0.346159	-0.977096	-0.990718	-0.971747	-0.990912	0.894066	Atom position: Angle
ang:resB@C1' resB@O5' resB@C3'_sin	0.202014	0.4146	0.470395	0.352309	-0.897298	-0.191354	-0.778328	-0.440182	0.858428	0.523278	0.139068	0.521821	-0.306642	0.768415	0.480691	-0.0736318	Atom position: Angle
ang:resB@C1' resB@O5' resB@C3'_cos	0.979383	0.910004	-0.882456	0.935884	0.441425	0.981521	-0.627858	-0.897909	0.512934	-0.852162	0.990283	-0.853055	-0.951825	-0.639952	0.87689	0.997285	Atom position: Angle
ang:resB@O5' resB@C3' resB@C1'_sin	-0.811284	-0.546204	-0.269713	-0.344486	-0.48258	-0.112096	0.140737	-0.0769926	-0.309507	-0.314208	-0.863923	-0.231433	-0.184551	-0.801835	-0.92929	-0.165741	Atom position: Angle
ang:resB@O5' resB@C3' resB@C1'_cos	0.584652	0.837652	-0.962941	0.938791	0.875852	0.993697	0.990047	0.997032	0.950897	0.949354	0.503624	0.972851	0.982823	0.597546	0.369351	0.986169	Atom position: Angle
ang:resB@C3' resB@C1' resB@O5'_sin	-0.305969	-0.15954	-0.486767	-0.0635475	-0.215281	-0.0470993	0.0839195	-0.0270133	-0.181414	-0.118836	-0.202358	-0.0822307	-0.0551848	-0.314057	-0.564931	-0.0685834	Atom position: Angle
ang:resB@C3' resB@C1' resB@O5'_cos	0.952042	0.987192	-0.873532	0.997979	0.976552	0.99889	0.996473	0.999635	0.983407	0.992914	0.979312	0.996613	0.998476	0.949404	0.825138	0.997645	Atom position: Angle
ang:resB@C3' resB@C5' resB@O5'_sin	-0.617443	-0.233161	-0.680211	-0.193168	-0.595225	-0.183758	-0.628081	-0.247278	-0.512456	-0.188247	-0.582595	-0.190856	-0.628798	-0.182351	-0.468236	-0.218391	Atom position: Angle
ang:resA@C5' resA@C3' resA+@P_cos	-0.0325851	0.196203	0.0256748	0.15116	-0.152915	-0.0513484	-0.0794566	0.0164546	-0.0779375	0.114468	-0.0426113	0.0660908	0.119825	-0.00809293	-0.230026	-0.0433431	Atom position: Angle
ang:resB-@C3' resB@P resB@C5'_cos	-0.0537923	0.170196	0.00126685	0.131486	-0.175167	-0.0802175	-0.0844825	-0.00571077	-0.10493	0.0890165	-0.0645491	0.0440301	0.101323	-0.0330941	-0.269993	-0.0726483	Atom position: Angle
dih:resA@C5' resA@P resA@O5' resA@C3'_sin	0.0135579	-0.207273	-0.0142052	-0.0307462	0.17688	-0.000867258	0.557193	0.0358634	-0.18629	-0.178384	-0.00089021	-0.109965	0.247182	-0.0016234	-0.177302	0.00557268	Atom position: Dihedral angle	Dihedral angle of four atoms
dih:resB@C1' resB@N9 resB@C3' resB@O5'_sin	0.777027	0.816766	0.819498	0.956131	0.669808	0.806941	0.688052	0.923274	0.755472	0.920439	0.748771	0.993351	0.794862	0.848215	0.62175	0.830072	Atom position: Dihedral angle
dih:resB@C1' resB@N9 resB@C3' resB@O5'_cos	-0.629467	-0.576969	-0.573082	-0.292938	-0.742534	-0.590632	-0.725661	-0.384142	-0.655181	-0.390885	-0.662829	-0.115125	-0.60679	-0.529652	-0.783216	-0.557656	Atom position: Dihedral angle
dih:resB@C1' resB@O5' resB@C3' resB@C5'_sin	-0.28062	-0.231949	-0.173061	-0.276613	-0.280423	-0.262726	-0.53585	-0.380838	-0.18057	-0.272846	-0.325219	-0.223175	-0.290705	-0.202352	-0.0610073	-0.214585	Atom position: Dihedral angle
dih:resB@O5' resB@C1' resB@C5' resB@C3'_sin	-0.963808	-0.995418	-0.98522	-0.999047	-0.678379	-0.97912	0.097352	-0.888897	-0.98954	-0.997275	-0.926937	-0.999001	-0.777056	-0.999153	-0.982064	-0.995932	Atom position: Dihedral angle
dih:resB@O5' resB@C1' resB@C5' resB@C3'_cos	-0.266596	0.0956169	-0.171296	0.0436524	-0.734712	-0.203283	-0.99525	-0.458107	-0.144255	0.0737719	-0.375216	0.0446908	-0.629431	-0.0411545	-0.188549	-0.090105	Atom position: Dihedral angle
phase_ResB_sin	0.564865	0.679946	0.663882	0.983367	0.39906	0.628951	0.437108	0.929976	0.477056	0.967191	0.518496	0.959405	0.655843	0.793152	0.26671	0.673404	Base pair/step geometric (angle)	Pseudo-angle describing the phase of the ribose pucker
phase_ResB_cos	-0.825183	-0.733263	-0.747837	-0.181628	-0.916925	-0.777445	-0.899409	-0.36762	-0.878873	-0.254049	-0.85508	0.28203	-0.754897	-0.609023	-0.963777	-0.739275	Base pair/step geometric (angle)	Pseudo-angle describing the phase of the ribose pucker
delta_ResB_sin	0.777026	0.816763	0.819501	0.956131	0.669812	0.806939	0.688047	0.923276	0.755471	0.92044	0.748775	0.993351	0.794865	0.848218	0.621748	0.830072	Base pair/step geometric (angle)
delta_ResB_cos	-0.629469	-0.576973	-0.573078	-0.292939	-0.742531	-0.590635	-0.725666	-0.384138	-0.655182	-0.390884	-0.662824	-0.115129	-0.606787	-0.529647	-0.783217	-0.557656	Base pair/step geometric (angle)
epsilon_ResB_sin	-0.280614	-0.23195	-0.173057	-0.276611	-0.280433	-0.262722	-0.535851	-0.380844	-0.180574	-0.272842	-0.325215	-0.223172	-0.290701	-0.202348	-0.0610083	-0.21458	Base pair/step geometric (angle)
zeta_ResB_sin	-0.96381	-0.995418	-0.98522	-0.999047	-0.678378	-0.97912	0.0973502	-0.888894	-0.98954	-0.997275	-0.926939	-0.999001	-0.77706	-0.999153	-0.982064	-0.995932	Base pair/step geometric (angle)
zeta_ResB_cos	-0.266591	0.0956179	-0.171295	0.0436495	-0.734713	-0.203285	-0.99525	-0.458113	-0.144257	0.0737699	-0.375213	0.0446916	-0.629427	-0.0411595	-0.188547	-0.0901081	Base pair/step geometric (angle)
chi_ResB_cos	-0.457128	-0.535691	-0.518558	-0.626838	-0.242724	-0.552089	-0.107347	-0.533102	-0.343026	-0.606819	-0.455163	-0.639484	-0.294375	-0.532717	-0.312175	-0.519861	Base pair/step geometric (angle)
baseflip_rna_2_sin	0.994519	0.9314	0.991589	0.876696	0.820297	0.823775	0.869667	0.577652	0.697708	0.668052	0.989154	0.600506	0.846961	0.807417	0.776956	0.937739	Base pair/step geometric (angle)	baseflip
baseflip_rna_2_cos	-0.104558	-0.363997	-0.129429	-0.481045	-0.571938	-0.566917	-0.493638	-0.816283	-0.716382	-0.744114	-0.146884	-0.79962	-0.531655	-0.589981	-0.629555	-0.347341	Base pair/step geometric (angle)	baseflip
baseflip_dna_1_cos	-0.327823	-0.472111	-0.744961	0.0265815	-0.432329	-0.286375	-0.383572	-0.192062	-0.187601	-0.107294	-0.555406	0.112458	-0.354641	-0.213331	-0.653464	-0.0760996	Base pair/step geometric (angle)	baseflip

## Sheet: Encode1
	Pos_1	Pos_2	Pos_3	Pos_4	Pos_5	Pos_6	Pos_7	Pos_8	Pos_9	Pos_10	Pos_11	Pos_12	Pos_13	Pos_14	Pos_15	Pos_16	Pos_17	Pos_18	Pos_19	Pos_20
resA@P resA@C5'	-0.0314418	0.523146	-0.0314418	0.357757	0.341891	0.341891	-0.0314418	0.523146	-0.0314418	0.341891	0.523146	-0.0314418	0.523146	0.523146	-0.0314418	0.523146	0.523146	-0.0314418	0.523146	0.523146
resA@P resA@C3'	0.933789	0.493113	0.933789	-0.0402056	0.18392	0.18392	0.933789	0.493113	0.933789	0.18392	0.493113	0.933789	0.493113	0.493113	0.933789	0.493113	0.493113	0.933789	0.493113	0.493113
resA@P resA@O5'	-0.0731042	1	-0.0731042	0.324194	-0.137805	-0.137805	-0.0731042	1	-0.0731042	-0.137805	1	-0.0731042	1	1	-0.0731042	1	1	-0.0731042	1	1
resA@P resA@C1'	-0.29333	-0.448693	-0.29333	0.284306	0.308812	0.308812	-0.29333	-0.448693	-0.29333	0.308812	-0.448693	-0.29333	-0.448693	-0.448693	-0.29333	-0.448693	-0.448693	-0.29333	-0.448693	-0.448693
resA@P resA@N9	-0.662938	-0.755605	-0.662938	0.320444	0.342178	0.342178	-0.662938	-0.755605	-0.662938	0.342178	-0.755605	-0.662938	-0.755605	-0.755605	-0.662938	-0.755605	-0.755605	-0.662938	-0.755605	-0.755605
resA@P resA@N1	0.872054	0.886895	0.872054	-1	-0.929656	-0.929656	0.872054	0.886895	0.872054	-0.929656	0.886895	0.872054	0.886895	0.886895	0.872054	0.886895	0.886895	0.872054	0.886895	0.886895
resA@P resB@P	0.195023	0.364265	0.195023	0.566179	0.587495	0.587495	0.195023	0.364265	0.195023	0.587495	0.364265	0.195023	0.364265	0.364265	0.195023	0.364265	0.364265	0.195023	0.364265	0.364265
resA@P resB@C5'	0.118503	0.131657	0.118503	0.263339	0.337162	0.337162	0.118503	0.131657	0.118503	0.337162	0.131657	0.118503	0.131657	0.131657	0.118503	0.131657	0.131657	0.118503	0.131657	0.131657
resA@P resB@C3'	-0.0194937	0.0401108	-0.0194937	0.165738	0.23914	0.23914	-0.0194937	0.0401108	-0.0194937	0.23914	0.0401108	-0.0194937	0.0401108	0.0401108	-0.0194937	0.0401108	0.0401108	-0.0194937	0.0401108	0.0401108
resA@P resB@O5'	0.157503	0.242919	0.157503	0.488313	0.571697	0.571697	0.157503	0.242919	0.157503	0.571697	0.242919	0.157503	0.242919	0.242919	0.157503	0.242919	0.242919	0.157503	0.242919	0.242919
resA@P resB@C1'	-0.0231515	0.00163436	-0.0231515	0.155519	0.244364	0.244364	-0.0231515	0.00163436	-0.0231515	0.244364	0.00163436	-0.0231515	0.00163436	0.00163436	-0.0231515	0.00163436	0.00163436	-0.0231515	0.00163436	0.00163436
resA@P resB@N9	-0.181382	-0.154663	-0.181382	0.0491329	0.110689	0.110689	-0.181382	-0.154663	-0.181382	0.110689	-0.154663	-0.181382	-0.154663	-0.154663	-0.181382	-0.154663	-0.154663	-0.181382	-0.154663	-0.154663
resA@P resB@N1	0.0536912	0.120259	0.0536912	-1	-0.944673	-0.944673	0.0536912	0.120259	0.0536912	-0.944673	0.120259	0.0536912	0.120259	0.120259	0.0536912	0.120259	0.120259	0.0536912	0.120259	0.120259
resA@C5' resA@C3'	0.522866	0.105547	0.522866	-0.286146	-0.101545	-0.101545	0.522866	0.105547	0.522866	-0.101545	0.105547	0.522866	0.105547	0.105547	0.522866	0.105547	0.105547	0.522866	0.105547	0.105547
resA@C5' resA@O5'	0.878971	-0.926688	0.878971	1	-0.294739	-0.294739	0.878971	-0.926688	0.878971	-0.294739	-0.926688	0.878971	-0.926688	-0.926688	0.878971	-0.926688	-0.926688	0.878971	-0.926688	-0.926688
resA@C5' resA@C1'	-0.392967	-0.50254	-0.392967	0.426456	0.543103	0.543103	-0.392967	-0.50254	-0.392967	0.543103	-0.50254	-0.392967	-0.50254	-0.50254	-0.392967	-0.50254	-0.50254	-0.392967	-0.50254	-0.50254
resA@C5' resA@N9	-0.8787	-0.84196	-0.8787	0.477195	0.503238	0.503238	-0.8787	-0.84196	-0.8787	0.503238	-0.84196	-0.8787	-0.84196	-0.84196	-0.8787	-0.84196	-0.84196	-0.8787	-0.84196	-0.84196
resA@C5' resA@N1	0.95599	1	0.95599	-1	-0.954376	-0.954376	0.95599	1	0.95599	-0.954376	1	0.95599	1	1	0.95599	1	1	0.95599	1	1
resA@C5' resB@P	0.126938	0.231663	0.126938	0.176908	0.210364	0.210364	0.126938	0.231663	0.126938	0.210364	0.231663	0.126938	0.231663	0.231663	0.126938	0.231663	0.231663	0.126938	0.231663	0.231663
resA@C5' resB@C5'	-0.0568546	-0.0843172	-0.0568546	-0.113602	-0.0447254	-0.0447254	-0.0568546	-0.0843172	-0.0568546	-0.0447254	-0.0843172	-0.0568546	-0.0843172	-0.0843172	-0.0568546	-0.0843172	-0.0843172	-0.0568546	-0.0843172	-0.0843172
resA@C5' resB@C3'	-0.158994	-0.143078	-0.158994	-0.141623	-0.0616424	-0.0616424	-0.158994	-0.143078	-0.158994	-0.0616424	-0.143078	-0.158994	-0.143078	-0.143078	-0.158994	-0.143078	-0.143078	-0.158994	-0.143078	-0.143078
resA@C5' resB@O5'	-0.0607106	-0.0426865	-0.0607106	-0.0358187	0.0392947	0.0392947	-0.0607106	-0.0426865	-0.0607106	0.0392947	-0.0426865	-0.0607106	-0.0426865	-0.0426865	-0.0607106	-0.0426865	-0.0426865	-0.0607106	-0.0426865	-0.0426865
resA@C5' resB@C1'	-0.156885	-0.167716	-0.156885	-0.137911	-0.0492378	-0.0492378	-0.156885	-0.167716	-0.156885	-0.0492378	-0.167716	-0.156885	-0.167716	-0.167716	-0.156885	-0.167716	-0.167716	-0.156885	-0.167716	-0.167716
resA@C5' resB@N9	-0.286965	-0.295621	-0.286965	-0.216929	-0.15555	-0.15555	-0.286965	-0.295621	-0.286965	-0.15555	-0.295621	-0.286965	-0.295621	-0.295621	-0.286965	-0.295621	-0.295621	-0.286965	-0.295621	-0.295621
resA@C5' resB@N1	-0.105535	-0.07625	-0.105535	-0.954944	-0.928556	-0.928556	-0.105535	-0.07625	-0.105535	-0.928556	-0.07625	-0.105535	-0.07625	-0.07625	-0.105535	-0.07625	-0.07625	-0.105535	-0.07625	-0.07625
resA@C3' resA@O5'	0.603161	0.0979694	0.603161	-0.482953	-0.256129	-0.256129	0.603161	0.0979694	0.603161	-0.256129	0.0979694	0.603161	0.0979694	0.0979694	0.603161	0.0979694	0.0979694	0.603161	0.0979694	0.0979694
resA@C3' resA@C1'	-0.812512	-0.54119	-0.812512	0.21699	0.49424	0.49424	-0.812512	-0.54119	-0.812512	0.49424	-0.54119	-0.812512	-0.54119	-0.54119	-0.812512	-0.54119	-0.54119	-0.812512	-0.54119	-0.54119
resA@C3' resA@N9	-0.988057	-0.667147	-0.988057	0.435928	0.488305	0.488305	-0.988057	-0.667147	-0.988057	0.488305	-0.667147	-0.988057	-0.667147	-0.667147	-0.988057	-0.667147	-0.667147	-0.988057	-0.667147	-0.667147
resA@C3' resA@N1	0.861528	1	0.861528	-0.991854	-0.963436	-0.963436	0.861528	1	0.861528	-0.963436	1	0.861528	1	1	0.861528	1	1	0.861528	1	1
resA@C3' resB@P	-0.0762305	0.0106362	-0.0762305	-0.0479506	-0.00675994	-0.00675994	-0.0762305	0.0106362	-0.0762305	-0.00675994	0.0106362	-0.0762305	0.0106362	0.0106362	-0.0762305	0.0106362	0.0106362	-0.0762305	0.0106362	0.0106362
resA@C3' resB@C5'	-0.179528	-0.202436	-0.179528	-0.211879	-0.132113	-0.132113	-0.179528	-0.202436	-0.179528	-0.132113	-0.202436	-0.179528	-0.202436	-0.202436	-0.179528	-0.202436	-0.202436	-0.179528	-0.202436	-0.202436
resA@C3' resB@C3'	-0.275003	-0.245554	-0.275003	-0.203132	-0.109925	-0.109925	-0.275003	-0.245554	-0.275003	-0.109925	-0.245554	-0.275003	-0.245554	-0.245554	-0.275003	-0.245554	-0.245554	-0.275003	-0.245554	-0.245554
resA@C3' resB@O5'	-0.21122	-0.192234	-0.21122	-0.176298	-0.0941379	-0.0941379	-0.21122	-0.192234	-0.21122	-0.0941379	-0.192234	-0.21122	-0.192234	-0.192234	-0.21122	-0.192234	-0.192234	-0.21122	-0.192234	-0.192234
resA@C3' resB@C1'	-0.276155	-0.268324	-0.276155	-0.21116	-0.114991	-0.114991	-0.276155	-0.268324	-0.276155	-0.114991	-0.268324	-0.276155	-0.268324	-0.268324	-0.276155	-0.268324	-0.268324	-0.276155	-0.268324	-0.268324
resA@C3' resB@N9	-0.436993	-0.426119	-0.436993	-0.338441	-0.27612	-0.27612	-0.436993	-0.426119	-0.436993	-0.27612	-0.426119	-0.436993	-0.426119	-0.426119	-0.436993	-0.426119	-0.426119	-0.436993	-0.426119	-0.426119
resA@C3' resB@N1	-0.214601	-0.176581	-0.214601	-0.924002	-0.90011	-0.90011	-0.214601	-0.176581	-0.214601	-0.90011	-0.176581	-0.214601	-0.176581	-0.176581	-0.214601	-0.176581	-0.176581	-0.214601	-0.176581	-0.176581
resA@O5' resA@C1'	-0.404923	-0.657445	-0.404923	0.365675	0.468119	0.468119	-0.404923	-0.657445	-0.404923	0.468119	-0.657445	-0.404923	-0.657445	-0.657445	-0.404923	-0.657445	-0.657445	-0.404923	-0.657445	-0.657445
resA@O5' resA@N9	-0.820835	-0.899728	-0.820835	0.385653	0.431276	0.431276	-0.820835	-0.899728	-0.820835	0.431276	-0.899728	-0.820835	-0.899728	-0.899728	-0.820835	-0.899728	-0.899728	-0.820835	-0.899728	-0.899728
resA@O5' resA@N1	0.923056	0.956029	0.923056	-1	-0.936057	-0.936057	0.923056	0.956029	0.923056	-0.936057	0.956029	0.923056	0.956029	0.956029	0.923056	0.956029	0.956029	0.923056	0.956029	0.956029
resA@O5' resB@P	0.125464	0.280529	0.125464	0.394398	0.428129	0.428129	0.125464	0.280529	0.125464	0.428129	0.280529	0.125464	0.280529	0.280529	0.125464	0.280529	0.280529	0.125464	0.280529	0.280529
resA@O5' resB@C5'	0.00943593	0.00356953	0.00943593	0.0685107	0.142679	0.142679	0.00943593	0.00356953	0.00943593	0.142679	0.00356953	0.00943593	0.00356953	0.00356953	0.00943593	0.00356953	0.00356953	0.00943593	0.00356953	0.00356953
resA@O5' resB@C3'	-0.104835	-0.0633062	-0.104835	0.0181796	0.0973826	0.0973826	-0.104835	-0.0633062	-0.104835	0.0973826	-0.0633062	-0.104835	-0.0633062	-0.0633062	-0.104835	-0.0633062	-0.0633062	-0.104835	-0.0633062	-0.0633062
resA@O5' resB@O5'	0.0127585	0.0633577	0.0127585	0.198334	0.279821	0.279821	0.0127585	0.0633577	0.0127585	0.279821	0.0633577	0.0127585	0.0633577	0.0633577	0.0127585	0.0633577	0.0633577	0.0127585	0.0633577	0.0633577
resA@O5' resB@C1'	-0.105907	-0.0950594	-0.105907	0.0111786	0.101863	0.101863	-0.105907	-0.0950594	-0.105907	0.101863	-0.0950594	-0.105907	-0.0950594	-0.0950594	-0.105907	-0.0950594	-0.0950594	-0.105907	-0.0950594	-0.0950594
resA@O5' resB@N9	-0.248616	-0.235883	-0.248616	-0.0840465	-0.020849	-0.020849	-0.248616	-0.235883	-0.248616	-0.020849	-0.235883	-0.248616	-0.235883	-0.235883	-0.248616	-0.235883	-0.235883	-0.248616	-0.235883	-0.235883
resA@O5' resB@N1	-0.0724403	-0.0246135	-0.0724403	-1	-0.957369	-0.957369	-0.0724403	-0.0246135	-0.0724403	-0.957369	-0.0246135	-0.0724403	-0.0246135	-0.0246135	-0.0724403	-0.0246135	-0.0246135	-0.0724403	-0.0246135	-0.0246135
resA@C1' resA@N9	0.056551	-1	0.056551	-0.661301	0.242791	0.242791	0.056551	-1	0.056551	0.242791	-1	0.056551	-1	-1	0.056551	-1	-1	0.056551	-1	-1
resA@C1' resA@N1	0.987208	0.996962	0.987208	-1	-0.98948	-0.98948	0.987208	0.996962	0.987208	-0.98948	0.996962	0.987208	0.996962	0.996962	0.987208	0.996962	0.996962	0.987208	0.996962	0.996962
resA@C1' resB@P	-0.136234	-0.117616	-0.136234	-0.295765	-0.261693	-0.261693	-0.136234	-0.117616	-0.136234	-0.261693	-0.117616	-0.136234	-0.117616	-0.117616	-0.136234	-0.117616	-0.117616	-0.136234	-0.117616	-0.117616
resA@C1' resB@C5'	-0.186046	-0.244533	-0.186046	-0.339253	-0.275275	-0.275275	-0.186046	-0.244533	-0.186046	-0.275275	-0.244533	-0.186046	-0.244533	-0.244533	-0.186046	-0.244533	-0.244533	-0.186046	-0.244533	-0.244533
resA@C1' resB@C3'	-0.272479	-0.273998	-0.272479	-0.302623	-0.223448	-0.223448	-0.272479	-0.273998	-0.272479	-0.223448	-0.273998	-0.272479	-0.273998	-0.273998	-0.272479	-0.273998	-0.273998	-0.272479	-0.273998	-0.273998
resA@C1' resB@O5'	-0.238467	-0.266701	-0.238467	-0.34724	-0.276101	-0.276101	-0.238467	-0.266701	-0.238467	-0.276101	-0.266701	-0.238467	-0.266701	-0.266701	-0.238467	-0.266701	-0.266701	-0.238467	-0.266701	-0.266701
resA@C1' resB@C1'	-0.276073	-0.3167	-0.276073	-0.333943	-0.245361	-0.245361	-0.276073	-0.3167	-0.276073	-0.245361	-0.3167	-0.276073	-0.3167	-0.3167	-0.276073	-0.3167	-0.3167	-0.276073	-0.3167	-0.3167
resA@C1' resB@N9	-0.436916	-0.483935	-0.436916	-0.463372	-0.403182	-0.403182	-0.436916	-0.483935	-0.436916	-0.403182	-0.483935	-0.436916	-0.483935	-0.483935	-0.436916	-0.483935	-0.483935	-0.436916	-0.483935	-0.483935
resA@C1' resB@N1	-0.203271	-0.207745	-0.203271	-0.923466	-0.911408	-0.911408	-0.203271	-0.207745	-0.203271	-0.911408	-0.207745	-0.203271	-0.207745	-0.207745	-0.203271	-0.207745	-0.207745	-0.203271	-0.207745	-0.207745
resA@N9 resA@N1	0.9745	0.996344	0.9745	-1	-0.973675	-0.973675	0.9745	0.996344	0.9745	-0.973675	0.996344	0.9745	0.996344	0.996344	0.9745	0.996344	0.996344	0.9745	0.996344	0.996344
resA@N9 resB@P	-0.0191808	0.0616189	-0.0191808	-0.135509	-0.109314	-0.109314	-0.0191808	0.0616189	-0.0191808	-0.109314	0.0616189	-0.0191808	0.0616189	0.0616189	-0.0191808	0.0616189	0.0616189	-0.0191808	0.0616189	0.0616189
resA@N9 resB@C5'	-0.0914061	-0.109491	-0.0914061	-0.215969	-0.15856	-0.15856	-0.0914061	-0.109491	-0.0914061	-0.15856	-0.109491	-0.0914061	-0.109491	-0.109491	-0.0914061	-0.109491	-0.109491	-0.0914061	-0.109491	-0.109491
resA@N9 resB@C3'	-0.167023	-0.130494	-0.167023	-0.18389	-0.117558	-0.117558	-0.167023	-0.130494	-0.167023	-0.117558	-0.130494	-0.167023	-0.130494	-0.130494	-0.167023	-0.130494	-0.130494	-0.167023	-0.130494	-0.130494
resA@N9 resB@O5'	-0.13752	-0.120411	-0.13752	-0.216778	-0.153812	-0.153812	-0.13752	-0.120411	-0.13752	-0.153812	-0.120411	-0.13752	-0.120411	-0.120411	-0.13752	-0.120411	-0.120411	-0.13752	-0.120411	-0.120411
resA@N9 resB@C1'	-0.185181	-0.186739	-0.185181	-0.227261	-0.149047	-0.149047	-0.185181	-0.186739	-0.185181	-0.149047	-0.186739	-0.185181	-0.186739	-0.186739	-0.185181	-0.186739	-0.186739	-0.185181	-0.186739	-0.186739
resA@N9 resB@N9	-0.318007	-0.329592	-0.318007	-0.334548	-0.277482	-0.277482	-0.318007	-0.329592	-0.318007	-0.277482	-0.329592	-0.318007	-0.329592	-0.329592	-0.318007	-0.329592	-0.329592	-0.318007	-0.329592	-0.329592
resA@N9 resB@N1	-0.200418	-0.186103	-0.200418	-1	-0.978664	-0.978664	-0.200418	-0.186103	-0.200418	-0.978664	-0.186103	-0.200418	-0.186103	-0.186103	-0.200418	-0.186103	-0.186103	-0.200418	-0.186103	-0.186103
resA@N1 resB@P	-1	-0.932667	-1	0.538151	0.508663	0.508663	-1	-0.932667	-1	0.508663	-0.932667	-1	-0.932667	-0.932667	-1	-0.932667	-0.932667	-1	-0.932667	-0.932667
resA@N1 resB@C5'	-0.546061	-0.526911	-0.546061	0.598145	0.60305	0.60305	-0.546061	-0.526911	-0.546061	0.60305	-0.526911	-0.546061	-0.526911	-0.526911	-0.546061	-0.526911	-0.526911	-0.546061	-0.526911	-0.526911
resA@N1 resB@C3'	-0.522451	-0.463683	-0.522451	0.606148	0.615162	0.615162	-0.522451	-0.463683	-0.522451	0.615162	-0.463683	-0.522451	-0.463683	-0.463683	-0.522451	-0.463683	-0.463683	-0.522451	-0.463683	-0.463683
resA@N1 resB@O5'	-0.868562	-0.837365	-0.868562	0.552294	0.556957	0.556957	-0.868562	-0.837365	-0.868562	0.556957	-0.837365	-0.868562	-0.837365	-0.837365	-0.868562	-0.837365	-0.837365	-0.868562	-0.837365	-0.837365
resA@N1 resB@C1'	-0.634593	-0.600634	-0.634593	0.540067	0.565037	0.565037	-0.634593	-0.600634	-0.634593	0.565037	-0.600634	-0.634593	-0.600634	-0.600634	-0.634593	-0.600634	-0.600634	-0.634593	-0.600634	-0.600634
resA@N1 resB@N9	-0.990714	-0.981296	-0.990714	0.334166	0.3479	0.3479	-0.990714	-0.981296	-0.990714	0.3479	-0.981296	-0.990714	-0.981296	-0.981296	-0.990714	-0.981296	-0.981296	-0.990714	-0.981296	-0.981296
resA@N1 resB@N1	-1	-0.987248	-1	-0.982794	-0.973631	-0.973631	-1	-0.987248	-1	-0.973631	-0.987248	-1	-0.987248	-0.987248	-1	-0.987248	-0.987248	-1	-0.987248	-0.987248
resB@P resB@C5'	-0.493647	-1	-0.493647	-0.0833811	0.22444	0.22444	-0.493647	-1	-0.493647	0.22444	-1	-0.493647	-1	-1	-0.493647	-1	-1	-0.493647	-1	-1
resB@P resB@C3'	-0.0760751	-0.157901	-0.0760751	-0.517011	-0.421759	-0.421759	-0.0760751	-0.157901	-0.0760751	-0.421759	-0.157901	-0.0760751	-0.157901	-0.157901	-0.0760751	-0.157901	-0.157901	-0.0760751	-0.157901	-0.157901
resB@P resB@O5'	0.215763	-0.518892	0.215763	0.977301	-0.185627	-0.185627	0.215763	-0.518892	0.215763	-0.185627	-0.518892	0.215763	-0.518892	-0.518892	0.215763	-0.518892	-0.518892	0.215763	-0.518892	-0.518892
resB@P resB@C1'	0.236828	0.397881	0.236828	0.219089	0.106324	0.106324	0.236828	0.397881	0.236828	0.106324	0.397881	0.236828	0.397881	0.397881	0.236828	0.397881	0.397881	0.236828	0.397881	0.397881
resB@P resB@N9	0.421998	0.605777	0.421998	0.378444	0.33421	0.33421	0.421998	0.605777	0.421998	0.33421	0.605777	0.421998	0.605777	0.605777	0.421998	0.605777	0.605777	0.421998	0.605777	0.605777
resB@P resB@N1	-0.814359	-0.776111	-0.814359	0.752557	0.7197	0.7197	-0.814359	-0.776111	-0.814359	0.7197	-0.776111	-0.814359	-0.776111	-0.776111	-0.814359	-0.776111	-0.776111	-0.814359	-0.776111	-0.776111
resB@C5' resB@C3'	0.0949085	0.0563006	0.0949085	-0.213696	-0.204102	-0.204102	0.0949085	0.0563006	0.0949085	-0.204102	0.0563006	0.0949085	0.0563006	0.0563006	0.0949085	0.0563006	0.0563006	0.0949085	0.0563006	0.0563006
resB@C5' resB@O5'	-0.317365	-0.553403	-0.317365	-1	-0.864613	-0.864613	-0.317365	-0.553403	-0.317365	-0.864613	-0.553403	-0.317365	-0.553403	-0.553403	-0.317365	-0.553403	-0.553403	-0.317365	-0.553403	-0.553403
resB@C5' resB@C1'	0.169737	0.285805	0.169737	0.0386093	-0.099948	-0.099948	0.169737	0.285805	0.169737	-0.099948	0.285805	0.169737	0.285805	0.285805	0.169737	0.285805	0.285805	0.169737	0.285805	0.285805
resB@C5' resB@N9	0.447387	0.624447	0.447387	0.211356	0.194732	0.194732	0.447387	0.624447	0.447387	0.194732	0.624447	0.447387	0.624447	0.624447	0.447387	0.624447	0.624447	0.447387	0.624447	0.624447
resB@C5' resB@N1	-0.909895	-0.939221	-0.909895	0.905542	0.888593	0.888593	-0.909895	-0.939221	-0.909895	0.888593	-0.939221	-0.909895	-0.939221	-0.939221	-0.909895	-0.939221	-0.939221	-0.909895	-0.939221	-0.939221
resB@C3' resB@O5'	0.109202	0.125787	0.109202	-0.289422	-0.178879	-0.178879	0.109202	0.125787	0.109202	-0.178879	0.125787	0.109202	0.125787	0.125787	0.109202	0.125787	0.125787	0.109202	0.125787	0.125787
resB@C3' resB@C1'	-0.303863	-0.231928	-0.303863	-0.587019	-0.828555	-0.828555	-0.303863	-0.231928	-0.303863	-0.828555	-0.231928	-0.303863	-0.231928	-0.231928	-0.303863	-0.231928	-0.231928	-0.303863	-0.231928	-0.231928
resB@C3' resB@N9	0.858565	0.957337	0.858565	0.742409	0.79106	0.79106	0.858565	0.957337	0.858565	0.79106	0.957337	0.858565	0.957337	0.957337	0.858565	0.957337	0.957337	0.858565	0.957337	0.957337
resB@C3' resB@N1	-0.825523	-0.822284	-0.825523	0.913871	0.865636	0.865636	-0.825523	-0.822284	-0.825523	0.865636	-0.822284	-0.825523	-0.822284	-0.822284	-0.825523	-0.822284	-0.822284	-0.825523	-0.822284	-0.822284
resB@O5' resB@C1'	0.12589	0.213028	0.12589	0.0955402	0.0300883	0.0300883	0.12589	0.213028	0.12589	0.0300883	0.213028	0.12589	0.213028	0.213028	0.12589	0.213028	0.213028	0.12589	0.213028	0.213028
resB@O5' resB@N9	0.38927	0.514344	0.38927	0.316485	0.334539	0.334539	0.38927	0.514344	0.38927	0.334539	0.514344	0.38927	0.514344	0.514344	0.38927	0.514344	0.514344	0.38927	0.514344	0.514344
resB@O5' resB@N1	-0.886086	-0.897068	-0.886086	0.80942	0.798851	0.798851	-0.886086	-0.897068	-0.886086	0.798851	-0.897068	-0.886086	-0.897068	-0.897068	-0.886086	-0.897068	-0.897068	-0.886086	-0.897068	-0.897068
resB@C1' resB@N9	0.507158	0.220218	0.507158	0.245953	1	1	0.507158	0.220218	0.507158	1	0.220218	0.507158	0.220218	0.220218	0.507158	0.220218	0.220218	0.507158	0.220218	0.220218
resB@C1' resB@N1	-0.979412	-1	-0.979412	1	0.984867	0.984867	-0.979412	-1	-0.979412	0.984867	-1	-0.979412	-1	-1	-0.979412	-1	-1	-0.979412	-1	-1
resB@N9 resB@N1	-0.963891	-1	-0.963891	0.99734	0.978233	0.978233	-0.963891	-1	-0.963891	0.978233	-1	-0.963891	-1	-1	-0.963891	-1	-1	-0.963891	-1	-1
shear	0.526831	0.610832	0.526831	0.549648	0.598824	0.598824	0.526831	0.610832	0.526831	0.598824	0.610832	0.526831	0.610832	0.610832	0.526831	0.610832	0.610832	0.526831	0.610832	0.610832
stretch	-0.116949	-0.062489	-0.116949	-0.056975	-0.0814528	-0.0814528	-0.116949	-0.062489	-0.116949	-0.0814528	-0.062489	-0.116949	-0.062489	-0.062489	-0.116949	-0.062489	-0.062489	-0.116949	-0.062489	-0.062489
stagger	-0.401942	-0.43906	-0.401942	-0.454655	-0.315027	-0.315027	-0.401942	-0.43906	-0.401942	-0.315027	-0.43906	-0.401942	-0.43906	-0.43906	-0.401942	-0.43906	-0.43906	-0.401942	-0.43906	-0.43906
shift	0.359206	0.283052	0.359206	0.274217	0.231919	0.231919	0.359206	0.283052	0.359206	0.231919	0.283052	0.359206	0.283052	0.283052	0.359206	0.283052	0.283052	0.359206	0.283052	0.283052
slide	-0.838499	-0.778213	-0.838499	-0.497436	-0.551541	-0.551541	-0.838499	-0.778213	-0.838499	-0.551541	-0.778213	-0.838499	-0.778213	-0.778213	-0.838499	-0.778213	-0.778213	-0.838499	-0.778213	-0.778213
rise	-0.375293	-0.79596	-0.375293	-0.591396	-0.597579	-0.597579	-0.375293	-0.79596	-0.375293	-0.597579	-0.79596	-0.375293	-0.79596	-0.79596	-0.375293	-0.79596	-0.79596	-0.375293	-0.79596	-0.79596
x-disp	-0.00793007	0.0461535	-0.00793007	-0.116337	-0.188485	-0.188485	-0.00793007	0.0461535	-0.00793007	-0.188485	0.0461535	-0.00793007	0.0461535	0.0461535	-0.00793007	0.0461535	0.0461535	-0.00793007	0.0461535	0.0461535
y-disp	-0.163132	-0.226952	-0.163132	-0.0550303	0.112114	0.112114	-0.163132	-0.226952	-0.163132	0.112114	-0.226952	-0.163132	-0.226952	-0.226952	-0.163132	-0.226952	-0.226952	-0.163132	-0.226952	-0.226952
h-rise	0.603628	0.537839	0.603628	0.0513851	0.0909594	0.0909594	0.603628	0.537839	0.603628	0.0909594	0.537839	0.603628	0.537839	0.537839	0.603628	0.537839	0.537839	0.603628	0.537839	0.537839
curvature	-1	-0.97886	-1	-0.937015	-0.878628	-0.878628	-1	-0.97886	-1	-0.878628	-0.97886	-1	-0.97886	-0.97886	-1	-0.97886	-0.97886	-1	-0.97886	-0.97886
radius s-1	-0.223433	-0.28273	-0.223433	-0.172953	0.0274325	0.0274325	-0.223433	-0.28273	-0.223433	0.0274325	-0.28273	-0.223433	-0.28273	-0.28273	-0.223433	-0.28273	-0.28273	-0.223433	-0.28273	-0.28273
radius s-2	0.432555	0.547239	0.432555	0.385909	0.373314	0.373314	0.432555	0.547239	0.432555	0.373314	0.547239	0.432555	0.547239	0.547239	0.432555	0.547239	0.547239	0.432555	0.547239	0.547239
major groove	0.598602	0.681955	0.598602	0.33727	0.379761	0.379761	0.598602	0.681955	0.598602	0.379761	0.681955	0.598602	0.681955	0.681955	0.598602	0.681955	0.681955	0.598602	0.681955	0.681955
minor groove	-0.967278	-0.891916	-0.967278	0.0400397	0.176428	0.176428	-0.967278	-0.891916	-0.967278	0.176428	-0.891916	-0.967278	-0.891916	-0.891916	-0.967278	-0.891916	-0.891916	-0.967278	-0.891916	-0.891916
hbond_bp5	0.944034	0.176826	0.944034	0.167876	1	1	0.944034	0.176826	0.944034	1	0.176826	0.944034	0.176826	0.176826	0.944034	0.176826	0.176826	0.944034	0.176826	0.176826
S_trans	0.131195	0.058309	0.131195	0.291545	-0.148688	-0.148688	0.131195	0.058309	0.131195	-0.148688	0.058309	0.131195	0.058309	0.058309	0.131195	0.058309	0.058309	0.131195	0.058309	0.058309
S_rot	-1	-0.923385	-1	-0.360778	-0.519726	-0.519726	-1	-0.923385	-1	-0.519726	-0.923385	-1	-0.923385	-0.923385	-1	-0.923385	-0.923385	-1	-0.923385	-0.923385
S_vib	-0.814829	-0.284342	-0.814829	-0.767349	-1	-1	-0.814829	-0.284342	-0.814829	-1	-0.284342	-0.814829	-0.284342	-0.284342	-0.814829	-0.284342	-0.284342	-0.814829	-0.284342	-0.284342
Delta_S	-0.824766	-0.300087	-0.824766	-0.763263	-1	-1	-0.824766	-0.300087	-0.824766	-1	-0.300087	-0.824766	-0.300087	-0.300087	-0.824766	-0.300087	-0.300087	-0.824766	-0.300087	-0.300087
E_vdw	-0.139781	-0.646129	-0.139781	-0.448863	-0.330682	-0.330682	-0.139781	-0.646129	-0.139781	-0.330682	-0.646129	-0.139781	-0.646129	-0.646129	-0.139781	-0.646129	-0.646129	-0.139781	-0.646129	-0.646129
E_ele	-1	-0.086655	-1	-0.105655	-0.49806	-0.49806	-1	-0.086655	-1	-0.49806	-0.086655	-1	-0.086655	-0.086655	-1	-0.086655	-0.086655	-1	-0.086655	-0.086655
E_gb	0.694278	-0.0705047	0.694278	-0.0418187	0.241749	0.241749	0.694278	-0.0705047	0.694278	0.241749	-0.0705047	0.694278	-0.0705047	-0.0705047	0.694278	-0.0705047	-0.0705047	0.694278	-0.0705047	-0.0705047
E_surf	0.685039	1	0.685039	0.763658	0.383735	0.383735	0.685039	1	0.685039	0.383735	1	0.685039	1	1	0.685039	1	1	0.685039	1	1
Delta_G_gas	-1	-0.234525	-1	-0.223054	-0.566506	-0.566506	-1	-0.234525	-1	-0.566506	-0.234525	-1	-0.234525	-0.234525	-1	-0.234525	-0.234525	-1	-0.234525	-0.234525
Delta_G_solv	0.698868	-0.0658056	0.698868	-0.0377783	0.244981	0.244981	0.698868	-0.0658056	0.698868	0.244981	-0.0658056	0.698868	-0.0658056	-0.0658056	0.698868	-0.0658056	-0.0658056	0.698868	-0.0658056	-0.0658056
Delta_E	-1	-0.51706	-1	-0.412347	-0.777968	-0.777968	-1	-0.51706	-1	-0.777968	-0.51706	-1	-0.51706	-0.51706	-1	-0.51706	-0.51706	-1	-0.51706	-0.51706
Delta_G_binding	-1	-0.542747	-1	-0.407536	-0.763743	-0.763743	-1	-0.542747	-1	-0.763743	-0.542747	-1	-0.542747	-0.542747	-1	-0.542747	-0.542747	-1	-0.542747	-0.542747
NT_ResA_VDW_dec	0.5569	-0.108851	0.5569	0.639748	1	1	0.5569	-0.108851	0.5569	1	-0.108851	0.5569	-0.108851	-0.108851	0.5569	-0.108851	-0.108851	0.5569	-0.108851	-0.108851
NT_ResA_ELE_dec	-1	0.189908	-1	0.346725	-0.225889	-0.225889	-1	0.189908	-1	-0.225889	0.189908	-1	0.189908	0.189908	-1	0.189908	0.189908	-1	0.189908	0.189908
NT_ResA_POL_dec	1	-0.202668	1	-0.413787	0.091216	0.091216	1	-0.202668	1	0.091216	-0.202668	1	-0.202668	-0.202668	1	-0.202668	-0.202668	1	-0.202668	-0.202668
NT_ResA_NPOL_dec	-1	-0.354235	-1	0.873082	0.6572	0.6572	-1	-0.354235	-1	0.6572	-0.354235	-1	-0.354235	-0.354235	-1	-0.354235	-0.354235	-1	-0.354235	-0.354235
NT_ResA_TOT_dec	-1	-0.0678087	-1	0.394789	-0.191531	-0.191531	-1	-0.0678087	-1	-0.191531	-0.0678087	-1	-0.0678087	-0.0678087	-1	-0.0678087	-0.0678087	-1	-0.0678087	-0.0678087
NT_ResB_VDW_dec	1	0.0980983	1	-0.337384	-0.133137	-0.133137	1	0.0980983	1	-0.133137	0.0980983	1	0.0980983	0.0980983	1	0.0980983	0.0980983	1	0.0980983	0.0980983
NT_ResB_ELE_dec	-1	0.432488	-1	0.0386263	-0.759344	-0.759344	-1	0.432488	-1	-0.759344	0.432488	-1	0.432488	0.432488	-1	0.432488	0.432488	-1	0.432488	0.432488
NT_ResB_POL_dec	0.562139	-0.639733	0.562139	-0.136067	0.503788	0.503788	0.562139	-0.639733	0.562139	0.503788	-0.639733	0.562139	-0.639733	-0.639733	0.562139	-0.639733	-0.639733	0.562139	-0.639733	-0.639733
NT_ResB_NPOL_dec	0.337572	0.550897	0.337572	-0.622115	-1	-1	0.337572	0.550897	0.337572	-1	0.550897	0.337572	0.550897	0.550897	0.337572	0.550897	0.550897	0.337572	0.550897	0.550897
NT_ResB_TOT_dec	-0.857837	-0.0953189	-0.857837	-0.330125	-1	-1	-0.857837	-0.0953189	-0.857837	-1	-0.0953189	-0.857837	-0.0953189	-0.0953189	-0.857837	-0.0953189	-0.0953189	-0.857837	-0.0953189	-0.0953189
SC_ResA_VDW_dec	0.519617	-0.148332	0.519617	0.626318	1	1	0.519617	-0.148332	0.519617	1	-0.148332	0.519617	-0.148332	-0.148332	0.519617	-0.148332	-0.148332	0.519617	-0.148332	-0.148332
SC_ResA_ELE_dec	-1	0.230084	-1	0.392059	-0.672824	-0.672824	-1	0.230084	-1	-0.672824	0.230084	-1	0.230084	0.230084	-1	0.230084	0.230084	-1	0.230084	0.230084
SC_ResA_POL_dec	0.911708	-0.176159	0.911708	-0.371973	0.690251	0.690251	0.911708	-0.176159	0.911708	0.690251	-0.176159	0.911708	-0.176159	-0.176159	0.911708	-0.176159	-0.176159	0.911708	-0.176159	-0.176159
SC_ResA_NPOL_dec	-1	-0.41382	-1	0.746313	0.547379	0.547379	-1	-0.41382	-1	0.547379	-0.41382	-1	-0.41382	-0.41382	-1	-0.41382	-0.41382	-1	-0.41382	-0.41382
SC_ResA_TOT_dec	-1	-0.0485314	-1	0.403071	-0.18705	-0.18705	-1	-0.0485314	-1	-0.18705	-0.0485314	-1	-0.0485314	-0.0485314	-1	-0.0485314	-0.0485314	-1	-0.0485314	-0.0485314
SC_ResB_VDW_dec	1	0.119176	1	-0.357776	-0.17235	-0.17235	1	0.119176	1	-0.17235	0.119176	1	0.119176	0.119176	1	0.119176	0.119176	1	0.119176	0.119176
SC_ResB_ELE_dec	-1	0.499573	-1	0.0412847	-0.720086	-0.720086	-1	0.499573	-1	-0.720086	0.499573	-1	0.499573	0.499573	-1	0.499573	0.499573	-1	0.499573	0.499573
SC_ResB_POL_dec	0.878915	-0.783164	0.878915	-0.103493	0.701452	0.701452	0.878915	-0.783164	0.878915	0.701452	-0.783164	0.878915	-0.783164	-0.783164	0.878915	-0.783164	-0.783164	0.878915	-0.783164	-0.783164
SC_ResB_NPOL_dec	0.253969	0.452731	0.253969	-0.63897	-1	-1	0.253969	0.452731	0.253969	-1	0.452731	0.253969	0.452731	0.452731	0.253969	0.452731	0.452731	0.253969	0.452731	0.452731
SC_ResB_TOT_dec	-0.843896	-0.0606625	-0.843896	-0.338738	-1	-1	-0.843896	-0.0606625	-0.843896	-1	-0.0606625	-0.843896	-0.0606625	-0.0606625	-0.843896	-0.0606625	-0.0606625	-0.843896	-0.0606625	-0.0606625
BB_ResA_VDW_dec	0.22272	0.397572	0.22272	-0.108491	-0.363762	-0.363762	0.22272	0.397572	0.22272	-0.363762	0.397572	0.22272	0.397572	0.397572	0.22272	0.397572	0.397572	0.22272	0.397572	0.397572
BB_ResA_ELE_dec	-0.0826749	-0.390198	-0.0826749	-0.430355	1	1	-0.0826749	-0.390198	-0.0826749	1	-0.390198	-0.0826749	-0.390198	-0.390198	-0.0826749	-0.390198	-0.390198	-0.0826749	-0.390198	-0.390198
BB_ResA_POL_dec	0.0985521	0.378453	0.0985521	0.438162	-1	-1	0.0985521	0.378453	0.0985521	-1	0.378453	0.0985521	0.378453	0.378453	0.0985521	0.378453	0.378453	0.0985521	0.378453	0.378453
BB_ResA_NPOL_dec	0.2012	0.427059	0.2012	0.381893	0.336997	0.336997	0.2012	0.427059	0.2012	0.336997	0.427059	0.2012	0.427059	0.427059	0.2012	0.427059	0.427059	0.2012	0.427059	0.427059
BB_ResA_TOT_dec	0.91647	0.0726697	0.91647	0.170444	0.492049	0.492049	0.91647	0.0726697	0.91647	0.492049	0.0726697	0.91647	0.0726697	0.0726697	0.91647	0.0726697	0.0726697	0.91647	0.0726697	0.0726697
BB_ResB_VDW_dec	-0.268795	-0.156468	-0.268795	0.412632	0.527184	0.527184	-0.268795	-0.156468	-0.268795	0.527184	-0.156468	-0.268795	-0.156468	-0.156468	-0.268795	-0.156468	-0.156468	-0.268795	-0.156468	-0.156468
BB_ResB_ELE_dec	0.456815	-0.75051	0.456815	-0.280855	0.170173	0.170173	0.456815	-0.75051	0.456815	0.170173	-0.75051	0.456815	-0.75051	-0.75051	0.456815	-0.75051	-0.75051	0.456815	-0.75051	-0.75051
BB_ResB_POL_dec	-0.473241	0.714266	-0.473241	0.251591	-0.214788	-0.214788	-0.473241	0.714266	-0.473241	-0.214788	0.714266	-0.473241	0.714266	0.714266	-0.473241	0.714266	0.714266	-0.473241	0.714266	0.714266
BB_ResB_NPOL_dec	0.562645	0.519503	0.562645	0.743107	0.918703	0.918703	0.562645	0.519503	0.562645	0.918703	0.519503	0.562645	0.519503	0.519503	0.562645	0.519503	0.519503	0.562645	0.519503	0.519503
BB_ResB_TOT_dec	-0.0968333	-0.508399	-0.0968333	0.530331	0.229029	0.229029	-0.0968333	-0.508399	-0.0968333	0.229029	-0.508399	-0.0968333	-0.508399	-0.508399	-0.0968333	-0.508399	-0.508399	-0.0968333	-0.508399	-0.508399
delta S1_sin	0.738791	0.747127	0.738791	0.525662	0.548712	0.548712	0.738791	0.747127	0.738791	0.548712	0.747127	0.738791	0.747127	0.747127	0.738791	0.747127	0.747127	0.738791	0.747127	0.747127
zeta S1_sin	0.578039	0.586411	0.578039	0.335812	0.353055	0.353055	0.578039	0.586411	0.578039	0.353055	0.586411	0.578039	0.586411	0.586411	0.578039	0.586411	0.586411	0.578039	0.586411	0.586411
alpha S2_sin	0.146788	0.171985	0.146788	0.522174	0.508157	0.508157	0.146788	0.171985	0.146788	0.508157	0.171985	0.146788	0.171985	0.171985	0.146788	0.171985	0.171985	0.146788	0.171985	0.171985
alpha S2_cos	-0.989168	-0.9851	-0.989168	-0.852839	-0.861265	-0.861265	-0.989168	-0.9851	-0.989168	-0.861265	-0.9851	-0.989168	-0.9851	-0.9851	-0.989168	-0.9851	-0.9851	-0.989168	-0.9851	-0.9851
beta S2_sin	0.0861964	0.101012	0.0861964	0.24565	0.23874	0.23874	0.0861964	0.101012	0.0861964	0.23874	0.101012	0.0861964	0.101012	0.101012	0.0861964	0.101012	0.101012	0.0861964	0.101012	0.101012
gamma S2_sin	0.0610181	0.0716957	0.0610181	0.296676	0.287877	0.287877	0.0610181	0.0716957	0.0610181	0.287877	0.0716957	0.0610181	0.0716957	0.0716957	0.0610181	0.0716957	0.0716957	0.0610181	0.0716957	0.0716957
delta S2_sin	0.5462	0.524864	0.5462	0.19881	0.152783	0.152783	0.5462	0.524864	0.5462	0.152783	0.524864	0.5462	0.524864	0.524864	0.5462	0.524864	0.524864	0.5462	0.524864	0.524864
delta S2_cos	-0.837655	-0.851186	-0.837655	-0.980038	-0.98826	-0.98826	-0.837655	-0.851186	-0.837655	-0.98826	-0.851186	-0.837655	-0.851186	-0.851186	-0.837655	-0.851186	-0.851186	-0.837655	-0.851186	-0.851186
epsilon S2_sin	0.308983	0.298367	0.308983	0.0832008	0.0642263	0.0642263	0.308983	0.298367	0.308983	0.0642263	0.298367	0.308983	0.298367	0.298367	0.308983	0.298367	0.298367	0.308983	0.298367	0.298367
epsilon S2_cos	0.951067	0.954451	0.951067	0.996533	0.997935	0.997935	0.951067	0.954451	0.951067	0.997935	0.954451	0.951067	0.954451	0.954451	0.951067	0.954451	0.954451	0.951067	0.954451	0.954451
zeta S2_sin	0.260672	0.246992	0.260672	0.116689	0.0890489	0.0890489	0.260672	0.246992	0.260672	0.0890489	0.246992	0.260672	0.246992	0.246992	0.260672	0.246992	0.246992	0.260672	0.246992	0.246992
ang:resA@P resA@C5' resA@C3'_sin	0.540656	0.5158	0.540656	0.74237	0.73866	0.73866	0.540656	0.5158	0.540656	0.73866	0.5158	0.540656	0.5158	0.5158	0.540656	0.5158	0.5158	0.540656	0.5158	0.5158
ang:resA@C5' resA@C3' resA@P_sin	0.347469	0.328634	0.347469	0.581798	0.577818	0.577818	0.347469	0.328634	0.347469	0.577818	0.328634	0.347469	0.328634	0.328634	0.347469	0.328634	0.328634	0.347469	0.328634	0.328634
ang:resB@N9 resB@C1' resB@O5'_sin	0.893645	0.380721	0.893645	-0.0523714	0.0126453	0.0126453	0.893645	0.380721	0.893645	0.0126453	0.380721	0.893645	0.380721	0.380721	0.893645	0.380721	0.380721	0.893645	0.380721	0.380721
ang:resB@N9 resB@C1' resB@O5'_cos	-0.448775	0.92469	-0.448775	0.998628	0.99992	0.99992	-0.448775	0.92469	-0.448775	0.99992	0.92469	-0.448775	0.92469	0.92469	-0.448775	0.92469	0.92469	-0.448775	0.92469	0.92469
ang:resB@C1' resB@O5' resB@N9_sin	0.292784	0.0915572	0.292784	-0.0219316	0.00518352	0.00518352	0.292784	0.0915572	0.292784	0.00518352	0.0915572	0.292784	0.0915572	0.0915572	0.292784	0.0915572	0.0915572	0.292784	0.0915572	0.0915572
ang:resB@C1' resB@O5' resB@N9_cos	0.956179	0.9958	0.956179	0.999759	0.999987	0.999987	0.956179	0.9958	0.956179	0.999987	0.9958	0.956179	0.9958	0.9958	0.956179	0.9958	0.9958	0.956179	0.9958	0.9958
ang:resB@O5' resB@N9 resB@C1'_sin	-0.864399	-0.447936	-0.864399	0.793483	0.938176	0.938176	-0.864399	-0.447936	-0.864399	0.938176	-0.447936	-0.864399	-0.447936	-0.447936	-0.864399	-0.447936	-0.447936	-0.864399	-0.447936	-0.447936
ang:resB@O5' resB@N9 resB@C1'_cos	-0.502807	0.894066	-0.502807	0.608592	0.346159	0.346159	-0.502807	0.894066	-0.502807	0.346159	0.894066	-0.502807	0.894066	0.894066	-0.502807	0.894066	0.894066	-0.502807	0.894066	0.894066
ang:resB@C1' resB@O5' resB@C3'_sin	-0.191354	-0.0736318	-0.191354	0.202014	0.139068	0.139068	-0.191354	-0.0736318	-0.191354	0.139068	-0.0736318	-0.191354	-0.0736318	-0.0736318	-0.191354	-0.0736318	-0.0736318	-0.191354	-0.0736318	-0.0736318
ang:resB@C1' resB@O5' resB@C3'_cos	0.981521	0.997285	0.981521	0.979383	0.990283	0.990283	0.981521	0.997285	0.981521	0.990283	0.997285	0.981521	0.997285	0.997285	0.981521	0.997285	0.997285	0.981521	0.997285	0.997285
ang:resB@O5' resB@C3' resB@C1'_sin	-0.112096	-0.165741	-0.112096	-0.811284	-0.863923	-0.863923	-0.112096	-0.165741	-0.112096	-0.863923	-0.165741	-0.112096	-0.165741	-0.165741	-0.112096	-0.165741	-0.165741	-0.112096	-0.165741	-0.165741
ang:resB@O5' resB@C3' resB@C1'_cos	0.993697	0.986169	0.993697	0.584652	0.503624	0.503624	0.993697	0.986169	0.993697	0.503624	0.986169	0.993697	0.986169	0.986169	0.993697	0.986169	0.986169	0.993697	0.986169	0.986169
ang:resB@C3' resB@C1' resB@O5'_sin	-0.0470993	-0.0685834	-0.0470993	-0.305969	-0.202358	-0.202358	-0.0470993	-0.0685834	-0.0470993	-0.202358	-0.0685834	-0.0470993	-0.0685834	-0.0685834	-0.0470993	-0.0685834	-0.0685834	-0.0470993	-0.0685834	-0.0685834
ang:resB@C3' resB@C1' resB@O5'_cos	0.99889	0.997645	0.99889	0.952042	0.979312	0.979312	0.99889	0.997645	0.99889	0.979312	0.997645	0.99889	0.997645	0.997645	0.99889	0.997645	0.997645	0.99889	0.997645	0.997645
ang:resB@C3' resB@C5' resB@O5'_sin	-0.183758	-0.218391	-0.183758	-0.617443	-0.582595	-0.582595	-0.183758	-0.218391	-0.183758	-0.582595	-0.218391	-0.183758	-0.218391	-0.218391	-0.183758	-0.218391	-0.218391	-0.183758	-0.218391	-0.218391
ang:resA@C5' resA@C3' resA+@P_cos	-0.0513484	-0.0433431	-0.0513484	-0.0325851	-0.0426113	-0.0426113	-0.0513484	-0.0433431	-0.0513484	-0.0426113	-0.0433431	-0.0513484	-0.0433431	-0.0433431	-0.0513484	-0.0433431	-0.0433431	-0.0513484	-0.0433431	-0.0433431
ang:resB-@C3' resB@P resB@C5'_cos	-0.0802175	-0.0726483	-0.0802175	-0.0537923	-0.0645491	-0.0645491	-0.0802175	-0.0726483	-0.0802175	-0.0645491	-0.0726483	-0.0802175	-0.0726483	-0.0726483	-0.0802175	-0.0726483	-0.0726483	-0.0802175	-0.0726483	-0.0726483
dih:resA@C5' resA@P resA@O5' resA@C3'_sin	-0.000867258	0.00557268	-0.000867258	0.0135579	-0.00089021	-0.00089021	-0.000867258	0.00557268	-0.000867258	-0.00089021	0.00557268	-0.000867258	0.00557268	0.00557268	-0.000867258	0.00557268	0.00557268	-0.000867258	0.00557268	0.00557268
dih:resB@C1' resB@N9 resB@C3' resB@O5'_sin	0.806941	0.830072	0.806941	0.777027	0.748771	0.748771	0.806941	0.830072	0.806941	0.748771	0.830072	0.806941	0.830072	0.830072	0.806941	0.830072	0.830072	0.806941	0.830072	0.830072
dih:resB@C1' resB@N9 resB@C3' resB@O5'_cos	-0.590632	-0.557656	-0.590632	-0.629467	-0.662829	-0.662829	-0.590632	-0.557656	-0.590632	-0.662829	-0.557656	-0.590632	-0.557656	-0.557656	-0.590632	-0.557656	-0.557656	-0.590632	-0.557656	-0.557656
dih:resB@C1' resB@O5' resB@C3' resB@C5'_sin	-0.262726	-0.214585	-0.262726	-0.28062	-0.325219	-0.325219	-0.262726	-0.214585	-0.262726	-0.325219	-0.214585	-0.262726	-0.214585	-0.214585	-0.262726	-0.214585	-0.214585	-0.262726	-0.214585	-0.214585
dih:resB@O5' resB@C1' resB@C5' resB@C3'_sin	-0.97912	-0.995932	-0.97912	-0.963808	-0.926937	-0.926937	-0.97912	-0.995932	-0.97912	-0.926937	-0.995932	-0.97912	-0.995932	-0.995932	-0.97912	-0.995932	-0.995932	-0.97912	-0.995932	-0.995932
dih:resB@O5' resB@C1' resB@C5' resB@C3'_cos	-0.203283	-0.090105	-0.203283	-0.266596	-0.375216	-0.375216	-0.203283	-0.090105	-0.203283	-0.375216	-0.090105	-0.203283	-0.090105	-0.090105	-0.203283	-0.090105	-0.090105	-0.203283	-0.090105	-0.090105
phase_ResB_sin	0.628951	0.673404	0.628951	0.564865	0.518496	0.518496	0.628951	0.673404	0.628951	0.518496	0.673404	0.628951	0.673404	0.673404	0.628951	0.673404	0.673404	0.628951	0.673404	0.673404
phase_ResB_cos	-0.777445	-0.739275	-0.777445	-0.825183	-0.85508	-0.85508	-0.777445	-0.739275	-0.777445	-0.85508	-0.739275	-0.777445	-0.739275	-0.739275	-0.777445	-0.739275	-0.739275	-0.777445	-0.739275	-0.739275
delta_ResB_sin	0.806939	0.830072	0.806939	0.777026	0.748775	0.748775	0.806939	0.830072	0.806939	0.748775	0.830072	0.806939	0.830072	0.830072	0.806939	0.830072	0.830072	0.806939	0.830072	0.830072
delta_ResB_cos	-0.590635	-0.557656	-0.590635	-0.629469	-0.662824	-0.662824	-0.590635	-0.557656	-0.590635	-0.662824	-0.557656	-0.590635	-0.557656	-0.557656	-0.590635	-0.557656	-0.557656	-0.590635	-0.557656	-0.557656
epsilon_ResB_sin	-0.262722	-0.21458	-0.262722	-0.280614	-0.325215	-0.325215	-0.262722	-0.21458	-0.262722	-0.325215	-0.21458	-0.262722	-0.21458	-0.21458	-0.262722	-0.21458	-0.21458	-0.262722	-0.21458	-0.21458
zeta_ResB_sin	-0.97912	-0.995932	-0.97912	-0.96381	-0.926939	-0.926939	-0.97912	-0.995932	-0.97912	-0.926939	-0.995932	-0.97912	-0.995932	-0.995932	-0.97912	-0.995932	-0.995932	-0.97912	-0.995932	-0.995932
zeta_ResB_cos	-0.203285	-0.0901081	-0.203285	-0.266591	-0.375213	-0.375213	-0.203285	-0.0901081	-0.203285	-0.375213	-0.0901081	-0.203285	-0.0901081	-0.0901081	-0.203285	-0.0901081	-0.0901081	-0.203285	-0.0901081	-0.0901081
chi_ResB_cos	-0.552089	-0.519861	-0.552089	-0.457128	-0.455163	-0.455163	-0.552089	-0.519861	-0.552089	-0.455163	-0.519861	-0.552089	-0.519861	-0.519861	-0.552089	-0.519861	-0.519861	-0.552089	-0.519861	-0.519861
baseflip_rna_2_sin	0.823775	0.937739	0.823775	0.994519	0.989154	0.989154	0.823775	0.937739	0.823775	0.989154	0.937739	0.823775	0.937739	0.937739	0.823775	0.937739	0.937739	0.823775	0.937739	0.937739
baseflip_rna_2_cos	-0.566917	-0.347341	-0.566917	-0.104558	-0.146884	-0.146884	-0.566917	-0.347341	-0.566917	-0.146884	-0.347341	-0.566917	-0.347341	-0.347341	-0.566917	-0.347341	-0.347341	-0.566917	-0.347341	-0.347341
baseflip_dna_1_cos	-0.286375	-0.0760996	-0.286375	-0.327823	-0.555406	-0.555406	-0.286375	-0.0760996	-0.286375	-0.555406	-0.0760996	-0.286375	-0.0760996	-0.0760996	-0.286375	-0.0760996	-0.0760996	-0.286375	-0.0760996	-0.0760996

## Sheet: Encode2
	Pos_1	Pos_2	Pos_3	Pos_4	Pos_5	Pos_6	Pos_7	Pos_8	Pos_9	Pos_10	Pos_11	Pos_12	Pos_13	Pos_14	Pos_15	Pos_16	Pos_17	Pos_18	Pos_19	Pos_20
resA@P resA@C5'	-0.917474	0.523146	-0.0314418	0.357757	0.370893	0.341891	0.0806467	0.523146	-0.0314418	-0.25165	0.523146	0.0806467	0.523146	0.523146	-0.0314418	0.523146	0.523146	-0.0314418	0.523146	0.364105
resA@P resA@C3'	0.315837	0.493113	0.933789	-0.0402056	-0.539927	0.18392	0.904557	0.493113	0.933789	-0.898929	0.493113	0.904557	0.493113	0.493113	0.933789	0.493113	0.493113	0.933789	0.493113	-0.0717539
resA@P resA@O5'	-0.0493608	1	-0.0731042	0.324194	-0.336532	-0.137805	-1	1	-0.0731042	-0.178748	1	-1	1	1	-0.0731042	1	1	-0.0731042	1	0.569391
resA@P resA@C1'	0.410474	-0.448693	-0.29333	0.284306	0.432563	0.308812	-0.87174	-0.448693	-0.29333	0.905284	-0.448693	-0.87174	-0.448693	-0.448693	-0.29333	-0.448693	-0.448693	-0.29333	-0.448693	-0.253082
resA@P resA@N9	-0.127947	-0.755605	-0.662938	0.320444	0.368531	0.342178	-0.963037	-0.755605	-0.662938	0.872849	-0.755605	-0.963037	-0.755605	-0.755605	-0.662938	-0.755605	-0.755605	-0.662938	-0.755605	-0.623296
resA@P resA@N1	1	0.886895	0.872054	-1	-0.933875	-0.929656	0.786636	0.886895	0.872054	-0.769797	0.886895	0.786636	0.886895	0.886895	0.872054	0.886895	0.886895	0.872054	0.886895	0.902134
resA@P resB@P	0.316275	0.364265	0.195023	0.566179	-0.17527	0.587495	0.851654	0.364265	0.195023	-1	0.364265	0.851654	0.364265	0.364265	0.195023	0.364265	0.364265	0.195023	0.364265	-0.179473
resA@P resB@C5'	-0.746898	0.131657	0.118503	0.263339	-0.0103764	0.337162	0.481187	0.131657	0.118503	-0.868329	0.131657	0.481187	0.131657	0.131657	0.118503	0.131657	0.131657	0.118503	0.131657	-0.0385762
resA@P resB@C3'	-0.422259	0.0401108	-0.0194937	0.165738	0.137168	0.23914	0.54328	0.0401108	-0.0194937	-0.710797	0.0401108	0.54328	0.0401108	0.0401108	-0.0194937	0.0401108	0.0401108	-0.0194937	0.0401108	-0.0129119
resA@P resB@O5'	0.0915083	0.242919	0.157503	0.488313	0.0419459	0.571697	0.968383	0.242919	0.157503	-0.967564	0.242919	0.968383	0.242919	0.242919	0.157503	0.242919	0.242919	0.157503	0.242919	-0.0195299
resA@P resB@C1'	0.198743	0.00163436	-0.0231515	0.155519	0.125408	0.244364	0.789894	0.00163436	-0.0231515	-0.627207	0.00163436	0.789894	0.00163436	0.00163436	-0.0231515	0.00163436	0.00163436	-0.0231515	0.00163436	0.0399337
resA@P resB@N9	0.905712	-0.154663	-0.181382	0.0491329	0.112412	0.110689	1	-0.154663	-0.181382	-0.611486	-0.154663	1	-0.154663	-0.154663	-0.181382	-0.154663	-0.154663	-0.181382	-0.154663	0.00075592
resA@P resB@N1	1	0.120259	0.0536912	-1	-0.736876	-0.944673	0.465963	0.120259	0.0536912	-0.045849	0.120259	0.465963	0.120259	0.120259	0.0536912	0.120259	0.120259	0.0536912	0.120259	0.443721
resA@C5' resA@C3'	-0.239205	0.105547	0.522866	-0.286146	0.0928414	-0.101545	0.963401	0.105547	0.522866	-0.581148	0.105547	0.963401	0.105547	0.105547	0.522866	0.105547	0.105547	0.522866	0.105547	-0.0861885
resA@C5' resA@O5'	0.0554546	-0.926688	0.878971	1	0.708723	-0.294739	0.0769439	-0.926688	0.878971	0.59379	-0.926688	0.0769439	-0.926688	-0.926688	0.878971	-0.926688	-0.926688	0.878971	-0.926688	0.0242706
resA@C5' resA@C1'	0.124429	-0.50254	-0.392967	0.426456	0.455302	0.543103	-0.798459	-0.50254	-0.392967	0.862815	-0.50254	-0.798459	-0.50254	-0.50254	-0.392967	-0.50254	-0.50254	-0.392967	-0.50254	-0.450237
resA@C5' resA@N9	-0.549547	-0.84196	-0.8787	0.477195	0.416558	0.503238	-1	-0.84196	-0.8787	0.873898	-0.84196	-1	-0.84196	-0.84196	-0.8787	-0.84196	-0.84196	-0.8787	-0.84196	-0.824265
resA@C5' resA@N1	0.98009	1	0.95599	-1	-0.970854	-0.954376	0.932612	1	0.95599	-0.902752	1	0.932612	1	1	0.95599	1	1	0.95599	1	0.984856
resA@C5' resB@P	0.142262	0.231663	0.126938	0.176908	0.450468	0.210364	1	0.231663	0.126938	-0.665722	0.231663	1	0.231663	0.231663	0.126938	0.231663	0.231663	0.126938	0.231663	-0.0692286
resA@C5' resB@C5'	-0.738211	-0.0843172	-0.0568546	-0.113602	0.234005	-0.0447254	0.383709	-0.0843172	-0.0568546	-0.588832	-0.0843172	0.383709	-0.0843172	-0.0843172	-0.0568546	-0.0843172	-0.0843172	-0.0568546	-0.0843172	-0.0658477
resA@C5' resB@C3'	-0.360103	-0.143078	-0.158994	-0.141623	0.337798	-0.0616424	0.507403	-0.143078	-0.158994	-0.485223	-0.143078	0.507403	-0.143078	-0.143078	-0.158994	-0.143078	-0.143078	-0.158994	-0.143078	-0.0300957
resA@C5' resB@O5'	-0.0971293	-0.0426865	-0.0607106	-0.0358187	0.354892	0.0392947	0.731317	-0.0426865	-0.0607106	-0.577823	-0.0426865	0.731317	-0.0426865	-0.0426865	-0.0607106	-0.0426865	-0.0426865	-0.0607106	-0.0426865	-0.0498842
resA@C5' resB@C1'	0.313731	-0.167716	-0.156885	-0.137911	0.339825	-0.0492378	0.77945	-0.167716	-0.156885	-0.435679	-0.167716	0.77945	-0.167716	-0.167716	-0.156885	-0.167716	-0.167716	-0.156885	-0.167716	0.0093233
resA@C5' resB@N9	0.992472	-0.295621	-0.286965	-0.216929	0.347806	-0.15555	1	-0.295621	-0.286965	-0.429253	-0.295621	1	-0.295621	-0.295621	-0.286965	-0.295621	-0.295621	-0.286965	-0.295621	-0.0233989
resA@C5' resB@N1	1	-0.07625	-0.105535	-0.954944	-0.378294	-0.928556	0.398795	-0.07625	-0.105535	0.00678401	-0.07625	0.398795	-0.07625	-0.07625	-0.105535	-0.07625	-0.07625	-0.105535	-0.07625	0.232889
resA@C3' resA@O5'	0.393526	0.0979694	0.603161	-0.482953	-0.606329	-0.256129	0.702428	0.0979694	0.603161	-0.732549	0.0979694	0.702428	0.0979694	0.0979694	0.603161	0.0979694	0.0979694	0.603161	0.0979694	-0.173842
resA@C3' resA@C1'	-0.759536	-0.54119	-0.812512	0.21699	0.139443	0.49424	-1	-0.54119	-0.812512	0.528575	-0.54119	-1	-0.54119	-0.54119	-0.812512	-0.54119	-0.54119	-0.812512	-0.54119	-0.64744
resA@C3' resA@N9	-0.853414	-0.667147	-0.988057	0.435928	0.230262	0.488305	-1	-0.667147	-0.988057	0.760848	-0.667147	-1	-0.667147	-0.667147	-0.988057	-0.667147	-0.667147	-0.988057	-0.667147	-0.76601
resA@C3' resA@N1	0.821368	1	0.861528	-0.991854	-1	-0.963436	0.874906	1	0.861528	-0.942752	1	0.874906	1	1	0.861528	1	1	0.861528	1	0.93847
resA@C3' resB@P	-0.188567	0.0106362	-0.0762305	-0.0479506	0.552819	-0.00675994	0.73429	0.0106362	-0.0762305	-0.482526	0.0106362	0.73429	0.0106362	0.0106362	-0.0762305	0.0106362	0.0106362	-0.0762305	0.0106362	-0.0736544
resA@C3' resB@C5'	-0.796501	-0.202436	-0.179528	-0.211879	0.281678	-0.132113	0.293502	-0.202436	-0.179528	-0.498922	-0.202436	0.293502	-0.202436	-0.202436	-0.179528	-0.202436	-0.202436	-0.179528	-0.202436	-0.0703675
resA@C3' resB@C3'	-0.369502	-0.245554	-0.275003	-0.203132	0.375822	-0.109925	0.455671	-0.245554	-0.275003	-0.417972	-0.245554	0.455671	-0.245554	-0.245554	-0.275003	-0.245554	-0.245554	-0.275003	-0.245554	-0.0247744
resA@C3' resB@O5'	-0.256719	-0.192234	-0.21122	-0.176298	0.416673	-0.0941379	0.574198	-0.192234	-0.21122	-0.46069	-0.192234	0.574198	-0.192234	-0.192234	-0.21122	-0.192234	-0.192234	-0.21122	-0.192234	-0.0586819
resA@C3' resB@C1'	0.379606	-0.268324	-0.276155	-0.21116	0.408002	-0.114991	0.754827	-0.268324	-0.276155	-0.36602	-0.268324	0.754827	-0.268324	-0.268324	-0.276155	-0.268324	-0.268324	-0.276155	-0.268324	0.0134757
resA@C3' resB@N9	1	-0.426119	-0.436993	-0.338441	0.390857	-0.27612	0.914443	-0.426119	-0.436993	-0.372084	-0.426119	0.914443	-0.426119	-0.426119	-0.436993	-0.426119	-0.426119	-0.436993	-0.426119	-0.0562512
resA@C3' resB@N1	1	-0.176581	-0.214601	-0.924002	-0.269493	-0.90011	0.325768	-0.176581	-0.214601	0.0433122	-0.176581	0.325768	-0.176581	-0.176581	-0.214601	-0.176581	-0.176581	-0.214601	-0.176581	0.163788
resA@O5' resA@C1'	0.300163	-0.657445	-0.404923	0.365675	0.376946	0.468119	-0.673081	-0.657445	-0.404923	0.911413	-0.657445	-0.673081	-0.657445	-0.657445	-0.404923	-0.657445	-0.657445	-0.404923	-0.657445	-0.446321
resA@O5' resA@N9	-0.337949	-0.899728	-0.820835	0.385653	0.349352	0.431276	-0.930181	-0.899728	-0.820835	0.875749	-0.899728	-0.930181	-0.899728	-0.899728	-0.820835	-0.899728	-0.899728	-0.820835	-0.899728	-0.789045
resA@O5' resA@N1	0.998004	0.956029	0.923056	-1	-0.958411	-0.936057	0.899086	0.956029	0.923056	-0.835842	0.956029	0.899086	0.956029	0.956029	0.923056	0.956029	0.956029	0.923056	0.956029	0.957706
resA@O5' resB@P	0.211891	0.280529	0.125464	0.394398	0.0969318	0.428129	1	0.280529	0.125464	-0.954525	0.280529	1	0.280529	0.280529	0.125464	0.280529	0.280529	0.125464	0.280529	-0.159099
resA@O5' resB@C5'	-0.751209	0.00356953	0.00943593	0.0685107	0.100346	0.142679	0.430871	0.00356953	0.00943593	-0.726559	0.00356953	0.430871	0.00356953	0.00356953	0.00943593	0.00356953	0.00356953	0.00943593	0.00356953	-0.051938
resA@O5' resB@C3'	-0.406147	-0.0633062	-0.104835	0.0181796	0.217659	0.0973826	0.525011	-0.0633062	-0.104835	-0.606133	-0.0633062	0.525011	-0.0633062	-0.0633062	-0.104835	-0.0633062	-0.0633062	-0.104835	-0.0633062	-0.0205375
resA@O5' resB@O5'	-0.0343643	0.0633577	0.0127585	0.198334	0.193107	0.279821	0.832299	0.0633577	0.0127585	-0.757089	0.0633577	0.832299	0.0633577	0.0633577	0.0127585	0.0633577	0.0633577	0.0127585	0.0633577	-0.0350558
resA@O5' resB@C1'	0.241	-0.0950594	-0.105907	0.0111786	0.219098	0.101863	0.781838	-0.0950594	-0.105907	-0.534685	-0.0950594	0.781838	-0.0950594	-0.0950594	-0.105907	-0.0950594	-0.0950594	-0.105907	-0.0950594	0.0286239
resA@O5' resB@N9	0.936697	-0.235883	-0.248616	-0.0840465	0.22591	-0.020849	1	-0.235883	-0.248616	-0.51646	-0.235883	1	-0.235883	-0.235883	-0.248616	-0.235883	-0.235883	-0.248616	-0.235883	-0.00203698
resA@O5' resB@N1	1	-0.0246135	-0.0724403	-1	-0.547356	-0.957369	0.418923	-0.0246135	-0.0724403	-0.0247756	-0.0246135	0.418923	-0.0246135	-0.0246135	-0.0724403	-0.0246135	-0.0246135	-0.0724403	-0.0246135	0.318189
resA@C1' resA@N9	0.271637	-1	0.056551	-0.661301	0.706614	0.242791	0.763647	-1	0.056551	1	-1	0.763647	-1	-1	0.056551	-1	-1	0.056551	-1	-0.0181808
resA@C1' resA@N1	0.996124	0.996962	0.987208	-1	-0.988462	-0.98948	0.981401	0.996962	0.987208	-0.987777	0.996962	0.981401	0.996962	0.996962	0.987208	0.996962	0.996962	0.987208	0.996962	0.998688
resA@C1' resB@P	0.0229751	-0.117616	-0.136234	-0.295765	0.761706	-0.261693	0.772497	-0.117616	-0.136234	-0.25851	-0.117616	0.772497	-0.117616	-0.117616	-0.136234	-0.117616	-0.117616	-0.136234	-0.117616	-0.0681643
resA@C1' resB@C5'	-0.730249	-0.244533	-0.186046	-0.339253	0.383637	-0.275275	0.299362	-0.244533	-0.186046	-0.398039	-0.244533	0.299362	-0.244533	-0.244533	-0.186046	-0.244533	-0.244533	-0.186046	-0.244533	-0.0711065
resA@C1' resB@C3'	-0.356144	-0.273998	-0.272479	-0.302623	0.442638	-0.223448	0.437971	-0.273998	-0.272479	-0.343566	-0.273998	0.437971	-0.273998	-0.273998	-0.272479	-0.273998	-0.273998	-0.272479	-0.273998	-0.0193412
resA@C1' resB@O5'	-0.145406	-0.266701	-0.238467	-0.34724	0.55757	-0.276101	0.590345	-0.266701	-0.238467	-0.315632	-0.266701	0.590345	-0.266701	-0.266701	-0.238467	-0.266701	-0.266701	-0.238467	-0.266701	-0.05639
resA@C1' resB@C1'	0.375096	-0.3167	-0.276073	-0.333943	0.476605	-0.245361	0.723027	-0.3167	-0.276073	-0.270049	-0.3167	0.723027	-0.3167	-0.3167	-0.276073	-0.3167	-0.3167	-0.276073	-0.3167	0.0298653
resA@C1' resB@N9	1	-0.483935	-0.436916	-0.463372	0.464146	-0.403182	0.877059	-0.483935	-0.436916	-0.26635	-0.483935	0.877059	-0.483935	-0.483935	-0.436916	-0.483935	-0.483935	-0.436916	-0.483935	-0.0409221
resA@C1' resB@N1	1	-0.207745	-0.203271	-0.923466	-0.15912	-0.911408	0.32234	-0.207745	-0.203271	0.110552	-0.207745	0.32234	-0.207745	-0.207745	-0.203271	-0.207745	-0.207745	-0.203271	-0.207745	0.169491
resA@N9 resA@N1	0.976808	0.996344	0.9745	-1	-0.973383	-0.973675	0.974142	0.996344	0.9745	-0.9709	0.996344	0.974142	0.996344	0.996344	0.9745	0.996344	0.996344	0.9745	0.996344	0.998302
resA@N9 resB@P	0.163104	0.0616189	-0.0191808	-0.135509	0.53724	-0.109314	0.861349	0.0616189	-0.0191808	-0.408691	0.0616189	0.861349	0.0616189	0.0616189	-0.0191808	0.0616189	0.0616189	-0.0191808	0.0616189	0.0293599
resA@N9 resB@C5'	-0.681864	-0.109491	-0.0914061	-0.215969	0.22433	-0.15856	0.34225	-0.109491	-0.0914061	-0.511212	-0.109491	0.34225	-0.109491	-0.109491	-0.0914061	-0.109491	-0.109491	-0.0914061	-0.109491	-0.00152368
resA@N9 resB@C3'	-0.369377	-0.130494	-0.167023	-0.18389	0.271989	-0.117558	0.449197	-0.130494	-0.167023	-0.469221	-0.130494	0.449197	-0.130494	-0.130494	-0.167023	-0.130494	-0.130494	-0.167023	-0.130494	0.0454425
resA@N9 resB@O5'	-0.0849432	-0.120411	-0.13752	-0.216778	0.369966	-0.153812	0.636372	-0.120411	-0.13752	-0.445746	-0.120411	0.636372	-0.120411	-0.120411	-0.13752	-0.120411	-0.120411	-0.13752	-0.120411	0.0235762
resA@N9 resB@C1'	0.272259	-0.186739	-0.185181	-0.227261	0.311144	-0.149047	0.688324	-0.186739	-0.185181	-0.370999	-0.186739	0.688324	-0.186739	-0.186739	-0.185181	-0.186739	-0.186739	-0.185181	-0.186739	0.101458
resA@N9 resB@N9	1	-0.329592	-0.318007	-0.334548	0.404966	-0.277482	0.947576	-0.329592	-0.318007	-0.295114	-0.329592	0.947576	-0.329592	-0.329592	-0.318007	-0.329592	-0.329592	-0.318007	-0.329592	0.106369
resA@N9 resB@N1	1	-0.186103	-0.200418	-1	-0.252933	-0.978664	0.324808	-0.186103	-0.200418	0.0961954	-0.186103	0.324808	-0.186103	-0.186103	-0.200418	-0.186103	-0.186103	-0.200418	-0.186103	0.261106
resA@N1 resB@P	-0.732359	-0.932667	-1	0.538151	0.920518	0.508663	-0.311525	-0.932667	-1	0.341359	-0.932667	-0.311525	-0.932667	-0.932667	-1	-0.932667	-0.932667	-1	-0.932667	-0.740482
resA@N1 resB@C5'	-1	-0.526911	-0.546061	0.598145	0.811077	0.60305	-0.160565	-0.526911	-0.546061	0.232169	-0.526911	-0.160565	-0.526911	-0.526911	-0.546061	-0.526911	-0.526911	-0.546061	-0.526911	-0.330844
resA@N1 resB@C3'	-0.720028	-0.463683	-0.522451	0.606148	0.778702	0.615162	-0.0232771	-0.463683	-0.522451	0.165242	-0.463683	-0.0232771	-0.463683	-0.463683	-0.522451	-0.463683	-0.463683	-0.522451	-0.463683	-0.225913
resA@N1 resB@O5'	-0.728115	-0.837365	-0.868562	0.552294	0.916498	0.556957	-0.173114	-0.837365	-0.868562	0.28972	-0.837365	-0.173114	-0.837365	-0.837365	-0.868562	-0.837365	-0.837365	-0.868562	-0.837365	-0.530078
resA@N1 resB@C1'	-0.184893	-0.600634	-0.634593	0.540067	0.859382	0.565037	0.144293	-0.600634	-0.634593	0.287904	-0.600634	0.144293	-0.600634	-0.600634	-0.634593	-0.600634	-0.600634	-0.634593	-0.600634	-0.143276
resA@N1 resB@N9	0.547428	-0.981296	-0.990714	0.334166	1	0.3479	0.351429	-0.981296	-0.990714	0.37049	-0.981296	0.351429	-0.981296	-0.981296	-0.990714	-0.981296	-0.981296	-0.990714	-0.981296	-0.164554
resA@N1 resB@N1	1	-0.987248	-1	-0.982794	-0.0185043	-0.973631	-0.161386	-0.987248	-1	0.486647	-0.987248	-0.161386	-0.987248	-0.987248	-1	-0.987248	-0.987248	-1	-0.987248	0.0750089
resB@P resB@C5'	0.778319	-1	-0.493647	-0.0833811	0.395272	0.22444	0.398431	-1	-0.493647	0.333947	-1	0.398431	-1	-1	-0.493647	-1	-1	-0.493647	-1	0.34852
resB@P resB@C3'	-0.531447	-0.157901	-0.0760751	-0.517011	0.132627	-0.421759	0.328976	-0.157901	-0.0760751	-0.486483	-0.157901	0.328976	-0.157901	-0.157901	-0.0760751	-0.157901	-0.157901	-0.0760751	-0.157901	-0.00942475
resB@P resB@O5'	-1	-0.518892	0.215763	0.977301	0.306254	-0.185627	0.0326783	-0.518892	0.215763	0.236464	-0.518892	0.0326783	-0.518892	-0.518892	0.215763	-0.518892	-0.518892	0.215763	-0.518892	1
resB@P resB@C1'	-0.227103	0.397881	0.236828	0.219089	-0.217963	0.106324	-0.474571	0.397881	0.236828	0.63272	0.397881	-0.474571	0.397881	0.397881	0.236828	0.397881	0.397881	0.236828	0.397881	0.123552
resB@P resB@N9	-0.1076	0.605777	0.421998	0.378444	-0.278795	0.33421	-0.377856	0.605777	0.421998	0.54868	0.605777	-0.377856	0.605777	0.605777	0.421998	0.605777	0.605777	0.421998	0.605777	0.150024
resB@P resB@N1	0.323188	-0.776111	-0.814359	0.752557	0.301822	0.7197	0.279575	-0.776111	-0.814359	-0.834066	-0.776111	0.279575	-0.776111	-0.776111	-0.814359	-0.776111	-0.776111	-0.814359	-0.776111	-1
resB@C5' resB@C3'	-1	0.0563006	0.0949085	-0.213696	0.169044	-0.204102	-0.0502395	0.0563006	0.0949085	0.147257	0.0563006	-0.0502395	0.0563006	0.0563006	0.0949085	0.0563006	0.0563006	0.0949085	0.0563006	0.230927
resB@C5' resB@O5'	-0.0171274	-0.553403	-0.317365	-1	-0.251812	-0.864613	-0.398239	-0.553403	-0.317365	0.0683122	-0.553403	-0.398239	-0.553403	-0.553403	-0.317365	-0.553403	-0.553403	-0.317365	-0.553403	-0.23067
resB@C5' resB@C1'	-0.334626	0.285805	0.169737	0.0386093	-0.363078	-0.099948	-0.495816	0.285805	0.169737	0.357652	0.285805	-0.495816	0.285805	0.285805	0.169737	0.285805	0.285805	0.169737	0.285805	0.0849633
resB@C5' resB@N9	-0.162966	0.624447	0.447387	0.211356	-0.583859	0.194732	-0.334918	0.624447	0.447387	0.0526785	0.624447	-0.334918	0.624447	0.624447	0.447387	0.624447	0.624447	0.447387	0.624447	0.0454876
resB@C5' resB@N1	0.598674	-0.939221	-0.909895	0.905542	0.703006	0.888593	0.708265	-0.939221	-0.909895	-1	-0.939221	0.708265	-0.939221	-0.939221	-0.909895	-0.939221	-0.939221	-0.909895	-0.939221	-0.994099
resB@C3' resB@O5'	-1	0.125787	0.109202	-0.289422	0.0603211	-0.178879	0.086679	0.125787	0.109202	-0.152515	0.125787	0.086679	0.125787	0.125787	0.109202	0.125787	0.125787	0.109202	0.125787	0.0414784
resB@C3' resB@C1'	-0.634432	-0.231928	-0.303863	-0.587019	-0.498119	-0.828555	-0.977928	-0.231928	-0.303863	0.248885	-0.231928	-0.977928	-0.231928	-0.231928	-0.303863	-0.231928	-0.231928	-0.303863	-0.231928	-0.173534
resB@C3' resB@N9	1	0.957337	0.858565	0.742409	0.185388	0.79106	0.894045	0.957337	0.858565	-0.709596	0.957337	0.894045	0.957337	0.957337	0.858565	0.957337	0.957337	0.858565	0.957337	0.0073738
resB@C3' resB@N1	1	-0.822284	-0.825523	0.913871	0.91357	0.865636	0.943491	-0.822284	-0.825523	-0.966987	-0.822284	0.943491	-0.822284	-0.822284	-0.825523	-0.822284	-0.822284	-0.825523	-0.822284	-0.89598
resB@O5' resB@C1'	-0.492663	0.213028	0.12589	0.0955402	-0.300013	0.0300883	-0.629865	0.213028	0.12589	0.691094	0.213028	-0.629865	0.213028	0.213028	0.12589	0.213028	0.213028	0.12589	0.213028	0.136207
resB@O5' resB@N9	-0.2547	0.514344	0.38927	0.316485	-0.380002	0.334539	-0.456763	0.514344	0.38927	0.527211	0.514344	-0.456763	0.514344	0.514344	0.38927	0.514344	0.514344	0.38927	0.514344	0.153307
resB@O5' resB@N1	0.478951	-0.897068	-0.886086	0.80942	0.500622	0.798851	0.489824	-0.897068	-0.886086	-0.907894	-0.897068	0.489824	-0.897068	-0.897068	-0.886086	-0.897068	-0.897068	-0.886086	-0.897068	-1
resB@C1' resB@N9	-0.544196	0.220218	0.507158	0.245953	-1	1	-0.325167	0.220218	0.507158	-0.496365	0.220218	-0.325167	0.220218	0.220218	0.507158	0.220218	0.220218	0.507158	0.220218	-0.52125
resB@C1' resB@N1	0.997404	-1	-0.979412	1	0.99431	0.984867	0.987728	-1	-0.979412	-0.981332	-1	0.987728	-1	-1	-0.979412	-1	-1	-0.979412	-1	-0.98191
resB@N9 resB@N1	0.983151	-1	-0.963891	0.99734	0.996353	0.978233	0.999402	-1	-0.963891	-0.965895	-1	0.999402	-1	-1	-0.963891	-1	-1	-0.963891	-1	-0.965968
shear	-1	0.610832	0.526831	0.549648	-0.194327	0.598824	-0.10785	0.610832	0.526831	-0.0386024	0.610832	-0.10785	0.610832	0.610832	0.526831	0.610832	0.610832	0.526831	0.610832	0.333849
stretch	0.619802	-0.062489	-0.116949	-0.056975	0.027042	-0.0814528	1	-0.062489	-0.116949	-0.966412	-0.062489	1	-0.062489	-0.062489	-0.116949	-0.062489	-0.062489	-0.116949	-0.062489	-0.256236
stagger	1	-0.43906	-0.401942	-0.454655	-1	-0.315027	-0.0202162	-0.43906	-0.401942	-0.711415	-0.43906	-0.0202162	-0.43906	-0.43906	-0.401942	-0.43906	-0.43906	-0.401942	-0.43906	-0.174505
shift	-1	0.283052	0.359206	0.274217	0.950673	0.231919	-0.208772	0.283052	0.359206	1	0.283052	-0.208772	0.283052	0.283052	0.359206	0.283052	0.283052	0.359206	0.283052	0.513468
slide	1	-0.778213	-0.838499	-0.497436	-0.0217047	-0.551541	0.297861	-0.778213	-0.838499	-0.340728	-0.778213	0.297861	-0.778213	-0.778213	-0.838499	-0.778213	-0.778213	-0.838499	-0.778213	-0.57569
rise	-0.186486	-0.79596	-0.375293	-0.591396	0.679149	-0.597579	-0.5706	-0.79596	-0.375293	0.622087	-0.79596	-0.5706	-0.79596	-0.79596	-0.375293	-0.79596	-0.79596	-0.375293	-0.79596	-0.20133
x-disp	1	0.0461535	-0.00793007	-0.116337	0.437673	-0.188485	0.414318	0.0461535	-0.00793007	0.476554	0.0461535	0.414318	0.0461535	0.0461535	-0.00793007	0.0461535	0.0461535	-0.00793007	0.0461535	0.337916
y-disp	0.81223	-0.226952	-0.163132	-0.0550303	-1	0.112114	-0.0634933	-0.226952	-0.163132	-0.640242	-0.226952	-0.0634933	-0.226952	-0.226952	-0.163132	-0.226952	-0.226952	-0.163132	-0.226952	-0.260164
h-rise	0.840432	0.537839	0.603628	0.0513851	0.549765	0.0909594	0.319342	0.537839	0.603628	0.388189	0.537839	0.319342	0.537839	0.537839	0.603628	0.537839	0.537839	0.603628	0.537839	0.271017
curvature	-0.563274	-0.97886	-1	-0.937015	-0.293237	-0.878628	-0.565271	-0.97886	-1	0.162711	-0.97886	-0.565271	-0.97886	-0.97886	-1	-0.97886	-0.97886	-1	-0.97886	-0.205312
radius s-1	0.42076	-0.28273	-0.223433	-0.172953	-1	0.0274325	-0.272002	-0.28273	-0.223433	-0.558423	-0.28273	-0.272002	-0.28273	-0.28273	-0.223433	-0.28273	-0.28273	-0.223433	-0.28273	-0.236821
radius s-2	-1	0.547239	0.432555	0.385909	0.811521	0.373314	0.0820897	0.547239	0.432555	0.485633	0.547239	0.0820897	0.547239	0.547239	0.432555	0.547239	0.547239	0.432555	0.547239	0.336921
major groove	1	0.681955	0.598602	0.33727	-0.364157	0.379761	0.870856	0.681955	0.598602	-1	0.681955	0.870856	0.681955	0.681955	0.598602	0.681955	0.681955	0.598602	0.681955	0.216867
minor groove	-0.611617	-0.891916	-0.967278	0.0400397	0.778476	0.176428	0.279069	-0.891916	-0.967278	0.730766	-0.891916	0.279069	-0.891916	-0.891916	-0.967278	-0.891916	-0.891916	-0.967278	-0.891916	0.637584
hbond_bp5	-1	0.176826	0.944034	0.167876	-0.615788	1	-0.567739	0.176826	0.944034	-0.734757	0.176826	-0.567739	0.176826	0.176826	0.944034	0.176826	0.176826	0.944034	0.176826	-0.501364
S_trans	-1	0.058309	0.131195	0.291545	0.3207	-0.148688	-0.548105	0.058309	0.131195	1	0.058309	-0.548105	0.058309	0.058309	0.131195	0.058309	0.058309	0.131195	0.058309	0.48688
S_rot	-0.550982	-0.923385	-1	-0.360778	0.184677	-0.519726	-0.239947	-0.923385	-1	1	-0.923385	-0.239947	-0.923385	-0.923385	-1	-0.923385	-0.923385	-1	-0.923385	0.0371641
S_vib	0.677867	-0.284342	-0.814829	-0.767349	0.239355	-1	0.312502	-0.284342	-0.814829	-0.387937	-0.284342	0.312502	-0.284342	-0.284342	-0.814829	-0.284342	-0.284342	-0.814829	-0.284342	0.274026
Delta_S	0.649638	-0.300087	-0.824766	-0.763263	0.243088	-1	0.299171	-0.300087	-0.824766	-0.35344	-0.300087	0.299171	-0.300087	-0.300087	-0.824766	-0.300087	-0.300087	-0.824766	-0.300087	0.275597
E_vdw	-1	-0.646129	-0.139781	-0.448863	-0.399961	-0.330682	-0.643257	-0.646129	-0.139781	0.958503	-0.646129	-0.643257	-0.646129	-0.646129	-0.139781	-0.646129	-0.646129	-0.139781	-0.646129	-0.569973
E_ele	-0.782368	-0.086655	-1	-0.105655	0.288949	-0.49806	-0.575462	-0.086655	-1	1	-0.086655	-0.575462	-0.086655	-0.086655	-1	-0.086655	-0.086655	-1	-0.086655	0.103737
E_gb	1	-0.0705047	0.694278	-0.0418187	-0.259231	0.241749	0.659261	-0.0705047	0.694278	-1	-0.0705047	0.659261	-0.0705047	-0.0705047	0.694278	-0.0705047	-0.0705047	0.694278	-0.0705047	-0.079147
E_surf	-1	1	0.685039	0.763658	0.396561	0.383735	0.268788	1	0.685039	-0.27371	1	0.268788	1	1	0.685039	1	1	0.685039	1	0.0974764
Delta_G_gas	-0.926104	-0.234525	-1	-0.223054	0.146935	-0.566506	-0.68353	-0.234525	-1	1	-0.234525	-0.68353	-0.234525	-0.234525	-1	-0.234525	-0.234525	-1	-0.234525	-0.0482988
Delta_G_solv	1	-0.0658056	0.698868	-0.0377783	-0.256491	0.244981	0.6626	-0.0658056	0.698868	-1	-0.0658056	0.6626	-0.0658056	-0.0658056	0.698868	-0.0658056	-0.0658056	0.698868	-0.0658056	-0.0770887
Delta_E	-0.0277815	-0.51706	-1	-0.412347	0.193555	-0.777968	-0.109453	-0.51706	-1	1	-0.51706	-0.109453	-0.51706	-0.51706	-1	-0.51706	-0.51706	-1	-0.51706	0.0318078
Delta_G_binding	-0.105635	-0.542747	-1	-0.407536	0.14438	-0.763743	-0.1666	-0.542747	-1	1	-0.542747	-0.1666	-0.542747	-0.542747	-1	-0.542747	-0.542747	-1	-0.542747	-0.0217835
NT_ResA_VDW_dec	-1	-0.108851	0.5569	0.639748	0.351155	1	-0.359503	-0.108851	0.5569	0.00037678	-0.108851	-0.359503	-0.108851	-0.108851	0.5569	-0.108851	-0.108851	0.5569	-0.108851	-0.212208
NT_ResA_ELE_dec	0.0141506	0.189908	-1	0.346725	0.802373	-0.225889	-0.0442176	0.189908	-1	1	0.189908	-0.0442176	0.189908	0.189908	-1	0.189908	0.189908	-1	0.189908	0.525051
NT_ResA_POL_dec	0.679757	-0.202668	1	-0.413787	-0.748081	0.091216	0.54425	-0.202668	1	-1	-0.202668	0.54425	-0.202668	-0.202668	1	-0.202668	-0.202668	1	-0.202668	-0.394954
NT_ResA_NPOL_dec	-0.945774	-0.354235	-1	0.873082	0.822641	0.6572	-0.475539	-0.354235	-1	0.665862	-0.354235	-0.475539	-0.354235	-0.354235	-1	-0.354235	-0.354235	-1	-0.354235	0.00130157
NT_ResA_TOT_dec	0.822836	-0.0678087	-1	0.394789	1	-0.191531	0.67205	-0.0678087	-1	0.912757	-0.0678087	0.67205	-0.0678087	-0.0678087	-1	-0.0678087	-0.0678087	-1	-0.0678087	0.561784
NT_ResB_VDW_dec	-0.0900106	0.0980983	1	-0.337384	-0.285944	-0.133137	0.131034	0.0980983	1	-0.466383	0.0980983	0.131034	0.0980983	0.0980983	1	0.0980983	0.0980983	1	0.0980983	-0.0192514
NT_ResB_ELE_dec	-0.574774	0.432488	-1	0.0386263	0.469306	-0.759344	0.0231869	0.432488	-1	0.934888	0.432488	0.0231869	0.432488	0.432488	-1	0.432488	0.432488	-1	0.432488	0.571743
NT_ResB_POL_dec	1	-0.639733	0.562139	-0.136067	-0.213375	0.503788	0.0208143	-0.639733	0.562139	-0.641801	-0.639733	0.0208143	-0.639733	-0.639733	0.562139	-0.639733	-0.639733	0.562139	-0.639733	-0.414059
NT_ResB_NPOL_dec	1	0.550897	0.337572	-0.622115	0.300553	-1	0.814867	0.550897	0.337572	0.482859	0.550897	0.814867	0.550897	0.550897	0.337572	0.550897	0.550897	0.337572	0.550897	0.759012
NT_ResB_TOT_dec	0.778187	-0.0953189	-0.857837	-0.330125	0.772409	-1	0.310437	-0.0953189	-0.857837	1	-0.0953189	0.310437	-0.0953189	-0.0953189	-0.857837	-0.0953189	-0.0953189	-0.857837	-0.0953189	0.76368
SC_ResA_VDW_dec	-1	-0.148332	0.519617	0.626318	0.258097	1	-0.405132	-0.148332	0.519617	-0.0570646	-0.148332	-0.405132	-0.148332	-0.148332	0.519617	-0.148332	-0.148332	0.519617	-0.148332	-0.271982
SC_ResA_ELE_dec	-0.313839	0.230084	-1	0.392059	0.49525	-0.672824	-0.325779	0.230084	-1	0.878438	0.230084	-0.325779	0.230084	0.230084	-1	0.230084	0.230084	-1	0.230084	0.510993
SC_ResA_POL_dec	1	-0.176159	0.911708	-0.371973	-0.211273	0.690251	0.833214	-0.176159	0.911708	-0.655884	-0.176159	0.833214	-0.176159	-0.176159	0.911708	-0.176159	-0.176159	0.911708	-0.176159	-0.280736
SC_ResA_NPOL_dec	-0.930565	-0.41382	-1	0.746313	0.6388	0.547379	-0.510623	-0.41382	-1	0.533455	-0.41382	-0.510623	-0.41382	-0.41382	-1	-0.41382	-0.41382	-1	-0.41382	-0.074122
SC_ResA_TOT_dec	0.821678	-0.0485314	-1	0.403071	1	-0.18705	0.643046	-0.0485314	-1	0.948334	-0.0485314	0.643046	-0.0485314	-0.0485314	-1	-0.0485314	-0.0485314	-1	-0.0485314	0.577578
SC_ResB_VDW_dec	-0.061776	0.119176	1	-0.357776	-0.335627	-0.17235	0.0750777	0.119176	1	-0.404864	0.119176	0.0750777	0.119176	0.119176	1	0.119176	0.119176	1	0.119176	-0.00289664
SC_ResB_ELE_dec	-0.483137	0.499573	-1	0.0412847	0.438061	-0.720086	0.20366	0.499573	-1	0.351629	0.499573	0.20366	0.499573	0.499573	-1	0.499573	0.499573	-1	0.499573	0.165903
SC_ResB_POL_dec	1	-0.783164	0.878915	-0.103493	-0.271369	0.701452	-0.2051	-0.783164	0.878915	-0.0393761	-0.783164	-0.2051	-0.783164	-0.783164	0.878915	-0.783164	-0.783164	0.878915	-0.783164	0.0413553
SC_ResB_NPOL_dec	1	0.452731	0.253969	-0.63897	0.191406	-1	0.690384	0.452731	0.253969	0.48387	0.452731	0.690384	0.452731	0.452731	0.253969	0.452731	0.452731	0.253969	0.452731	0.70129
SC_ResB_TOT_dec	0.801088	-0.0606625	-0.843896	-0.338738	0.750675	-1	0.313833	-0.0606625	-0.843896	1	-0.0606625	0.313833	-0.0606625	-0.0606625	-0.843896	-0.0606625	-0.0606625	-0.843896	-0.0606625	0.762389
BB_ResA_VDW_dec	0.074675	0.397572	0.22272	-0.108491	1	-0.363762	0.533236	0.397572	0.22272	0.609383	0.397572	0.533236	0.397572	0.397572	0.22272	0.397572	0.397572	0.22272	0.397572	0.686567
BB_ResA_ELE_dec	0.637418	-0.390198	-0.0826749	-0.430355	0.449294	1	0.521271	-0.390198	-0.0826749	-0.0868416	-0.390198	0.521271	-0.390198	-0.390198	-0.0826749	-0.390198	-0.390198	-0.0826749	-0.390198	-0.299077
BB_ResA_POL_dec	-0.651384	0.378453	0.0985521	0.438162	-0.494173	-1	-0.523402	0.378453	0.0985521	0.0372331	0.378453	-0.523402	0.378453	0.378453	0.0985521	0.378453	0.378453	0.0985521	0.378453	0.271921
BB_ResA_NPOL_dec	0.0119936	0.427059	0.2012	0.381893	1	0.336997	0.247562	0.427059	0.2012	0.564416	0.427059	0.247562	0.427059	0.427059	0.2012	0.427059	0.427059	0.2012	0.427059	0.376652
BB_ResA_TOT_dec	0.242333	0.0726697	0.91647	0.170444	0.144907	0.492049	1	0.0726697	0.91647	-0.715052	0.0726697	1	0.0726697	0.0726697	0.91647	0.0726697	0.0726697	0.91647	0.0726697	-0.0827951
BB_ResB_VDW_dec	-0.160545	-0.156468	-0.268795	0.412632	0.686211	0.527184	0.599635	-0.156468	-0.268795	-0.357762	-0.156468	0.599635	-0.156468	-0.156468	-0.268795	-0.156468	-0.156468	-0.268795	-0.156468	-0.0674399
BB_ResB_ELE_dec	-0.116364	-0.75051	0.456815	-0.280855	-0.481906	0.170173	-0.802508	-0.75051	0.456815	0.844099	-0.75051	-0.802508	-0.75051	-0.75051	0.456815	-0.75051	-0.75051	0.456815	-0.75051	0.567918
BB_ResB_POL_dec	0.09937	0.714266	-0.473241	0.251591	0.454485	-0.214788	0.757616	0.714266	-0.473241	-0.833034	0.714266	0.757616	0.714266	0.714266	-0.473241	0.714266	0.714266	-0.473241	0.714266	-0.572041
BB_ResB_NPOL_dec	-1	0.519503	0.562645	0.743107	0.88145	0.918703	0.558109	0.519503	0.562645	-0.515085	0.519503	0.558109	0.519503	0.519503	0.562645	0.519503	0.519503	0.562645	0.519503	-0.128672
BB_ResB_TOT_dec	-0.102674	-0.508399	-0.0968333	0.530331	1	0.229029	0.317815	-0.508399	-0.0968333	0.492722	-0.508399	0.317815	-0.508399	-0.508399	-0.0968333	-0.508399	-0.508399	-0.0968333	-0.508399	0.493454
delta S1_sin	0.735264	0.747127	0.738791	0.525662	0.547969	0.548712	0.741786	0.747127	0.738791	0.550413	0.747127	0.741786	0.747127	0.747127	0.738791	0.747127	0.747127	0.738791	0.747127	0.747421
zeta S1_sin	0.574845	0.586411	0.578039	0.335812	0.352543	0.353055	0.580805	0.586411	0.578039	0.354375	0.586411	0.580805	0.586411	0.586411	0.578039	0.586411	0.586411	0.578039	0.586411	0.586736
alpha S2_sin	0.764886	0.171985	0.146788	0.522174	0.474951	0.508157	0.487921	0.171985	0.146788	0.598546	0.171985	0.487921	0.171985	0.171985	0.146788	0.171985	0.171985	0.146788	0.171985	0.765824
alpha S2_cos	-0.644165	-0.9851	-0.989168	-0.852839	-0.880012	-0.861265	-0.872888	-0.9851	-0.989168	-0.801088	-0.9851	-0.872888	-0.9851	-0.9851	-0.989168	-0.9851	-0.9851	-0.989168	-0.9851	-0.64305
beta S2_sin	0.312671	0.101012	0.0861964	0.24565	0.152496	0.23874	0.225923	0.101012	0.0861964	0.177814	0.101012	0.225923	0.101012	0.101012	0.0861964	0.101012	0.101012	0.0861964	0.101012	0.378599
gamma S2_sin	0.526591	0.0716957	0.0610181	0.296676	0.340963	0.287877	0.278626	0.0716957	0.0610181	0.449665	0.0716957	0.278626	0.0716957	0.0716957	0.0610181	0.0716957	0.0716957	0.0610181	0.0716957	0.47092
delta S2_sin	0.98949	0.524864	0.5462	0.19881	0.722653	0.152783	0.816455	0.524864	0.5462	0.891311	0.524864	0.816455	0.524864	0.524864	0.5462	0.524864	0.524864	0.5462	0.524864	0.8343
delta S2_cos	0.1446	-0.851186	-0.837655	-0.980038	-0.691211	-0.98826	-0.577408	-0.851186	-0.837655	-0.453392	-0.851186	-0.577408	-0.851186	-0.851186	-0.837655	-0.851186	-0.851186	-0.837655	-0.851186	-0.55131
epsilon S2_sin	0.904462	0.298367	0.308983	0.0832008	0.436786	0.0642263	0.533872	0.298367	0.308983	0.712653	0.298367	0.533872	0.298367	0.298367	0.308983	0.298367	0.298367	0.308983	0.298367	0.652566
epsilon S2_cos	0.426554	0.954451	0.951067	0.996533	0.899565	0.997935	0.845565	0.954451	0.951067	0.701516	0.954451	0.845565	0.954451	0.954451	0.951067	0.954451	0.954451	0.951067	0.954451	0.757732
zeta S2_sin	0.552804	0.246992	0.260672	0.116689	0.35187	0.0890489	0.384385	0.246992	0.260672	0.297273	0.246992	0.384385	0.246992	0.246992	0.260672	0.246992	0.246992	0.260672	0.246992	0.265829
ang:resA@P resA@C5' resA@C3'_sin	0.734757	0.5158	0.540656	0.74237	0.74481	0.73866	0.750316	0.5158	0.540656	0.540045	0.5158	0.750316	0.5158	0.5158	0.540656	0.5158	0.5158	0.540656	0.5158	0.540645
ang:resA@C5' resA@C3' resA@P_sin	0.574355	0.328634	0.347469	0.581798	0.584051	0.577818	0.589275	0.328634	0.347469	0.346961	0.328634	0.589275	0.328634	0.328634	0.347469	0.328634	0.328634	0.347469	0.328634	0.347374
ang:resB@N9 resB@C1' resB@O5'_sin	0.257825	0.380721	0.893645	-0.0523714	-0.195897	0.0126453	0.0847736	0.380721	0.893645	-0.049389	0.380721	0.0847736	0.380721	0.380721	0.893645	0.380721	0.380721	0.893645	0.380721	0.697215
ang:resB@N9 resB@C1' resB@O5'_cos	-0.966192	0.92469	-0.448775	0.998628	-0.980625	0.99992	-0.9964	0.92469	-0.448775	-0.99878	0.92469	-0.9964	0.92469	0.92469	-0.448775	0.92469	0.92469	-0.448775	0.92469	-0.716862
ang:resB@C1' resB@O5' resB@N9_sin	0.748311	0.0915572	0.292784	-0.0219316	-0.698466	0.00518352	0.929942	0.0915572	0.292784	0.384012	0.0915572	0.929942	0.0915572	0.0915572	0.292784	0.0915572	0.0915572	0.292784	0.0915572	0.992451
ang:resB@C1' resB@O5' resB@N9_cos	-0.663348	0.9958	0.956179	0.999759	0.715643	0.999987	0.367705	0.9958	0.956179	0.923328	0.9958	0.367705	0.9958	0.9958	0.956179	0.9958	0.9958	0.956179	0.9958	0.12264
ang:resB@O5' resB@N9 resB@C1'_sin	-0.292161	-0.447936	-0.864399	0.793483	0.0505102	0.938176	-0.157726	-0.447936	-0.864399	0.115612	-0.447936	-0.157726	-0.447936	-0.447936	-0.864399	-0.447936	-0.447936	-0.864399	-0.447936	0.236023
ang:resB@O5' resB@N9 resB@C1'_cos	-0.956369	0.894066	-0.502807	0.608592	-0.998724	0.346159	-0.987483	0.894066	-0.502807	-0.993295	0.894066	-0.987483	0.894066	0.894066	-0.502807	0.894066	0.894066	-0.502807	0.894066	-0.971747
ang:resB@C1' resB@O5' resB@C3'_sin	-0.778328	-0.0736318	-0.191354	0.202014	0.858428	0.139068	-0.897298	-0.0736318	-0.191354	0.523278	-0.0736318	-0.897298	-0.0736318	-0.0736318	-0.191354	-0.0736318	-0.0736318	-0.191354	-0.0736318	0.768415
ang:resB@C1' resB@O5' resB@C3'_cos	-0.627858	0.997285	0.981521	0.979383	0.512934	0.990283	0.441425	0.997285	0.981521	-0.852162	0.997285	0.441425	0.997285	0.997285	0.981521	0.997285	0.997285	0.981521	0.997285	-0.639952
ang:resB@O5' resB@C3' resB@C1'_sin	0.140737	-0.165741	-0.112096	-0.811284	-0.309507	-0.863923	-0.48258	-0.165741	-0.112096	-0.314208	-0.165741	-0.48258	-0.165741	-0.165741	-0.112096	-0.165741	-0.165741	-0.112096	-0.165741	-0.801835
ang:resB@O5' resB@C3' resB@C1'_cos	0.990047	0.986169	0.993697	0.584652	0.950897	0.503624	0.875852	0.986169	0.993697	0.949354	0.986169	0.875852	0.986169	0.986169	0.993697	0.986169	0.986169	0.993697	0.986169	0.597546
ang:resB@C3' resB@C1' resB@O5'_sin	0.0839195	-0.0685834	-0.0470993	-0.305969	-0.181414	-0.202358	-0.215281	-0.0685834	-0.0470993	-0.118836	-0.0685834	-0.215281	-0.0685834	-0.0685834	-0.0470993	-0.0685834	-0.0685834	-0.0470993	-0.0685834	-0.314057
ang:resB@C3' resB@C1' resB@O5'_cos	0.996473	0.997645	0.99889	0.952042	0.983407	0.979312	0.976552	0.997645	0.99889	0.992914	0.997645	0.976552	0.997645	0.997645	0.99889	0.997645	0.997645	0.99889	0.997645	0.949404
ang:resB@C3' resB@C5' resB@O5'_sin	-0.628081	-0.218391	-0.183758	-0.617443	-0.512456	-0.582595	-0.595225	-0.218391	-0.183758	-0.188247	-0.218391	-0.595225	-0.218391	-0.218391	-0.183758	-0.218391	-0.218391	-0.183758	-0.218391	-0.182351
ang:resA@C5' resA@C3' resA+@P_cos	-0.0794566	-0.0433431	-0.0513484	-0.0325851	-0.0779375	-0.0426113	-0.152915	-0.0433431	-0.0513484	0.114468	-0.0433431	-0.152915	-0.0433431	-0.0433431	-0.0513484	-0.0433431	-0.0433431	-0.0513484	-0.0433431	-0.00809293
ang:resB-@C3' resB@P resB@C5'_cos	-0.0844825	-0.0726483	-0.0802175	-0.0537923	-0.10493	-0.0645491	-0.175167	-0.0726483	-0.0802175	0.0890165	-0.0726483	-0.175167	-0.0726483	-0.0726483	-0.0802175	-0.0726483	-0.0726483	-0.0802175	-0.0726483	-0.0330941
dih:resA@C5' resA@P resA@O5' resA@C3'_sin	0.557193	0.00557268	-0.000867258	0.0135579	-0.18629	-0.00089021	0.17688	0.00557268	-0.000867258	-0.178384	0.00557268	0.17688	0.00557268	0.00557268	-0.000867258	0.00557268	0.00557268	-0.000867258	0.00557268	-0.0016234
dih:resB@C1' resB@N9 resB@C3' resB@O5'_sin	0.688052	0.830072	0.806941	0.777027	0.755472	0.748771	0.669808	0.830072	0.806941	0.920439	0.830072	0.669808	0.830072	0.830072	0.806941	0.830072	0.830072	0.806941	0.830072	0.848215
dih:resB@C1' resB@N9 resB@C3' resB@O5'_cos	-0.725661	-0.557656	-0.590632	-0.629467	-0.655181	-0.662829	-0.742534	-0.557656	-0.590632	-0.390885	-0.557656	-0.742534	-0.557656	-0.557656	-0.590632	-0.557656	-0.557656	-0.590632	-0.557656	-0.529652
dih:resB@C1' resB@O5' resB@C3' resB@C5'_sin	-0.53585	-0.214585	-0.262726	-0.28062	-0.18057	-0.325219	-0.280423	-0.214585	-0.262726	-0.272846	-0.214585	-0.280423	-0.214585	-0.214585	-0.262726	-0.214585	-0.214585	-0.262726	-0.214585	-0.202352
dih:resB@O5' resB@C1' resB@C5' resB@C3'_sin	0.097352	-0.995932	-0.97912	-0.963808	-0.98954	-0.926937	-0.678379	-0.995932	-0.97912	-0.997275	-0.995932	-0.678379	-0.995932	-0.995932	-0.97912	-0.995932	-0.995932	-0.97912	-0.995932	-0.999153
dih:resB@O5' resB@C1' resB@C5' resB@C3'_cos	-0.99525	-0.090105	-0.203283	-0.266596	-0.144255	-0.375216	-0.734712	-0.090105	-0.203283	0.0737719	-0.090105	-0.734712	-0.090105	-0.090105	-0.203283	-0.090105	-0.090105	-0.203283	-0.090105	-0.0411545
phase_ResB_sin	0.437108	0.673404	0.628951	0.564865	0.477056	0.518496	0.39906	0.673404	0.628951	0.967191	0.673404	0.39906	0.673404	0.673404	0.628951	0.673404	0.673404	0.628951	0.673404	0.793152
phase_ResB_cos	-0.899409	-0.739275	-0.777445	-0.825183	-0.878873	-0.85508	-0.916925	-0.739275	-0.777445	-0.254049	-0.739275	-0.916925	-0.739275	-0.739275	-0.777445	-0.739275	-0.739275	-0.777445	-0.739275	-0.609023
delta_ResB_sin	0.688047	0.830072	0.806939	0.777026	0.755471	0.748775	0.669812	0.830072	0.806939	0.92044	0.830072	0.669812	0.830072	0.830072	0.806939	0.830072	0.830072	0.806939	0.830072	0.848218
delta_ResB_cos	-0.725666	-0.557656	-0.590635	-0.629469	-0.655182	-0.662824	-0.742531	-0.557656	-0.590635	-0.390884	-0.557656	-0.742531	-0.557656	-0.557656	-0.590635	-0.557656	-0.557656	-0.590635	-0.557656	-0.529647
epsilon_ResB_sin	-0.535851	-0.21458	-0.262722	-0.280614	-0.180574	-0.325215	-0.280433	-0.21458	-0.262722	-0.272842	-0.21458	-0.280433	-0.21458	-0.21458	-0.262722	-0.21458	-0.21458	-0.262722	-0.21458	-0.202348
zeta_ResB_sin	0.0973502	-0.995932	-0.97912	-0.96381	-0.98954	-0.926939	-0.678378	-0.995932	-0.97912	-0.997275	-0.995932	-0.678378	-0.995932	-0.995932	-0.97912	-0.995932	-0.995932	-0.97912	-0.995932	-0.999153
zeta_ResB_cos	-0.99525	-0.0901081	-0.203285	-0.266591	-0.144257	-0.375213	-0.734713	-0.0901081	-0.203285	0.0737699	-0.0901081	-0.734713	-0.0901081	-0.0901081	-0.203285	-0.0901081	-0.0901081	-0.203285	-0.0901081	-0.0411595
chi_ResB_cos	-0.107347	-0.519861	-0.552089	-0.457128	-0.343026	-0.455163	-0.242724	-0.519861	-0.552089	-0.606819	-0.519861	-0.242724	-0.519861	-0.519861	-0.552089	-0.519861	-0.519861	-0.552089	-0.519861	-0.532717
baseflip_rna_2_sin	0.869667	0.937739	0.823775	0.994519	0.697708	0.989154	0.820297	0.937739	0.823775	0.668052	0.937739	0.820297	0.937739	0.937739	0.823775	0.937739	0.937739	0.823775	0.937739	0.807417
baseflip_rna_2_cos	-0.493638	-0.347341	-0.566917	-0.104558	-0.716382	-0.146884	-0.571938	-0.347341	-0.566917	-0.744114	-0.347341	-0.571938	-0.347341	-0.347341	-0.566917	-0.347341	-0.347341	-0.566917	-0.347341	-0.589981
baseflip_dna_1_cos	-0.383572	-0.0760996	-0.286375	-0.327823	-0.187601	-0.555406	-0.432329	-0.0760996	-0.286375	-0.107294	-0.0760996	-0.432329	-0.0760996	-0.0760996	-0.286375	-0.0760996	-0.0760996	-0.286375	-0.0760996	-0.213331

## Sheet: Encode3
	Pos_1	Pos_2	Pos_3	Pos_4	Pos_5	Pos_6	Pos_7	Pos_8	Pos_9	Pos_10	Pos_11	Pos_12	Pos_13	Pos_14	Pos_15	Pos_16	Pos_17	Pos_18	Pos_19	Pos_20
resA@P resA@C5'	0.0806467	0.393286	0.0806467	0.357757	0.341891	0.341891	-0.0314418	0.523146	-0.0314418	-0.695887	0.523146	-0.0314418	0.523146	0.428298	-0.0314418	0.393286	0.523146	-0.0314418	0.523146	0.523146
resA@P resA@C3'	0.904557	0.796703	0.904557	-0.0402056	0.18392	0.18392	0.933789	0.493113	0.933789	-0.661744	0.493113	0.933789	0.493113	0.0262514	0.933789	0.796703	0.493113	0.933789	0.493113	0.493113
resA@P resA@O5'	-1	0.0829535	-1	0.324194	-0.137805	-0.137805	-0.0731042	1	-0.0731042	-0.703182	1	-0.0731042	1	0.273148	-0.0731042	0.0829535	1	-0.0731042	1	1
resA@P resA@C1'	-0.87174	-1	-0.87174	0.284306	0.308812	0.308812	-0.29333	-0.448693	-0.29333	0.953127	-0.448693	-0.29333	-0.448693	-0.004022	-0.29333	-1	-0.448693	-0.29333	-0.448693	-0.448693
resA@P resA@N9	-0.963037	-1	-0.963037	0.320444	0.342178	0.342178	-0.662938	-0.755605	-0.662938	0.939325	-0.755605	-0.662938	-0.755605	-0.377743	-0.662938	-1	-0.755605	-0.662938	-0.755605	-0.755605
resA@P resA@N1	0.786636	0.815096	0.786636	-1	-0.929656	-0.929656	0.872054	0.886895	0.872054	-0.745902	0.886895	0.872054	0.886895	0.963626	0.872054	0.815096	0.886895	0.872054	0.886895	0.886895
resA@P resB@P	0.851654	0.426578	0.851654	0.566179	0.587495	0.587495	0.195023	0.364265	0.195023	-0.850468	0.364265	0.195023	0.364265	0.417173	0.195023	0.426578	0.364265	0.195023	0.364265	0.364265
resA@P resB@C5'	0.481187	1	0.481187	0.263339	0.337162	0.337162	0.118503	0.131657	0.118503	-0.95507	0.131657	0.118503	0.131657	-0.324783	0.118503	1	0.131657	0.118503	0.131657	0.131657
resA@P resB@C3'	0.54328	1	0.54328	0.165738	0.23914	0.23914	-0.0194937	0.0401108	-0.0194937	-0.958913	0.0401108	-0.0194937	0.0401108	-0.151948	-0.0194937	1	0.0401108	-0.0194937	0.0401108	0.0401108
resA@P resB@O5'	0.968383	1	0.968383	0.488313	0.571697	0.571697	0.157503	0.242919	0.157503	-0.979786	0.242919	0.157503	0.242919	0.30274	0.157503	1	0.242919	0.157503	0.242919	0.242919
resA@P resB@C1'	0.789894	1	0.789894	0.155519	0.244364	0.244364	-0.0231515	0.00163436	-0.0231515	-0.96714	0.00163436	-0.0231515	0.00163436	0.109346	-0.0231515	1	0.00163436	-0.0231515	0.00163436	0.00163436
resA@P resB@N9	1	0.862646	1	0.0491329	0.110689	0.110689	-0.181382	-0.154663	-0.181382	-0.858485	-0.154663	-0.181382	-0.154663	0.416315	-0.181382	0.862646	-0.154663	-0.181382	-0.154663	-0.154663
resA@P resB@N1	0.465963	-0.0388192	0.465963	-1	-0.944673	-0.944673	0.0536912	0.120259	0.0536912	-0.279384	0.120259	0.0536912	0.120259	0.15071	0.0536912	-0.0388192	0.120259	0.0536912	0.120259	0.120259
resA@C5' resA@C3'	0.963401	1	0.963401	-0.286146	-0.101545	-0.101545	0.522866	0.105547	0.522866	-0.602271	0.105547	0.522866	0.105547	-0.166995	0.522866	1	0.105547	0.522866	0.105547	0.105547
resA@C5' resA@O5'	0.0769439	0.490799	0.0769439	1	-0.294739	-0.294739	0.878971	-0.926688	0.878971	0.5995	-0.926688	0.878971	-0.926688	0.290214	0.878971	0.490799	-0.926688	0.878971	-0.926688	-0.926688
resA@C5' resA@C1'	-0.798459	-1	-0.798459	0.426456	0.543103	0.543103	-0.392967	-0.50254	-0.392967	1	-0.50254	-0.392967	-0.50254	-0.279552	-0.392967	-1	-0.50254	-0.392967	-0.50254	-0.50254
resA@C5' resA@N9	-1	-0.966708	-1	0.477195	0.503238	0.503238	-0.8787	-0.84196	-0.8787	0.948631	-0.84196	-0.8787	-0.84196	-0.661278	-0.8787	-0.966708	-0.84196	-0.8787	-0.84196	-0.84196
resA@C5' resA@N1	0.932612	0.962101	0.932612	-1	-0.954376	-0.954376	0.95599	1	0.95599	-0.893907	1	0.95599	1	0.988929	0.95599	0.962101	1	0.95599	1	1
resA@C5' resB@P	1	0.966034	1	0.176908	0.210364	0.210364	0.126938	0.231663	0.126938	-0.368266	0.231663	0.126938	0.231663	0.252322	0.126938	0.966034	0.231663	0.126938	0.231663	0.231663
resA@C5' resB@C5'	0.383709	1	0.383709	-0.113602	-0.0447254	-0.0447254	-0.0568546	-0.0843172	-0.0568546	-0.589805	-0.0843172	-0.0568546	-0.0843172	-0.410236	-0.0568546	1	-0.0843172	-0.0568546	-0.0843172	-0.0843172
resA@C5' resB@C3'	0.507403	1	0.507403	-0.141623	-0.0616424	-0.0616424	-0.158994	-0.143078	-0.158994	-0.60827	-0.143078	-0.158994	-0.143078	-0.182204	-0.158994	1	-0.143078	-0.158994	-0.143078	-0.143078
resA@C5' resB@O5'	0.731317	1	0.731317	-0.0358187	0.0392947	0.0392947	-0.0607106	-0.0426865	-0.0607106	-0.482237	-0.0426865	-0.0607106	-0.0426865	0.0420296	-0.0607106	1	-0.0426865	-0.0607106	-0.0426865	-0.0426865
resA@C5' resB@C1'	0.77945	1	0.77945	-0.137911	-0.0492378	-0.0492378	-0.156885	-0.167716	-0.156885	-0.608498	-0.167716	-0.156885	-0.167716	0.0894821	-0.156885	1	-0.167716	-0.156885	-0.167716	-0.167716
resA@C5' resB@N9	1	0.894613	1	-0.216929	-0.15555	-0.15555	-0.286965	-0.295621	-0.286965	-0.49455	-0.295621	-0.286965	-0.295621	0.378298	-0.286965	0.894613	-0.295621	-0.286965	-0.295621	-0.295621
resA@C5' resB@N1	0.398795	-0.0682853	0.398795	-0.954944	-0.928556	-0.928556	-0.105535	-0.07625	-0.105535	0.0128491	-0.07625	-0.105535	-0.07625	0.141422	-0.105535	-0.0682853	-0.07625	-0.105535	-0.07625	-0.07625
resA@C3' resA@O5'	0.702428	0.377848	0.702428	-0.482953	-0.256129	-0.256129	0.603161	0.0979694	0.603161	-0.446335	0.0979694	0.603161	0.0979694	0.0930806	0.603161	0.377848	0.0979694	0.603161	0.0979694	0.0979694
resA@C3' resA@C1'	-1	-0.860769	-1	0.21699	0.49424	0.49424	-0.812512	-0.54119	-0.812512	0.321442	-0.54119	-0.812512	-0.54119	-0.58464	-0.812512	-0.860769	-0.54119	-0.812512	-0.54119	-0.54119
resA@C3' resA@N9	-1	-0.75533	-1	0.435928	0.488305	0.488305	-0.988057	-0.667147	-0.988057	0.57286	-0.667147	-0.988057	-0.667147	-0.579198	-0.988057	-0.75533	-0.667147	-0.988057	-0.667147	-0.667147
resA@C3' resA@N1	0.874906	0.972168	0.874906	-0.991854	-0.963436	-0.963436	0.861528	1	0.861528	-0.988248	1	0.861528	1	0.918196	0.861528	0.972168	1	0.861528	1	1
resA@C3' resB@P	0.73429	1	0.73429	-0.0479506	-0.00675994	-0.00675994	-0.0762305	0.0106362	-0.0762305	-0.245744	0.0106362	-0.0762305	0.0106362	0.0885342	-0.0762305	1	0.0106362	-0.0762305	0.0106362	0.0106362
resA@C3' resB@C5'	0.293502	1	0.293502	-0.211879	-0.132113	-0.132113	-0.179528	-0.202436	-0.179528	-0.521315	-0.202436	-0.179528	-0.202436	-0.412725	-0.179528	1	-0.202436	-0.179528	-0.202436	-0.202436
resA@C3' resB@C3'	0.455671	1	0.455671	-0.203132	-0.109925	-0.109925	-0.275003	-0.245554	-0.275003	-0.542025	-0.245554	-0.275003	-0.245554	-0.14857	-0.275003	1	-0.245554	-0.275003	-0.245554	-0.245554
resA@C3' resB@O5'	0.574198	1	0.574198	-0.176298	-0.0941379	-0.0941379	-0.21122	-0.192234	-0.21122	-0.387928	-0.192234	-0.21122	-0.192234	-0.0225925	-0.21122	1	-0.192234	-0.21122	-0.192234	-0.192234
resA@C3' resB@C1'	0.754827	1	0.754827	-0.21116	-0.114991	-0.114991	-0.276155	-0.268324	-0.276155	-0.514835	-0.268324	-0.276155	-0.268324	0.152965	-0.276155	1	-0.268324	-0.276155	-0.268324	-0.268324
resA@C3' resB@N9	0.914443	0.836165	0.914443	-0.338441	-0.27612	-0.27612	-0.436993	-0.426119	-0.436993	-0.383985	-0.426119	-0.436993	-0.426119	0.389937	-0.436993	0.836165	-0.426119	-0.436993	-0.426119	-0.426119
resA@C3' resB@N1	0.325768	-0.132714	0.325768	-0.924002	-0.90011	-0.90011	-0.214601	-0.176581	-0.214601	0.11524	-0.176581	-0.214601	-0.176581	0.196702	-0.214601	-0.132714	-0.176581	-0.214601	-0.176581	-0.176581
resA@O5' resA@C1'	-0.673081	-1	-0.673081	0.365675	0.468119	0.468119	-0.404923	-0.657445	-0.404923	0.938471	-0.657445	-0.404923	-0.657445	-0.15386	-0.404923	-1	-0.657445	-0.404923	-0.657445	-0.657445
resA@O5' resA@N9	-0.930181	-1	-0.930181	0.385653	0.431276	0.431276	-0.820835	-0.899728	-0.820835	0.918398	-0.899728	-0.820835	-0.899728	-0.522505	-0.820835	-1	-0.899728	-0.820835	-0.899728	-0.899728
resA@O5' resA@N1	0.899086	0.928342	0.899086	-1	-0.936057	-0.936057	0.923056	0.956029	0.923056	-0.826111	0.956029	0.923056	0.956029	1	0.923056	0.928342	0.956029	0.923056	0.956029	0.956029
resA@O5' resB@P	1	0.746469	1	0.394398	0.428129	0.428129	0.125464	0.280529	0.125464	-0.743836	0.280529	0.125464	0.280529	0.393623	0.125464	0.746469	0.280529	0.125464	0.280529	0.280529
resA@O5' resB@C5'	0.430871	1	0.430871	0.0685107	0.142679	0.142679	0.00943593	0.00356953	0.00943593	-0.785241	0.00356953	0.00943593	0.00356953	-0.345602	0.00943593	1	0.00356953	0.00943593	0.00356953	0.00356953
resA@O5' resB@C3'	0.525011	1	0.525011	0.0181796	0.0973826	0.0973826	-0.104835	-0.0633062	-0.104835	-0.805363	-0.0633062	-0.104835	-0.0633062	-0.149709	-0.104835	1	-0.0633062	-0.104835	-0.0633062	-0.0633062
resA@O5' resB@O5'	0.832299	1	0.832299	0.198334	0.279821	0.279821	0.0127585	0.0633577	0.0127585	-0.732767	0.0633577	0.0127585	0.0633577	0.184124	0.0127585	1	0.0633577	0.0127585	0.0633577	0.0633577
resA@O5' resB@C1'	0.781838	1	0.781838	0.0111786	0.101863	0.101863	-0.105907	-0.0950594	-0.105907	-0.803735	-0.0950594	-0.105907	-0.0950594	0.121304	-0.105907	1	-0.0950594	-0.105907	-0.0950594	-0.0950594
resA@O5' resB@N9	1	0.884378	1	-0.0840465	-0.020849	-0.020849	-0.248616	-0.235883	-0.248616	-0.683546	-0.235883	-0.248616	-0.235883	0.423805	-0.248616	0.884378	-0.235883	-0.248616	-0.235883	-0.235883
resA@O5' resB@N1	0.418923	-0.068187	0.418923	-1	-0.957369	-0.957369	-0.0724403	-0.0246135	-0.0724403	-0.129148	-0.0246135	-0.0724403	-0.0246135	0.177806	-0.0724403	-0.068187	-0.0246135	-0.0724403	-0.0246135	-0.0246135
resA@C1' resA@N9	0.763647	-0.964985	0.763647	-0.661301	0.242791	0.242791	0.056551	-1	0.056551	-0.615043	-1	0.056551	-1	-0.982679	0.056551	-0.964985	-1	0.056551	-1	-1
resA@C1' resA@N1	0.981401	0.98672	0.981401	-1	-0.98948	-0.98948	0.987208	0.996962	0.987208	-0.990134	0.996962	0.987208	0.996962	1	0.987208	0.98672	0.996962	0.987208	0.996962	0.996962
resA@C1' resB@P	0.772497	1	0.772497	-0.295765	-0.261693	-0.261693	-0.136234	-0.117616	-0.136234	0.0108096	-0.117616	-0.136234	-0.117616	0.258889	-0.136234	1	-0.117616	-0.136234	-0.117616	-0.117616
resA@C1' resB@C5'	0.299362	1	0.299362	-0.339253	-0.275275	-0.275275	-0.186046	-0.244533	-0.186046	-0.395628	-0.244533	-0.186046	-0.244533	-0.342222	-0.186046	1	-0.244533	-0.186046	-0.244533	-0.244533
resA@C1' resB@C3'	0.437971	1	0.437971	-0.302623	-0.223448	-0.223448	-0.272479	-0.273998	-0.272479	-0.460982	-0.273998	-0.272479	-0.273998	-0.100293	-0.272479	1	-0.273998	-0.272479	-0.273998	-0.273998
resA@C1' resB@O5'	0.590345	1	0.590345	-0.34724	-0.276101	-0.276101	-0.238467	-0.266701	-0.238467	-0.214447	-0.266701	-0.238467	-0.266701	0.0808245	-0.238467	1	-0.266701	-0.238467	-0.266701	-0.266701
resA@C1' resB@C1'	0.723027	1	0.723027	-0.333943	-0.245361	-0.245361	-0.276073	-0.3167	-0.276073	-0.405007	-0.3167	-0.276073	-0.3167	0.20272	-0.276073	1	-0.3167	-0.276073	-0.3167	-0.3167
resA@C1' resB@N9	0.877059	0.828568	0.877059	-0.463372	-0.403182	-0.403182	-0.436916	-0.483935	-0.436916	-0.266011	-0.483935	-0.436916	-0.483935	0.43407	-0.436916	0.828568	-0.483935	-0.436916	-0.483935	-0.483935
resA@C1' resB@N1	0.32234	-0.086253	0.32234	-0.923466	-0.911408	-0.911408	-0.203271	-0.207745	-0.203271	0.188395	-0.207745	-0.203271	-0.207745	0.280192	-0.203271	-0.086253	-0.207745	-0.203271	-0.207745	-0.207745
resA@N9 resA@N1	0.974142	0.997295	0.974142	-1	-0.973675	-0.973675	0.9745	0.996344	0.9745	-0.972487	0.996344	0.9745	0.996344	1	0.9745	0.997295	0.996344	0.9745	0.996344	0.996344
resA@N9 resB@P	0.861349	1	0.861349	-0.135509	-0.109314	-0.109314	-0.0191808	0.0616189	-0.0191808	-0.267112	0.0616189	-0.0191808	0.0616189	0.542102	-0.0191808	1	0.0616189	-0.0191808	0.0616189	0.0616189
resA@N9 resB@C5'	0.34225	1	0.34225	-0.215969	-0.15856	-0.15856	-0.0914061	-0.109491	-0.0914061	-0.586816	-0.109491	-0.0914061	-0.109491	-0.197176	-0.0914061	1	-0.109491	-0.0914061	-0.109491	-0.109491
resA@N9 resB@C3'	0.449197	1	0.449197	-0.18389	-0.117558	-0.117558	-0.167023	-0.130494	-0.167023	-0.669778	-0.130494	-0.167023	-0.130494	-0.00529401	-0.167023	1	-0.130494	-0.167023	-0.130494	-0.130494
resA@N9 resB@O5'	0.636372	1	0.636372	-0.216778	-0.153812	-0.153812	-0.13752	-0.120411	-0.13752	-0.44287	-0.120411	-0.13752	-0.120411	0.259268	-0.13752	1	-0.120411	-0.13752	-0.120411	-0.120411
resA@N9 resB@C1'	0.688324	1	0.688324	-0.227261	-0.149047	-0.149047	-0.185181	-0.186739	-0.185181	-0.605666	-0.186739	-0.185181	-0.186739	0.281725	-0.185181	1	-0.186739	-0.185181	-0.186739	-0.186739
resA@N9 resB@N9	0.947576	0.952017	0.947576	-0.334548	-0.277482	-0.277482	-0.318007	-0.329592	-0.318007	-0.406719	-0.329592	-0.318007	-0.329592	0.612891	-0.318007	0.952017	-0.329592	-0.318007	-0.329592	-0.329592
resA@N9 resB@N1	0.324808	-0.0459205	0.324808	-1	-0.978664	-0.978664	-0.200418	-0.186103	-0.200418	0.0944359	-0.186103	-0.200418	-0.186103	0.402999	-0.200418	-0.0459205	-0.186103	-0.200418	-0.186103	-0.186103
resA@N1 resB@P	-0.311525	-0.042167	-0.311525	0.538151	0.508663	0.508663	-1	-0.932667	-1	0.327832	-0.932667	-1	-0.932667	-0.109122	-1	-0.042167	-0.932667	-1	-0.932667	-0.932667
resA@N1 resB@C5'	-0.160565	0.507993	-0.160565	0.598145	0.60305	0.60305	-0.546061	-0.526911	-0.546061	0.0769661	-0.526911	-0.546061	-0.526911	-0.292529	-0.546061	0.507993	-0.526911	-0.546061	-0.526911	-0.526911
resA@N1 resB@C3'	-0.0232771	0.575569	-0.0232771	0.606148	0.615162	0.615162	-0.522451	-0.463683	-0.522451	-0.113083	-0.463683	-0.522451	-0.463683	-0.0912202	-0.522451	0.575569	-0.463683	-0.522451	-0.463683	-0.463683
resA@N1 resB@O5'	-0.173114	0.287985	-0.173114	0.552294	0.556957	0.556957	-0.868562	-0.837365	-0.868562	0.191102	-0.837365	-0.868562	-0.837365	-0.0900965	-0.868562	0.287985	-0.837365	-0.868562	-0.837365	-0.837365
resA@N1 resB@C1'	0.144293	0.610652	0.144293	0.540067	0.565037	0.565037	-0.634593	-0.600634	-0.634593	-0.0448591	-0.600634	-0.634593	-0.600634	0.254998	-0.634593	0.610652	-0.600634	-0.634593	-0.600634	-0.600634
resA@N1 resB@N9	0.351429	0.554909	0.351429	0.334166	0.3479	0.3479	-0.990714	-0.981296	-0.990714	0.147134	-0.981296	-0.990714	-0.981296	0.638616	-0.990714	0.554909	-0.981296	-0.990714	-0.981296	-0.981296
resA@N1 resB@N1	-0.161386	-0.531087	-0.161386	-0.982794	-0.973631	-0.973631	-1	-0.987248	-1	0.41582	-0.987248	-1	-0.987248	0.734756	-1	-0.531087	-0.987248	-1	-0.987248	-0.987248
resB@P resB@C5'	0.398431	1	0.398431	-0.0833811	0.22444	0.22444	-0.493647	-1	-0.493647	-0.478864	-1	-0.493647	-1	0.757348	-0.493647	1	-1	-0.493647	-1	-1
resB@P resB@C3'	0.328976	1	0.328976	-0.517011	-0.421759	-0.421759	-0.0760751	-0.157901	-0.0760751	-0.0875335	-0.157901	-0.0760751	-0.157901	-0.613763	-0.0760751	1	-0.157901	-0.0760751	-0.157901	-0.157901
resB@P resB@O5'	0.0326783	0.199781	0.0326783	0.977301	-0.185627	-0.185627	0.215763	-0.518892	0.215763	0.0505196	-0.518892	0.215763	-0.518892	-0.278323	0.215763	0.199781	-0.518892	0.215763	-0.518892	-0.518892
resB@P resB@C1'	-0.474571	-1	-0.474571	0.219089	0.106324	0.106324	0.236828	0.397881	0.236828	0.829381	0.397881	0.236828	0.397881	0.225586	0.236828	-1	0.397881	0.236828	0.397881	0.397881
resB@P resB@N9	-0.377856	-1	-0.377856	0.378444	0.33421	0.33421	0.421998	0.605777	0.421998	0.719652	0.605777	0.421998	0.605777	0.278454	0.421998	-1	0.605777	0.421998	0.605777	0.605777
resB@P resB@N1	0.279575	-0.00793086	0.279575	0.752557	0.7197	0.7197	-0.814359	-0.776111	-0.814359	-0.785147	-0.776111	-0.814359	-0.776111	0.510447	-0.814359	-0.00793086	-0.776111	-0.814359	-0.776111	-0.776111
resB@C5' resB@C3'	-0.0502395	1	-0.0502395	-0.213696	-0.204102	-0.204102	0.0949085	0.0563006	0.0949085	0.533454	0.0563006	0.0949085	0.0563006	-0.0284252	0.0949085	1	0.0563006	0.0949085	0.0563006	0.0563006
resB@C5' resB@O5'	-0.398239	0.0689558	-0.398239	-1	-0.864613	-0.864613	-0.317365	-0.553403	-0.317365	0.0539627	-0.553403	-0.317365	-0.553403	-0.435055	-0.317365	0.0689558	-0.553403	-0.317365	-0.553403	-0.553403
resB@C5' resB@C1'	-0.495816	-1	-0.495816	0.0386093	-0.099948	-0.099948	0.169737	0.285805	0.169737	1	0.285805	0.169737	0.285805	-0.163164	0.169737	-1	0.285805	0.169737	0.285805	0.285805
resB@C5' resB@N9	-0.334918	-1	-0.334918	0.211356	0.194732	0.194732	0.447387	0.624447	0.447387	0.801191	0.624447	0.447387	0.624447	-0.291351	0.447387	-1	0.624447	0.447387	0.624447	0.624447
resB@C5' resB@N1	0.708265	0.674082	0.708265	0.905542	0.888593	0.888593	-0.909895	-0.939221	-0.909895	-0.89343	-0.939221	-0.909895	-0.939221	0.698458	-0.909895	0.674082	-0.939221	-0.909895	-0.939221	-0.939221
resB@C3' resB@O5'	0.086679	1	0.086679	-0.289422	-0.178879	-0.178879	0.109202	0.125787	0.109202	-0.324201	0.125787	0.109202	0.125787	-0.409204	0.109202	1	0.125787	0.109202	0.125787	0.125787
resB@C3' resB@C1'	-0.977928	-1	-0.977928	-0.587019	-0.828555	-0.828555	-0.303863	-0.231928	-0.303863	1	-0.231928	-0.303863	-0.231928	-0.665562	-0.303863	-1	-0.231928	-0.303863	-0.231928	-0.231928
resB@C3' resB@N9	0.894045	0.800458	0.894045	0.742409	0.79106	0.79106	0.858565	0.957337	0.858565	-1	0.957337	0.858565	0.957337	-0.190455	0.858565	0.800458	0.957337	0.858565	0.957337	0.957337
resB@C3' resB@N1	0.943491	0.913365	0.943491	0.913871	0.865636	0.865636	-0.825523	-0.822284	-0.825523	-1	-0.822284	-0.825523	-0.822284	0.884632	-0.825523	0.913365	-0.822284	-0.825523	-0.822284	-0.822284
resB@O5' resB@C1'	-0.629865	-1	-0.629865	0.0955402	0.0300883	0.0300883	0.12589	0.213028	0.12589	0.864547	0.213028	0.12589	0.213028	0.312577	0.12589	-1	0.213028	0.12589	0.213028	0.213028
resB@O5' resB@N9	-0.456763	-1	-0.456763	0.316485	0.334539	0.334539	0.38927	0.514344	0.38927	0.699124	0.514344	0.38927	0.514344	0.318651	0.38927	-1	0.514344	0.38927	0.514344	0.514344
resB@O5' resB@N1	0.489824	0.340384	0.489824	0.80942	0.798851	0.798851	-0.886086	-0.897068	-0.886086	-0.885603	-0.897068	-0.886086	-0.897068	0.674948	-0.886086	0.340384	-0.897068	-0.886086	-0.897068	-0.897068
resB@C1' resB@N9	-0.325167	-0.303794	-0.325167	0.245953	1	1	0.507158	0.220218	0.507158	0.141286	0.220218	0.507158	0.220218	-0.109105	0.507158	-0.303794	0.220218	0.507158	0.220218	0.220218
resB@C1' resB@N1	0.987728	0.967103	0.987728	1	0.984867	0.984867	-0.979412	-1	-0.979412	-0.998062	-1	-0.979412	-1	0.994566	-0.979412	0.967103	-1	-0.979412	-1	-1
resB@N9 resB@N1	0.999402	0.975578	0.999402	0.99734	0.978233	0.978233	-0.963891	-1	-0.963891	-0.99897	-1	-0.963891	-1	1	-0.963891	0.975578	-1	-0.963891	-1	-1
shear	-0.10785	0.357501	-0.10785	0.549648	0.598824	0.598824	0.526831	0.610832	0.526831	-0.407285	0.610832	0.526831	0.610832	-0.163631	0.526831	0.357501	0.610832	0.526831	0.610832	0.610832
stretch	1	0.744232	1	-0.056975	-0.0814528	-0.0814528	-0.116949	-0.062489	-0.116949	-0.947766	-0.062489	-0.116949	-0.062489	0.0767342	-0.116949	0.744232	-0.062489	-0.116949	-0.062489	-0.062489
stagger	-0.0202162	-0.970061	-0.0202162	-0.454655	-0.315027	-0.315027	-0.401942	-0.43906	-0.401942	-0.678333	-0.43906	-0.401942	-0.43906	0.18941	-0.401942	-0.970061	-0.43906	-0.401942	-0.43906	-0.43906
shift	-0.208772	0.717481	-0.208772	0.274217	0.231919	0.231919	0.359206	0.283052	0.359206	0.70723	0.283052	0.359206	0.283052	-0.454883	0.359206	0.717481	0.283052	0.359206	0.283052	0.283052
slide	0.297861	-0.0644104	0.297861	-0.497436	-0.551541	-0.551541	-0.838499	-0.778213	-0.838499	-0.23553	-0.778213	-0.838499	-0.778213	-0.0314348	-0.838499	-0.0644104	-0.778213	-0.838499	-0.778213	-0.778213
rise	-0.5706	-0.657625	-0.5706	-0.591396	-0.597579	-0.597579	-0.375293	-0.79596	-0.375293	1	-0.79596	-0.375293	-0.79596	-0.319163	-0.375293	-0.657625	-0.79596	-0.375293	-0.79596	-0.79596
x-disp	0.414318	0.108447	0.414318	-0.116337	-0.188485	-0.188485	-0.00793007	0.0461535	-0.00793007	0.438457	0.0461535	-0.00793007	0.0461535	0.88322	-0.00793007	0.108447	0.0461535	-0.00793007	0.0461535	0.0461535
y-disp	-0.0634933	-0.826029	-0.0634933	-0.0550303	0.112114	0.112114	-0.163132	-0.226952	-0.163132	-0.729829	-0.226952	-0.163132	-0.226952	0.900465	-0.163132	-0.826029	-0.226952	-0.163132	-0.226952	-0.226952
h-rise	0.319342	-0.0269726	0.319342	0.0513851	0.0909594	0.0909594	0.603628	0.537839	0.603628	1	0.537839	0.603628	0.537839	0.323235	0.603628	-0.0269726	0.537839	0.603628	0.537839	0.537839
curvature	-0.565271	-0.509787	-0.565271	-0.937015	-0.878628	-0.878628	-1	-0.97886	-1	-0.458672	-0.97886	-1	-0.97886	1	-1	-0.509787	-0.97886	-1	-0.97886	-0.97886
radius s-1	-0.272002	-0.853747	-0.272002	-0.172953	0.0274325	0.0274325	-0.223433	-0.28273	-0.223433	-0.829344	-0.28273	-0.223433	-0.28273	1	-0.223433	-0.853747	-0.28273	-0.223433	-0.28273	-0.28273
radius s-2	0.0820897	1	0.0820897	0.385909	0.373314	0.373314	0.432555	0.547239	0.432555	0.456987	0.547239	0.432555	0.547239	0.354445	0.432555	1	0.547239	0.432555	0.547239	0.547239
major groove	0.870856	0.270945	0.870856	0.33727	0.379761	0.379761	0.598602	0.681955	0.598602	-0.707494	0.681955	0.598602	0.681955	0.892912	0.598602	0.270945	0.681955	0.598602	0.681955	0.681955
minor groove	0.279069	0.997585	0.279069	0.0400397	0.176428	0.176428	-0.967278	-0.891916	-0.967278	0.3116	-0.891916	-0.967278	-0.891916	0.291942	-0.967278	0.997585	-0.891916	-0.967278	-0.891916	-0.891916
hbond_bp5	-0.567739	0.000676215	-0.567739	0.167876	1	1	0.944034	0.176826	0.944034	-0.725244	0.176826	0.944034	0.176826	-0.929005	0.944034	0.000676215	0.176826	0.944034	0.176826	0.176826
S_trans	-0.548105	-0.660836	-0.548105	0.291545	-0.148688	-0.148688	0.131195	0.058309	0.131195	0.58309	0.058309	0.131195	0.058309	-0.19242	0.131195	-0.660836	0.058309	0.131195	0.058309	0.058309
S_rot	-0.239947	0.151896	-0.239947	-0.360778	-0.519726	-0.519726	-1	-0.923385	-1	0.33867	-0.923385	-1	-0.923385	0.0341147	-1	0.151896	-0.923385	-1	-0.923385	-0.923385
S_vib	0.312502	-0.0627283	0.312502	-0.767349	-1	-1	-0.814829	-0.284342	-0.814829	1	-0.284342	-0.814829	-0.284342	-0.619563	-0.814829	-0.0627283	-0.284342	-0.814829	-0.284342	-0.284342
Delta_S	0.299171	-0.0641845	0.299171	-0.763263	-1	-1	-0.824766	-0.300087	-0.824766	1	-0.300087	-0.824766	-0.300087	-0.612932	-0.824766	-0.0641845	-0.300087	-0.824766	-0.300087	-0.300087
E_vdw	-0.643257	-0.557726	-0.643257	-0.448863	-0.330682	-0.330682	-0.139781	-0.646129	-0.139781	-0.359993	-0.646129	-0.139781	-0.646129	-0.64649	-0.139781	-0.557726	-0.646129	-0.139781	-0.646129	-0.646129
E_ele	-0.575462	-0.553857	-0.575462	-0.105655	-0.49806	-0.49806	-1	-0.086655	-1	0.770549	-0.086655	-1	-0.086655	-0.118885	-1	-0.553857	-0.086655	-1	-0.086655	-0.086655
E_gb	0.659261	0.526748	0.659261	-0.0418187	0.241749	0.241749	0.694278	-0.0705047	0.694278	-0.793452	-0.0705047	0.694278	-0.0705047	0.212932	0.694278	0.526748	-0.0705047	0.694278	-0.0705047	-0.0705047
E_surf	0.268788	0.263658	0.268788	0.763658	0.383735	0.383735	0.685039	1	0.685039	0.389143	1	0.685039	1	0.0330006	0.685039	0.263658	1	0.685039	1	1
Delta_G_gas	-0.68353	-0.651117	-0.68353	-0.223054	-0.566506	-0.566506	-1	-0.234525	-1	0.595599	-0.234525	-1	-0.234525	-0.264211	-1	-0.651117	-0.234525	-1	-0.234525	-0.234525
Delta_G_solv	0.6626	0.529932	0.6626	-0.0377783	0.244981	0.244981	0.698868	-0.0658056	0.698868	-0.7913	-0.0658056	0.698868	-0.0658056	0.215111	0.698868	0.529932	-0.0658056	0.698868	-0.0658056	-0.0658056
Delta_E	-0.109453	-0.336577	-0.109453	-0.412347	-0.777968	-0.777968	-1	-0.51706	-1	0.262803	-0.51706	-1	-0.51706	0.0844714	-1	-0.336577	-0.51706	-1	-0.51706	-0.51706
Delta_G_binding	-0.1666	-0.374354	-0.1666	-0.407536	-0.763743	-0.763743	-1	-0.542747	-1	0.167326	-0.542747	-1	-0.542747	0.0872055	-1	-0.374354	-0.542747	-1	-0.542747	-0.542747
NT_ResA_VDW_dec	-0.359503	0.141775	-0.359503	0.639748	1	1	0.5569	-0.108851	0.5569	-0.0887271	-0.108851	0.5569	-0.108851	-0.530737	0.5569	0.141775	-0.108851	0.5569	-0.108851	-0.108851
NT_ResA_ELE_dec	-0.0442176	0.035942	-0.0442176	0.346725	-0.225889	-0.225889	-1	0.189908	-1	0.941833	0.189908	-1	0.189908	0.609858	-1	0.035942	0.189908	-1	0.189908	0.189908
NT_ResA_POL_dec	0.54425	0.0593956	0.54425	-0.413787	0.091216	0.091216	1	-0.202668	1	-0.888307	-0.202668	1	-0.202668	-0.361692	1	0.0593956	-0.202668	1	-0.202668	-0.202668
NT_ResA_NPOL_dec	-0.475539	-0.0877575	-0.475539	0.873082	0.6572	0.6572	-1	-0.354235	-1	0.667094	-0.354235	-1	-0.354235	0.0586594	-1	-0.0877575	-0.354235	-1	-0.354235	-0.354235
NT_ResA_TOT_dec	0.67205	0.137344	0.67205	0.394789	-0.191531	-0.191531	-1	-0.0678087	-1	0.923282	-0.0678087	-1	-0.0678087	0.753467	-1	0.137344	-0.0678087	-1	-0.0678087	-0.0678087
NT_ResB_VDW_dec	0.131034	0.161812	0.131034	-0.337384	-0.133137	-0.133137	1	0.0980983	1	-0.467407	0.0980983	1	0.0980983	-0.378026	1	0.161812	0.0980983	1	0.0980983	0.0980983
NT_ResB_ELE_dec	0.0231869	-0.426599	0.0231869	0.0386263	-0.759344	-0.759344	-1	0.432488	-1	1	0.432488	-1	0.432488	0.512879	-1	-0.426599	0.432488	-1	0.432488	0.432488
NT_ResB_POL_dec	0.0208143	0.495857	0.0208143	-0.136067	0.503788	0.503788	0.562139	-0.639733	0.562139	-0.766908	-0.639733	0.562139	-0.639733	-0.300548	0.562139	0.495857	-0.639733	0.562139	-0.639733	-0.639733
NT_ResB_NPOL_dec	0.814867	0.0705552	0.814867	-0.622115	-1	-1	0.337572	0.550897	0.337572	0.833566	0.550897	0.337572	0.550897	0.68948	0.337572	0.0705552	0.550897	0.337572	0.550897	0.550897
NT_ResB_TOT_dec	0.310437	0.128564	0.310437	-0.330125	-1	-1	-0.857837	-0.0953189	-0.857837	0.907982	-0.0953189	-0.857837	-0.0953189	0.658621	-0.857837	0.128564	-0.0953189	-0.857837	-0.0953189	-0.0953189
SC_ResA_VDW_dec	-0.405132	0.0603482	-0.405132	0.626318	1	1	0.519617	-0.148332	0.519617	-0.164659	-0.148332	0.519617	-0.148332	-0.556404	0.519617	0.0603482	-0.148332	0.519617	-0.148332	-0.148332
SC_ResA_ELE_dec	-0.325779	-0.219125	-0.325779	0.392059	-0.672824	-0.672824	-1	0.230084	-1	0.799643	0.230084	-1	0.230084	0.484162	-1	-0.219125	0.230084	-1	0.230084	0.230084
SC_ResA_POL_dec	0.833214	0.413596	0.833214	-0.371973	0.690251	0.690251	0.911708	-0.176159	0.911708	-0.542481	-0.176159	0.911708	-0.176159	-0.112274	0.911708	0.413596	-0.176159	0.911708	-0.176159	-0.176159
SC_ResA_NPOL_dec	-0.510623	-0.197277	-0.510623	0.746313	0.547379	0.547379	-1	-0.41382	-1	0.495051	-0.41382	-1	-0.41382	0.0570282	-1	-0.197277	-0.41382	-1	-0.41382	-0.41382
SC_ResA_TOT_dec	0.643046	0.119902	0.643046	0.403071	-0.18705	-0.18705	-1	-0.0485314	-1	0.930247	-0.0485314	-1	-0.0485314	0.802836	-1	0.119902	-0.0485314	-1	-0.0485314	-0.0485314
SC_ResB_VDW_dec	0.0750777	0.0645898	0.0750777	-0.357776	-0.17235	-0.17235	1	0.119176	1	-0.389661	0.119176	1	0.119176	-0.35736	1	0.0645898	0.119176	1	0.119176	0.119176
SC_ResB_ELE_dec	0.20366	-0.314128	0.20366	0.0412847	-0.720086	-0.720086	-1	0.499573	-1	1	0.499573	-1	0.499573	0.490131	-1	-0.314128	0.499573	-1	0.499573	0.499573
SC_ResB_POL_dec	-0.2051	0.482549	-0.2051	-0.103493	0.701452	0.701452	0.878915	-0.783164	0.878915	-1	-0.783164	0.878915	-0.783164	-0.391802	0.878915	0.482549	-0.783164	0.878915	-0.783164	-0.783164
SC_ResB_NPOL_dec	0.690384	-0.0293858	0.690384	-0.63897	-1	-1	0.253969	0.452731	0.253969	0.80276	0.452731	0.253969	0.452731	0.636659	0.253969	-0.0293858	0.452731	0.253969	0.452731	0.452731
SC_ResB_TOT_dec	0.313833	0.123184	0.313833	-0.338738	-1	-1	-0.843896	-0.0606625	-0.843896	0.95717	-0.0606625	-0.843896	-0.0606625	0.642282	-0.843896	0.123184	-0.0606625	-0.843896	-0.0606625	-0.0606625
BB_ResA_VDW_dec	0.533236	0.893224	0.533236	-0.108491	-0.363762	-0.363762	0.22272	0.397572	0.22272	0.871625	0.397572	0.22272	0.397572	0.30873	0.22272	0.893224	0.397572	0.22272	0.397572	0.397572
BB_ResA_ELE_dec	0.521271	0.436053	0.521271	-0.430355	1	1	-0.0826749	-0.390198	-0.0826749	-0.0212016	-0.390198	-0.0826749	-0.390198	-0.0105222	-0.0826749	0.436053	-0.390198	-0.0826749	-0.390198	-0.390198
BB_ResA_POL_dec	-0.523402	-0.451907	-0.523402	0.438162	-1	-1	0.0985521	0.378453	0.0985521	-0.0157469	0.378453	0.0985521	0.378453	-0.0376622	0.0985521	-0.451907	0.378453	0.0985521	0.378453	0.378453
BB_ResA_NPOL_dec	0.247562	0.781317	0.247562	0.381893	0.336997	0.336997	0.2012	0.427059	0.2012	0.971908	0.427059	0.2012	0.427059	-0.417827	0.2012	0.781317	0.427059	0.2012	0.427059	0.427059
BB_ResA_TOT_dec	1	0.915876	1	0.170444	0.492049	0.492049	0.91647	0.0726697	0.91647	-0.00043642	0.0726697	0.91647	0.0726697	-1	0.91647	0.915876	0.0726697	0.91647	0.0726697	0.0726697
BB_ResB_VDW_dec	0.599635	1	0.599635	0.412632	0.527184	0.527184	-0.268795	-0.156468	-0.268795	-0.519215	-0.156468	-0.268795	-0.156468	0.0178953	-0.268795	1	-0.156468	-0.268795	-0.156468	-0.156468
BB_ResB_ELE_dec	-0.802508	-0.282855	-0.802508	-0.280855	0.170173	0.170173	0.456815	-0.75051	0.456815	-0.948329	-0.75051	0.456815	-0.75051	-0.537968	0.456815	-0.282855	-0.75051	0.456815	-0.75051	-0.75051
BB_ResB_POL_dec	0.757616	0.224531	0.757616	0.251591	-0.214788	-0.214788	-0.473241	0.714266	-0.473241	0.924925	0.714266	-0.473241	0.714266	0.540367	-0.473241	0.224531	0.714266	-0.473241	0.714266	0.714266
BB_ResB_NPOL_dec	0.558109	1	0.558109	0.743107	0.918703	0.918703	0.562645	0.519503	0.562645	-0.498698	0.519503	0.562645	0.519503	-0.116317	0.562645	1	0.519503	0.562645	0.519503	0.519503
BB_ResB_TOT_dec	0.317815	0.510852	0.317815	0.530331	0.229029	0.229029	-0.0968333	-0.508399	-0.0968333	-0.735396	-0.508399	-0.0968333	-0.508399	0.851634	-0.0968333	0.510852	-0.508399	-0.0968333	-0.508399	-0.508399
delta S1_sin	0.741786	0.7532	0.741786	0.525662	0.548712	0.548712	0.738791	0.747127	0.738791	0.550869	0.747127	0.738791	0.747127	0.747715	0.738791	0.7532	0.747127	0.738791	0.747127	0.747127
zeta S1_sin	0.580805	0.59213	0.580805	0.335812	0.353055	0.353055	0.578039	0.586411	0.578039	0.354631	0.586411	0.578039	0.586411	0.587064	0.578039	0.59213	0.586411	0.578039	0.586411	0.586411
alpha S2_sin	0.487921	0.383916	0.487921	0.522174	0.508157	0.508157	0.146788	0.171985	0.146788	0.596387	0.171985	0.146788	0.171985	0.918675	0.146788	0.383916	0.171985	0.146788	0.171985	0.171985
alpha S2_cos	-0.872888	-0.923368	-0.872888	-0.852839	-0.861265	-0.861265	-0.989168	-0.9851	-0.989168	-0.802697	-0.9851	-0.989168	-0.9851	-0.395013	-0.989168	-0.923368	-0.9851	-0.989168	-0.9851	-0.9851
beta S2_sin	0.225923	0.174359	0.225923	0.24565	0.23874	0.23874	0.0861964	0.101012	0.0861964	0.18838	0.101012	0.0861964	0.101012	0.407269	0.0861964	0.174359	0.101012	0.0861964	0.101012	0.101012
gamma S2_sin	0.278626	0.233401	0.278626	0.296676	0.287877	0.287877	0.0610181	0.0716957	0.0610181	0.434247	0.0716957	0.0610181	0.0716957	0.677041	0.0610181	0.233401	0.0716957	0.0610181	0.0716957	0.0716957
delta S2_sin	0.816455	0.4872	0.816455	0.19881	0.152783	0.152783	0.5462	0.524864	0.5462	0.930688	0.524864	0.5462	0.524864	0.997618	0.5462	0.4872	0.524864	0.5462	0.524864	0.524864
delta S2_cos	-0.577408	-0.873291	-0.577408	-0.980038	-0.98826	-0.98826	-0.837655	-0.851186	-0.837655	-0.365815	-0.851186	-0.837655	-0.851186	-0.0689809	-0.837655	-0.873291	-0.851186	-0.837655	-0.851186	-0.851186
epsilon S2_sin	0.533872	0.274139	0.533872	0.0832008	0.0642263	0.0642263	0.308983	0.298367	0.308983	0.76676	0.298367	0.308983	0.298367	0.823807	0.308983	0.274139	0.298367	0.308983	0.298367	0.298367
epsilon S2_cos	0.845565	0.96169	0.845565	0.996533	0.997935	0.997935	0.951067	0.954451	0.951067	0.641933	0.954451	0.951067	0.954451	0.566871	0.951067	0.96169	0.954451	0.951067	0.954451	0.954451
zeta S2_sin	0.384385	0.239155	0.384385	0.116689	0.0890489	0.0890489	0.260672	0.246992	0.260672	0.311515	0.246992	0.260672	0.246992	0.49861	0.260672	0.239155	0.246992	0.260672	0.246992	0.246992
ang:resA@P resA@C5' resA@C3'_sin	0.750316	0.746761	0.750316	0.74237	0.73866	0.73866	0.540656	0.5158	0.540656	0.514746	0.5158	0.540656	0.5158	0.746974	0.540656	0.746761	0.5158	0.540656	0.5158	0.5158
ang:resA@C5' resA@C3' resA@P_sin	0.589275	0.585276	0.589275	0.581798	0.577818	0.577818	0.347469	0.328634	0.347469	0.327958	0.328634	0.347469	0.328634	0.586165	0.347469	0.585276	0.328634	0.347469	0.328634	0.328634
ang:resB@N9 resB@C1' resB@O5'_sin	0.0847736	-0.91694	0.0847736	-0.0523714	0.0126453	0.0126453	0.893645	0.380721	0.893645	-0.0107955	0.380721	0.893645	0.380721	0.403804	0.893645	-0.91694	0.380721	0.893645	0.380721	0.380721
ang:resB@N9 resB@C1' resB@O5'_cos	-0.9964	-0.399026	-0.9964	0.998628	0.99992	0.99992	-0.448775	0.92469	-0.448775	-0.999942	0.92469	-0.448775	0.92469	-0.914846	-0.448775	-0.399026	0.92469	-0.448775	0.92469	0.92469
ang:resB@C1' resB@O5' resB@N9_sin	0.929942	-0.237413	0.929942	-0.0219316	0.00518352	0.00518352	0.292784	0.0915572	0.292784	0.767503	0.0915572	0.292784	0.0915572	0.864857	0.292784	-0.237413	0.0915572	0.292784	0.0915572	0.0915572
ang:resB@C1' resB@O5' resB@N9_cos	0.367705	0.971409	0.367705	0.999759	0.999987	0.999987	0.956179	0.9958	0.956179	-0.641045	0.9958	0.956179	0.9958	0.502019	0.956179	0.971409	0.9958	0.956179	0.9958	0.9958
ang:resB@O5' resB@N9 resB@C1'_sin	-0.157726	0.134509	-0.157726	0.793483	0.938176	0.938176	-0.864399	-0.447936	-0.864399	0.212798	-0.447936	-0.864399	-0.447936	-0.13593	-0.864399	0.134509	-0.447936	-0.864399	-0.447936	-0.447936
ang:resB@O5' resB@N9 resB@C1'_cos	-0.987483	-0.990912	-0.987483	0.608592	0.346159	0.346159	-0.502807	0.894066	-0.502807	-0.977096	0.894066	-0.502807	0.894066	-0.990718	-0.502807	-0.990912	0.894066	-0.502807	0.894066	0.894066
ang:resB@C1' resB@O5' resB@C3'_sin	-0.897298	0.480691	-0.897298	0.202014	0.139068	0.139068	-0.191354	-0.0736318	-0.191354	0.521821	-0.0736318	-0.191354	-0.0736318	-0.306642	-0.191354	0.480691	-0.0736318	-0.191354	-0.0736318	-0.0736318
ang:resB@C1' resB@O5' resB@C3'_cos	0.441425	0.87689	0.441425	0.979383	0.990283	0.990283	0.981521	0.997285	0.981521	-0.853055	0.997285	0.981521	0.997285	-0.951825	0.981521	0.87689	0.997285	0.981521	0.997285	0.997285
ang:resB@O5' resB@C3' resB@C1'_sin	-0.48258	-0.92929	-0.48258	-0.811284	-0.863923	-0.863923	-0.112096	-0.165741	-0.112096	-0.231433	-0.165741	-0.112096	-0.165741	-0.184551	-0.112096	-0.92929	-0.165741	-0.112096	-0.165741	-0.165741
ang:resB@O5' resB@C3' resB@C1'_cos	0.875852	0.369351	0.875852	0.584652	0.503624	0.503624	0.993697	0.986169	0.993697	0.972851	0.986169	0.993697	0.986169	0.982823	0.993697	0.369351	0.986169	0.993697	0.986169	0.986169
ang:resB@C3' resB@C1' resB@O5'_sin	-0.215281	-0.564931	-0.215281	-0.305969	-0.202358	-0.202358	-0.0470993	-0.0685834	-0.0470993	-0.0822307	-0.0685834	-0.0470993	-0.0685834	-0.0551848	-0.0470993	-0.564931	-0.0685834	-0.0470993	-0.0685834	-0.0685834
ang:resB@C3' resB@C1' resB@O5'_cos	0.976552	0.825138	0.976552	0.952042	0.979312	0.979312	0.99889	0.997645	0.99889	0.996613	0.997645	0.99889	0.997645	0.998476	0.99889	0.825138	0.997645	0.99889	0.997645	0.997645
ang:resB@C3' resB@C5' resB@O5'_sin	-0.595225	-0.468236	-0.595225	-0.617443	-0.582595	-0.582595	-0.183758	-0.218391	-0.183758	-0.190856	-0.218391	-0.183758	-0.218391	-0.628798	-0.183758	-0.468236	-0.218391	-0.183758	-0.218391	-0.218391
ang:resA@C5' resA@C3' resA+@P_cos	-0.152915	-0.230026	-0.152915	-0.0325851	-0.0426113	-0.0426113	-0.0513484	-0.0433431	-0.0513484	0.0660908	-0.0433431	-0.0513484	-0.0433431	0.119825	-0.0513484	-0.230026	-0.0433431	-0.0513484	-0.0433431	-0.0433431
ang:resB-@C3' resB@P resB@C5'_cos	-0.175167	-0.269993	-0.175167	-0.0537923	-0.0645491	-0.0645491	-0.0802175	-0.0726483	-0.0802175	0.0440301	-0.0726483	-0.0802175	-0.0726483	0.101323	-0.0802175	-0.269993	-0.0726483	-0.0802175	-0.0726483	-0.0726483
dih:resA@C5' resA@P resA@O5' resA@C3'_sin	0.17688	-0.177302	0.17688	0.0135579	-0.00089021	-0.00089021	-0.000867258	0.00557268	-0.000867258	-0.109965	0.00557268	-0.000867258	0.00557268	0.247182	-0.000867258	-0.177302	0.00557268	-0.000867258	0.00557268	0.00557268
dih:resB@C1' resB@N9 resB@C3' resB@O5'_sin	0.669808	0.62175	0.669808	0.777027	0.748771	0.748771	0.806941	0.830072	0.806941	0.993351	0.830072	0.806941	0.830072	0.794862	0.806941	0.62175	0.830072	0.806941	0.830072	0.830072
dih:resB@C1' resB@N9 resB@C3' resB@O5'_cos	-0.742534	-0.783216	-0.742534	-0.629467	-0.662829	-0.662829	-0.590632	-0.557656	-0.590632	-0.115125	-0.557656	-0.590632	-0.557656	-0.60679	-0.590632	-0.783216	-0.557656	-0.590632	-0.557656	-0.557656
dih:resB@C1' resB@O5' resB@C3' resB@C5'_sin	-0.280423	-0.0610073	-0.280423	-0.28062	-0.325219	-0.325219	-0.262726	-0.214585	-0.262726	-0.223175	-0.214585	-0.262726	-0.214585	-0.290705	-0.262726	-0.0610073	-0.214585	-0.262726	-0.214585	-0.214585
dih:resB@O5' resB@C1' resB@C5' resB@C3'_sin	-0.678379	-0.982064	-0.678379	-0.963808	-0.926937	-0.926937	-0.97912	-0.995932	-0.97912	-0.999001	-0.995932	-0.97912	-0.995932	-0.777056	-0.97912	-0.982064	-0.995932	-0.97912	-0.995932	-0.995932
dih:resB@O5' resB@C1' resB@C5' resB@C3'_cos	-0.734712	-0.188549	-0.734712	-0.266596	-0.375216	-0.375216	-0.203283	-0.090105	-0.203283	0.0446908	-0.090105	-0.203283	-0.090105	-0.629431	-0.203283	-0.188549	-0.090105	-0.203283	-0.090105	-0.090105
phase_ResB_sin	0.39906	0.26671	0.39906	0.564865	0.518496	0.518496	0.628951	0.673404	0.628951	0.959405	0.673404	0.628951	0.673404	0.655843	0.628951	0.26671	0.673404	0.628951	0.673404	0.673404
phase_ResB_cos	-0.916925	-0.963777	-0.916925	-0.825183	-0.85508	-0.85508	-0.777445	-0.739275	-0.777445	0.28203	-0.739275	-0.777445	-0.739275	-0.754897	-0.777445	-0.963777	-0.739275	-0.777445	-0.739275	-0.739275
delta_ResB_sin	0.669812	0.621748	0.669812	0.777026	0.748775	0.748775	0.806939	0.830072	0.806939	0.993351	0.830072	0.806939	0.830072	0.794865	0.806939	0.621748	0.830072	0.806939	0.830072	0.830072
delta_ResB_cos	-0.742531	-0.783217	-0.742531	-0.629469	-0.662824	-0.662824	-0.590635	-0.557656	-0.590635	-0.115129	-0.557656	-0.590635	-0.557656	-0.606787	-0.590635	-0.783217	-0.557656	-0.590635	-0.557656	-0.557656
epsilon_ResB_sin	-0.280433	-0.0610083	-0.280433	-0.280614	-0.325215	-0.325215	-0.262722	-0.21458	-0.262722	-0.223172	-0.21458	-0.262722	-0.21458	-0.290701	-0.262722	-0.0610083	-0.21458	-0.262722	-0.21458	-0.21458
zeta_ResB_sin	-0.678378	-0.982064	-0.678378	-0.96381	-0.926939	-0.926939	-0.97912	-0.995932	-0.97912	-0.999001	-0.995932	-0.97912	-0.995932	-0.77706	-0.97912	-0.982064	-0.995932	-0.97912	-0.995932	-0.995932
zeta_ResB_cos	-0.734713	-0.188547	-0.734713	-0.266591	-0.375213	-0.375213	-0.203285	-0.0901081	-0.203285	0.0446916	-0.0901081	-0.203285	-0.0901081	-0.629427	-0.203285	-0.188547	-0.0901081	-0.203285	-0.0901081	-0.0901081
chi_ResB_cos	-0.242724	-0.312175	-0.242724	-0.457128	-0.455163	-0.455163	-0.552089	-0.519861	-0.552089	-0.639484	-0.519861	-0.552089	-0.519861	-0.294375	-0.552089	-0.312175	-0.519861	-0.552089	-0.519861	-0.519861
baseflip_rna_2_sin	0.820297	0.776956	0.820297	0.994519	0.989154	0.989154	0.823775	0.937739	0.823775	0.600506	0.937739	0.823775	0.937739	0.846961	0.823775	0.776956	0.937739	0.823775	0.937739	0.937739
baseflip_rna_2_cos	-0.571938	-0.629555	-0.571938	-0.104558	-0.146884	-0.146884	-0.566917	-0.347341	-0.566917	-0.79962	-0.347341	-0.566917	-0.347341	-0.531655	-0.566917	-0.629555	-0.347341	-0.566917	-0.347341	-0.347341
baseflip_dna_1_cos	-0.432329	-0.653464	-0.432329	-0.327823	-0.555406	-0.555406	-0.286375	-0.0760996	-0.286375	0.112458	-0.0760996	-0.286375	-0.0760996	-0.354641	-0.286375	-0.653464	-0.0760996	-0.286375	-0.0760996	-0.0760996
