# Supplementary material for: Genome-wide CRISPR off-target prediction and optimization using RNA-DNA interaction fingerprints
Source: Nat Commun. 2023 Nov 18;14:7521. doi: 10.1038/s41467-023-42695-4 (PMC10657421; doi:10.1038/s41467-023-42695-4)
Supplement: Supplementary file 5 — Supplementary Data 2 [file 41467_2023_42695_MOESM5_ESM.xlsx]

## Sheet: SheetDescription
Sheet	Description
FeatImp	SHAP Feature Importance Values
TT~AA	Summary of the SHAP score values. Different sheets are results of different types of base pairs.

## Sheet: FeatImp
SHAP Feature Importance Values
	Position_1	Position_2	Position_3	Position_4	Position_5	Position_6	Position_7	Position_8	Position_9	Position_10	Position_11	Position_12	Position_13	Position_14	Position_15	Position_16	Position_17	Position_18	Position_19	Position_20
resA@P resA@C5'	0.0558504	0.0153513	0.0107224	0.019096	0.0114673	0.0112606	0.0164516	0.0116033	0.0126291	0.0191478	0.00642501	0.0122301	0.0138469	0.00551171	0.0133295	0.0113512	0.00967703	0.00974772	0.0118483	0.017047
resA@P resA@C3'	0.117984	0.0171326	0.00925266	0.0124555	0.0100272	0.0121862	0.0188535	0.0278327	0.0112817	0.0232192	0.0177289	0.00907946	0.0256291	0.00870999	0.0176988	0.00881323	0.0145812	0.015549	0.0264643	0.0153139
resA@P resA@O5'	0.0202284	0.0178226	0.0158026	0.01848	0.0148036	0.0168508	0.0191166	0.0201468	0.0163886	0.018544	0.0115244	0.0174591	0.015182	0.0108864	0.0155574	0.0167356	0.0103707	0.00945941	0.0135871	0.0140843
resA@P resA@C1'	0.0143412	0.0150006	0.0106275	0.013673	0.0113732	0.0122602	0.014899	0.016895	0.01174	0.015362	0.00785912	0.0143025	0.0151939	0.00586035	0.0108571	0.0134374	0.0103586	0.0114402	0.0116406	0.015225
resA@P resA@N9	0.00750345	0.00823623	0.00541986	0.00634203	0.00776547	0.00466013	0.00732936	0.0107054	0.00697978	0.00800752	0.00359829	0.0109772	0.0109478	0.00417592	0.0069876	0.00640557	0.00752062	0.00576882	0.0102461	0.00837502
resA@P resA@N1	0.00654769	0.0104301	0.00895472	0.0121066	0.00741672	0.00580241	0.0114297	0.00681361	0.00849551	0.00856689	0.0039649	0.0070832	0.00893208	0.00279033	0.00740674	0.00909842	0.00875165	0.00696369	0.00609882	0.0111109
resA@P resB@P	0.0260012	0.0127181	0.0106125	0.0164127	0.0100307	0.01091	0.012779	0.0116846	0.0104453	0.0129257	0.00594282	0.0122956	0.0141341	0.00709809	0.010901	0.0103275	0.0152097	0.0126831	0.020114	0.0150474
resA@P resB@C5'	0.0043885	0.0145293	0.0156286	0.0202762	0.0133406	0.0201438	0.0181497	0.0276225	0.0169179	0.027338	0.0129026	0.0199999	0.0319394	0.011155	0.0258967	0.0204623	0.0270331	0.0217887	0.0234963	0.0220591
resA@P resB@C3'	0.0047904	0.00745513	0.00700858	0.00943741	0.00983654	0.00382324	0.00956898	0.00963213	0.00734789	0.00856686	0.00472805	0.00896107	0.0130649	0.00635064	0.00901937	0.00700413	0.00720449	0.00741201	0.00818054	0.0102093
resA@P resB@O5'	0.0036505	0.00949723	0.00599019	0.00858773	0.00740355	0.00679777	0.00873972	0.0128284	0.00692149	0.01103	0.00438302	0.00912329	0.0120612	0.00570708	0.00963458	0.00785288	0.00982541	0.0109532	0.0114666	0.0135805
resA@P resB@C1'	0.0110292	0.00668363	0.00686064	0.0103934	0.00400297	0.00358732	0.0040125	0.00431131	0.0043529	0.00559161	0.0025683	0.00322295	0.00492875	0.00293696	0.00375302	0.00496468	0.0040847	0.00337256	0.00256589	0.00298828
resA@P resB@N9	0.00659899	0.00783231	0.0064225	0.0369924	0.0111429	0.00718473	0.0133647	0.0201072	0.00870399	0.0124527	0.00981087	0.00647179	0.0179195	0.00802205	0.0346829	0.0233973	0.00885231	0.00901404	0.00799916	0.0103973
resA@P resB@N1	0.00643814	0.0139641	0.0108046	0.0136549	0.00954373	0.00878739	0.0172527	0.0138904	0.00892171	0.00823213	0.00773284	0.0102598	0.00997198	0.00539493	0.0176887	0.0147668	0.00690232	0.0118113	0.0118731	0.0128909
resA@C5' resA@C3'	0.00189868	0.00875407	0.00671494	0.011016	0.0114902	0.00896172	0.011305	0.00652056	0.00690242	0.0106668	0.0058218	0.00844563	0.0140052	0.0059177	0.00859792	0.00485125	0.00387011	0.00761128	0.00937577	0.00888559
resA@C5' resA@O5'	0.118946	0.0225297	0.0255245	0.0243085	0.016343	0.018472	0.0194891	0.0283177	0.0233479	0.0195055	0.0155793	0.0182792	0.0148031	0.016483	0.0219599	0.0205169	0.0216467	0.0134575	0.0190209	0.0274506
resA@C5' resA@C1'	0.00189976	0.00634673	0.00430035	0.00541286	0.00398953	0.00421203	0.00505671	0.00534238	0.00407203	0.00454416	0.00284913	0.00416798	0.00379236	0.00304407	0.00354445	0.00423816	0.00485828	0.00343041	0.00373093	0.00312751
resA@C5' resA@N9	0.00141233	0.00513524	0.00269789	0.00323613	0.00321926	0.00299071	0.00397364	0.00481497	0.00312094	0.00452436	0.00198054	0.00408817	0.00252179	0.00218732	0.00271488	0.00262261	0.0031295	0.00274795	0.00164351	0.00170484
resA@C5' resA@N1	0.00282611	0.00754775	0.00785646	0.00929449	0.00524535	0.00435031	0.00415079	0.00455304	0.00481978	0.00829206	0.00239806	0.00459891	0.00495177	0.00196869	0.00319986	0.00226195	0.00366377	0.00329509	0.00394758	0.00434858
resA@C5' resB@P	0.00271595	0.0109148	0.00821046	0.0138065	0.00985413	0.00897125	0.0150599	0.0128193	0.0110054	0.0114789	0.00640046	0.0113786	0.0175297	0.00711199	0.0131594	0.00896564	0.0106108	0.0121664	0.0103324	0.0112207
resA@C5' resB@C5'	0.00257303	0.0105784	0.0113065	0.0166116	0.0131462	0.0143008	0.0128314	0.0178018	0.0131067	0.0164392	0.00837478	0.0122457	0.0150189	0.00524716	0.0116379	0.0109051	0.0120759	0.0114789	0.00951467	0.0118194
resA@C5' resB@C3'	0.00220943	0.00758853	0.00951252	0.0104977	0.00724462	0.00865107	0.0082308	0.00883575	0.00900653	0.00934075	0.00537588	0.00617069	0.00628994	0.00332624	0.0065166	0.00715223	0.00921269	0.00731903	0.00523757	0.00658854
resA@C5' resB@O5'	0.00198141	0.00516956	0.00498036	0.00462807	0.00405744	0.00335514	0.00664846	0.00727431	0.00470988	0.00781149	0.00353025	0.00584505	0.00678062	0.00230275	0.00620031	0.00527141	0.0066638	0.00499717	0.00597437	0.00524719
resA@C5' resB@C1'	0.00267342	0.00545932	0.00648477	0.00808463	0.00642577	0.00426577	0.00646245	0.00598136	0.00803051	0.00569527	0.0031313	0.00575508	0.00512915	0.00201525	0.0058169	0.0100562	0.00456003	0.00483109	0.00290067	0.00543503
resA@C5' resB@N9	0.0028115	0.00873176	0.00426154	0.0117408	0.00562648	0.00515573	0.0137114	0.00893279	0.00832381	0.00835423	0.00306109	0.00690716	0.0100711	0.00309274	0.00950615	0.0116437	0.00527718	0.00618134	0.0056104	0.00804826
resA@C5' resB@N1	0.0370943	0.0115262	0.0154391	0.0184481	0.019668	0.0091662	0.0175769	0.0184846	0.0126921	0.011851	0.0188336	0.015507	0.0311674	0.0138609	0.0122809	0.0148936	0.00731504	0.0128754	0.0184835	0.0184603
resA@C3' resA@O5'	0.0239068	0.0134249	0.00777557	0.010581	0.0121493	0.00959946	0.0172344	0.0163666	0.014292	0.0128057	0.0114082	0.00755219	0.0124867	0.0238027	0.0195353	0.00501345	0.0109908	0.0138941	0.0184745	0.0137045
resA@C3' resA@C1'	0.0101723	0.0118141	0.0143042	0.0136652	0.0104134	0.0104479	0.0107356	0.00993005	0.0131358	0.0128818	0.0109367	0.00824884	0.0107362	0.0173811	0.0119899	0.00831764	0.0113499	0.00908342	0.0160759	0.0143253
resA@C3' resA@N9	0.00150081	0.00690155	0.0080539	0.00921705	0.00719483	0.00959314	0.0107047	0.00682558	0.0071292	0.00650808	0.0073909	0.00621176	0.0061379	0.0100225	0.0138582	0.00700691	0.00976988	0.0108475	0.0154081	0.0116012
resA@C3' resA@N1	0.00159919	0.0117425	0.0074857	0.00824363	0.00884265	0.00751696	0.01707	0.00820647	0.00885075	0.00845209	0.00554472	0.00743728	0.00667826	0.00400389	0.00895871	0.00670491	0.00820643	0.00811232	0.00934996	0.00973099
resA@C3' resB@P	0.0014333	0.00351939	0.00214604	0.00301508	0.00523975	0.0069626	0.00438199	0.00764469	0.00377611	0.00684841	0.00240458	0.00399801	0.00703171	0.00334297	0.00501278	0.00351162	0.00603715	0.00450622	0.00528059	0.0102085
resA@C3' resB@C5'	0.00243766	0.00680955	0.00798825	0.0100764	0.00767732	0.00652835	0.0064149	0.00829909	0.00859529	0.00934351	0.00460906	0.00731755	0.00921558	0.00513411	0.00666225	0.00702374	0.00688711	0.00828289	0.0061849	0.0113571
resA@C3' resB@C3'	0.00127566	0.00457191	0.00594512	0.00599028	0.00405614	0.0044284	0.00657523	0.00430304	0.00757127	0.00744365	0.00256523	0.00533906	0.00267984	0.00331159	0.00512001	0.00488355	0.00611078	0.00374722	0.00329655	0.0045504
resA@C3' resB@O5'	0.00171962	0.0045569	0.00599075	0.00709546	0.00999994	0.00504886	0.00492332	0.00573143	0.00685856	0.00692987	0.00611129	0.00847139	0.00567912	0.0055868	0.00450742	0.00411628	0.00431194	0.00852316	0.00613463	0.00496417
resA@C3' resB@C1'	0.00123701	0.00241303	0.00205981	0.00265949	0.00422424	0.00375514	0.00244864	0.00281183	0.00346514	0.00257387	0.00214524	0.00215045	0.00155071	0.00145789	0.0016437	0.00237997	0.00335992	0.00186116	0.000770326	0.00481538
resA@C3' resB@N9	0.0188282	0.00914022	0.00919477	0.0111856	0.0091708	0.0085471	0.00712575	0.0100535	0.0103504	0.00897061	0.00524762	0.00745674	0.00673505	0.00431054	0.00789751	0.00980444	0.0061939	0.0066032	0.00547057	0.0102368
resA@C3' resB@N1	0.0133077	0.00603403	0.00647662	0.0103628	0.00963226	0.00584474	0.00965802	0.0150671	0.00753623	0.00775469	0.00937476	0.0067676	0.0146851	0.0101984	0.0139819	0.0104461	0.00728954	0.00659804	0.00948283	0.0231603
resA@O5' resA@C1'	0.000483136	0.0020494	0.00156884	0.00157283	0.00101057	0.00228007	0.00185713	0.00205643	0.00249031	0.00225269	0.0010466	0.00136644	0.00194262	0.00244747	0.000757293	0.00144554	0.00367696	0.0023172	0.00124962	0.00697929
resA@O5' resA@N9	0.000592878	0.00241582	0.000549508	0.00091918	0.000237739	0.00131558	0.000668306	0.000164446	0.00105784	0.00139968	0.000818298	0.000387844	0.001011	0.00252702	0.000489955	0.000217799	0.00227462	0.000679515	0.00199514	0.00357664
resA@O5' resA@N1	0.00482174	0.00329719	0.00445224	0.00461158	0.00547499	0.00248234	0.00440506	0.00396019	0.00422699	0.00349263	0.00157878	0.00261028	0.00408213	0.00287357	0.00172222	0.00462501	0.00539254	0.00293506	0.00272088	0.0086855
resA@O5' resB@P	0.00106224	0.0044262	0.00465077	0.00736617	0.004074	0.00505091	0.00639418	0.00544815	0.00395914	0.0075251	0.00303569	0.00617042	0.00524532	0.00914915	0.00537625	0.00462404	0.00831632	0.00468146	0.00546722	0.0121997
resA@O5' resB@C5'	0.00118342	0.00459392	0.00447553	0.0073824	0.00422482	0.00913737	0.00421916	0.00780542	0.00607426	0.00788971	0.00202993	0.00665734	0.00630195	0.00860206	0.00327646	0.00301575	0.00931767	0.0066409	0.00531676	0.0114498
resA@O5' resB@C3'	0.00114042	0.00125686	0.00224127	0.0031059	0.00235863	0.00142606	0.00140764	0.00120965	0.00332683	0.00188137	0.00114306	0.0017616	0.00146961	0.00297716	0.00152664	0.00239432	0.00431596	0.00270983	0.0016919	0.00411985
resA@O5' resB@O5'	0.000523378	0.00269433	0.00341025	0.00511979	0.00286384	0.00426015	0.00456133	0.00745083	0.0041958	0.0062187	0.00194801	0.00695162	0.00704162	0.00528358	0.00296878	0.00252742	0.00698058	0.00406507	0.005454	0.0054007
resA@O5' resB@C1'	0.00178583	0.00443785	0.00365162	0.0071601	0.00648165	0.00517431	0.00451261	0.00586173	0.005631	0.00480362	0.00454897	0.00293653	0.00439305	0.00576905	0.00756003	0.00766031	0.005382	0.00402679	0.00443657	0.00596926
resA@O5' resB@N9	0.000983735	0.00108893	0.000357576	0.00156055	0.00285096	0.00223063	0.00161699	0.00222594	0.0015268	0.00115518	0.00217384	0.00107149	0.00236184	0.00404053	0.00138558	0.00222941	0.00291265	0.0011203	0.00036199	0.00287645
resA@O5' resB@N1	0.00936725	0.00865575	0.00324605	0.0100243	0.00891781	0.00663491	0.00827451	0.00988612	0.00519836	0.0033626	0.00459889	0.00472831	0.00456878	0.00746574	0.00650542	0.00426859	0.0075006	0.00547458	0.00609105	0.0092138
resA@C1' resA@N9	0.00823475	0.0166949	0.0137548	0.0236706	0.0188913	0.0182589	0.0187792	0.0180695	0.0221007	0.0161733	0.0145536	0.0163593	0.0203844	0.0154856	0.0143581	0.0155132	0.0143058	0.0138129	0.0231307	0.0219613
resA@C1' resA@N1	0.00176365	0.00449946	0.00431362	0.00635201	0.00618829	0.00596991	0.00628254	0.00537861	0.0060955	0.00313271	0.00476035	0.00386826	0.00361752	0.00409737	0.00279785	0.00268576	0.00462859	0.00414459	0.00292059	0.00506032
resA@C1' resB@P	0.00793195	0.0105652	0.0157628	0.0172104	0.0180578	0.0146788	0.0172473	0.0139657	0.0147586	0.0159427	0.0154119	0.0102069	0.0105451	0.0162432	0.0128534	0.0144432	0.00796882	0.0106222	0.0122452	0.0145931
resA@C1' resB@C5'	0.00287113	0.0101226	0.00981683	0.0125042	0.0116077	0.0122607	0.0118372	0.0206885	0.0131862	0.0109067	0.0066553	0.00960214	0.00979125	0.00772363	0.00870925	0.00854032	0.0147514	0.00927123	0.00975146	0.0115857
resA@C1' resB@C3'	0.00297778	0.0104015	0.00950949	0.0102881	0.0121515	0.0108103	0.012594	0.0106841	0.0116923	0.0103113	0.00750977	0.0103017	0.00920523	0.0100056	0.0108129	0.00769878	0.0111388	0.00709766	0.00732776	0.00796784
resA@C1' resB@O5'	0.00409328	0.00964216	0.00774071	0.00915084	0.0100005	0.0118473	0.0107265	0.0101727	0.0083089	0.00631447	0.00675021	0.0043387	0.00825965	0.00659517	0.0123985	0.00605229	0.00653666	0.00865059	0.00837589	0.00784964
resA@C1' resB@C1'	0.00462106	0.00728615	0.00865729	0.00536839	0.0073274	0.00626243	0.00793371	0.00801267	0.00892886	0.00803775	0.00664984	0.0062898	0.00454687	0.00591033	0.00702856	0.0293956	0.0134067	0.0065179	0.00316736	0.00662433
resA@C1' resB@N9	0.0088056	0.00742611	0.00997926	0.00919534	0.014825	0.0124393	0.0180173	0.0131024	0.0155132	0.0112437	0.0127598	0.0128808	0.00665942	0.0116963	0.0111447	0.0665936	0.0318635	0.0131266	0.0101823	0.0184934
resA@C1' resB@N1	0.0109785	0.00893524	0.00579091	0.0105301	0.00976079	0.013794	0.0109351	0.0142947	0.00878419	0.00690895	0.0188738	0.00733106	0.0176726	0.0196135	0.0191289	0.0129255	0.0101114	0.00894414	0.0135118	0.0291315
resA@N9 resA@N1	0.000871207	0.00308149	0.00498343	0.00389742	0.00587704	0.00575625	0.00433513	0.00544915	0.00735524	0.00552122	0.0037721	0.00493075	0.00389754	0.00618603	0.00374792	0.006189	0.00536116	0.00529077	0.00374129	0.00371095
resA@N9 resB@P	0.00222895	0.00859215	0.00859352	0.00934113	0.0131847	0.00951284	0.0103828	0.00932508	0.00711451	0.0109337	0.00816351	0.0111069	0.0134631	0.0144531	0.011876	0.0128533	0.00790547	0.00794651	0.00745986	0.0079572
resA@N9 resB@C5'	0.00254138	0.00600754	0.00524041	0.00579964	0.00792843	0.00676485	0.00784083	0.00718312	0.0050977	0.00721768	0.00874873	0.00575661	0.0056772	0.0112542	0.0049317	0.00544017	0.00691711	0.00706789	0.00571205	0.00638609
resA@N9 resB@C3'	0.000822495	0.00422472	0.00422096	0.00435985	0.00463944	0.00465622	0.00294993	0.00384474	0.00492164	0.00298477	0.00467749	0.00264446	0.00265946	0.0097943	0.00249927	0.00205117	0.00506992	0.00330296	0.00514815	0.00454735
resA@N9 resB@O5'	0.00189468	0.00577486	0.0060529	0.00639753	0.00821601	0.00659602	0.00639468	0.00785859	0.00657276	0.00692419	0.00663222	0.00730854	0.00715103	0.0076455	0.00899344	0.011885	0.00686085	0.00653424	0.00548285	0.0059557
resA@N9 resB@C1'	0.000753277	0.00336744	0.00378806	0.00312737	0.00614372	0.00508915	0.00449704	0.00305198	0.00361642	0.00291557	0.00349724	0.00331634	0.00359894	0.00411176	0.00278478	0.00413479	0.00259817	0.00413	0.00284887	0.00322746
resA@N9 resB@N9	0.00258115	0.00382361	0.00764573	0.00948656	0.00625144	0.00546934	0.0078341	0.00927177	0.0077043	0.00659452	0.00862523	0.00426829	0.00479949	0.00743148	0.0061121	0.0152689	0.00608876	0.00830864	0.00330751	0.0121119
resA@N9 resB@N1	0.00420965	0.0072999	0.00484978	0.0134667	0.00972692	0.0113208	0.00884908	0.0127514	0.00617157	0.0057178	0.0193949	0.0120813	0.0122917	0.0149188	0.0172504	0.0125587	0.00831293	0.00849651	0.00827537	0.0125994
resA@N1 resB@P	0.00339809	0.0108117	0.00871071	0.00941153	0.00757025	0.0082633	0.00751694	0.00656238	0.0105289	0.0177789	0.0545652	0.00902133	0.00820221	0.00663904	0.0135818	0.00634713	0.00985308	0.00600344	0.0044708	0.0111329
resA@N1 resB@C5'	0.00237666	0.00491264	0.00364978	0.00431088	0.00515348	0.00318234	0.00246972	0.00338461	0.00377981	0.00434414	0.00550385	0.00289158	0.0036856	0.00293714	0.00166603	0.00142046	0.00263174	0.00200912	0.00240949	0.00709912
resA@N1 resB@C3'	0.00210103	0.00541166	0.00346118	0.00454811	0.00262986	0.00442538	0.002225	0.00288441	0.00374713	0.00298718	0.0069316	0.00212088	0.00234302	0.00447953	0.00177595	0.00149114	0.00456643	0.0015575	0.00163727	0.00392129
resA@N1 resB@O5'	0.000988362	0.00455213	0.00369069	0.0027153	0.00455883	0.00296656	0.00250218	0.00408998	0.00377917	0.00441904	0.0116454	0.00248483	0.00347616	0.00348961	0.0024304	0.00308408	0.00186721	0.00201866	0.00128925	0.00202413
resA@N1 resB@C1'	0.00236746	0.00630202	0.00465634	0.00389338	0.00480771	0.00355628	0.005713	0.00444881	0.00881854	0.00662628	0.0117041	0.00512788	0.00388134	0.0053579	0.00294526	0.00340029	0.00551798	0.00285792	0.00190676	0.0050842
resA@N1 resB@N9	0.00589334	0.0112364	0.0123	0.0172028	0.0173421	0.0152698	0.0168336	0.0202771	0.0153374	0.0124494	0.0309546	0.00999736	0.0122284	0.0141602	0.0263989	0.0510929	0.0104365	0.0183594	0.0104195	0.0179309
resA@N1 resB@N1	0.0217071	0.0641084	0.0626756	0.0682241	0.0525995	0.0704014	0.128675	0.0529202	0.0759554	0.113103	0.044926	0.0782699	0.0824491	0.119187	0.104707	0.105126	0.143226	0.0674391	0.0752791	0.0962814
resB@P resB@C5'	0.0139169	0.0279917	0.0386516	0.0237349	0.0779148	0.0435745	0.0381431	0.0531315	0.0706819	0.040658	0.0871325	0.0758872	0.0263931	0.0292927	0.0769684	0.0733702	0.0634294	0.0503936	0.0165135	0.0218114
resB@P resB@C3'	0.00436236	0.014351	0.0121197	0.0147657	0.0187742	0.0166954	0.0184151	0.0178561	0.0158464	0.0140394	0.0181672	0.0126752	0.0120852	0.016681	0.0115836	0.0133079	0.0127672	0.0131713	0.0102752	0.010327
resB@P resB@O5'	0.00644088	0.0232151	0.0210069	0.0211909	0.0180643	0.0208076	0.0202923	0.0218578	0.0211611	0.0175727	0.0182092	0.0142272	0.0170505	0.012722	0.0145286	0.015175	0.0167583	0.014908	0.0230436	0.0183119
resB@P resB@C1'	0.00202991	0.0066685	0.00645253	0.006401	0.00723182	0.00485214	0.00413692	0.00675462	0.00664329	0.00627109	0.00531918	0.00396767	0.00521517	0.00872829	0.00393163	0.00328799	0.00792504	0.0037224	0.00417288	0.00568022
resB@P resB@N9	0.00259611	0.00762983	0.00955759	0.00991247	0.00991092	0.0107384	0.0140783	0.0104091	0.0169011	0.00859959	0.00816636	0.00669832	0.00507873	0.00796874	0.0165388	0.00831001	0.00847449	0.00930555	0.00783709	0.0111758
resB@P resB@N1	0.00335816	0.011	0.00973975	0.01161	0.00936115	0.00880951	0.0119284	0.0113525	0.00981748	0.00848265	0.00863806	0.00569101	0.00654811	0.00834542	0.00818939	0.00713482	0.00689457	0.011082	0.0126496	0.0117242
resB@C5' resB@C3'	0.00434917	0.016625	0.014992	0.0157493	0.0179782	0.0168893	0.0197749	0.0202824	0.0180187	0.0159049	0.0161551	0.0116408	0.0138115	0.0248989	0.0146194	0.0150534	0.0155093	0.0166217	0.0160456	0.0246985
resB@C5' resB@O5'	0.00958654	0.0239023	0.0381983	0.0304818	0.0439442	0.0291238	0.0291158	0.0377017	0.036186	0.0350515	0.0249326	0.0252737	0.030946	0.0639982	0.0270054	0.0256354	0.0546787	0.0398812	0.089086	0.107148
resB@C5' resB@C1'	0.00176817	0.00634532	0.00474412	0.00566353	0.00546995	0.00540273	0.00494949	0.0126184	0.00553975	0.00378083	0.00343523	0.00331159	0.00327855	0.00458802	0.00331515	0.00322053	0.00556677	0.00516758	0.0023466	0.00665333
resB@C5' resB@N9	0.00436013	0.00724483	0.00849041	0.00776774	0.01365	0.0091062	0.0118225	0.0165822	0.0169047	0.00937452	0.0140655	0.0068833	0.00625556	0.0087286	0.00812928	0.0200776	0.0135002	0.00824148	0.00762203	0.00819379
resB@C5' resB@N1	0.00235918	0.00946538	0.00917336	0.00876717	0.0088311	0.0119123	0.00816496	0.00906387	0.0106292	0.0050101	0.00690362	0.00612383	0.00524892	0.00828504	0.00825764	0.00559198	0.00761548	0.00876481	0.00966986	0.0119606
resB@C3' resB@O5'	0.00404842	0.0130037	0.0100291	0.0114749	0.0133787	0.0130802	0.0116962	0.0134352	0.0134957	0.0121204	0.00938939	0.00853962	0.00841999	0.00875678	0.010252	0.0136919	0.0081469	0.00848428	0.00878053	0.00988131
resB@C3' resB@C1'	0.00157656	0.00762288	0.0069996	0.00708871	0.00618235	0.0050864	0.00457702	0.00668775	0.00570942	0.00575393	0.00408243	0.00423305	0.00360142	0.00599816	0.00275346	0.00335132	0.00559553	0.00454845	0.00327202	0.00584919
resB@C3' resB@N9	0.00424398	0.0121925	0.0160234	0.0146325	0.0166053	0.0194136	0.0127796	0.0174531	0.0128654	0.0178836	0.0119308	0.0156815	0.014551	0.0186166	0.0179356	0.0150054	0.0184601	0.0168834	0.0135513	0.0175542
resB@C3' resB@N1	0.00154497	0.00937834	0.00794758	0.0104689	0.00919156	0.0110977	0.0090116	0.00990479	0.00790287	0.0086565	0.00592332	0.00820945	0.0079634	0.0109048	0.00424454	0.00467826	0.00605549	0.00538383	0.00638761	0.00988729
resB@O5' resB@C1'	0.00273281	0.00662777	0.00772517	0.00756265	0.00796893	0.00879195	0.00837023	0.00833265	0.00782176	0.00972203	0.00472947	0.00370095	0.00884284	0.0126238	0.0143197	0.0101707	0.0165518	0.00591109	0.00577538	0.00956936
resB@O5' resB@N9	0.00169174	0.00843264	0.00846558	0.00737399	0.0115952	0.0100724	0.0113664	0.0103683	0.0128615	0.00935913	0.0081045	0.00771461	0.00603393	0.00692183	0.00902577	0.00688702	0.00810388	0.00617564	0.00993024	0.00599767
resB@O5' resB@N1	0.00228552	0.00839649	0.00616306	0.00651096	0.0072226	0.00590708	0.00297706	0.00525756	0.00455091	0.00590914	0.00446392	0.00386636	0.00249606	0.00300522	0.00405053	0.00320742	0.00239106	0.00526112	0.00543606	0.00564879
resB@C1' resB@N9	0.0122245	0.0494824	0.0534466	0.0868893	0.0952314	0.0748235	0.0888399	0.0857691	0.0872048	0.0887601	0.14945	0.0745064	0.112807	0.165327	0.193521	0.162681	0.114431	0.113711	0.150243	0.113342
resB@C1' resB@N1	0.00310999	0.011681	0.00981509	0.0101424	0.0103249	0.00876086	0.00926058	0.00847919	0.0105019	0.00862304	0.00745996	0.00643062	0.00643271	0.00787021	0.0071004	0.0057012	0.00659477	0.00757199	0.00673881	0.0100523
resB@N9 resB@N1	0.00276654	0.0127848	0.00853933	0.00996896	0.0114965	0.00993522	0.00832977	0.0118289	0.00842393	0.00839302	0.00675876	0.00863224	0.00710015	0.00558424	0.00397058	0.00783284	0.00640561	0.0078266	0.00569648	0.00941453
shear	0.00486424	0.0128925	0.0143522	0.0241592	0.0206709	0.0227272	0.0175681	0.0378627	0.0160265	0.0177166	0.0103897	0.011396	0.0134338	0.0171031	0.0156486	0.017505	0.0175133	0.0135949	0.0189768	0.0243956
stretch	0.00130988	0.0113796	0.00787777	0.00999946	0.012216	0.0141671	0.0112483	0.0131944	0.0107898	0.00860851	0.0107392	0.0075826	0.0101263	0.0182787	0.01146	0.0065839	0.0135537	0.00935666	0.0181235	0.0099401
stagger	0.00245693	0.0141317	0.0137773	0.0102942	0.0161117	0.02036	0.0132396	0.016041	0.0174036	0.00960045	0.0138498	0.012812	0.0122114	0.0186485	0.00977867	0.0108376	0.0175455	0.0116517	0.0172897	0.0216672
shift	0.00413612	0.0145689	0.0145498	0.0141604	0.0162756	0.0155666	0.0220978	0.0193638	0.0189983	0.0185177	0.0172422	0.0157195	0.014875	0.0195221	0.0175802	0.0159083	0.0240628	0.0183077	0.032279	0.0237467
slide	0.00727742	0.0156176	0.0131294	0.0283312	0.0207256	0.0270979	0.0211303	0.0483231	0.018779	0.0210464	0.0277596	0.0153957	0.0242872	0.017684	0.0199374	0.0328175	0.015118	0.0143919	0.0147675	0.0212536
rise	0.00470893	0.0155008	0.0132101	0.013516	0.0130303	0.032582	0.0157078	0.0220979	0.0157231	0.0153441	0.0118047	0.0157777	0.00930778	0.0119196	0.0132138	0.016794	0.0153419	0.0217296	0.0125455	0.0233182
x-disp	0.0195934	0.0299606	0.0388167	0.0294774	0.0548065	0.0255619	0.0279621	0.0494346	0.0349648	0.0629478	0.0267413	0.0785164	0.0455276	0.0371394	0.0277905	0.0320038	0.0679475	0.0431084	0.0431337	0.0285196
y-disp	0.00226462	0.0130949	0.0105563	0.0102769	0.0129882	0.00980723	0.0123998	0.012011	0.0108478	0.0088892	0.00585023	0.00680292	0.00628134	0.00829293	0.00609523	0.00933179	0.0113581	0.00752232	0.00785715	0.0114212
h-rise	0.00361577	0.0125701	0.011662	0.010218	0.0125454	0.0122535	0.00747737	0.00959076	0.0122777	0.0115907	0.00996136	0.00650939	0.00667592	0.0180668	0.0181876	0.00832456	0.0107946	0.00978833	0.00728198	0.00962194
curvature	0.0129819	0.0378122	0.0439153	0.0253306	0.0526792	0.0387364	0.0448864	0.0619353	0.0502688	0.0722939	0.0612375	0.0689696	0.0496052	0.0975673	0.106713	0.120033	0.0987074	0.123112	0.0661445	0.138955
radius s-1	0.00327279	0.0119076	0.0108159	0.0107954	0.0102565	0.00900276	0.0112091	0.0092872	0.00852001	0.00788574	0.00614099	0.00666223	0.0100302	0.00774415	0.00773846	0.00506319	0.00635853	0.00606304	0.0103867	0.0105824
radius s-2	0.00402887	0.0135212	0.0120356	0.0126509	0.0173489	0.0157859	0.0149944	0.00997562	0.0168718	0.0135342	0.0092225	0.00942965	0.00886836	0.0102908	0.0145045	0.0119231	0.0106589	0.0123534	0.0151681	0.0160617
major groove	0.00315463	0.0144999	0.0178303	0.0130955	0.0145394	0.0137798	0.0167547	0.0153027	0.0142575	0.016872	0.0123251	0.0154383	0.0132746	0.01378	0.0110231	0.0113511	0.0155372	0.0228436	0.0242994	0.0187176
minor groove	0.00605275	0.0235868	0.0223476	0.0124587	0.0349448	0.0218437	0.0277922	0.0325943	0.0403032	0.0362369	0.0385405	0.0346503	0.0296568	0.0594725	0.12552	0.0378381	0.0520407	0.0444592	0.0526895	0.0444284
hbond_bp5	0.0111148	0.0641203	0.0272354	0.0391852	0.0965856	0.0833514	0.051947	0.0857563	0.0474384	0.0785818	0.0715305	0.107077	0.0878968	0.089499	0.0766999	0.0598716	0.0976475	0.0785706	0.0680404	0.052434
S_trans	0.00501875	0.016116	0.0189593	0.0182743	0.0219178	0.0162245	0.0204399	0.0227781	0.0169191	0.0257989	0.0267011	0.0119415	0.0227409	0.0413685	0.0159508	0.0145603	0.0180039	0.0148179	0.0185856	0.0208247
S_rot	0.00469381	0.0198791	0.0206398	0.0228565	0.0239212	0.0175076	0.0211142	0.0385929	0.0334793	0.0383072	0.0502891	0.0763979	0.0343696	0.0558429	0.0513419	0.0262144	0.0530529	0.0525766	0.0403108	0.0287951
S_vib	0.0132736	0.0292735	0.0275234	0.0484812	0.0342694	0.0317467	0.0407527	0.0298009	0.0274307	0.0232532	0.0211819	0.0263874	0.0394352	0.0333366	0.0383694	0.0294202	0.0275428	0.0338412	0.06564	0.0559811
Delta_S	0.00677315	0.0215168	0.0209777	0.0489505	0.023777	0.0222507	0.0365286	0.0228233	0.0279062	0.0197122	0.0149032	0.012803	0.0166038	0.0164173	0.0232159	0.0194723	0.0173406	0.0188874	0.0272887	0.0282881
E_vdw	0.0049175	0.016999	0.0126847	0.0230854	0.0141234	0.0147605	0.0172015	0.016109	0.0148467	0.00991082	0.00900835	0.011036	0.0142951	0.012793	0.0120176	0.0143014	0.0102878	0.0114945	0.0139146	0.010661
E_ele	0.00309031	0.00796308	0.00576126	0.00504392	0.00562423	0.00607438	0.00543131	0.0059826	0.00390967	0.00574205	0.00574292	0.00621252	0.00532084	0.0039975	0.00652977	0.00279979	0.00483825	0.00471612	0.0082439	0.00729067
E_gb	0.00150108	0.00522313	0.00423812	0.00320779	0.0054094	0.00463296	0.00382375	0.00405938	0.00390644	0.00254594	0.00346879	0.00453538	0.0036305	0.00266192	0.00330213	0.00215522	0.00203122	0.00224984	0.00496947	0.00451585
E_surf	0.024763	0.053917	0.124259	0.0932499	0.0878663	0.0715463	0.0970628	0.100739	0.096167	0.138853	0.0916985	0.104757	0.147929	0.192383	0.10245	0.131638	0.148472	0.111514	0.0805123	0.0759055
Delta_G_gas	0.000729321	0.00418655	0.00268879	0.00168792	0.00325074	0.00307533	0.00236156	0.00194605	0.00229645	0.00294012	0.00255845	0.0018903	0.00254824	0.00351696	0.00191887	0.00181996	0.00272196	0.0014577	0.0027459	0.00244838
Delta_G_solv	0.0010147	0.00162704	0.00341829	0.00139098	0.00180087	0.00111401	0.00149952	0.00129071	0.00135214	0.00123683	0.000791532	0.00112555	0.00130146	0.0017779	0.00136202	0.00177507	0.00114983	0.0016927	0.00238325	0.00227279
Delta_E	0.00462015	0.0173358	0.00964018	0.0143683	0.0242165	0.0330812	0.0257141	0.0432413	0.0134104	0.0456127	0.0414006	0.0437144	0.0402121	0.0150166	0.0154005	0.0147071	0.0342729	0.040514	0.0178626	0.0143007
Delta_G_binding	0.00255546	0.00794405	0.00676393	0.00616429	0.00966302	0.0219298	0.0141429	0.0311774	0.00894287	0.017798	0.016582	0.0258072	0.0154818	0.00706507	0.0105456	0.0097274	0.00749144	0.0380173	0.0119471	0.0071974
NT_ResA_VDW_dec	0.00952986	0.0301662	0.015943	0.0167475	0.0239257	0.0137475	0.0185218	0.020752	0.0157663	0.0150994	0.0112403	0.0183567	0.0312905	0.0160907	0.0319847	0.0162883	0.0237113	0.0144013	0.0328026	0.0191765
NT_ResA_ELE_dec	0.00214663	0.00750504	0.00443423	0.00428118	0.00554083	0.012858	0.00768557	0.0078792	0.00501107	0.0071145	0.00870919	0.0063015	0.00839837	0.00462627	0.0067787	0.00222328	0.00901506	0.0122163	0.00685239	0.0224338
NT_ResA_POL_dec	0.000270866	0.00547438	0.00235365	0.00181816	0.00412856	0.00524341	0.00262511	0.0032552	0.00141782	0.00307562	0.00336694	0.00133813	0.0022553	0.0016527	0.00194875	0.000384864	0.00263233	0.00211079	0.00274478	0.00315782
NT_ResA_NPOL_dec	0.000124259	0.00483045	0.00557839	0.00227013	0.00474175	0.00409506	0.00302484	0.00391124	0.00413008	0.00444947	0.0145552	0.00242657	0.00196733	0.0031625	0.00250458	0.0012467	0.00122043	0.00237552	0.00270069	0.00263158
NT_ResA_TOT_dec	0.00379772	0.0201696	0.00918379	0.0168018	0.0264747	0.0375865	0.0383024	0.0168384	0.0199374	0.03558	0.0416121	0.0206189	0.0816003	0.0177595	0.0383068	0.014463	0.0141936	0.0186797	0.0142808	0.0117977
NT_ResB_VDW_dec	0.00147853	0.0131104	0.00900081	0.00797733	0.00884149	0.0115246	0.00940727	0.00785239	0.00650921	0.0076483	0.00977555	0.00563031	0.0121867	0.0203436	0.0244359	0.00685597	0.0117901	0.00898354	0.0168791	0.0128236
NT_ResB_ELE_dec	0.00226431	0.0108732	0.00909077	0.00543126	0.0103693	0.00755887	0.0068072	0.00858983	0.0051121	0.00573962	0.00627119	0.00847567	0.00882028	0.00556336	0.007257	0.00697769	0.00934022	0.007654	0.0111132	0.0102049
NT_ResB_POL_dec	0.00176693	0.00759163	0.00608072	0.00541027	0.00727492	0.00558312	0.00574136	0.00539584	0.0032703	0.00477224	0.00336598	0.00610635	0.0041965	0.00256759	0.005127	0.00294753	0.00463792	0.00472915	0.00485492	0.00389924
NT_ResB_NPOL_dec	0.00241936	0.0097206	0.0073778	0.0129446	0.00726314	0.00728663	0.00657532	0.00532189	0.00505061	0.00584534	0.00702286	0.00533776	0.00581028	0.0055437	0.00546009	0.00499788	0.00400578	0.0038038	0.00695572	0.00537436
NT_ResB_TOT_dec	0.00822218	0.0209207	0.0155059	0.0136282	0.0306613	0.0159827	0.0565769	0.0441428	0.0525675	0.0359613	0.0398831	0.0636302	0.0542956	0.0200926	0.0439625	0.0946916	0.0556368	0.0369669	0.0318102	0.0322255
SC_ResA_VDW_dec	0.00581118	0.01061	0.00613889	0.00659204	0.0086114	0.00427496	0.00681205	0.00545714	0.0056384	0.00433532	0.00360935	0.00346015	0.0107803	0.00415617	0.0085643	0.00286881	0.00538579	0.00986544	0.0112327	0.0067983
SC_ResA_ELE_dec	0.00197513	0.00620205	0.00329372	0.00448809	0.00565159	0.00446846	0.00259343	0.0054224	0.00291454	0.00433738	0.00678197	0.00386287	0.00538862	0.00427796	0.00422513	0.00232663	0.00380749	0.00958137	0.00904986	0.00772701
SC_ResA_POL_dec	0.000317927	0.00329669	0.00308854	0.00201193	0.00421137	0.00470618	0.00139576	0.00391944	0.00279717	0.00345525	0.00472006	0.00167877	0.00424452	0.00352703	0.00241765	0.000727277	0.00153051	0.00429719	0.00610358	0.00205463
SC_ResA_NPOL_dec	0.000402599	0.00213654	0.0017849	0.000365893	0.00271085	0.000880513	0.000492164	0.00132898	0.000818058	0.000436794	0.0512305	0.000594865	0.000111616	0.00115995	0.000991828	0.000170417	0.000145142	0.00218695	0.000761504	0.000947029
SC_ResA_TOT_dec	0.00373878	0.0108366	0.00651031	0.0080063	0.0175765	0.0180377	0.0149078	0.0120939	0.00954679	0.016317	0.0204601	0.0167385	0.0347195	0.00761823	0.0188382	0.00711672	0.00640748	0.020317	0.0062387	0.00749663
SC_ResB_VDW_dec	0.000646926	0.00528185	0.00683847	0.00532349	0.00569329	0.00658251	0.00386096	0.00427688	0.00454984	0.00573328	0.0395177	0.00326031	0.00529003	0.00934535	0.00565721	0.00223323	0.00460861	0.00604999	0.0100985	0.00673654
SC_ResB_ELE_dec	0.00369424	0.0128114	0.0100852	0.0114338	0.00858585	0.00861698	0.0103353	0.00921879	0.00893064	0.00617087	0.00542565	0.00821121	0.00785288	0.00610837	0.0119148	0.00886462	0.00572897	0.00848171	0.00817969	0.0111175
SC_ResB_POL_dec	0.0028164	0.0103659	0.0105652	0.00869981	0.00781113	0.00740725	0.00816621	0.00836978	0.00715622	0.00511134	0.00487179	0.0058769	0.00558878	0.00424322	0.00685352	0.00420356	0.00760414	0.00592226	0.00774844	0.00754241
SC_ResB_NPOL_dec	0.0016511	0.00596606	0.005765	0.00788387	0.0063376	0.00457818	0.00546117	0.0072436	0.00420168	0.00504197	0.00326112	0.00282347	0.00496068	0.00414144	0.0034613	0.00353976	0.00279663	0.00745088	0.00457685	0.00530425
SC_ResB_TOT_dec	0.00359073	0.0112406	0.0108335	0.00895861	0.0136558	0.00974155	0.018674	0.0277258	0.0298842	0.0165032	0.0309727	0.026316	0.0227632	0.0110776	0.027633	0.0310708	0.0208025	0.0465475	0.0145145	0.0162502
BB_ResA_VDW_dec	0.00343019	0.00975915	0.0106169	0.0100652	0.0106304	0.00839321	0.0117997	0.0183433	0.00854682	0.00793305	0.0106555	0.012905	0.0106104	0.0108405	0.0125996	0.00674882	0.00761965	0.0111883	0.0206296	0.0135067
BB_ResA_ELE_dec	0.00214663	0.0107583	0.0116901	0.0118449	0.0108012	0.00862678	0.00704035	0.00913422	0.0107006	0.00839038	0.00863334	0.00753376	0.00608101	0.00441625	0.00732342	0.00663016	0.00653187	0.00771082	0.00689161	0.00856725
BB_ResA_POL_dec	0.00344218	0.00570355	0.00702703	0.0045143	0.0051884	0.00677307	0.00622305	0.00369219	0.00639298	0.00431751	0.00450019	0.00416457	0.00253468	0.00328759	0.00333756	0.0228575	0.00343686	0.00332693	0.00352904	0.00578284
BB_ResA_NPOL_dec	0.00314812	0.0119863	0.0151014	0.0110574	0.0136288	0.013389	0.0138333	0.010445	0.0155918	0.0122203	0.00983727	0.0125086	0.00727962	0.00940164	0.0195964	0.0182918	0.0176845	0.0149781	0.00888002	0.0102504
BB_ResA_TOT_dec	0.00189045	0.00964391	0.0110003	0.00951763	0.0155766	0.015237	0.0157025	0.0215732	0.0121198	0.0128445	0.0199325	0.0189761	0.0194236	0.0179551	0.0195982	0.0164256	0.0314659	0.0282045	0.0167765	0.0152766
BB_ResB_VDW_dec	0.000927743	0.00751457	0.00724354	0.00311514	0.00480274	0.00421576	0.00182477	0.00388868	0.00414078	0.00303622	0.00404246	0.00864099	0.00135983	0.00314596	0.00350264	0.00259112	0.00347623	0.00616708	0.00393351	0.00326765
BB_ResB_ELE_dec	0.00543646	0.0190482	0.0162802	0.0177713	0.0190016	0.0150402	0.0208811	0.015046	0.0178339	0.0160194	0.0174145	0.013442	0.018281	0.0166087	0.0184978	0.00951102	0.0121314	0.0235644	0.0216074	0.0172316
BB_ResB_POL_dec	0.00387069	0.0113081	0.0108791	0.00916466	0.00769648	0.0108581	0.0127928	0.00822712	0.0104954	0.00925646	0.00609506	0.00776276	0.00909316	0.00710757	0.00790326	0.00446625	0.0067642	0.0101259	0.010369	0.00888228
BB_ResB_NPOL_dec	0.00360257	0.0167033	0.0127639	0.0125797	0.0127206	0.0141631	0.0137206	0.0177937	0.0126781	0.00879197	0.00802908	0.0129565	0.00873464	0.0114441	0.0157988	0.0113676	0.0154149	0.0127685	0.0119004	0.0162063
BB_ResB_TOT_dec	0.00323813	0.0141789	0.0137282	0.0114145	0.0152079	0.0147974	0.0167508	0.0121225	0.0133333	0.0158146	0.0175405	0.0105143	0.0117359	0.00750335	0.00833749	0.00758518	0.00877277	0.0107681	0.00759538	0.0116123
delta S1_sin	0.00121109	0.00622898	0.00797301	0.00289677	0.0123999	0.00621996	0.00410822	0.00814865	0.00625308	0.00235986	0.00984288	0.00919777	0.00365601	0.00784035	0.00589153	0.0075552	0.00368678	0.00844656	0.00447028	0.00354673
zeta S1_sin	0.00108745	0.00371125	0.00285088	0.00130099	0.00388326	0.00256099	0.00161346	0.00267147	0.00440328	0.0018858	0.00408795	0.004821	0.000871349	0.00290414	0.00152785	0.00295012	0.00119983	0.00346701	0.00160732	0.00146282
alpha S2_sin	0.00463271	0.0207701	0.0171948	0.0115663	0.0311312	0.020143	0.0200354	0.0202943	0.0201538	0.0208503	0.0136633	0.0219968	0.0238928	0.0244964	0.0355879	0.0286288	0.0265049	0.0307563	0.0231705	0.0266485
alpha S2_cos	0.00399344	0.00829839	0.00782842	0.00707107	0.0126904	0.00891189	0.00875838	0.00783174	0.010112	0.00907488	0.00554669	0.0114208	0.0117122	0.013543	0.0157902	0.0141639	0.0142231	0.0117615	0.00936678	0.0135406
beta S2_sin	0.00624784	0.0180344	0.0151021	0.0147043	0.0130189	0.0145012	0.0128448	0.0113222	0.0163435	0.0147755	0.0099875	0.0108185	0.0113582	0.0132226	0.0137876	0.0142459	0.00799104	0.011963	0.00832159	0.0113654
gamma S2_sin	0.00282123	0.0195679	0.0177296	0.0152243	0.0217799	0.0211467	0.0312131	0.0293948	0.0200199	0.0256924	0.0247085	0.0192579	0.0267869	0.0241547	0.0494503	0.0283799	0.0259287	0.0359794	0.0285382	0.0415888
delta S2_sin	0.00365204	0.0237226	0.0105854	0.0153721	0.0174288	0.0200646	0.026717	0.0187724	0.0198459	0.0143148	0.0139171	0.0169764	0.0188574	0.0136561	0.0278388	0.017325	0.016204	0.0241439	0.0258633	0.0182456
delta S2_cos	0.00339407	0.0121011	0.00643835	0.0105819	0.0100937	0.00761483	0.0145708	0.00739792	0.00984466	0.00624971	0.00602628	0.00921128	0.00943275	0.00783332	0.0187325	0.00854885	0.00498595	0.00853901	0.0119515	0.0103344
epsilon S2_sin	0.00365059	0.014083	0.00582985	0.00746566	0.00955852	0.0119529	0.011132	0.0160415	0.00829319	0.0136827	0.00724878	0.0175515	0.0109893	0.00582431	0.0146666	0.0121319	0.0146272	0.00943067	0.00823173	0.0133797
epsilon S2_cos	0.00230049	0.0080209	0.00220702	0.00339078	0.00232429	0.00592469	0.00571625	0.00602088	0.00553593	0.00662372	0.00576932	0.00961725	0.00562147	0.00212786	0.0084917	0.00556529	0.00330259	0.00487953	0.00416757	0.00533065
zeta S2_sin	0.00523348	0.0198503	0.0109135	0.0263366	0.0164115	0.0274413	0.0280046	0.0156015	0.0220611	0.0136231	0.0126345	0.0113111	0.0157705	0.0128747	0.0287432	0.0158488	0.0123241	0.0141198	0.0200727	0.0187645
ang:resA@P resA@C5' resA@C3'_sin	0.00132718	0.00618006	0.00731221	0.00390527	0.008478	0.0063324	0.00405595	0.00749376	0.00681119	0.00386999	0.00875714	0.0115027	0.00635253	0.00644848	0.00701734	0.00810068	0.00228857	0.00730615	0.00486124	0.00280378
ang:resA@C5' resA@C3' resA@P_sin	0.000788018	0.00324308	0.00625026	0.00337733	0.00704539	0.0046582	0.00462973	0.00709701	0.00471676	0.0035401	0.0058681	0.00520493	0.00431367	0.00266323	0.00180391	0.00964801	0.00154143	0.00408485	0.00307954	0.00229411
ang:resB@N9 resB@C1' resB@O5'_sin	0.00671011	0.0174225	0.0153547	0.0116986	0.0163344	0.0119268	0.0134613	0.0152918	0.0178758	0.0156171	0.0153212	0.0243963	0.0113085	0.00877246	0.0175283	0.00882651	0.0115265	0.0151849	0.00847456	0.0112238
ang:resB@N9 resB@C1' resB@O5'_cos	0.00266993	0.0127593	0.00680895	0.016893	0.0109512	0.0158126	0.0143923	0.0216952	0.0107006	0.00964104	0.0154107	0.0139616	0.0262604	0.0149864	0.0139499	0.0105497	0.0103685	0.00968534	0.0205286	0.0193736
ang:resB@C1' resB@O5' resB@N9_sin	0.00243749	0.0183973	0.0160482	0.0258985	0.0282536	0.01969	0.0194756	0.02126	0.0210327	0.0208118	0.0217139	0.0298006	0.0224405	0.0180972	0.0228043	0.0217101	0.0170342	0.0185095	0.0166813	0.0131151
ang:resB@C1' resB@O5' resB@N9_cos	0.0036421	0.0107349	0.0121076	0.012202	0.010852	0.0127225	0.00842714	0.0170152	0.00960321	0.00595077	0.00609726	0.00868864	0.0053104	0.0114262	0.0100753	0.0084503	0.00994494	0.0107412	0.0128958	0.0116572
ang:resB@O5' resB@N9 resB@C1'_sin	0.00306149	0.0129283	0.0159916	0.0119925	0.0112087	0.00950847	0.0106298	0.0127775	0.0136542	0.0103359	0.00841701	0.00652033	0.00646078	0.00517215	0.0120281	0.00863836	0.00675571	0.00952915	0.0128977	0.0093231
ang:resB@O5' resB@N9 resB@C1'_cos	0.0109171	0.025177	0.0481765	0.0777436	0.0403366	0.0492998	0.0575941	0.059318	0.0515018	0.0421229	0.0557297	0.0340941	0.0542265	0.0850468	0.0678045	0.0784199	0.0494505	0.0576521	0.0784264	0.0645871
ang:resB@C1' resB@O5' resB@C3'_sin	0.00224069	0.0108833	0.0186624	0.00797527	0.0115027	0.0125231	0.0141124	0.0141716	0.0177692	0.0126259	0.0140802	0.0147416	0.0110769	0.0228397	0.0140472	0.0120437	0.0178205	0.0218574	0.066485	0.0406636
ang:resB@C1' resB@O5' resB@C3'_cos	0.0139973	0.0425	0.0475066	0.0270715	0.0689458	0.0419756	0.0520135	0.0366446	0.0674396	0.0595545	0.0363849	0.0670183	0.0626178	0.107917	0.133117	0.0732491	0.0620431	0.0827923	0.0841121	0.0651899
ang:resB@O5' resB@C3' resB@C1'_sin	0.00243047	0.0109469	0.0103221	0.00665935	0.00740151	0.00769531	0.00656409	0.00603539	0.00875851	0.00821425	0.00638418	0.0114599	0.00372928	0.00197986	0.00455084	0.00389649	0.00533381	0.00497334	0.00397392	0.00725061
ang:resB@O5' resB@C3' resB@C1'_cos	0.00123057	0.00645391	0.00881612	0.00377198	0.00469863	0.00787052	0.00400826	0.00570087	0.00741865	0.00462785	0.00651397	0.00396017	0.00283021	0.00345917	0.00477264	0.00380477	0.00353884	0.00583123	0.00218912	0.00517438
ang:resB@C3' resB@C1' resB@O5'_sin	0.00222089	0.00942248	0.0133452	0.00885166	0.0110677	0.0110917	0.00798888	0.00953299	0.010798	0.00893325	0.00931085	0.00514645	0.0109462	0.0134264	0.00932923	0.0118234	0.0060601	0.0116744	0.00661547	0.00985418
ang:resB@C3' resB@C1' resB@O5'_cos	0.00316391	0.00936544	0.0106529	0.00803958	0.00893136	0.00779499	0.00559703	0.00599565	0.00848618	0.00991906	0.00611082	0.0040159	0.00511407	0.00625609	0.00412076	0.00443233	0.00596591	0.00651726	0.00527849	0.0064329
ang:resB@C3' resB@C5' resB@O5'_sin	0.00396724	0.0123016	0.00951277	0.00799288	0.0077892	0.00999117	0.00872065	0.00976364	0.0101782	0.00634978	0.0065096	0.00614708	0.00641835	0.00469647	0.0086348	0.00566739	0.00479093	0.00673403	0.00823271	0.00647451
ang:resA@C5' resA@C3' resA+@P_cos	0.00353143	0.0104503	0.0150091	0.00948227	0.0166826	0.0141919	0.0113906	0.0159101	0.0181961	0.0166273	0.0166132	0.0184681	0.0181587	0.0262197	0.0331222	0.0194269	0.021025	0.0182163	0.0141422	0.0111601
ang:resB-@C3' resB@P resB@C5'_cos	0.00212986	0.00406566	0.00601144	0.00549767	0.0068293	0.00751623	0.00906402	0.0069737	0.0070252	0.00813178	0.00584239	0.00714631	0.00871335	0.0113634	0.0158469	0.00993868	0.0123127	0.0084991	0.00652271	0.0046003
dih:resA@C5' resA@P resA@O5' resA@C3'_sin	0.00305844	0.0135378	0.0179527	0.00971505	0.0163271	0.0200001	0.0181609	0.0218772	0.0212109	0.0142673	0.0207855	0.0161015	0.0128546	0.0413322	0.0240782	0.0148524	0.0271229	0.0268241	0.0565036	0.0340821
dih:resB@C1' resB@N9 resB@C3' resB@O5'_sin	0.00121948	0.00802685	0.00872669	0.00436682	0.00381536	0.00590622	0.00353086	0.00663892	0.00826281	0.00272438	0.00447336	0.00544591	0.00216794	0.00305572	0.00440067	0.00521649	0.0044356	0.0049011	0.00508673	0.00412201
dih:resB@C1' resB@N9 resB@C3' resB@O5'_cos	0.000660528	0.0022001	0.00371166	0.00250311	0.00149126	0.00206329	0.00132112	0.00417925	0.00259769	0.000757328	0.00185672	0.00192437	0.00191185	0.00130983	0.00127444	0.00167013	0.00231245	0.00214412	0.00289064	0.00274297
dih:resB@C1' resB@O5' resB@C3' resB@C5'_sin	0.00398652	0.0143668	0.0136012	0.0133954	0.0117794	0.014164	0.0140419	0.0123154	0.017973	0.00982017	0.00945245	0.0115454	0.0114981	0.00792486	0.014233	0.0110134	0.00953637	0.0140114	0.0122883	0.0193619
dih:resB@O5' resB@C1' resB@C5' resB@C3'_sin	0.00143058	0.00836506	0.0103436	0.00617769	0.0105832	0.0122894	0.00842053	0.0109217	0.0116697	0.00637877	0.00646037	0.00748951	0.00593651	0.00632971	0.0139358	0.00735527	0.0281372	0.0102795	0.0120922	0.0227266
dih:resB@O5' resB@C1' resB@C5' resB@C3'_cos	0.00074202	0.0046826	0.00472193	0.00298013	0.00280101	0.00527608	0.00247992	0.00502567	0.00830017	0.00219751	0.00246401	0.00524699	0.00230124	0.00324371	0.0068078	0.00410375	0.010641	0.00555199	0.00543622	0.00980181
phase_ResB_sin	0.000596612	0.00316568	0.00688773	0.0020203	0.00297828	0.00657375	0.00123956	0.00378624	0.00699448	0.00147748	0.00189084	0.00477735	0.00191673	0.00299648	0.0044649	0.00262299	0.00149864	0.00472491	0.00530397	0.00254846
phase_ResB_cos	0.000724645	0.0013897	0.0030586	0.00148266	0.000813825	0.001904	0.000986229	0.0018215	0.00234276	0.000881164	0.00114685	0.001322	0.000798568	0.000936243	0.002715	0.0017115	0.000635638	0.00128788	0.0011764	0.0011679
delta_ResB_sin	0.000256098	0.00170537	0.00302348	0.00170365	0.00107048	0.00154603	0.000497464	0.0012326	0.00249804	0.000440916	0.000647918	0.000164225	0.00134972	5.48351e-05	0.000133206	0.00137419	0.00167257	0.000734409	0.000988538	0.000607891
delta_ResB_cos	0.00012926	0.000664736	0.00156596	0.00107329	0.000975322	0.000469194	0.000804278	0.00110343	0.00188234	0.000457856	0.000270765	0.000269039	0.000296157	0.00024075	0.000161035	0.000733341	0.000120292	0.000231109	0.000258168	4.46184e-05
epsilon_ResB_sin	0.00265522	0.00729086	0.00915398	0.00528513	0.00590465	0.00664025	0.00553628	0.00521814	0.00528564	0.00540153	0.00417966	0.00505709	0.00459498	0.00413222	0.0049235	0.00453628	0.00355323	0.00561111	0.0086033	0.00789162
zeta_ResB_sin	0.000437659	0.00339729	0.00748422	0.00212943	0.00334642	0.00460721	0.00233995	0.00342122	0.00423918	0.00185766	0.00352839	0.00212625	0.00177195	0.00182882	0.00298996	0.00243657	0.00384733	0.00298453	0.00323045	0.0037071
zeta_ResB_cos	0.000221039	0.00114301	0.00313253	0.00167463	0.00127115	0.00198148	0.00111765	0.00181829	0.00216736	0.000675996	0.00173262	0.00183856	0.00135046	0.000587945	0.00263494	0.00161499	0.00255559	0.00197489	0.00446844	0.000576682
chi_ResB_cos	0.00210955	0.00590228	0.00838976	0.00511017	0.00574313	0.00617803	0.00291856	0.0112116	0.00676653	0.00258756	0.00546987	0.00405092	0.00329322	0.00394087	0.00709893	0.00757567	0.00331798	0.0041506	0.00455006	0.00342044
baseflip_rna_2_sin	0.00383307	0.0108848	0.0208663	0.0179555	0.0142256	0.01436	0.012375	0.0306908	0.0146047	0.0124205	0.0141441	0.0139426	0.0175083	0.0175879	0.0101714	0.0125969	0.0105892	0.0162493	0.0244419	0.023349
baseflip_rna_2_cos	0.00309754	0.0062942	0.0111118	0.00705295	0.00653195	0.00764652	0.00496098	0.0132512	0.00563008	0.00802563	0.00755405	0.00471067	0.00484856	0.00924516	0.00440004	0.00738606	0.00555585	0.00640329	0.00979604	0.0271018
baseflip_dna_1_cos	0.00307729	0.0138644	0.019737	0.00955563	0.00863039	0.00944748	0.00757435	0.0100807	0.0151193	0.011014	0.00905353	0.0073841	0.00593585	0.00564371	0.00672925	0.008192	0.0155542	0.00612003	0.00652463	0.0107813

## Sheet: TT
	Position_1	Position_2	Position_3	Position_4	Position_5	Position_6	Position_7	Position_8	Position_9	Position_10	Position_11	Position_12	Position_13	Position_14	Position_15	Position_16	Position_17	Position_18	Position_19	Position_20
resA@P resA@C5'	0.0558504	0.0153513	0.0107224	0.019096	0.0114673	0.0112606	0.0164516	0.0116033	0.0126291	0.0191478	0.00642501	0.0122301	0.0138469	0.00551171	0.0133295	0.0113512	0.00967703	0.00974772	0.0118483	0.017047
resA@P resA@C3'	0.117984	0.0171326	0.00925266	0.0124555	0.0100272	0.0121862	0.0188535	0.0278327	0.0112817	0.0232192	0.0177289	0.00907946	0.0256291	0.00870999	0.0176988	0.00881323	0.0145812	0.015549	0.0264643	0.0153139
resA@P resA@O5'	0.0202284	0.0178226	0.0158026	0.01848	0.0148036	0.0168508	0.0191166	0.0201468	0.0163886	0.018544	0.0115244	0.0174591	0.015182	0.0108864	0.0155574	0.0167356	0.0103707	0.00945941	0.0135871	0.0140843
resA@P resA@C1'	0.0143412	0.0150006	0.0106275	0.013673	0.0113732	0.0122602	0.014899	0.016895	0.01174	0.015362	0.00785912	0.0143025	0.0151939	0.00586035	0.0108571	0.0134374	0.0103586	0.0114402	0.0116406	0.015225
resA@P resA@N9	0.00750345	0.00823623	0.00541986	0.00634203	0.00776547	0.00466013	0.00732936	0.0107054	0.00697978	0.00800752	0.00359829	0.0109772	0.0109478	0.00417592	0.0069876	0.00640557	0.00752062	0.00576882	0.0102461	0.00837502
resA@P resA@N1	0.00654769	0.0104301	0.00895472	0.0121066	0.00741672	0.00580241	0.0114297	0.00681361	0.00849551	0.00856689	0.0039649	0.0070832	0.00893208	0.00279033	0.00740674	0.00909842	0.00875165	0.00696369	0.00609882	0.0111109
resA@P resB@P	0.0260012	0.0127181	0.0106125	0.0164127	0.0100307	0.01091	0.012779	0.0116846	0.0104453	0.0129257	0.00594282	0.0122956	0.0141341	0.00709809	0.010901	0.0103275	0.0152097	0.0126831	0.020114	0.0150474
resA@P resB@C5'	0.0043885	0.0145293	0.0156286	0.0202762	0.0133406	0.0201438	0.0181497	0.0276225	0.0169179	0.027338	0.0129026	0.0199999	0.0319394	0.011155	0.0258967	0.0204623	0.0270331	0.0217887	0.0234963	0.0220591
resA@P resB@C3'	0.0047904	0.00745513	0.00700858	0.00943741	0.00983654	0.00382324	0.00956898	0.00963213	0.00734789	0.00856686	0.00472805	0.00896107	0.0130649	0.00635064	0.00901937	0.00700413	0.00720449	0.00741201	0.00818054	0.0102093
resA@P resB@O5'	0.0036505	0.00949723	0.00599019	0.00858773	0.00740355	0.00679777	0.00873972	0.0128284	0.00692149	0.01103	0.00438302	0.00912329	0.0120612	0.00570708	0.00963458	0.00785288	0.00982541	0.0109532	0.0114666	0.0135805
resA@P resB@C1'	0.0110292	0.00668363	0.00686064	0.0103934	0.00400297	0.00358732	0.0040125	0.00431131	0.0043529	0.00559161	0.0025683	0.00322295	0.00492875	0.00293696	0.00375302	0.00496468	0.0040847	0.00337256	0.00256589	0.00298828
resA@P resB@N9	0.00659899	0.00783231	0.0064225	0.0369924	0.0111429	0.00718473	0.0133647	0.0201072	0.00870399	0.0124527	0.00981087	0.00647179	0.0179195	0.00802205	0.0346829	0.0233973	0.00885231	0.00901404	0.00799916	0.0103973
resA@P resB@N1	0.00643814	0.0139641	0.0108046	0.0136549	0.00954373	0.00878739	0.0172527	0.0138904	0.00892171	0.00823213	0.00773284	0.0102598	0.00997198	0.00539493	0.0176887	0.0147668	0.00690232	0.0118113	0.0118731	0.0128909
resA@C5' resA@C3'	0.00189868	0.00875407	0.00671494	0.011016	0.0114902	0.00896172	0.011305	0.00652056	0.00690242	0.0106668	0.0058218	0.00844563	0.0140052	0.0059177	0.00859792	0.00485125	0.00387011	0.00761128	0.00937577	0.00888559
resA@C5' resA@O5'	0.118946	0.0225297	0.0255245	0.0243085	0.016343	0.018472	0.0194891	0.0283177	0.0233479	0.0195055	0.0155793	0.0182792	0.0148031	0.016483	0.0219599	0.0205169	0.0216467	0.0134575	0.0190209	0.0274506
resA@C5' resA@C1'	0.00189976	0.00634673	0.00430035	0.00541286	0.00398953	0.00421203	0.00505671	0.00534238	0.00407203	0.00454416	0.00284913	0.00416798	0.00379236	0.00304407	0.00354445	0.00423816	0.00485828	0.00343041	0.00373093	0.00312751
resA@C5' resA@N9	0.00141233	0.00513524	0.00269789	0.00323613	0.00321926	0.00299071	0.00397364	0.00481497	0.00312094	0.00452436	0.00198054	0.00408817	0.00252179	0.00218732	0.00271488	0.00262261	0.0031295	0.00274795	0.00164351	0.00170484
resA@C5' resA@N1	0.00282611	0.00754775	0.00785646	0.00929449	0.00524535	0.00435031	0.00415079	0.00455304	0.00481978	0.00829206	0.00239806	0.00459891	0.00495177	0.00196869	0.00319986	0.00226195	0.00366377	0.00329509	0.00394758	0.00434858
resA@C5' resB@P	0.00271595	0.0109148	0.00821046	0.0138065	0.00985413	0.00897125	0.0150599	0.0128193	0.0110054	0.0114789	0.00640046	0.0113786	0.0175297	0.00711199	0.0131594	0.00896564	0.0106108	0.0121664	0.0103324	0.0112207
resA@C5' resB@C5'	0.00257303	0.0105784	0.0113065	0.0166116	0.0131462	0.0143008	0.0128314	0.0178018	0.0131067	0.0164392	0.00837478	0.0122457	0.0150189	0.00524716	0.0116379	0.0109051	0.0120759	0.0114789	0.00951467	0.0118194
resA@C5' resB@C3'	0.00220943	0.00758853	0.00951252	0.0104977	0.00724462	0.00865107	0.0082308	0.00883575	0.00900653	0.00934075	0.00537588	0.00617069	0.00628994	0.00332624	0.0065166	0.00715223	0.00921269	0.00731903	0.00523757	0.00658854
resA@C5' resB@O5'	0.00198141	0.00516956	0.00498036	0.00462807	0.00405744	0.00335514	0.00664846	0.00727431	0.00470988	0.00781149	0.00353025	0.00584505	0.00678062	0.00230275	0.00620031	0.00527141	0.0066638	0.00499717	0.00597437	0.00524719
resA@C5' resB@C1'	0.00267342	0.00545932	0.00648477	0.00808463	0.00642577	0.00426577	0.00646245	0.00598136	0.00803051	0.00569527	0.0031313	0.00575508	0.00512915	0.00201525	0.0058169	0.0100562	0.00456003	0.00483109	0.00290067	0.00543503
resA@C5' resB@N9	0.0028115	0.00873176	0.00426154	0.0117408	0.00562648	0.00515573	0.0137114	0.00893279	0.00832381	0.00835423	0.00306109	0.00690716	0.0100711	0.00309274	0.00950615	0.0116437	0.00527718	0.00618134	0.0056104	0.00804826
resA@C5' resB@N1	0.0370943	0.0115262	0.0154391	0.0184481	0.019668	0.0091662	0.0175769	0.0184846	0.0126921	0.011851	0.0188336	0.015507	0.0311674	0.0138609	0.0122809	0.0148936	0.00731504	0.0128754	0.0184835	0.0184603
resA@C3' resA@O5'	0.0239068	0.0134249	0.00777557	0.010581	0.0121493	0.00959946	0.0172344	0.0163666	0.014292	0.0128057	0.0114082	0.00755219	0.0124867	0.0238027	0.0195353	0.00501345	0.0109908	0.0138941	0.0184745	0.0137045
resA@C3' resA@C1'	0.0101723	0.0118141	0.0143042	0.0136652	0.0104134	0.0104479	0.0107356	0.00993005	0.0131358	0.0128818	0.0109367	0.00824884	0.0107362	0.0173811	0.0119899	0.00831764	0.0113499	0.00908342	0.0160759	0.0143253
resA@C3' resA@N9	0.00150081	0.00690155	0.0080539	0.00921705	0.00719483	0.00959314	0.0107047	0.00682558	0.0071292	0.00650808	0.0073909	0.00621176	0.0061379	0.0100225	0.0138582	0.00700691	0.00976988	0.0108475	0.0154081	0.0116012
resA@C3' resA@N1	0.00159919	0.0117425	0.0074857	0.00824363	0.00884265	0.00751696	0.01707	0.00820647	0.00885075	0.00845209	0.00554472	0.00743728	0.00667826	0.00400389	0.00895871	0.00670491	0.00820643	0.00811232	0.00934996	0.00973099
resA@C3' resB@P	0.0014333	0.00351939	0.00214604	0.00301508	0.00523975	0.0069626	0.00438199	0.00764469	0.00377611	0.00684841	0.00240458	0.00399801	0.00703171	0.00334297	0.00501278	0.00351162	0.00603715	0.00450622	0.00528059	0.0102085
resA@C3' resB@C5'	0.00243766	0.00680955	0.00798825	0.0100764	0.00767732	0.00652835	0.0064149	0.00829909	0.00859529	0.00934351	0.00460906	0.00731755	0.00921558	0.00513411	0.00666225	0.00702374	0.00688711	0.00828289	0.0061849	0.0113571
resA@C3' resB@C3'	0.00127566	0.00457191	0.00594512	0.00599028	0.00405614	0.0044284	0.00657523	0.00430304	0.00757127	0.00744365	0.00256523	0.00533906	0.00267984	0.00331159	0.00512001	0.00488355	0.00611078	0.00374722	0.00329655	0.0045504
resA@C3' resB@O5'	0.00171962	0.0045569	0.00599075	0.00709546	0.00999994	0.00504886	0.00492332	0.00573143	0.00685856	0.00692987	0.00611129	0.00847139	0.00567912	0.0055868	0.00450742	0.00411628	0.00431194	0.00852316	0.00613463	0.00496417
resA@C3' resB@C1'	0.00123701	0.00241303	0.00205981	0.00265949	0.00422424	0.00375514	0.00244864	0.00281183	0.00346514	0.00257387	0.00214524	0.00215045	0.00155071	0.00145789	0.0016437	0.00237997	0.00335992	0.00186116	0.000770326	0.00481538
resA@C3' resB@N9	0.0188282	0.00914022	0.00919477	0.0111856	0.0091708	0.0085471	0.00712575	0.0100535	0.0103504	0.00897061	0.00524762	0.00745674	0.00673505	0.00431054	0.00789751	0.00980444	0.0061939	0.0066032	0.00547057	0.0102368
resA@C3' resB@N1	0.0133077	0.00603403	0.00647662	0.0103628	0.00963226	0.00584474	0.00965802	0.0150671	0.00753623	0.00775469	0.00937476	0.0067676	0.0146851	0.0101984	0.0139819	0.0104461	0.00728954	0.00659804	0.00948283	0.0231603
resA@O5' resA@C1'	0.000483136	0.0020494	0.00156884	0.00157283	0.00101057	0.00228007	0.00185713	0.00205643	0.00249031	0.00225269	0.0010466	0.00136644	0.00194262	0.00244747	0.000757293	0.00144554	0.00367696	0.0023172	0.00124962	0.00697929
resA@O5' resA@N9	0.000592878	0.00241582	0.000549508	0.00091918	0.000237739	0.00131558	0.000668306	0.000164446	0.00105784	0.00139968	0.000818298	0.000387844	0.001011	0.00252702	0.000489955	0.000217799	0.00227462	0.000679515	0.00199514	0.00357664
resA@O5' resA@N1	0.00482174	0.00329719	0.00445224	0.00461158	0.00547499	0.00248234	0.00440506	0.00396019	0.00422699	0.00349263	0.00157878	0.00261028	0.00408213	0.00287357	0.00172222	0.00462501	0.00539254	0.00293506	0.00272088	0.0086855
resA@O5' resB@P	0.00106224	0.0044262	0.00465077	0.00736617	0.004074	0.00505091	0.00639418	0.00544815	0.00395914	0.0075251	0.00303569	0.00617042	0.00524532	0.00914915	0.00537625	0.00462404	0.00831632	0.00468146	0.00546722	0.0121997
resA@O5' resB@C5'	0.00118342	0.00459392	0.00447553	0.0073824	0.00422482	0.00913737	0.00421916	0.00780542	0.00607426	0.00788971	0.00202993	0.00665734	0.00630195	0.00860206	0.00327646	0.00301575	0.00931767	0.0066409	0.00531676	0.0114498
resA@O5' resB@C3'	0.00114042	0.00125686	0.00224127	0.0031059	0.00235863	0.00142606	0.00140764	0.00120965	0.00332683	0.00188137	0.00114306	0.0017616	0.00146961	0.00297716	0.00152664	0.00239432	0.00431596	0.00270983	0.0016919	0.00411985
resA@O5' resB@O5'	0.000523378	0.00269433	0.00341025	0.00511979	0.00286384	0.00426015	0.00456133	0.00745083	0.0041958	0.0062187	0.00194801	0.00695162	0.00704162	0.00528358	0.00296878	0.00252742	0.00698058	0.00406507	0.005454	0.0054007
resA@O5' resB@C1'	0.00178583	0.00443785	0.00365162	0.0071601	0.00648165	0.00517431	0.00451261	0.00586173	0.005631	0.00480362	0.00454897	0.00293653	0.00439305	0.00576905	0.00756003	0.00766031	0.005382	0.00402679	0.00443657	0.00596926
resA@O5' resB@N9	0.000983735	0.00108893	0.000357576	0.00156055	0.00285096	0.00223063	0.00161699	0.00222594	0.0015268	0.00115518	0.00217384	0.00107149	0.00236184	0.00404053	0.00138558	0.00222941	0.00291265	0.0011203	0.00036199	0.00287645
resA@O5' resB@N1	0.00936725	0.00865575	0.00324605	0.0100243	0.00891781	0.00663491	0.00827451	0.00988612	0.00519836	0.0033626	0.00459889	0.00472831	0.00456878	0.00746574	0.00650542	0.00426859	0.0075006	0.00547458	0.00609105	0.0092138
resA@C1' resA@N9	0.00823475	0.0166949	0.0137548	0.0236706	0.0188913	0.0182589	0.0187792	0.0180695	0.0221007	0.0161733	0.0145536	0.0163593	0.0203844	0.0154856	0.0143581	0.0155132	0.0143058	0.0138129	0.0231307	0.0219613
resA@C1' resA@N1	0.00176365	0.00449946	0.00431362	0.00635201	0.00618829	0.00596991	0.00628254	0.00537861	0.0060955	0.00313271	0.00476035	0.00386826	0.00361752	0.00409737	0.00279785	0.00268576	0.00462859	0.00414459	0.00292059	0.00506032
resA@C1' resB@P	0.00793195	0.0105652	0.0157628	0.0172104	0.0180578	0.0146788	0.0172473	0.0139657	0.0147586	0.0159427	0.0154119	0.0102069	0.0105451	0.0162432	0.0128534	0.0144432	0.00796882	0.0106222	0.0122452	0.0145931
resA@C1' resB@C5'	0.00287113	0.0101226	0.00981683	0.0125042	0.0116077	0.0122607	0.0118372	0.0206885	0.0131862	0.0109067	0.0066553	0.00960214	0.00979125	0.00772363	0.00870925	0.00854032	0.0147514	0.00927123	0.00975146	0.0115857
resA@C1' resB@C3'	0.00297778	0.0104015	0.00950949	0.0102881	0.0121515	0.0108103	0.012594	0.0106841	0.0116923	0.0103113	0.00750977	0.0103017	0.00920523	0.0100056	0.0108129	0.00769878	0.0111388	0.00709766	0.00732776	0.00796784
resA@C1' resB@O5'	0.00409328	0.00964216	0.00774071	0.00915084	0.0100005	0.0118473	0.0107265	0.0101727	0.0083089	0.00631447	0.00675021	0.0043387	0.00825965	0.00659517	0.0123985	0.00605229	0.00653666	0.00865059	0.00837589	0.00784964
resA@C1' resB@C1'	0.00462106	0.00728615	0.00865729	0.00536839	0.0073274	0.00626243	0.00793371	0.00801267	0.00892886	0.00803775	0.00664984	0.0062898	0.00454687	0.00591033	0.00702856	0.0293956	0.0134067	0.0065179	0.00316736	0.00662433
resA@C1' resB@N9	0.0088056	0.00742611	0.00997926	0.00919534	0.014825	0.0124393	0.0180173	0.0131024	0.0155132	0.0112437	0.0127598	0.0128808	0.00665942	0.0116963	0.0111447	0.0665936	0.0318635	0.0131266	0.0101823	0.0184934
resA@C1' resB@N1	0.0109785	0.00893524	0.00579091	0.0105301	0.00976079	0.013794	0.0109351	0.0142947	0.00878419	0.00690895	0.0188738	0.00733106	0.0176726	0.0196135	0.0191289	0.0129255	0.0101114	0.00894414	0.0135118	0.0291315
resA@N9 resA@N1	0.000871207	0.00308149	0.00498343	0.00389742	0.00587704	0.00575625	0.00433513	0.00544915	0.00735524	0.00552122	0.0037721	0.00493075	0.00389754	0.00618603	0.00374792	0.006189	0.00536116	0.00529077	0.00374129	0.00371095
resA@N9 resB@P	0.00222895	0.00859215	0.00859352	0.00934113	0.0131847	0.00951284	0.0103828	0.00932508	0.00711451	0.0109337	0.00816351	0.0111069	0.0134631	0.0144531	0.011876	0.0128533	0.00790547	0.00794651	0.00745986	0.0079572
resA@N9 resB@C5'	0.00254138	0.00600754	0.00524041	0.00579964	0.00792843	0.00676485	0.00784083	0.00718312	0.0050977	0.00721768	0.00874873	0.00575661	0.0056772	0.0112542	0.0049317	0.00544017	0.00691711	0.00706789	0.00571205	0.00638609
resA@N9 resB@C3'	0.000822495	0.00422472	0.00422096	0.00435985	0.00463944	0.00465622	0.00294993	0.00384474	0.00492164	0.00298477	0.00467749	0.00264446	0.00265946	0.0097943	0.00249927	0.00205117	0.00506992	0.00330296	0.00514815	0.00454735
resA@N9 resB@O5'	0.00189468	0.00577486	0.0060529	0.00639753	0.00821601	0.00659602	0.00639468	0.00785859	0.00657276	0.00692419	0.00663222	0.00730854	0.00715103	0.0076455	0.00899344	0.011885	0.00686085	0.00653424	0.00548285	0.0059557
resA@N9 resB@C1'	0.000753277	0.00336744	0.00378806	0.00312737	0.00614372	0.00508915	0.00449704	0.00305198	0.00361642	0.00291557	0.00349724	0.00331634	0.00359894	0.00411176	0.00278478	0.00413479	0.00259817	0.00413	0.00284887	0.00322746
resA@N9 resB@N9	0.00258115	0.00382361	0.00764573	0.00948656	0.00625144	0.00546934	0.0078341	0.00927177	0.0077043	0.00659452	0.00862523	0.00426829	0.00479949	0.00743148	0.0061121	0.0152689	0.00608876	0.00830864	0.00330751	0.0121119
resA@N9 resB@N1	0.00420965	0.0072999	0.00484978	0.0134667	0.00972692	0.0113208	0.00884908	0.0127514	0.00617157	0.0057178	0.0193949	0.0120813	0.0122917	0.0149188	0.0172504	0.0125587	0.00831293	0.00849651	0.00827537	0.0125994
resA@N1 resB@P	0.00339809	0.0108117	0.00871071	0.00941153	0.00757025	0.0082633	0.00751694	0.00656238	0.0105289	0.0177789	0.0545652	0.00902133	0.00820221	0.00663904	0.0135818	0.00634713	0.00985308	0.00600344	0.0044708	0.0111329
resA@N1 resB@C5'	0.00237666	0.00491264	0.00364978	0.00431088	0.00515348	0.00318234	0.00246972	0.00338461	0.00377981	0.00434414	0.00550385	0.00289158	0.0036856	0.00293714	0.00166603	0.00142046	0.00263174	0.00200912	0.00240949	0.00709912
resA@N1 resB@C3'	0.00210103	0.00541166	0.00346118	0.00454811	0.00262986	0.00442538	0.002225	0.00288441	0.00374713	0.00298718	0.0069316	0.00212088	0.00234302	0.00447953	0.00177595	0.00149114	0.00456643	0.0015575	0.00163727	0.00392129
resA@N1 resB@O5'	0.000988362	0.00455213	0.00369069	0.0027153	0.00455883	0.00296656	0.00250218	0.00408998	0.00377917	0.00441904	0.0116454	0.00248483	0.00347616	0.00348961	0.0024304	0.00308408	0.00186721	0.00201866	0.00128925	0.00202413
resA@N1 resB@C1'	0.00236746	0.00630202	0.00465634	0.00389338	0.00480771	0.00355628	0.005713	0.00444881	0.00881854	0.00662628	0.0117041	0.00512788	0.00388134	0.0053579	0.00294526	0.00340029	0.00551798	0.00285792	0.00190676	0.0050842
resA@N1 resB@N9	0.00589334	0.0112364	0.0123	0.0172028	0.0173421	0.0152698	0.0168336	0.0202771	0.0153374	0.0124494	0.0309546	0.00999736	0.0122284	0.0141602	0.0263989	0.0510929	0.0104365	0.0183594	0.0104195	0.0179309
resA@N1 resB@N1	0.0217071	0.0641084	0.0626756	0.0682241	0.0525995	0.0704014	0.128675	0.0529202	0.0759554	0.113103	0.044926	0.0782699	0.0824491	0.119187	0.104707	0.105126	0.143226	0.0674391	0.0752791	0.0962814
resB@P resB@C5'	0.0139169	0.0279917	0.0386516	0.0237349	0.0779148	0.0435745	0.0381431	0.0531315	0.0706819	0.040658	0.0871325	0.0758872	0.0263931	0.0292927	0.0769684	0.0733702	0.0634294	0.0503936	0.0165135	0.0218114
resB@P resB@C3'	0.00436236	0.014351	0.0121197	0.0147657	0.0187742	0.0166954	0.0184151	0.0178561	0.0158464	0.0140394	0.0181672	0.0126752	0.0120852	0.016681	0.0115836	0.0133079	0.0127672	0.0131713	0.0102752	0.010327
resB@P resB@O5'	0.00644088	0.0232151	0.0210069	0.0211909	0.0180643	0.0208076	0.0202923	0.0218578	0.0211611	0.0175727	0.0182092	0.0142272	0.0170505	0.012722	0.0145286	0.015175	0.0167583	0.014908	0.0230436	0.0183119
resB@P resB@C1'	0.00202991	0.0066685	0.00645253	0.006401	0.00723182	0.00485214	0.00413692	0.00675462	0.00664329	0.00627109	0.00531918	0.00396767	0.00521517	0.00872829	0.00393163	0.00328799	0.00792504	0.0037224	0.00417288	0.00568022
resB@P resB@N9	0.00259611	0.00762983	0.00955759	0.00991247	0.00991092	0.0107384	0.0140783	0.0104091	0.0169011	0.00859959	0.00816636	0.00669832	0.00507873	0.00796874	0.0165388	0.00831001	0.00847449	0.00930555	0.00783709	0.0111758
resB@P resB@N1	0.00335816	0.011	0.00973975	0.01161	0.00936115	0.00880951	0.0119284	0.0113525	0.00981748	0.00848265	0.00863806	0.00569101	0.00654811	0.00834542	0.00818939	0.00713482	0.00689457	0.011082	0.0126496	0.0117242
resB@C5' resB@C3'	0.00434917	0.016625	0.014992	0.0157493	0.0179782	0.0168893	0.0197749	0.0202824	0.0180187	0.0159049	0.0161551	0.0116408	0.0138115	0.0248989	0.0146194	0.0150534	0.0155093	0.0166217	0.0160456	0.0246985
resB@C5' resB@O5'	0.00958654	0.0239023	0.0381983	0.0304818	0.0439442	0.0291238	0.0291158	0.0377017	0.036186	0.0350515	0.0249326	0.0252737	0.030946	0.0639982	0.0270054	0.0256354	0.0546787	0.0398812	0.089086	0.107148
resB@C5' resB@C1'	0.00176817	0.00634532	0.00474412	0.00566353	0.00546995	0.00540273	0.00494949	0.0126184	0.00553975	0.00378083	0.00343523	0.00331159	0.00327855	0.00458802	0.00331515	0.00322053	0.00556677	0.00516758	0.0023466	0.00665333
resB@C5' resB@N9	0.00436013	0.00724483	0.00849041	0.00776774	0.01365	0.0091062	0.0118225	0.0165822	0.0169047	0.00937452	0.0140655	0.0068833	0.00625556	0.0087286	0.00812928	0.0200776	0.0135002	0.00824148	0.00762203	0.00819379
resB@C5' resB@N1	0.00235918	0.00946538	0.00917336	0.00876717	0.0088311	0.0119123	0.00816496	0.00906387	0.0106292	0.0050101	0.00690362	0.00612383	0.00524892	0.00828504	0.00825764	0.00559198	0.00761548	0.00876481	0.00966986	0.0119606
resB@C3' resB@O5'	0.00404842	0.0130037	0.0100291	0.0114749	0.0133787	0.0130802	0.0116962	0.0134352	0.0134957	0.0121204	0.00938939	0.00853962	0.00841999	0.00875678	0.010252	0.0136919	0.0081469	0.00848428	0.00878053	0.00988131
resB@C3' resB@C1'	0.00157656	0.00762288	0.0069996	0.00708871	0.00618235	0.0050864	0.00457702	0.00668775	0.00570942	0.00575393	0.00408243	0.00423305	0.00360142	0.00599816	0.00275346	0.00335132	0.00559553	0.00454845	0.00327202	0.00584919
resB@C3' resB@N9	0.00424398	0.0121925	0.0160234	0.0146325	0.0166053	0.0194136	0.0127796	0.0174531	0.0128654	0.0178836	0.0119308	0.0156815	0.014551	0.0186166	0.0179356	0.0150054	0.0184601	0.0168834	0.0135513	0.0175542
resB@C3' resB@N1	0.00154497	0.00937834	0.00794758	0.0104689	0.00919156	0.0110977	0.0090116	0.00990479	0.00790287	0.0086565	0.00592332	0.00820945	0.0079634	0.0109048	0.00424454	0.00467826	0.00605549	0.00538383	0.00638761	0.00988729
resB@O5' resB@C1'	0.00273281	0.00662777	0.00772517	0.00756265	0.00796893	0.00879195	0.00837023	0.00833265	0.00782176	0.00972203	0.00472947	0.00370095	0.00884284	0.0126238	0.0143197	0.0101707	0.0165518	0.00591109	0.00577538	0.00956936
resB@O5' resB@N9	0.00169174	0.00843264	0.00846558	0.00737399	0.0115952	0.0100724	0.0113664	0.0103683	0.0128615	0.00935913	0.0081045	0.00771461	0.00603393	0.00692183	0.00902577	0.00688702	0.00810388	0.00617564	0.00993024	0.00599767
resB@O5' resB@N1	0.00228552	0.00839649	0.00616306	0.00651096	0.0072226	0.00590708	0.00297706	0.00525756	0.00455091	0.00590914	0.00446392	0.00386636	0.00249606	0.00300522	0.00405053	0.00320742	0.00239106	0.00526112	0.00543606	0.00564879
resB@C1' resB@N9	0.0122245	0.0494824	0.0534466	0.0868893	0.0952314	0.0748235	0.0888399	0.0857691	0.0872048	0.0887601	0.14945	0.0745064	0.112807	0.165327	0.193521	0.162681	0.114431	0.113711	0.150243	0.113342
resB@C1' resB@N1	0.00310999	0.011681	0.00981509	0.0101424	0.0103249	0.00876086	0.00926058	0.00847919	0.0105019	0.00862304	0.00745996	0.00643062	0.00643271	0.00787021	0.0071004	0.0057012	0.00659477	0.00757199	0.00673881	0.0100523
resB@N9 resB@N1	0.00276654	0.0127848	0.00853933	0.00996896	0.0114965	0.00993522	0.00832977	0.0118289	0.00842393	0.00839302	0.00675876	0.00863224	0.00710015	0.00558424	0.00397058	0.00783284	0.00640561	0.0078266	0.00569648	0.00941453
shear	0.00486424	0.0128925	0.0143522	0.0241592	0.0206709	0.0227272	0.0175681	0.0378627	0.0160265	0.0177166	0.0103897	0.011396	0.0134338	0.0171031	0.0156486	0.017505	0.0175133	0.0135949	0.0189768	0.0243956
stretch	0.00130988	0.0113796	0.00787777	0.00999946	0.012216	0.0141671	0.0112483	0.0131944	0.0107898	0.00860851	0.0107392	0.0075826	0.0101263	0.0182787	0.01146	0.0065839	0.0135537	0.00935666	0.0181235	0.0099401
stagger	0.00245693	0.0141317	0.0137773	0.0102942	0.0161117	0.02036	0.0132396	0.016041	0.0174036	0.00960045	0.0138498	0.012812	0.0122114	0.0186485	0.00977867	0.0108376	0.0175455	0.0116517	0.0172897	0.0216672
shift	0.00413612	0.0145689	0.0145498	0.0141604	0.0162756	0.0155666	0.0220978	0.0193638	0.0189983	0.0185177	0.0172422	0.0157195	0.014875	0.0195221	0.0175802	0.0159083	0.0240628	0.0183077	0.032279	0.0237467
slide	0.00727742	0.0156176	0.0131294	0.0283312	0.0207256	0.0270979	0.0211303	0.0483231	0.018779	0.0210464	0.0277596	0.0153957	0.0242872	0.017684	0.0199374	0.0328175	0.015118	0.0143919	0.0147675	0.0212536
rise	0.00470893	0.0155008	0.0132101	0.013516	0.0130303	0.032582	0.0157078	0.0220979	0.0157231	0.0153441	0.0118047	0.0157777	0.00930778	0.0119196	0.0132138	0.016794	0.0153419	0.0217296	0.0125455	0.0233182
x-disp	0.0195934	0.0299606	0.0388167	0.0294774	0.0548065	0.0255619	0.0279621	0.0494346	0.0349648	0.0629478	0.0267413	0.0785164	0.0455276	0.0371394	0.0277905	0.0320038	0.0679475	0.0431084	0.0431337	0.0285196
y-disp	0.00226462	0.0130949	0.0105563	0.0102769	0.0129882	0.00980723	0.0123998	0.012011	0.0108478	0.0088892	0.00585023	0.00680292	0.00628134	0.00829293	0.00609523	0.00933179	0.0113581	0.00752232	0.00785715	0.0114212
h-rise	0.00361577	0.0125701	0.011662	0.010218	0.0125454	0.0122535	0.00747737	0.00959076	0.0122777	0.0115907	0.00996136	0.00650939	0.00667592	0.0180668	0.0181876	0.00832456	0.0107946	0.00978833	0.00728198	0.00962194
curvature	0.0129819	0.0378122	0.0439153	0.0253306	0.0526792	0.0387364	0.0448864	0.0619353	0.0502688	0.0722939	0.0612375	0.0689696	0.0496052	0.0975673	0.106713	0.120033	0.0987074	0.123112	0.0661445	0.138955
radius s-1	0.00327279	0.0119076	0.0108159	0.0107954	0.0102565	0.00900276	0.0112091	0.0092872	0.00852001	0.00788574	0.00614099	0.00666223	0.0100302	0.00774415	0.00773846	0.00506319	0.00635853	0.00606304	0.0103867	0.0105824
radius s-2	0.00402887	0.0135212	0.0120356	0.0126509	0.0173489	0.0157859	0.0149944	0.00997562	0.0168718	0.0135342	0.0092225	0.00942965	0.00886836	0.0102908	0.0145045	0.0119231	0.0106589	0.0123534	0.0151681	0.0160617
major groove	0.00315463	0.0144999	0.0178303	0.0130955	0.0145394	0.0137798	0.0167547	0.0153027	0.0142575	0.016872	0.0123251	0.0154383	0.0132746	0.01378	0.0110231	0.0113511	0.0155372	0.0228436	0.0242994	0.0187176
minor groove	0.00605275	0.0235868	0.0223476	0.0124587	0.0349448	0.0218437	0.0277922	0.0325943	0.0403032	0.0362369	0.0385405	0.0346503	0.0296568	0.0594725	0.12552	0.0378381	0.0520407	0.0444592	0.0526895	0.0444284
hbond_bp5	0.0111148	0.0641203	0.0272354	0.0391852	0.0965856	0.0833514	0.051947	0.0857563	0.0474384	0.0785818	0.0715305	0.107077	0.0878968	0.089499	0.0766999	0.0598716	0.0976475	0.0785706	0.0680404	0.052434
S_trans	0.00501875	0.016116	0.0189593	0.0182743	0.0219178	0.0162245	0.0204399	0.0227781	0.0169191	0.0257989	0.0267011	0.0119415	0.0227409	0.0413685	0.0159508	0.0145603	0.0180039	0.0148179	0.0185856	0.0208247
S_rot	0.00469381	0.0198791	0.0206398	0.0228565	0.0239212	0.0175076	0.0211142	0.0385929	0.0334793	0.0383072	0.0502891	0.0763979	0.0343696	0.0558429	0.0513419	0.0262144	0.0530529	0.0525766	0.0403108	0.0287951
S_vib	0.0132736	0.0292735	0.0275234	0.0484812	0.0342694	0.0317467	0.0407527	0.0298009	0.0274307	0.0232532	0.0211819	0.0263874	0.0394352	0.0333366	0.0383694	0.0294202	0.0275428	0.0338412	0.06564	0.0559811
Delta_S	0.00677315	0.0215168	0.0209777	0.0489505	0.023777	0.0222507	0.0365286	0.0228233	0.0279062	0.0197122	0.0149032	0.012803	0.0166038	0.0164173	0.0232159	0.0194723	0.0173406	0.0188874	0.0272887	0.0282881
E_vdw	0.0049175	0.016999	0.0126847	0.0230854	0.0141234	0.0147605	0.0172015	0.016109	0.0148467	0.00991082	0.00900835	0.011036	0.0142951	0.012793	0.0120176	0.0143014	0.0102878	0.0114945	0.0139146	0.010661
E_ele	0.00309031	0.00796308	0.00576126	0.00504392	0.00562423	0.00607438	0.00543131	0.0059826	0.00390967	0.00574205	0.00574292	0.00621252	0.00532084	0.0039975	0.00652977	0.00279979	0.00483825	0.00471612	0.0082439	0.00729067
E_gb	0.00150108	0.00522313	0.00423812	0.00320779	0.0054094	0.00463296	0.00382375	0.00405938	0.00390644	0.00254594	0.00346879	0.00453538	0.0036305	0.00266192	0.00330213	0.00215522	0.00203122	0.00224984	0.00496947	0.00451585
E_surf	0.024763	0.053917	0.124259	0.0932499	0.0878663	0.0715463	0.0970628	0.100739	0.096167	0.138853	0.0916985	0.104757	0.147929	0.192383	0.10245	0.131638	0.148472	0.111514	0.0805123	0.0759055
Delta_G_gas	0.000729321	0.00418655	0.00268879	0.00168792	0.00325074	0.00307533	0.00236156	0.00194605	0.00229645	0.00294012	0.00255845	0.0018903	0.00254824	0.00351696	0.00191887	0.00181996	0.00272196	0.0014577	0.0027459	0.00244838
Delta_G_solv	0.0010147	0.00162704	0.00341829	0.00139098	0.00180087	0.00111401	0.00149952	0.00129071	0.00135214	0.00123683	0.000791532	0.00112555	0.00130146	0.0017779	0.00136202	0.00177507	0.00114983	0.0016927	0.00238325	0.00227279
Delta_E	0.00462015	0.0173358	0.00964018	0.0143683	0.0242165	0.0330812	0.0257141	0.0432413	0.0134104	0.0456127	0.0414006	0.0437144	0.0402121	0.0150166	0.0154005	0.0147071	0.0342729	0.040514	0.0178626	0.0143007
Delta_G_binding	0.00255546	0.00794405	0.00676393	0.00616429	0.00966302	0.0219298	0.0141429	0.0311774	0.00894287	0.017798	0.016582	0.0258072	0.0154818	0.00706507	0.0105456	0.0097274	0.00749144	0.0380173	0.0119471	0.0071974
NT_ResA_VDW_dec	0.00952986	0.0301662	0.015943	0.0167475	0.0239257	0.0137475	0.0185218	0.020752	0.0157663	0.0150994	0.0112403	0.0183567	0.0312905	0.0160907	0.0319847	0.0162883	0.0237113	0.0144013	0.0328026	0.0191765
NT_ResA_ELE_dec	0.00214663	0.00750504	0.00443423	0.00428118	0.00554083	0.012858	0.00768557	0.0078792	0.00501107	0.0071145	0.00870919	0.0063015	0.00839837	0.00462627	0.0067787	0.00222328	0.00901506	0.0122163	0.00685239	0.0224338
NT_ResA_POL_dec	0.000270866	0.00547438	0.00235365	0.00181816	0.00412856	0.00524341	0.00262511	0.0032552	0.00141782	0.00307562	0.00336694	0.00133813	0.0022553	0.0016527	0.00194875	0.000384864	0.00263233	0.00211079	0.00274478	0.00315782
NT_ResA_NPOL_dec	0.000124259	0.00483045	0.00557839	0.00227013	0.00474175	0.00409506	0.00302484	0.00391124	0.00413008	0.00444947	0.0145552	0.00242657	0.00196733	0.0031625	0.00250458	0.0012467	0.00122043	0.00237552	0.00270069	0.00263158
NT_ResA_TOT_dec	0.00379772	0.0201696	0.00918379	0.0168018	0.0264747	0.0375865	0.0383024	0.0168384	0.0199374	0.03558	0.0416121	0.0206189	0.0816003	0.0177595	0.0383068	0.014463	0.0141936	0.0186797	0.0142808	0.0117977
NT_ResB_VDW_dec	0.00147853	0.0131104	0.00900081	0.00797733	0.00884149	0.0115246	0.00940727	0.00785239	0.00650921	0.0076483	0.00977555	0.00563031	0.0121867	0.0203436	0.0244359	0.00685597	0.0117901	0.00898354	0.0168791	0.0128236
NT_ResB_ELE_dec	0.00226431	0.0108732	0.00909077	0.00543126	0.0103693	0.00755887	0.0068072	0.00858983	0.0051121	0.00573962	0.00627119	0.00847567	0.00882028	0.00556336	0.007257	0.00697769	0.00934022	0.007654	0.0111132	0.0102049
NT_ResB_POL_dec	0.00176693	0.00759163	0.00608072	0.00541027	0.00727492	0.00558312	0.00574136	0.00539584	0.0032703	0.00477224	0.00336598	0.00610635	0.0041965	0.00256759	0.005127	0.00294753	0.00463792	0.00472915	0.00485492	0.00389924
NT_ResB_NPOL_dec	0.00241936	0.0097206	0.0073778	0.0129446	0.00726314	0.00728663	0.00657532	0.00532189	0.00505061	0.00584534	0.00702286	0.00533776	0.00581028	0.0055437	0.00546009	0.00499788	0.00400578	0.0038038	0.00695572	0.00537436
NT_ResB_TOT_dec	0.00822218	0.0209207	0.0155059	0.0136282	0.0306613	0.0159827	0.0565769	0.0441428	0.0525675	0.0359613	0.0398831	0.0636302	0.0542956	0.0200926	0.0439625	0.0946916	0.0556368	0.0369669	0.0318102	0.0322255
SC_ResA_VDW_dec	0.00581118	0.01061	0.00613889	0.00659204	0.0086114	0.00427496	0.00681205	0.00545714	0.0056384	0.00433532	0.00360935	0.00346015	0.0107803	0.00415617	0.0085643	0.00286881	0.00538579	0.00986544	0.0112327	0.0067983
SC_ResA_ELE_dec	0.00197513	0.00620205	0.00329372	0.00448809	0.00565159	0.00446846	0.00259343	0.0054224	0.00291454	0.00433738	0.00678197	0.00386287	0.00538862	0.00427796	0.00422513	0.00232663	0.00380749	0.00958137	0.00904986	0.00772701
SC_ResA_POL_dec	0.000317927	0.00329669	0.00308854	0.00201193	0.00421137	0.00470618	0.00139576	0.00391944	0.00279717	0.00345525	0.00472006	0.00167877	0.00424452	0.00352703	0.00241765	0.000727277	0.00153051	0.00429719	0.00610358	0.00205463
SC_ResA_NPOL_dec	0.000402599	0.00213654	0.0017849	0.000365893	0.00271085	0.000880513	0.000492164	0.00132898	0.000818058	0.000436794	0.0512305	0.000594865	0.000111616	0.00115995	0.000991828	0.000170417	0.000145142	0.00218695	0.000761504	0.000947029
SC_ResA_TOT_dec	0.00373878	0.0108366	0.00651031	0.0080063	0.0175765	0.0180377	0.0149078	0.0120939	0.00954679	0.016317	0.0204601	0.0167385	0.0347195	0.00761823	0.0188382	0.00711672	0.00640748	0.020317	0.0062387	0.00749663
SC_ResB_VDW_dec	0.000646926	0.00528185	0.00683847	0.00532349	0.00569329	0.00658251	0.00386096	0.00427688	0.00454984	0.00573328	0.0395177	0.00326031	0.00529003	0.00934535	0.00565721	0.00223323	0.00460861	0.00604999	0.0100985	0.00673654
SC_ResB_ELE_dec	0.00369424	0.0128114	0.0100852	0.0114338	0.00858585	0.00861698	0.0103353	0.00921879	0.00893064	0.00617087	0.00542565	0.00821121	0.00785288	0.00610837	0.0119148	0.00886462	0.00572897	0.00848171	0.00817969	0.0111175
SC_ResB_POL_dec	0.0028164	0.0103659	0.0105652	0.00869981	0.00781113	0.00740725	0.00816621	0.00836978	0.00715622	0.00511134	0.00487179	0.0058769	0.00558878	0.00424322	0.00685352	0.00420356	0.00760414	0.00592226	0.00774844	0.00754241
SC_ResB_NPOL_dec	0.0016511	0.00596606	0.005765	0.00788387	0.0063376	0.00457818	0.00546117	0.0072436	0.00420168	0.00504197	0.00326112	0.00282347	0.00496068	0.00414144	0.0034613	0.00353976	0.00279663	0.00745088	0.00457685	0.00530425
SC_ResB_TOT_dec	0.00359073	0.0112406	0.0108335	0.00895861	0.0136558	0.00974155	0.018674	0.0277258	0.0298842	0.0165032	0.0309727	0.026316	0.0227632	0.0110776	0.027633	0.0310708	0.0208025	0.0465475	0.0145145	0.0162502
BB_ResA_VDW_dec	0.00343019	0.00975915	0.0106169	0.0100652	0.0106304	0.00839321	0.0117997	0.0183433	0.00854682	0.00793305	0.0106555	0.012905	0.0106104	0.0108405	0.0125996	0.00674882	0.00761965	0.0111883	0.0206296	0.0135067
BB_ResA_ELE_dec	0.00214663	0.0107583	0.0116901	0.0118449	0.0108012	0.00862678	0.00704035	0.00913422	0.0107006	0.00839038	0.00863334	0.00753376	0.00608101	0.00441625	0.00732342	0.00663016	0.00653187	0.00771082	0.00689161	0.00856725
BB_ResA_POL_dec	0.00344218	0.00570355	0.00702703	0.0045143	0.0051884	0.00677307	0.00622305	0.00369219	0.00639298	0.00431751	0.00450019	0.00416457	0.00253468	0.00328759	0.00333756	0.0228575	0.00343686	0.00332693	0.00352904	0.00578284
BB_ResA_NPOL_dec	0.00314812	0.0119863	0.0151014	0.0110574	0.0136288	0.013389	0.0138333	0.010445	0.0155918	0.0122203	0.00983727	0.0125086	0.00727962	0.00940164	0.0195964	0.0182918	0.0176845	0.0149781	0.00888002	0.0102504
BB_ResA_TOT_dec	0.00189045	0.00964391	0.0110003	0.00951763	0.0155766	0.015237	0.0157025	0.0215732	0.0121198	0.0128445	0.0199325	0.0189761	0.0194236	0.0179551	0.0195982	0.0164256	0.0314659	0.0282045	0.0167765	0.0152766
BB_ResB_VDW_dec	0.000927743	0.00751457	0.00724354	0.00311514	0.00480274	0.00421576	0.00182477	0.00388868	0.00414078	0.00303622	0.00404246	0.00864099	0.00135983	0.00314596	0.00350264	0.00259112	0.00347623	0.00616708	0.00393351	0.00326765
BB_ResB_ELE_dec	0.00543646	0.0190482	0.0162802	0.0177713	0.0190016	0.0150402	0.0208811	0.015046	0.0178339	0.0160194	0.0174145	0.013442	0.018281	0.0166087	0.0184978	0.00951102	0.0121314	0.0235644	0.0216074	0.0172316
BB_ResB_POL_dec	0.00387069	0.0113081	0.0108791	0.00916466	0.00769648	0.0108581	0.0127928	0.00822712	0.0104954	0.00925646	0.00609506	0.00776276	0.00909316	0.00710757	0.00790326	0.00446625	0.0067642	0.0101259	0.010369	0.00888228
BB_ResB_NPOL_dec	0.00360257	0.0167033	0.0127639	0.0125797	0.0127206	0.0141631	0.0137206	0.0177937	0.0126781	0.00879197	0.00802908	0.0129565	0.00873464	0.0114441	0.0157988	0.0113676	0.0154149	0.0127685	0.0119004	0.0162063
BB_ResB_TOT_dec	0.00323813	0.0141789	0.0137282	0.0114145	0.0152079	0.0147974	0.0167508	0.0121225	0.0133333	0.0158146	0.0175405	0.0105143	0.0117359	0.00750335	0.00833749	0.00758518	0.00877277	0.0107681	0.00759538	0.0116123
delta S1_sin	0.00121109	0.00622898	0.00797301	0.00289677	0.0123999	0.00621996	0.00410822	0.00814865	0.00625308	0.00235986	0.00984288	0.00919777	0.00365601	0.00784035	0.00589153	0.0075552	0.00368678	0.00844656	0.00447028	0.00354673
zeta S1_sin	0.00108745	0.00371125	0.00285088	0.00130099	0.00388326	0.00256099	0.00161346	0.00267147	0.00440328	0.0018858	0.00408795	0.004821	0.000871349	0.00290414	0.00152785	0.00295012	0.00119983	0.00346701	0.00160732	0.00146282
alpha S2_sin	0.00463271	0.0207701	0.0171948	0.0115663	0.0311312	0.020143	0.0200354	0.0202943	0.0201538	0.0208503	0.0136633	0.0219968	0.0238928	0.0244964	0.0355879	0.0286288	0.0265049	0.0307563	0.0231705	0.0266485
alpha S2_cos	0.00399344	0.00829839	0.00782842	0.00707107	0.0126904	0.00891189	0.00875838	0.00783174	0.010112	0.00907488	0.00554669	0.0114208	0.0117122	0.013543	0.0157902	0.0141639	0.0142231	0.0117615	0.00936678	0.0135406
beta S2_sin	0.00624784	0.0180344	0.0151021	0.0147043	0.0130189	0.0145012	0.0128448	0.0113222	0.0163435	0.0147755	0.0099875	0.0108185	0.0113582	0.0132226	0.0137876	0.0142459	0.00799104	0.011963	0.00832159	0.0113654
gamma S2_sin	0.00282123	0.0195679	0.0177296	0.0152243	0.0217799	0.0211467	0.0312131	0.0293948	0.0200199	0.0256924	0.0247085	0.0192579	0.0267869	0.0241547	0.0494503	0.0283799	0.0259287	0.0359794	0.0285382	0.0415888
delta S2_sin	0.00365204	0.0237226	0.0105854	0.0153721	0.0174288	0.0200646	0.026717	0.0187724	0.0198459	0.0143148	0.0139171	0.0169764	0.0188574	0.0136561	0.0278388	0.017325	0.016204	0.0241439	0.0258633	0.0182456
delta S2_cos	0.00339407	0.0121011	0.00643835	0.0105819	0.0100937	0.00761483	0.0145708	0.00739792	0.00984466	0.00624971	0.00602628	0.00921128	0.00943275	0.00783332	0.0187325	0.00854885	0.00498595	0.00853901	0.0119515	0.0103344
epsilon S2_sin	0.00365059	0.014083	0.00582985	0.00746566	0.00955852	0.0119529	0.011132	0.0160415	0.00829319	0.0136827	0.00724878	0.0175515	0.0109893	0.00582431	0.0146666	0.0121319	0.0146272	0.00943067	0.00823173	0.0133797
epsilon S2_cos	0.00230049	0.0080209	0.00220702	0.00339078	0.00232429	0.00592469	0.00571625	0.00602088	0.00553593	0.00662372	0.00576932	0.00961725	0.00562147	0.00212786	0.0084917	0.00556529	0.00330259	0.00487953	0.00416757	0.00533065
zeta S2_sin	0.00523348	0.0198503	0.0109135	0.0263366	0.0164115	0.0274413	0.0280046	0.0156015	0.0220611	0.0136231	0.0126345	0.0113111	0.0157705	0.0128747	0.0287432	0.0158488	0.0123241	0.0141198	0.0200727	0.0187645
ang:resA@P resA@C5' resA@C3'_sin	0.00132718	0.00618006	0.00731221	0.00390527	0.008478	0.0063324	0.00405595	0.00749376	0.00681119	0.00386999	0.00875714	0.0115027	0.00635253	0.00644848	0.00701734	0.00810068	0.00228857	0.00730615	0.00486124	0.00280378
ang:resA@C5' resA@C3' resA@P_sin	0.000788018	0.00324308	0.00625026	0.00337733	0.00704539	0.0046582	0.00462973	0.00709701	0.00471676	0.0035401	0.0058681	0.00520493	0.00431367	0.00266323	0.00180391	0.00964801	0.00154143	0.00408485	0.00307954	0.00229411
ang:resB@N9 resB@C1' resB@O5'_sin	0.00671011	0.0174225	0.0153547	0.0116986	0.0163344	0.0119268	0.0134613	0.0152918	0.0178758	0.0156171	0.0153212	0.0243963	0.0113085	0.00877246	0.0175283	0.00882651	0.0115265	0.0151849	0.00847456	0.0112238
ang:resB@N9 resB@C1' resB@O5'_cos	0.00266993	0.0127593	0.00680895	0.016893	0.0109512	0.0158126	0.0143923	0.0216952	0.0107006	0.00964104	0.0154107	0.0139616	0.0262604	0.0149864	0.0139499	0.0105497	0.0103685	0.00968534	0.0205286	0.0193736
ang:resB@C1' resB@O5' resB@N9_sin	0.00243749	0.0183973	0.0160482	0.0258985	0.0282536	0.01969	0.0194756	0.02126	0.0210327	0.0208118	0.0217139	0.0298006	0.0224405	0.0180972	0.0228043	0.0217101	0.0170342	0.0185095	0.0166813	0.0131151
ang:resB@C1' resB@O5' resB@N9_cos	0.0036421	0.0107349	0.0121076	0.012202	0.010852	0.0127225	0.00842714	0.0170152	0.00960321	0.00595077	0.00609726	0.00868864	0.0053104	0.0114262	0.0100753	0.0084503	0.00994494	0.0107412	0.0128958	0.0116572
ang:resB@O5' resB@N9 resB@C1'_sin	0.00306149	0.0129283	0.0159916	0.0119925	0.0112087	0.00950847	0.0106298	0.0127775	0.0136542	0.0103359	0.00841701	0.00652033	0.00646078	0.00517215	0.0120281	0.00863836	0.00675571	0.00952915	0.0128977	0.0093231
ang:resB@O5' resB@N9 resB@C1'_cos	0.0109171	0.025177	0.0481765	0.0777436	0.0403366	0.0492998	0.0575941	0.059318	0.0515018	0.0421229	0.0557297	0.0340941	0.0542265	0.0850468	0.0678045	0.0784199	0.0494505	0.0576521	0.0784264	0.0645871
ang:resB@C1' resB@O5' resB@C3'_sin	0.00224069	0.0108833	0.0186624	0.00797527	0.0115027	0.0125231	0.0141124	0.0141716	0.0177692	0.0126259	0.0140802	0.0147416	0.0110769	0.0228397	0.0140472	0.0120437	0.0178205	0.0218574	0.066485	0.0406636
ang:resB@C1' resB@O5' resB@C3'_cos	0.0139973	0.0425	0.0475066	0.0270715	0.0689458	0.0419756	0.0520135	0.0366446	0.0674396	0.0595545	0.0363849	0.0670183	0.0626178	0.107917	0.133117	0.0732491	0.0620431	0.0827923	0.0841121	0.0651899
ang:resB@O5' resB@C3' resB@C1'_sin	0.00243047	0.0109469	0.0103221	0.00665935	0.00740151	0.00769531	0.00656409	0.00603539	0.00875851	0.00821425	0.00638418	0.0114599	0.00372928	0.00197986	0.00455084	0.00389649	0.00533381	0.00497334	0.00397392	0.00725061
ang:resB@O5' resB@C3' resB@C1'_cos	0.00123057	0.00645391	0.00881612	0.00377198	0.00469863	0.00787052	0.00400826	0.00570087	0.00741865	0.00462785	0.00651397	0.00396017	0.00283021	0.00345917	0.00477264	0.00380477	0.00353884	0.00583123	0.00218912	0.00517438
ang:resB@C3' resB@C1' resB@O5'_sin	0.00222089	0.00942248	0.0133452	0.00885166	0.0110677	0.0110917	0.00798888	0.00953299	0.010798	0.00893325	0.00931085	0.00514645	0.0109462	0.0134264	0.00932923	0.0118234	0.0060601	0.0116744	0.00661547	0.00985418
ang:resB@C3' resB@C1' resB@O5'_cos	0.00316391	0.00936544	0.0106529	0.00803958	0.00893136	0.00779499	0.00559703	0.00599565	0.00848618	0.00991906	0.00611082	0.0040159	0.00511407	0.00625609	0.00412076	0.00443233	0.00596591	0.00651726	0.00527849	0.0064329
ang:resB@C3' resB@C5' resB@O5'_sin	0.00396724	0.0123016	0.00951277	0.00799288	0.0077892	0.00999117	0.00872065	0.00976364	0.0101782	0.00634978	0.0065096	0.00614708	0.00641835	0.00469647	0.0086348	0.00566739	0.00479093	0.00673403	0.00823271	0.00647451
ang:resA@C5' resA@C3' resA+@P_cos	0.00353143	0.0104503	0.0150091	0.00948227	0.0166826	0.0141919	0.0113906	0.0159101	0.0181961	0.0166273	0.0166132	0.0184681	0.0181587	0.0262197	0.0331222	0.0194269	0.021025	0.0182163	0.0141422	0.0111601
ang:resB-@C3' resB@P resB@C5'_cos	0.00212986	0.00406566	0.00601144	0.00549767	0.0068293	0.00751623	0.00906402	0.0069737	0.0070252	0.00813178	0.00584239	0.00714631	0.00871335	0.0113634	0.0158469	0.00993868	0.0123127	0.0084991	0.00652271	0.0046003
dih:resA@C5' resA@P resA@O5' resA@C3'_sin	0.00305844	0.0135378	0.0179527	0.00971505	0.0163271	0.0200001	0.0181609	0.0218772	0.0212109	0.0142673	0.0207855	0.0161015	0.0128546	0.0413322	0.0240782	0.0148524	0.0271229	0.0268241	0.0565036	0.0340821
dih:resB@C1' resB@N9 resB@C3' resB@O5'_sin	0.00121948	0.00802685	0.00872669	0.00436682	0.00381536	0.00590622	0.00353086	0.00663892	0.00826281	0.00272438	0.00447336	0.00544591	0.00216794	0.00305572	0.00440067	0.00521649	0.0044356	0.0049011	0.00508673	0.00412201
dih:resB@C1' resB@N9 resB@C3' resB@O5'_cos	0.000660528	0.0022001	0.00371166	0.00250311	0.00149126	0.00206329	0.00132112	0.00417925	0.00259769	0.000757328	0.00185672	0.00192437	0.00191185	0.00130983	0.00127444	0.00167013	0.00231245	0.00214412	0.00289064	0.00274297
dih:resB@C1' resB@O5' resB@C3' resB@C5'_sin	0.00398652	0.0143668	0.0136012	0.0133954	0.0117794	0.014164	0.0140419	0.0123154	0.017973	0.00982017	0.00945245	0.0115454	0.0114981	0.00792486	0.014233	0.0110134	0.00953637	0.0140114	0.0122883	0.0193619
dih:resB@O5' resB@C1' resB@C5' resB@C3'_sin	0.00143058	0.00836506	0.0103436	0.00617769	0.0105832	0.0122894	0.00842053	0.0109217	0.0116697	0.00637877	0.00646037	0.00748951	0.00593651	0.00632971	0.0139358	0.00735527	0.0281372	0.0102795	0.0120922	0.0227266
dih:resB@O5' resB@C1' resB@C5' resB@C3'_cos	0.00074202	0.0046826	0.00472193	0.00298013	0.00280101	0.00527608	0.00247992	0.00502567	0.00830017	0.00219751	0.00246401	0.00524699	0.00230124	0.00324371	0.0068078	0.00410375	0.010641	0.00555199	0.00543622	0.00980181
phase_ResB_sin	0.000596612	0.00316568	0.00688773	0.0020203	0.00297828	0.00657375	0.00123956	0.00378624	0.00699448	0.00147748	0.00189084	0.00477735	0.00191673	0.00299648	0.0044649	0.00262299	0.00149864	0.00472491	0.00530397	0.00254846
phase_ResB_cos	0.000724645	0.0013897	0.0030586	0.00148266	0.000813825	0.001904	0.000986229	0.0018215	0.00234276	0.000881164	0.00114685	0.001322	0.000798568	0.000936243	0.002715	0.0017115	0.000635638	0.00128788	0.0011764	0.0011679
delta_ResB_sin	0.000256098	0.00170537	0.00302348	0.00170365	0.00107048	0.00154603	0.000497464	0.0012326	0.00249804	0.000440916	0.000647918	0.000164225	0.00134972	5.48351e-05	0.000133206	0.00137419	0.00167257	0.000734409	0.000988538	0.000607891
delta_ResB_cos	0.00012926	0.000664736	0.00156596	0.00107329	0.000975322	0.000469194	0.000804278	0.00110343	0.00188234	0.000457856	0.000270765	0.000269039	0.000296157	0.00024075	0.000161035	0.000733341	0.000120292	0.000231109	0.000258168	4.46184e-05
epsilon_ResB_sin	0.00265522	0.00729086	0.00915398	0.00528513	0.00590465	0.00664025	0.00553628	0.00521814	0.00528564	0.00540153	0.00417966	0.00505709	0.00459498	0.00413222	0.0049235	0.00453628	0.00355323	0.00561111	0.0086033	0.00789162
zeta_ResB_sin	0.000437659	0.00339729	0.00748422	0.00212943	0.00334642	0.00460721	0.00233995	0.00342122	0.00423918	0.00185766	0.00352839	0.00212625	0.00177195	0.00182882	0.00298996	0.00243657	0.00384733	0.00298453	0.00323045	0.0037071
zeta_ResB_cos	0.000221039	0.00114301	0.00313253	0.00167463	0.00127115	0.00198148	0.00111765	0.00181829	0.00216736	0.000675996	0.00173262	0.00183856	0.00135046	0.000587945	0.00263494	0.00161499	0.00255559	0.00197489	0.00446844	0.000576682
chi_ResB_cos	0.00210955	0.00590228	0.00838976	0.00511017	0.00574313	0.00617803	0.00291856	0.0112116	0.00676653	0.00258756	0.00546987	0.00405092	0.00329322	0.00394087	0.00709893	0.00757567	0.00331798	0.0041506	0.00455006	0.00342044
baseflip_rna_2_sin	0.00383307	0.0108848	0.0208663	0.0179555	0.0142256	0.01436	0.012375	0.0306908	0.0146047	0.0124205	0.0141441	0.0139426	0.0175083	0.0175879	0.0101714	0.0125969	0.0105892	0.0162493	0.0244419	0.023349
baseflip_rna_2_cos	0.00309754	0.0062942	0.0111118	0.00705295	0.00653195	0.00764652	0.00496098	0.0132512	0.00563008	0.00802563	0.00755405	0.00471067	0.00484856	0.00924516	0.00440004	0.00738606	0.00555585	0.00640329	0.00979604	0.0271018
baseflip_dna_1_cos	0.00307729	0.0138644	0.019737	0.00955563	0.00863039	0.00944748	0.00757435	0.0100807	0.0151193	0.011014	0.00905353	0.0073841	0.00593585	0.00564371	0.00672925	0.008192	0.0155542	0.00612003	0.00652463	0.0107813

## Sheet: TG
	Position_1	Position_2	Position_3	Position_4	Position_5	Position_6	Position_7	Position_8	Position_9	Position_10	Position_11	Position_12	Position_13	Position_14	Position_15	Position_16	Position_17	Position_18	Position_19	Position_20
resA@P resA@C5'	0.0558504	0.0153513	0.0107224	0.019096	0.0114673	0.0112606	0.0164516	0.0116033	0.0126291	0.0191478	0.00642501	0.0122301	0.0138469	0.00551171	0.0133295	0.0113512	0.00967703	0.00974772	0.0118483	0.017047
resA@P resA@C3'	0.117984	0.0171326	0.00925266	0.0124555	0.0100272	0.0121862	0.0188535	0.0278327	0.0112817	0.0232192	0.0177289	0.00907946	0.0256291	0.00870999	0.0176988	0.00881323	0.0145812	0.015549	0.0264643	0.0153139
resA@P resA@O5'	0.0202284	0.0178226	0.0158026	0.01848	0.0148036	0.0168508	0.0191166	0.0201468	0.0163886	0.018544	0.0115244	0.0174591	0.015182	0.0108864	0.0155574	0.0167356	0.0103707	0.00945941	0.0135871	0.0140843
resA@P resA@C1'	0.0143412	0.0150006	0.0106275	0.013673	0.0113732	0.0122602	0.014899	0.016895	0.01174	0.015362	0.00785912	0.0143025	0.0151939	0.00586035	0.0108571	0.0134374	0.0103586	0.0114402	0.0116406	0.015225
resA@P resA@N9	0.00750345	0.00823623	0.00541986	0.00634203	0.00776547	0.00466013	0.00732936	0.0107054	0.00697978	0.00800752	0.00359829	0.0109772	0.0109478	0.00417592	0.0069876	0.00640557	0.00752062	0.00576882	0.0102461	0.00837502
resA@P resA@N1	0.00654769	0.0104301	0.00895472	0.0121066	0.00741672	0.00580241	0.0114297	0.00681361	0.00849551	0.00856689	0.0039649	0.0070832	0.00893208	0.00279033	0.00740674	0.00909842	0.00875165	0.00696369	0.00609882	0.0111109
resA@P resB@P	0.0260012	0.0127181	0.0106125	0.0164127	0.0100307	0.01091	0.012779	0.0116846	0.0104453	0.0129257	0.00594282	0.0122956	0.0141341	0.00709809	0.010901	0.0103275	0.0152097	0.0126831	0.020114	0.0150474
resA@P resB@C5'	0.0043885	0.0145293	0.0156286	0.0202762	0.0133406	0.0201438	0.0181497	0.0276225	0.0169179	0.027338	0.0129026	0.0199999	0.0319394	0.011155	0.0258967	0.0204623	0.0270331	0.0217887	0.0234963	0.0220591
resA@P resB@C3'	0.0047904	0.00745513	0.00700858	0.00943741	0.00983654	0.00382324	0.00956898	0.00963213	0.00734789	0.00856686	0.00472805	0.00896107	0.0130649	0.00635064	0.00901937	0.00700413	0.00720449	0.00741201	0.00818054	0.0102093
resA@P resB@O5'	0.0036505	0.00949723	0.00599019	0.00858773	0.00740355	0.00679777	0.00873972	0.0128284	0.00692149	0.01103	0.00438302	0.00912329	0.0120612	0.00570708	0.00963458	0.00785288	0.00982541	0.0109532	0.0114666	0.0135805
resA@P resB@C1'	0.0110292	0.00668363	0.00686064	0.0103934	0.00400297	0.00358732	0.0040125	0.00431131	0.0043529	0.00559161	0.0025683	0.00322295	0.00492875	0.00293696	0.00375302	0.00496468	0.0040847	0.00337256	0.00256589	0.00298828
resA@P resB@N9	0.00659899	0.00783231	0.0064225	0.0369924	0.0111429	0.00718473	0.0133647	0.0201072	0.00870399	0.0124527	0.00981087	0.00647179	0.0179195	0.00802205	0.0346829	0.0233973	0.00885231	0.00901404	0.00799916	0.0103973
resA@P resB@N1	0.00643814	0.0139641	0.0108046	0.0136549	0.00954373	0.00878739	0.0172527	0.0138904	0.00892171	0.00823213	0.00773284	0.0102598	0.00997198	0.00539493	0.0176887	0.0147668	0.00690232	0.0118113	0.0118731	0.0128909
resA@C5' resA@C3'	0.00189868	0.00875407	0.00671494	0.011016	0.0114902	0.00896172	0.011305	0.00652056	0.00690242	0.0106668	0.0058218	0.00844563	0.0140052	0.0059177	0.00859792	0.00485125	0.00387011	0.00761128	0.00937577	0.00888559
resA@C5' resA@O5'	0.118946	0.0225297	0.0255245	0.0243085	0.016343	0.018472	0.0194891	0.0283177	0.0233479	0.0195055	0.0155793	0.0182792	0.0148031	0.016483	0.0219599	0.0205169	0.0216467	0.0134575	0.0190209	0.0274506
resA@C5' resA@C1'	0.00189976	0.00634673	0.00430035	0.00541286	0.00398953	0.00421203	0.00505671	0.00534238	0.00407203	0.00454416	0.00284913	0.00416798	0.00379236	0.00304407	0.00354445	0.00423816	0.00485828	0.00343041	0.00373093	0.00312751
resA@C5' resA@N9	0.00141233	0.00513524	0.00269789	0.00323613	0.00321926	0.00299071	0.00397364	0.00481497	0.00312094	0.00452436	0.00198054	0.00408817	0.00252179	0.00218732	0.00271488	0.00262261	0.0031295	0.00274795	0.00164351	0.00170484
resA@C5' resA@N1	0.00282611	0.00754775	0.00785646	0.00929449	0.00524535	0.00435031	0.00415079	0.00455304	0.00481978	0.00829206	0.00239806	0.00459891	0.00495177	0.00196869	0.00319986	0.00226195	0.00366377	0.00329509	0.00394758	0.00434858
resA@C5' resB@P	0.00271595	0.0109148	0.00821046	0.0138065	0.00985413	0.00897125	0.0150599	0.0128193	0.0110054	0.0114789	0.00640046	0.0113786	0.0175297	0.00711199	0.0131594	0.00896564	0.0106108	0.0121664	0.0103324	0.0112207
resA@C5' resB@C5'	0.00257303	0.0105784	0.0113065	0.0166116	0.0131462	0.0143008	0.0128314	0.0178018	0.0131067	0.0164392	0.00837478	0.0122457	0.0150189	0.00524716	0.0116379	0.0109051	0.0120759	0.0114789	0.00951467	0.0118194
resA@C5' resB@C3'	0.00220943	0.00758853	0.00951252	0.0104977	0.00724462	0.00865107	0.0082308	0.00883575	0.00900653	0.00934075	0.00537588	0.00617069	0.00628994	0.00332624	0.0065166	0.00715223	0.00921269	0.00731903	0.00523757	0.00658854
resA@C5' resB@O5'	0.00198141	0.00516956	0.00498036	0.00462807	0.00405744	0.00335514	0.00664846	0.00727431	0.00470988	0.00781149	0.00353025	0.00584505	0.00678062	0.00230275	0.00620031	0.00527141	0.0066638	0.00499717	0.00597437	0.00524719
resA@C5' resB@C1'	0.00267342	0.00545932	0.00648477	0.00808463	0.00642577	0.00426577	0.00646245	0.00598136	0.00803051	0.00569527	0.0031313	0.00575508	0.00512915	0.00201525	0.0058169	0.0100562	0.00456003	0.00483109	0.00290067	0.00543503
resA@C5' resB@N9	0.0028115	0.00873176	0.00426154	0.0117408	0.00562648	0.00515573	0.0137114	0.00893279	0.00832381	0.00835423	0.00306109	0.00690716	0.0100711	0.00309274	0.00950615	0.0116437	0.00527718	0.00618134	0.0056104	0.00804826
resA@C5' resB@N1	0.0370943	0.0115262	0.0154391	0.0184481	0.019668	0.0091662	0.0175769	0.0184846	0.0126921	0.011851	0.0188336	0.015507	0.0311674	0.0138609	0.0122809	0.0148936	0.00731504	0.0128754	0.0184835	0.0184603
resA@C3' resA@O5'	0.0239068	0.0134249	0.00777557	0.010581	0.0121493	0.00959946	0.0172344	0.0163666	0.014292	0.0128057	0.0114082	0.00755219	0.0124867	0.0238027	0.0195353	0.00501345	0.0109908	0.0138941	0.0184745	0.0137045
resA@C3' resA@C1'	0.0101723	0.0118141	0.0143042	0.0136652	0.0104134	0.0104479	0.0107356	0.00993005	0.0131358	0.0128818	0.0109367	0.00824884	0.0107362	0.0173811	0.0119899	0.00831764	0.0113499	0.00908342	0.0160759	0.0143253
resA@C3' resA@N9	0.00150081	0.00690155	0.0080539	0.00921705	0.00719483	0.00959314	0.0107047	0.00682558	0.0071292	0.00650808	0.0073909	0.00621176	0.0061379	0.0100225	0.0138582	0.00700691	0.00976988	0.0108475	0.0154081	0.0116012
resA@C3' resA@N1	0.00159919	0.0117425	0.0074857	0.00824363	0.00884265	0.00751696	0.01707	0.00820647	0.00885075	0.00845209	0.00554472	0.00743728	0.00667826	0.00400389	0.00895871	0.00670491	0.00820643	0.00811232	0.00934996	0.00973099
resA@C3' resB@P	0.0014333	0.00351939	0.00214604	0.00301508	0.00523975	0.0069626	0.00438199	0.00764469	0.00377611	0.00684841	0.00240458	0.00399801	0.00703171	0.00334297	0.00501278	0.00351162	0.00603715	0.00450622	0.00528059	0.0102085
resA@C3' resB@C5'	0.00243766	0.00680955	0.00798825	0.0100764	0.00767732	0.00652835	0.0064149	0.00829909	0.00859529	0.00934351	0.00460906	0.00731755	0.00921558	0.00513411	0.00666225	0.00702374	0.00688711	0.00828289	0.0061849	0.0113571
resA@C3' resB@C3'	0.00127566	0.00457191	0.00594512	0.00599028	0.00405614	0.0044284	0.00657523	0.00430304	0.00757127	0.00744365	0.00256523	0.00533906	0.00267984	0.00331159	0.00512001	0.00488355	0.00611078	0.00374722	0.00329655	0.0045504
resA@C3' resB@O5'	0.00171962	0.0045569	0.00599075	0.00709546	0.00999994	0.00504886	0.00492332	0.00573143	0.00685856	0.00692987	0.00611129	0.00847139	0.00567912	0.0055868	0.00450742	0.00411628	0.00431194	0.00852316	0.00613463	0.00496417
resA@C3' resB@C1'	0.00123701	0.00241303	0.00205981	0.00265949	0.00422424	0.00375514	0.00244864	0.00281183	0.00346514	0.00257387	0.00214524	0.00215045	0.00155071	0.00145789	0.0016437	0.00237997	0.00335992	0.00186116	0.000770326	0.00481538
resA@C3' resB@N9	0.0188282	0.00914022	0.00919477	0.0111856	0.0091708	0.0085471	0.00712575	0.0100535	0.0103504	0.00897061	0.00524762	0.00745674	0.00673505	0.00431054	0.00789751	0.00980444	0.0061939	0.0066032	0.00547057	0.0102368
resA@C3' resB@N1	0.0133077	0.00603403	0.00647662	0.0103628	0.00963226	0.00584474	0.00965802	0.0150671	0.00753623	0.00775469	0.00937476	0.0067676	0.0146851	0.0101984	0.0139819	0.0104461	0.00728954	0.00659804	0.00948283	0.0231603
resA@O5' resA@C1'	0.000483136	0.0020494	0.00156884	0.00157283	0.00101057	0.00228007	0.00185713	0.00205643	0.00249031	0.00225269	0.0010466	0.00136644	0.00194262	0.00244747	0.000757293	0.00144554	0.00367696	0.0023172	0.00124962	0.00697929
resA@O5' resA@N9	0.000592878	0.00241582	0.000549508	0.00091918	0.000237739	0.00131558	0.000668306	0.000164446	0.00105784	0.00139968	0.000818298	0.000387844	0.001011	0.00252702	0.000489955	0.000217799	0.00227462	0.000679515	0.00199514	0.00357664
resA@O5' resA@N1	0.00482174	0.00329719	0.00445224	0.00461158	0.00547499	0.00248234	0.00440506	0.00396019	0.00422699	0.00349263	0.00157878	0.00261028	0.00408213	0.00287357	0.00172222	0.00462501	0.00539254	0.00293506	0.00272088	0.0086855
resA@O5' resB@P	0.00106224	0.0044262	0.00465077	0.00736617	0.004074	0.00505091	0.00639418	0.00544815	0.00395914	0.0075251	0.00303569	0.00617042	0.00524532	0.00914915	0.00537625	0.00462404	0.00831632	0.00468146	0.00546722	0.0121997
resA@O5' resB@C5'	0.00118342	0.00459392	0.00447553	0.0073824	0.00422482	0.00913737	0.00421916	0.00780542	0.00607426	0.00788971	0.00202993	0.00665734	0.00630195	0.00860206	0.00327646	0.00301575	0.00931767	0.0066409	0.00531676	0.0114498
resA@O5' resB@C3'	0.00114042	0.00125686	0.00224127	0.0031059	0.00235863	0.00142606	0.00140764	0.00120965	0.00332683	0.00188137	0.00114306	0.0017616	0.00146961	0.00297716	0.00152664	0.00239432	0.00431596	0.00270983	0.0016919	0.00411985
resA@O5' resB@O5'	0.000523378	0.00269433	0.00341025	0.00511979	0.00286384	0.00426015	0.00456133	0.00745083	0.0041958	0.0062187	0.00194801	0.00695162	0.00704162	0.00528358	0.00296878	0.00252742	0.00698058	0.00406507	0.005454	0.0054007
resA@O5' resB@C1'	0.00178583	0.00443785	0.00365162	0.0071601	0.00648165	0.00517431	0.00451261	0.00586173	0.005631	0.00480362	0.00454897	0.00293653	0.00439305	0.00576905	0.00756003	0.00766031	0.005382	0.00402679	0.00443657	0.00596926
resA@O5' resB@N9	0.000983735	0.00108893	0.000357576	0.00156055	0.00285096	0.00223063	0.00161699	0.00222594	0.0015268	0.00115518	0.00217384	0.00107149	0.00236184	0.00404053	0.00138558	0.00222941	0.00291265	0.0011203	0.00036199	0.00287645
resA@O5' resB@N1	0.00936725	0.00865575	0.00324605	0.0100243	0.00891781	0.00663491	0.00827451	0.00988612	0.00519836	0.0033626	0.00459889	0.00472831	0.00456878	0.00746574	0.00650542	0.00426859	0.0075006	0.00547458	0.00609105	0.0092138
resA@C1' resA@N9	0.00823475	0.0166949	0.0137548	0.0236706	0.0188913	0.0182589	0.0187792	0.0180695	0.0221007	0.0161733	0.0145536	0.0163593	0.0203844	0.0154856	0.0143581	0.0155132	0.0143058	0.0138129	0.0231307	0.0219613
resA@C1' resA@N1	0.00176365	0.00449946	0.00431362	0.00635201	0.00618829	0.00596991	0.00628254	0.00537861	0.0060955	0.00313271	0.00476035	0.00386826	0.00361752	0.00409737	0.00279785	0.00268576	0.00462859	0.00414459	0.00292059	0.00506032
resA@C1' resB@P	0.00793195	0.0105652	0.0157628	0.0172104	0.0180578	0.0146788	0.0172473	0.0139657	0.0147586	0.0159427	0.0154119	0.0102069	0.0105451	0.0162432	0.0128534	0.0144432	0.00796882	0.0106222	0.0122452	0.0145931
resA@C1' resB@C5'	0.00287113	0.0101226	0.00981683	0.0125042	0.0116077	0.0122607	0.0118372	0.0206885	0.0131862	0.0109067	0.0066553	0.00960214	0.00979125	0.00772363	0.00870925	0.00854032	0.0147514	0.00927123	0.00975146	0.0115857
resA@C1' resB@C3'	0.00297778	0.0104015	0.00950949	0.0102881	0.0121515	0.0108103	0.012594	0.0106841	0.0116923	0.0103113	0.00750977	0.0103017	0.00920523	0.0100056	0.0108129	0.00769878	0.0111388	0.00709766	0.00732776	0.00796784
resA@C1' resB@O5'	0.00409328	0.00964216	0.00774071	0.00915084	0.0100005	0.0118473	0.0107265	0.0101727	0.0083089	0.00631447	0.00675021	0.0043387	0.00825965	0.00659517	0.0123985	0.00605229	0.00653666	0.00865059	0.00837589	0.00784964
resA@C1' resB@C1'	0.00462106	0.00728615	0.00865729	0.00536839	0.0073274	0.00626243	0.00793371	0.00801267	0.00892886	0.00803775	0.00664984	0.0062898	0.00454687	0.00591033	0.00702856	0.0293956	0.0134067	0.0065179	0.00316736	0.00662433
resA@C1' resB@N9	0.0088056	0.00742611	0.00997926	0.00919534	0.014825	0.0124393	0.0180173	0.0131024	0.0155132	0.0112437	0.0127598	0.0128808	0.00665942	0.0116963	0.0111447	0.0665936	0.0318635	0.0131266	0.0101823	0.0184934
resA@C1' resB@N1	0.0109785	0.00893524	0.00579091	0.0105301	0.00976079	0.013794	0.0109351	0.0142947	0.00878419	0.00690895	0.0188738	0.00733106	0.0176726	0.0196135	0.0191289	0.0129255	0.0101114	0.00894414	0.0135118	0.0291315
resA@N9 resA@N1	0.000871207	0.00308149	0.00498343	0.00389742	0.00587704	0.00575625	0.00433513	0.00544915	0.00735524	0.00552122	0.0037721	0.00493075	0.00389754	0.00618603	0.00374792	0.006189	0.00536116	0.00529077	0.00374129	0.00371095
resA@N9 resB@P	0.00222895	0.00859215	0.00859352	0.00934113	0.0131847	0.00951284	0.0103828	0.00932508	0.00711451	0.0109337	0.00816351	0.0111069	0.0134631	0.0144531	0.011876	0.0128533	0.00790547	0.00794651	0.00745986	0.0079572
resA@N9 resB@C5'	0.00254138	0.00600754	0.00524041	0.00579964	0.00792843	0.00676485	0.00784083	0.00718312	0.0050977	0.00721768	0.00874873	0.00575661	0.0056772	0.0112542	0.0049317	0.00544017	0.00691711	0.00706789	0.00571205	0.00638609
resA@N9 resB@C3'	0.000822495	0.00422472	0.00422096	0.00435985	0.00463944	0.00465622	0.00294993	0.00384474	0.00492164	0.00298477	0.00467749	0.00264446	0.00265946	0.0097943	0.00249927	0.00205117	0.00506992	0.00330296	0.00514815	0.00454735
resA@N9 resB@O5'	0.00189468	0.00577486	0.0060529	0.00639753	0.00821601	0.00659602	0.00639468	0.00785859	0.00657276	0.00692419	0.00663222	0.00730854	0.00715103	0.0076455	0.00899344	0.011885	0.00686085	0.00653424	0.00548285	0.0059557
resA@N9 resB@C1'	0.000753277	0.00336744	0.00378806	0.00312737	0.00614372	0.00508915	0.00449704	0.00305198	0.00361642	0.00291557	0.00349724	0.00331634	0.00359894	0.00411176	0.00278478	0.00413479	0.00259817	0.00413	0.00284887	0.00322746
resA@N9 resB@N9	0.00258115	0.00382361	0.00764573	0.00948656	0.00625144	0.00546934	0.0078341	0.00927177	0.0077043	0.00659452	0.00862523	0.00426829	0.00479949	0.00743148	0.0061121	0.0152689	0.00608876	0.00830864	0.00330751	0.0121119
resA@N9 resB@N1	0.00420965	0.0072999	0.00484978	0.0134667	0.00972692	0.0113208	0.00884908	0.0127514	0.00617157	0.0057178	0.0193949	0.0120813	0.0122917	0.0149188	0.0172504	0.0125587	0.00831293	0.00849651	0.00827537	0.0125994
resA@N1 resB@P	0.00339809	0.0108117	0.00871071	0.00941153	0.00757025	0.0082633	0.00751694	0.00656238	0.0105289	0.0177789	0.0545652	0.00902133	0.00820221	0.00663904	0.0135818	0.00634713	0.00985308	0.00600344	0.0044708	0.0111329
resA@N1 resB@C5'	0.00237666	0.00491264	0.00364978	0.00431088	0.00515348	0.00318234	0.00246972	0.00338461	0.00377981	0.00434414	0.00550385	0.00289158	0.0036856	0.00293714	0.00166603	0.00142046	0.00263174	0.00200912	0.00240949	0.00709912
resA@N1 resB@C3'	0.00210103	0.00541166	0.00346118	0.00454811	0.00262986	0.00442538	0.002225	0.00288441	0.00374713	0.00298718	0.0069316	0.00212088	0.00234302	0.00447953	0.00177595	0.00149114	0.00456643	0.0015575	0.00163727	0.00392129
resA@N1 resB@O5'	0.000988362	0.00455213	0.00369069	0.0027153	0.00455883	0.00296656	0.00250218	0.00408998	0.00377917	0.00441904	0.0116454	0.00248483	0.00347616	0.00348961	0.0024304	0.00308408	0.00186721	0.00201866	0.00128925	0.00202413
resA@N1 resB@C1'	0.00236746	0.00630202	0.00465634	0.00389338	0.00480771	0.00355628	0.005713	0.00444881	0.00881854	0.00662628	0.0117041	0.00512788	0.00388134	0.0053579	0.00294526	0.00340029	0.00551798	0.00285792	0.00190676	0.0050842
resA@N1 resB@N9	0.00589334	0.0112364	0.0123	0.0172028	0.0173421	0.0152698	0.0168336	0.0202771	0.0153374	0.0124494	0.0309546	0.00999736	0.0122284	0.0141602	0.0263989	0.0510929	0.0104365	0.0183594	0.0104195	0.0179309
resA@N1 resB@N1	0.0217071	0.0641084	0.0626756	0.0682241	0.0525995	0.0704014	0.128675	0.0529202	0.0759554	0.113103	0.044926	0.0782699	0.0824491	0.119187	0.104707	0.105126	0.143226	0.0674391	0.0752791	0.0962814
resB@P resB@C5'	0.0139169	0.0279917	0.0386516	0.0237349	0.0779148	0.0435745	0.0381431	0.0531315	0.0706819	0.040658	0.0871325	0.0758872	0.0263931	0.0292927	0.0769684	0.0733702	0.0634294	0.0503936	0.0165135	0.0218114
resB@P resB@C3'	0.00436236	0.014351	0.0121197	0.0147657	0.0187742	0.0166954	0.0184151	0.0178561	0.0158464	0.0140394	0.0181672	0.0126752	0.0120852	0.016681	0.0115836	0.0133079	0.0127672	0.0131713	0.0102752	0.010327
resB@P resB@O5'	0.00644088	0.0232151	0.0210069	0.0211909	0.0180643	0.0208076	0.0202923	0.0218578	0.0211611	0.0175727	0.0182092	0.0142272	0.0170505	0.012722	0.0145286	0.015175	0.0167583	0.014908	0.0230436	0.0183119
resB@P resB@C1'	0.00202991	0.0066685	0.00645253	0.006401	0.00723182	0.00485214	0.00413692	0.00675462	0.00664329	0.00627109	0.00531918	0.00396767	0.00521517	0.00872829	0.00393163	0.00328799	0.00792504	0.0037224	0.00417288	0.00568022
resB@P resB@N9	0.00259611	0.00762983	0.00955759	0.00991247	0.00991092	0.0107384	0.0140783	0.0104091	0.0169011	0.00859959	0.00816636	0.00669832	0.00507873	0.00796874	0.0165388	0.00831001	0.00847449	0.00930555	0.00783709	0.0111758
resB@P resB@N1	0.00335816	0.011	0.00973975	0.01161	0.00936115	0.00880951	0.0119284	0.0113525	0.00981748	0.00848265	0.00863806	0.00569101	0.00654811	0.00834542	0.00818939	0.00713482	0.00689457	0.011082	0.0126496	0.0117242
resB@C5' resB@C3'	0.00434917	0.016625	0.014992	0.0157493	0.0179782	0.0168893	0.0197749	0.0202824	0.0180187	0.0159049	0.0161551	0.0116408	0.0138115	0.0248989	0.0146194	0.0150534	0.0155093	0.0166217	0.0160456	0.0246985
resB@C5' resB@O5'	0.00958654	0.0239023	0.0381983	0.0304818	0.0439442	0.0291238	0.0291158	0.0377017	0.036186	0.0350515	0.0249326	0.0252737	0.030946	0.0639982	0.0270054	0.0256354	0.0546787	0.0398812	0.089086	0.107148
resB@C5' resB@C1'	0.00176817	0.00634532	0.00474412	0.00566353	0.00546995	0.00540273	0.00494949	0.0126184	0.00553975	0.00378083	0.00343523	0.00331159	0.00327855	0.00458802	0.00331515	0.00322053	0.00556677	0.00516758	0.0023466	0.00665333
resB@C5' resB@N9	0.00436013	0.00724483	0.00849041	0.00776774	0.01365	0.0091062	0.0118225	0.0165822	0.0169047	0.00937452	0.0140655	0.0068833	0.00625556	0.0087286	0.00812928	0.0200776	0.0135002	0.00824148	0.00762203	0.00819379
resB@C5' resB@N1	0.00235918	0.00946538	0.00917336	0.00876717	0.0088311	0.0119123	0.00816496	0.00906387	0.0106292	0.0050101	0.00690362	0.00612383	0.00524892	0.00828504	0.00825764	0.00559198	0.00761548	0.00876481	0.00966986	0.0119606
resB@C3' resB@O5'	0.00404842	0.0130037	0.0100291	0.0114749	0.0133787	0.0130802	0.0116962	0.0134352	0.0134957	0.0121204	0.00938939	0.00853962	0.00841999	0.00875678	0.010252	0.0136919	0.0081469	0.00848428	0.00878053	0.00988131
resB@C3' resB@C1'	0.00157656	0.00762288	0.0069996	0.00708871	0.00618235	0.0050864	0.00457702	0.00668775	0.00570942	0.00575393	0.00408243	0.00423305	0.00360142	0.00599816	0.00275346	0.00335132	0.00559553	0.00454845	0.00327202	0.00584919
resB@C3' resB@N9	0.00424398	0.0121925	0.0160234	0.0146325	0.0166053	0.0194136	0.0127796	0.0174531	0.0128654	0.0178836	0.0119308	0.0156815	0.014551	0.0186166	0.0179356	0.0150054	0.0184601	0.0168834	0.0135513	0.0175542
resB@C3' resB@N1	0.00154497	0.00937834	0.00794758	0.0104689	0.00919156	0.0110977	0.0090116	0.00990479	0.00790287	0.0086565	0.00592332	0.00820945	0.0079634	0.0109048	0.00424454	0.00467826	0.00605549	0.00538383	0.00638761	0.00988729
resB@O5' resB@C1'	0.00273281	0.00662777	0.00772517	0.00756265	0.00796893	0.00879195	0.00837023	0.00833265	0.00782176	0.00972203	0.00472947	0.00370095	0.00884284	0.0126238	0.0143197	0.0101707	0.0165518	0.00591109	0.00577538	0.00956936
resB@O5' resB@N9	0.00169174	0.00843264	0.00846558	0.00737399	0.0115952	0.0100724	0.0113664	0.0103683	0.0128615	0.00935913	0.0081045	0.00771461	0.00603393	0.00692183	0.00902577	0.00688702	0.00810388	0.00617564	0.00993024	0.00599767
resB@O5' resB@N1	0.00228552	0.00839649	0.00616306	0.00651096	0.0072226	0.00590708	0.00297706	0.00525756	0.00455091	0.00590914	0.00446392	0.00386636	0.00249606	0.00300522	0.00405053	0.00320742	0.00239106	0.00526112	0.00543606	0.00564879
resB@C1' resB@N9	0.0122245	0.0494824	0.0534466	0.0868893	0.0952314	0.0748235	0.0888399	0.0857691	0.0872048	0.0887601	0.14945	0.0745064	0.112807	0.165327	0.193521	0.162681	0.114431	0.113711	0.150243	0.113342
resB@C1' resB@N1	0.00310999	0.011681	0.00981509	0.0101424	0.0103249	0.00876086	0.00926058	0.00847919	0.0105019	0.00862304	0.00745996	0.00643062	0.00643271	0.00787021	0.0071004	0.0057012	0.00659477	0.00757199	0.00673881	0.0100523
resB@N9 resB@N1	0.00276654	0.0127848	0.00853933	0.00996896	0.0114965	0.00993522	0.00832977	0.0118289	0.00842393	0.00839302	0.00675876	0.00863224	0.00710015	0.00558424	0.00397058	0.00783284	0.00640561	0.0078266	0.00569648	0.00941453
shear	0.00486424	0.0128925	0.0143522	0.0241592	0.0206709	0.0227272	0.0175681	0.0378627	0.0160265	0.0177166	0.0103897	0.011396	0.0134338	0.0171031	0.0156486	0.017505	0.0175133	0.0135949	0.0189768	0.0243956
stretch	0.00130988	0.0113796	0.00787777	0.00999946	0.012216	0.0141671	0.0112483	0.0131944	0.0107898	0.00860851	0.0107392	0.0075826	0.0101263	0.0182787	0.01146	0.0065839	0.0135537	0.00935666	0.0181235	0.0099401
stagger	0.00245693	0.0141317	0.0137773	0.0102942	0.0161117	0.02036	0.0132396	0.016041	0.0174036	0.00960045	0.0138498	0.012812	0.0122114	0.0186485	0.00977867	0.0108376	0.0175455	0.0116517	0.0172897	0.0216672
shift	0.00413612	0.0145689	0.0145498	0.0141604	0.0162756	0.0155666	0.0220978	0.0193638	0.0189983	0.0185177	0.0172422	0.0157195	0.014875	0.0195221	0.0175802	0.0159083	0.0240628	0.0183077	0.032279	0.0237467
slide	0.00727742	0.0156176	0.0131294	0.0283312	0.0207256	0.0270979	0.0211303	0.0483231	0.018779	0.0210464	0.0277596	0.0153957	0.0242872	0.017684	0.0199374	0.0328175	0.015118	0.0143919	0.0147675	0.0212536
rise	0.00470893	0.0155008	0.0132101	0.013516	0.0130303	0.032582	0.0157078	0.0220979	0.0157231	0.0153441	0.0118047	0.0157777	0.00930778	0.0119196	0.0132138	0.016794	0.0153419	0.0217296	0.0125455	0.0233182
x-disp	0.0195934	0.0299606	0.0388167	0.0294774	0.0548065	0.0255619	0.0279621	0.0494346	0.0349648	0.0629478	0.0267413	0.0785164	0.0455276	0.0371394	0.0277905	0.0320038	0.0679475	0.0431084	0.0431337	0.0285196
y-disp	0.00226462	0.0130949	0.0105563	0.0102769	0.0129882	0.00980723	0.0123998	0.012011	0.0108478	0.0088892	0.00585023	0.00680292	0.00628134	0.00829293	0.00609523	0.00933179	0.0113581	0.00752232	0.00785715	0.0114212
h-rise	0.00361577	0.0125701	0.011662	0.010218	0.0125454	0.0122535	0.00747737	0.00959076	0.0122777	0.0115907	0.00996136	0.00650939	0.00667592	0.0180668	0.0181876	0.00832456	0.0107946	0.00978833	0.00728198	0.00962194
curvature	0.0129819	0.0378122	0.0439153	0.0253306	0.0526792	0.0387364	0.0448864	0.0619353	0.0502688	0.0722939	0.0612375	0.0689696	0.0496052	0.0975673	0.106713	0.120033	0.0987074	0.123112	0.0661445	0.138955
radius s-1	0.00327279	0.0119076	0.0108159	0.0107954	0.0102565	0.00900276	0.0112091	0.0092872	0.00852001	0.00788574	0.00614099	0.00666223	0.0100302	0.00774415	0.00773846	0.00506319	0.00635853	0.00606304	0.0103867	0.0105824
radius s-2	0.00402887	0.0135212	0.0120356	0.0126509	0.0173489	0.0157859	0.0149944	0.00997562	0.0168718	0.0135342	0.0092225	0.00942965	0.00886836	0.0102908	0.0145045	0.0119231	0.0106589	0.0123534	0.0151681	0.0160617
major groove	0.00315463	0.0144999	0.0178303	0.0130955	0.0145394	0.0137798	0.0167547	0.0153027	0.0142575	0.016872	0.0123251	0.0154383	0.0132746	0.01378	0.0110231	0.0113511	0.0155372	0.0228436	0.0242994	0.0187176
minor groove	0.00605275	0.0235868	0.0223476	0.0124587	0.0349448	0.0218437	0.0277922	0.0325943	0.0403032	0.0362369	0.0385405	0.0346503	0.0296568	0.0594725	0.12552	0.0378381	0.0520407	0.0444592	0.0526895	0.0444284
hbond_bp5	0.0111148	0.0641203	0.0272354	0.0391852	0.0965856	0.0833514	0.051947	0.0857563	0.0474384	0.0785818	0.0715305	0.107077	0.0878968	0.089499	0.0766999	0.0598716	0.0976475	0.0785706	0.0680404	0.052434
S_trans	0.00501875	0.016116	0.0189593	0.0182743	0.0219178	0.0162245	0.0204399	0.0227781	0.0169191	0.0257989	0.0267011	0.0119415	0.0227409	0.0413685	0.0159508	0.0145603	0.0180039	0.0148179	0.0185856	0.0208247
S_rot	0.00469381	0.0198791	0.0206398	0.0228565	0.0239212	0.0175076	0.0211142	0.0385929	0.0334793	0.0383072	0.0502891	0.0763979	0.0343696	0.0558429	0.0513419	0.0262144	0.0530529	0.0525766	0.0403108	0.0287951
S_vib	0.0132736	0.0292735	0.0275234	0.0484812	0.0342694	0.0317467	0.0407527	0.0298009	0.0274307	0.0232532	0.0211819	0.0263874	0.0394352	0.0333366	0.0383694	0.0294202	0.0275428	0.0338412	0.06564	0.0559811
Delta_S	0.00677315	0.0215168	0.0209777	0.0489505	0.023777	0.0222507	0.0365286	0.0228233	0.0279062	0.0197122	0.0149032	0.012803	0.0166038	0.0164173	0.0232159	0.0194723	0.0173406	0.0188874	0.0272887	0.0282881
E_vdw	0.0049175	0.016999	0.0126847	0.0230854	0.0141234	0.0147605	0.0172015	0.016109	0.0148467	0.00991082	0.00900835	0.011036	0.0142951	0.012793	0.0120176	0.0143014	0.0102878	0.0114945	0.0139146	0.010661
E_ele	0.00309031	0.00796308	0.00576126	0.00504392	0.00562423	0.00607438	0.00543131	0.0059826	0.00390967	0.00574205	0.00574292	0.00621252	0.00532084	0.0039975	0.00652977	0.00279979	0.00483825	0.00471612	0.0082439	0.00729067
E_gb	0.00150108	0.00522313	0.00423812	0.00320779	0.0054094	0.00463296	0.00382375	0.00405938	0.00390644	0.00254594	0.00346879	0.00453538	0.0036305	0.00266192	0.00330213	0.00215522	0.00203122	0.00224984	0.00496947	0.00451585
E_surf	0.024763	0.053917	0.124259	0.0932499	0.0878663	0.0715463	0.0970628	0.100739	0.096167	0.138853	0.0916985	0.104757	0.147929	0.192383	0.10245	0.131638	0.148472	0.111514	0.0805123	0.0759055
Delta_G_gas	0.000729321	0.00418655	0.00268879	0.00168792	0.00325074	0.00307533	0.00236156	0.00194605	0.00229645	0.00294012	0.00255845	0.0018903	0.00254824	0.00351696	0.00191887	0.00181996	0.00272196	0.0014577	0.0027459	0.00244838
Delta_G_solv	0.0010147	0.00162704	0.00341829	0.00139098	0.00180087	0.00111401	0.00149952	0.00129071	0.00135214	0.00123683	0.000791532	0.00112555	0.00130146	0.0017779	0.00136202	0.00177507	0.00114983	0.0016927	0.00238325	0.00227279
Delta_E	0.00462015	0.0173358	0.00964018	0.0143683	0.0242165	0.0330812	0.0257141	0.0432413	0.0134104	0.0456127	0.0414006	0.0437144	0.0402121	0.0150166	0.0154005	0.0147071	0.0342729	0.040514	0.0178626	0.0143007
Delta_G_binding	0.00255546	0.00794405	0.00676393	0.00616429	0.00966302	0.0219298	0.0141429	0.0311774	0.00894287	0.017798	0.016582	0.0258072	0.0154818	0.00706507	0.0105456	0.0097274	0.00749144	0.0380173	0.0119471	0.0071974
NT_ResA_VDW_dec	0.00952986	0.0301662	0.015943	0.0167475	0.0239257	0.0137475	0.0185218	0.020752	0.0157663	0.0150994	0.0112403	0.0183567	0.0312905	0.0160907	0.0319847	0.0162883	0.0237113	0.0144013	0.0328026	0.0191765
NT_ResA_ELE_dec	0.00214663	0.00750504	0.00443423	0.00428118	0.00554083	0.012858	0.00768557	0.0078792	0.00501107	0.0071145	0.00870919	0.0063015	0.00839837	0.00462627	0.0067787	0.00222328	0.00901506	0.0122163	0.00685239	0.0224338
NT_ResA_POL_dec	0.000270866	0.00547438	0.00235365	0.00181816	0.00412856	0.00524341	0.00262511	0.0032552	0.00141782	0.00307562	0.00336694	0.00133813	0.0022553	0.0016527	0.00194875	0.000384864	0.00263233	0.00211079	0.00274478	0.00315782
NT_ResA_NPOL_dec	0.000124259	0.00483045	0.00557839	0.00227013	0.00474175	0.00409506	0.00302484	0.00391124	0.00413008	0.00444947	0.0145552	0.00242657	0.00196733	0.0031625	0.00250458	0.0012467	0.00122043	0.00237552	0.00270069	0.00263158
NT_ResA_TOT_dec	0.00379772	0.0201696	0.00918379	0.0168018	0.0264747	0.0375865	0.0383024	0.0168384	0.0199374	0.03558	0.0416121	0.0206189	0.0816003	0.0177595	0.0383068	0.014463	0.0141936	0.0186797	0.0142808	0.0117977
NT_ResB_VDW_dec	0.00147853	0.0131104	0.00900081	0.00797733	0.00884149	0.0115246	0.00940727	0.00785239	0.00650921	0.0076483	0.00977555	0.00563031	0.0121867	0.0203436	0.0244359	0.00685597	0.0117901	0.00898354	0.0168791	0.0128236
NT_ResB_ELE_dec	0.00226431	0.0108732	0.00909077	0.00543126	0.0103693	0.00755887	0.0068072	0.00858983	0.0051121	0.00573962	0.00627119	0.00847567	0.00882028	0.00556336	0.007257	0.00697769	0.00934022	0.007654	0.0111132	0.0102049
NT_ResB_POL_dec	0.00176693	0.00759163	0.00608072	0.00541027	0.00727492	0.00558312	0.00574136	0.00539584	0.0032703	0.00477224	0.00336598	0.00610635	0.0041965	0.00256759	0.005127	0.00294753	0.00463792	0.00472915	0.00485492	0.00389924
NT_ResB_NPOL_dec	0.00241936	0.0097206	0.0073778	0.0129446	0.00726314	0.00728663	0.00657532	0.00532189	0.00505061	0.00584534	0.00702286	0.00533776	0.00581028	0.0055437	0.00546009	0.00499788	0.00400578	0.0038038	0.00695572	0.00537436
NT_ResB_TOT_dec	0.00822218	0.0209207	0.0155059	0.0136282	0.0306613	0.0159827	0.0565769	0.0441428	0.0525675	0.0359613	0.0398831	0.0636302	0.0542956	0.0200926	0.0439625	0.0946916	0.0556368	0.0369669	0.0318102	0.0322255
SC_ResA_VDW_dec	0.00581118	0.01061	0.00613889	0.00659204	0.0086114	0.00427496	0.00681205	0.00545714	0.0056384	0.00433532	0.00360935	0.00346015	0.0107803	0.00415617	0.0085643	0.00286881	0.00538579	0.00986544	0.0112327	0.0067983
SC_ResA_ELE_dec	0.00197513	0.00620205	0.00329372	0.00448809	0.00565159	0.00446846	0.00259343	0.0054224	0.00291454	0.00433738	0.00678197	0.00386287	0.00538862	0.00427796	0.00422513	0.00232663	0.00380749	0.00958137	0.00904986	0.00772701
SC_ResA_POL_dec	0.000317927	0.00329669	0.00308854	0.00201193	0.00421137	0.00470618	0.00139576	0.00391944	0.00279717	0.00345525	0.00472006	0.00167877	0.00424452	0.00352703	0.00241765	0.000727277	0.00153051	0.00429719	0.00610358	0.00205463
SC_ResA_NPOL_dec	0.000402599	0.00213654	0.0017849	0.000365893	0.00271085	0.000880513	0.000492164	0.00132898	0.000818058	0.000436794	0.0512305	0.000594865	0.000111616	0.00115995	0.000991828	0.000170417	0.000145142	0.00218695	0.000761504	0.000947029
SC_ResA_TOT_dec	0.00373878	0.0108366	0.00651031	0.0080063	0.0175765	0.0180377	0.0149078	0.0120939	0.00954679	0.016317	0.0204601	0.0167385	0.0347195	0.00761823	0.0188382	0.00711672	0.00640748	0.020317	0.0062387	0.00749663
SC_ResB_VDW_dec	0.000646926	0.00528185	0.00683847	0.00532349	0.00569329	0.00658251	0.00386096	0.00427688	0.00454984	0.00573328	0.0395177	0.00326031	0.00529003	0.00934535	0.00565721	0.00223323	0.00460861	0.00604999	0.0100985	0.00673654
SC_ResB_ELE_dec	0.00369424	0.0128114	0.0100852	0.0114338	0.00858585	0.00861698	0.0103353	0.00921879	0.00893064	0.00617087	0.00542565	0.00821121	0.00785288	0.00610837	0.0119148	0.00886462	0.00572897	0.00848171	0.00817969	0.0111175
SC_ResB_POL_dec	0.0028164	0.0103659	0.0105652	0.00869981	0.00781113	0.00740725	0.00816621	0.00836978	0.00715622	0.00511134	0.00487179	0.0058769	0.00558878	0.00424322	0.00685352	0.00420356	0.00760414	0.00592226	0.00774844	0.00754241
SC_ResB_NPOL_dec	0.0016511	0.00596606	0.005765	0.00788387	0.0063376	0.00457818	0.00546117	0.0072436	0.00420168	0.00504197	0.00326112	0.00282347	0.00496068	0.00414144	0.0034613	0.00353976	0.00279663	0.00745088	0.00457685	0.00530425
SC_ResB_TOT_dec	0.00359073	0.0112406	0.0108335	0.00895861	0.0136558	0.00974155	0.018674	0.0277258	0.0298842	0.0165032	0.0309727	0.026316	0.0227632	0.0110776	0.027633	0.0310708	0.0208025	0.0465475	0.0145145	0.0162502
BB_ResA_VDW_dec	0.00343019	0.00975915	0.0106169	0.0100652	0.0106304	0.00839321	0.0117997	0.0183433	0.00854682	0.00793305	0.0106555	0.012905	0.0106104	0.0108405	0.0125996	0.00674882	0.00761965	0.0111883	0.0206296	0.0135067
BB_ResA_ELE_dec	0.00214663	0.0107583	0.0116901	0.0118449	0.0108012	0.00862678	0.00704035	0.00913422	0.0107006	0.00839038	0.00863334	0.00753376	0.00608101	0.00441625	0.00732342	0.00663016	0.00653187	0.00771082	0.00689161	0.00856725
BB_ResA_POL_dec	0.00344218	0.00570355	0.00702703	0.0045143	0.0051884	0.00677307	0.00622305	0.00369219	0.00639298	0.00431751	0.00450019	0.00416457	0.00253468	0.00328759	0.00333756	0.0228575	0.00343686	0.00332693	0.00352904	0.00578284
BB_ResA_NPOL_dec	0.00314812	0.0119863	0.0151014	0.0110574	0.0136288	0.013389	0.0138333	0.010445	0.0155918	0.0122203	0.00983727	0.0125086	0.00727962	0.00940164	0.0195964	0.0182918	0.0176845	0.0149781	0.00888002	0.0102504
BB_ResA_TOT_dec	0.00189045	0.00964391	0.0110003	0.00951763	0.0155766	0.015237	0.0157025	0.0215732	0.0121198	0.0128445	0.0199325	0.0189761	0.0194236	0.0179551	0.0195982	0.0164256	0.0314659	0.0282045	0.0167765	0.0152766
BB_ResB_VDW_dec	0.000927743	0.00751457	0.00724354	0.00311514	0.00480274	0.00421576	0.00182477	0.00388868	0.00414078	0.00303622	0.00404246	0.00864099	0.00135983	0.00314596	0.00350264	0.00259112	0.00347623	0.00616708	0.00393351	0.00326765
BB_ResB_ELE_dec	0.00543646	0.0190482	0.0162802	0.0177713	0.0190016	0.0150402	0.0208811	0.015046	0.0178339	0.0160194	0.0174145	0.013442	0.018281	0.0166087	0.0184978	0.00951102	0.0121314	0.0235644	0.0216074	0.0172316
BB_ResB_POL_dec	0.00387069	0.0113081	0.0108791	0.00916466	0.00769648	0.0108581	0.0127928	0.00822712	0.0104954	0.00925646	0.00609506	0.00776276	0.00909316	0.00710757	0.00790326	0.00446625	0.0067642	0.0101259	0.010369	0.00888228
BB_ResB_NPOL_dec	0.00360257	0.0167033	0.0127639	0.0125797	0.0127206	0.0141631	0.0137206	0.0177937	0.0126781	0.00879197	0.00802908	0.0129565	0.00873464	0.0114441	0.0157988	0.0113676	0.0154149	0.0127685	0.0119004	0.0162063
BB_ResB_TOT_dec	0.00323813	0.0141789	0.0137282	0.0114145	0.0152079	0.0147974	0.0167508	0.0121225	0.0133333	0.0158146	0.0175405	0.0105143	0.0117359	0.00750335	0.00833749	0.00758518	0.00877277	0.0107681	0.00759538	0.0116123
delta S1_sin	0.00121109	0.00622898	0.00797301	0.00289677	0.0123999	0.00621996	0.00410822	0.00814865	0.00625308	0.00235986	0.00984288	0.00919777	0.00365601	0.00784035	0.00589153	0.0075552	0.00368678	0.00844656	0.00447028	0.00354673
zeta S1_sin	0.00108745	0.00371125	0.00285088	0.00130099	0.00388326	0.00256099	0.00161346	0.00267147	0.00440328	0.0018858	0.00408795	0.004821	0.000871349	0.00290414	0.00152785	0.00295012	0.00119983	0.00346701	0.00160732	0.00146282
alpha S2_sin	0.00463271	0.0207701	0.0171948	0.0115663	0.0311312	0.020143	0.0200354	0.0202943	0.0201538	0.0208503	0.0136633	0.0219968	0.0238928	0.0244964	0.0355879	0.0286288	0.0265049	0.0307563	0.0231705	0.0266485
alpha S2_cos	0.00399344	0.00829839	0.00782842	0.00707107	0.0126904	0.00891189	0.00875838	0.00783174	0.010112	0.00907488	0.00554669	0.0114208	0.0117122	0.013543	0.0157902	0.0141639	0.0142231	0.0117615	0.00936678	0.0135406
beta S2_sin	0.00624784	0.0180344	0.0151021	0.0147043	0.0130189	0.0145012	0.0128448	0.0113222	0.0163435	0.0147755	0.0099875	0.0108185	0.0113582	0.0132226	0.0137876	0.0142459	0.00799104	0.011963	0.00832159	0.0113654
gamma S2_sin	0.00282123	0.0195679	0.0177296	0.0152243	0.0217799	0.0211467	0.0312131	0.0293948	0.0200199	0.0256924	0.0247085	0.0192579	0.0267869	0.0241547	0.0494503	0.0283799	0.0259287	0.0359794	0.0285382	0.0415888
delta S2_sin	0.00365204	0.0237226	0.0105854	0.0153721	0.0174288	0.0200646	0.026717	0.0187724	0.0198459	0.0143148	0.0139171	0.0169764	0.0188574	0.0136561	0.0278388	0.017325	0.016204	0.0241439	0.0258633	0.0182456
delta S2_cos	0.00339407	0.0121011	0.00643835	0.0105819	0.0100937	0.00761483	0.0145708	0.00739792	0.00984466	0.00624971	0.00602628	0.00921128	0.00943275	0.00783332	0.0187325	0.00854885	0.00498595	0.00853901	0.0119515	0.0103344
epsilon S2_sin	0.00365059	0.014083	0.00582985	0.00746566	0.00955852	0.0119529	0.011132	0.0160415	0.00829319	0.0136827	0.00724878	0.0175515	0.0109893	0.00582431	0.0146666	0.0121319	0.0146272	0.00943067	0.00823173	0.0133797
epsilon S2_cos	0.00230049	0.0080209	0.00220702	0.00339078	0.00232429	0.00592469	0.00571625	0.00602088	0.00553593	0.00662372	0.00576932	0.00961725	0.00562147	0.00212786	0.0084917	0.00556529	0.00330259	0.00487953	0.00416757	0.00533065
zeta S2_sin	0.00523348	0.0198503	0.0109135	0.0263366	0.0164115	0.0274413	0.0280046	0.0156015	0.0220611	0.0136231	0.0126345	0.0113111	0.0157705	0.0128747	0.0287432	0.0158488	0.0123241	0.0141198	0.0200727	0.0187645
ang:resA@P resA@C5' resA@C3'_sin	0.00132718	0.00618006	0.00731221	0.00390527	0.008478	0.0063324	0.00405595	0.00749376	0.00681119	0.00386999	0.00875714	0.0115027	0.00635253	0.00644848	0.00701734	0.00810068	0.00228857	0.00730615	0.00486124	0.00280378
ang:resA@C5' resA@C3' resA@P_sin	0.000788018	0.00324308	0.00625026	0.00337733	0.00704539	0.0046582	0.00462973	0.00709701	0.00471676	0.0035401	0.0058681	0.00520493	0.00431367	0.00266323	0.00180391	0.00964801	0.00154143	0.00408485	0.00307954	0.00229411
ang:resB@N9 resB@C1' resB@O5'_sin	0.00671011	0.0174225	0.0153547	0.0116986	0.0163344	0.0119268	0.0134613	0.0152918	0.0178758	0.0156171	0.0153212	0.0243963	0.0113085	0.00877246	0.0175283	0.00882651	0.0115265	0.0151849	0.00847456	0.0112238
ang:resB@N9 resB@C1' resB@O5'_cos	0.00266993	0.0127593	0.00680895	0.016893	0.0109512	0.0158126	0.0143923	0.0216952	0.0107006	0.00964104	0.0154107	0.0139616	0.0262604	0.0149864	0.0139499	0.0105497	0.0103685	0.00968534	0.0205286	0.0193736
ang:resB@C1' resB@O5' resB@N9_sin	0.00243749	0.0183973	0.0160482	0.0258985	0.0282536	0.01969	0.0194756	0.02126	0.0210327	0.0208118	0.0217139	0.0298006	0.0224405	0.0180972	0.0228043	0.0217101	0.0170342	0.0185095	0.0166813	0.0131151
ang:resB@C1' resB@O5' resB@N9_cos	0.0036421	0.0107349	0.0121076	0.012202	0.010852	0.0127225	0.00842714	0.0170152	0.00960321	0.00595077	0.00609726	0.00868864	0.0053104	0.0114262	0.0100753	0.0084503	0.00994494	0.0107412	0.0128958	0.0116572
ang:resB@O5' resB@N9 resB@C1'_sin	0.00306149	0.0129283	0.0159916	0.0119925	0.0112087	0.00950847	0.0106298	0.0127775	0.0136542	0.0103359	0.00841701	0.00652033	0.00646078	0.00517215	0.0120281	0.00863836	0.00675571	0.00952915	0.0128977	0.0093231
ang:resB@O5' resB@N9 resB@C1'_cos	0.0109171	0.025177	0.0481765	0.0777436	0.0403366	0.0492998	0.0575941	0.059318	0.0515018	0.0421229	0.0557297	0.0340941	0.0542265	0.0850468	0.0678045	0.0784199	0.0494505	0.0576521	0.0784264	0.0645871
ang:resB@C1' resB@O5' resB@C3'_sin	0.00224069	0.0108833	0.0186624	0.00797527	0.0115027	0.0125231	0.0141124	0.0141716	0.0177692	0.0126259	0.0140802	0.0147416	0.0110769	0.0228397	0.0140472	0.0120437	0.0178205	0.0218574	0.066485	0.0406636
ang:resB@C1' resB@O5' resB@C3'_cos	0.0139973	0.0425	0.0475066	0.0270715	0.0689458	0.0419756	0.0520135	0.0366446	0.0674396	0.0595545	0.0363849	0.0670183	0.0626178	0.107917	0.133117	0.0732491	0.0620431	0.0827923	0.0841121	0.0651899
ang:resB@O5' resB@C3' resB@C1'_sin	0.00243047	0.0109469	0.0103221	0.00665935	0.00740151	0.00769531	0.00656409	0.00603539	0.00875851	0.00821425	0.00638418	0.0114599	0.00372928	0.00197986	0.00455084	0.00389649	0.00533381	0.00497334	0.00397392	0.00725061
ang:resB@O5' resB@C3' resB@C1'_cos	0.00123057	0.00645391	0.00881612	0.00377198	0.00469863	0.00787052	0.00400826	0.00570087	0.00741865	0.00462785	0.00651397	0.00396017	0.00283021	0.00345917	0.00477264	0.00380477	0.00353884	0.00583123	0.00218912	0.00517438
ang:resB@C3' resB@C1' resB@O5'_sin	0.00222089	0.00942248	0.0133452	0.00885166	0.0110677	0.0110917	0.00798888	0.00953299	0.010798	0.00893325	0.00931085	0.00514645	0.0109462	0.0134264	0.00932923	0.0118234	0.0060601	0.0116744	0.00661547	0.00985418
ang:resB@C3' resB@C1' resB@O5'_cos	0.00316391	0.00936544	0.0106529	0.00803958	0.00893136	0.00779499	0.00559703	0.00599565	0.00848618	0.00991906	0.00611082	0.0040159	0.00511407	0.00625609	0.00412076	0.00443233	0.00596591	0.00651726	0.00527849	0.0064329
ang:resB@C3' resB@C5' resB@O5'_sin	0.00396724	0.0123016	0.00951277	0.00799288	0.0077892	0.00999117	0.00872065	0.00976364	0.0101782	0.00634978	0.0065096	0.00614708	0.00641835	0.00469647	0.0086348	0.00566739	0.00479093	0.00673403	0.00823271	0.00647451
ang:resA@C5' resA@C3' resA+@P_cos	0.00353143	0.0104503	0.0150091	0.00948227	0.0166826	0.0141919	0.0113906	0.0159101	0.0181961	0.0166273	0.0166132	0.0184681	0.0181587	0.0262197	0.0331222	0.0194269	0.021025	0.0182163	0.0141422	0.0111601
ang:resB-@C3' resB@P resB@C5'_cos	0.00212986	0.00406566	0.00601144	0.00549767	0.0068293	0.00751623	0.00906402	0.0069737	0.0070252	0.00813178	0.00584239	0.00714631	0.00871335	0.0113634	0.0158469	0.00993868	0.0123127	0.0084991	0.00652271	0.0046003
dih:resA@C5' resA@P resA@O5' resA@C3'_sin	0.00305844	0.0135378	0.0179527	0.00971505	0.0163271	0.0200001	0.0181609	0.0218772	0.0212109	0.0142673	0.0207855	0.0161015	0.0128546	0.0413322	0.0240782	0.0148524	0.0271229	0.0268241	0.0565036	0.0340821
dih:resB@C1' resB@N9 resB@C3' resB@O5'_sin	0.00121948	0.00802685	0.00872669	0.00436682	0.00381536	0.00590622	0.00353086	0.00663892	0.00826281	0.00272438	0.00447336	0.00544591	0.00216794	0.00305572	0.00440067	0.00521649	0.0044356	0.0049011	0.00508673	0.00412201
dih:resB@C1' resB@N9 resB@C3' resB@O5'_cos	0.000660528	0.0022001	0.00371166	0.00250311	0.00149126	0.00206329	0.00132112	0.00417925	0.00259769	0.000757328	0.00185672	0.00192437	0.00191185	0.00130983	0.00127444	0.00167013	0.00231245	0.00214412	0.00289064	0.00274297
dih:resB@C1' resB@O5' resB@C3' resB@C5'_sin	0.00398652	0.0143668	0.0136012	0.0133954	0.0117794	0.014164	0.0140419	0.0123154	0.017973	0.00982017	0.00945245	0.0115454	0.0114981	0.00792486	0.014233	0.0110134	0.00953637	0.0140114	0.0122883	0.0193619
dih:resB@O5' resB@C1' resB@C5' resB@C3'_sin	0.00143058	0.00836506	0.0103436	0.00617769	0.0105832	0.0122894	0.00842053	0.0109217	0.0116697	0.00637877	0.00646037	0.00748951	0.00593651	0.00632971	0.0139358	0.00735527	0.0281372	0.0102795	0.0120922	0.0227266
dih:resB@O5' resB@C1' resB@C5' resB@C3'_cos	0.00074202	0.0046826	0.00472193	0.00298013	0.00280101	0.00527608	0.00247992	0.00502567	0.00830017	0.00219751	0.00246401	0.00524699	0.00230124	0.00324371	0.0068078	0.00410375	0.010641	0.00555199	0.00543622	0.00980181
phase_ResB_sin	0.000596612	0.00316568	0.00688773	0.0020203	0.00297828	0.00657375	0.00123956	0.00378624	0.00699448	0.00147748	0.00189084	0.00477735	0.00191673	0.00299648	0.0044649	0.00262299	0.00149864	0.00472491	0.00530397	0.00254846
phase_ResB_cos	0.000724645	0.0013897	0.0030586	0.00148266	0.000813825	0.001904	0.000986229	0.0018215	0.00234276	0.000881164	0.00114685	0.001322	0.000798568	0.000936243	0.002715	0.0017115	0.000635638	0.00128788	0.0011764	0.0011679
delta_ResB_sin	0.000256098	0.00170537	0.00302348	0.00170365	0.00107048	0.00154603	0.000497464	0.0012326	0.00249804	0.000440916	0.000647918	0.000164225	0.00134972	5.48351e-05	0.000133206	0.00137419	0.00167257	0.000734409	0.000988538	0.000607891
delta_ResB_cos	0.00012926	0.000664736	0.00156596	0.00107329	0.000975322	0.000469194	0.000804278	0.00110343	0.00188234	0.000457856	0.000270765	0.000269039	0.000296157	0.00024075	0.000161035	0.000733341	0.000120292	0.000231109	0.000258168	4.46184e-05
epsilon_ResB_sin	0.00265522	0.00729086	0.00915398	0.00528513	0.00590465	0.00664025	0.00553628	0.00521814	0.00528564	0.00540153	0.00417966	0.00505709	0.00459498	0.00413222	0.0049235	0.00453628	0.00355323	0.00561111	0.0086033	0.00789162
zeta_ResB_sin	0.000437659	0.00339729	0.00748422	0.00212943	0.00334642	0.00460721	0.00233995	0.00342122	0.00423918	0.00185766	0.00352839	0.00212625	0.00177195	0.00182882	0.00298996	0.00243657	0.00384733	0.00298453	0.00323045	0.0037071
zeta_ResB_cos	0.000221039	0.00114301	0.00313253	0.00167463	0.00127115	0.00198148	0.00111765	0.00181829	0.00216736	0.000675996	0.00173262	0.00183856	0.00135046	0.000587945	0.00263494	0.00161499	0.00255559	0.00197489	0.00446844	0.000576682
chi_ResB_cos	0.00210955	0.00590228	0.00838976	0.00511017	0.00574313	0.00617803	0.00291856	0.0112116	0.00676653	0.00258756	0.00546987	0.00405092	0.00329322	0.00394087	0.00709893	0.00757567	0.00331798	0.0041506	0.00455006	0.00342044
baseflip_rna_2_sin	0.00383307	0.0108848	0.0208663	0.0179555	0.0142256	0.01436	0.012375	0.0306908	0.0146047	0.0124205	0.0141441	0.0139426	0.0175083	0.0175879	0.0101714	0.0125969	0.0105892	0.0162493	0.0244419	0.023349
baseflip_rna_2_cos	0.00309754	0.0062942	0.0111118	0.00705295	0.00653195	0.00764652	0.00496098	0.0132512	0.00563008	0.00802563	0.00755405	0.00471067	0.00484856	0.00924516	0.00440004	0.00738606	0.00555585	0.00640329	0.00979604	0.0271018
baseflip_dna_1_cos	0.00307729	0.0138644	0.019737	0.00955563	0.00863039	0.00944748	0.00757435	0.0100807	0.0151193	0.011014	0.00905353	0.0073841	0.00593585	0.00564371	0.00672925	0.008192	0.0155542	0.00612003	0.00652463	0.0107813

## Sheet: TC
	Position_1	Position_2	Position_3	Position_4	Position_5	Position_6	Position_7	Position_8	Position_9	Position_10	Position_11	Position_12	Position_13	Position_14	Position_15	Position_16	Position_17	Position_18	Position_19	Position_20
resA@P resA@C5'	0.0558504	0.0153513	0.0107224	0.019096	0.0114673	0.0112606	0.0164516	0.0116033	0.0126291	0.0191478	0.00642501	0.0122301	0.0138469	0.00551171	0.0133295	0.0113512	0.00967703	0.00974772	0.0118483	0.017047
resA@P resA@C3'	0.117984	0.0171326	0.00925266	0.0124555	0.0100272	0.0121862	0.0188535	0.0278327	0.0112817	0.0232192	0.0177289	0.00907946	0.0256291	0.00870999	0.0176988	0.00881323	0.0145812	0.015549	0.0264643	0.0153139
resA@P resA@O5'	0.0202284	0.0178226	0.0158026	0.01848	0.0148036	0.0168508	0.0191166	0.0201468	0.0163886	0.018544	0.0115244	0.0174591	0.015182	0.0108864	0.0155574	0.0167356	0.0103707	0.00945941	0.0135871	0.0140843
resA@P resA@C1'	0.0143412	0.0150006	0.0106275	0.013673	0.0113732	0.0122602	0.014899	0.016895	0.01174	0.015362	0.00785912	0.0143025	0.0151939	0.00586035	0.0108571	0.0134374	0.0103586	0.0114402	0.0116406	0.015225
resA@P resA@N9	0.00750345	0.00823623	0.00541986	0.00634203	0.00776547	0.00466013	0.00732936	0.0107054	0.00697978	0.00800752	0.00359829	0.0109772	0.0109478	0.00417592	0.0069876	0.00640557	0.00752062	0.00576882	0.0102461	0.00837502
resA@P resA@N1	0.00654769	0.0104301	0.00895472	0.0121066	0.00741672	0.00580241	0.0114297	0.00681361	0.00849551	0.00856689	0.0039649	0.0070832	0.00893208	0.00279033	0.00740674	0.00909842	0.00875165	0.00696369	0.00609882	0.0111109
resA@P resB@P	0.0260012	0.0127181	0.0106125	0.0164127	0.0100307	0.01091	0.012779	0.0116846	0.0104453	0.0129257	0.00594282	0.0122956	0.0141341	0.00709809	0.010901	0.0103275	0.0152097	0.0126831	0.020114	0.0150474
resA@P resB@C5'	0.0043885	0.0145293	0.0156286	0.0202762	0.0133406	0.0201438	0.0181497	0.0276225	0.0169179	0.027338	0.0129026	0.0199999	0.0319394	0.011155	0.0258967	0.0204623	0.0270331	0.0217887	0.0234963	0.0220591
resA@P resB@C3'	0.0047904	0.00745513	0.00700858	0.00943741	0.00983654	0.00382324	0.00956898	0.00963213	0.00734789	0.00856686	0.00472805	0.00896107	0.0130649	0.00635064	0.00901937	0.00700413	0.00720449	0.00741201	0.00818054	0.0102093
resA@P resB@O5'	0.0036505	0.00949723	0.00599019	0.00858773	0.00740355	0.00679777	0.00873972	0.0128284	0.00692149	0.01103	0.00438302	0.00912329	0.0120612	0.00570708	0.00963458	0.00785288	0.00982541	0.0109532	0.0114666	0.0135805
resA@P resB@C1'	0.0110292	0.00668363	0.00686064	0.0103934	0.00400297	0.00358732	0.0040125	0.00431131	0.0043529	0.00559161	0.0025683	0.00322295	0.00492875	0.00293696	0.00375302	0.00496468	0.0040847	0.00337256	0.00256589	0.00298828
resA@P resB@N9	0.00659899	0.00783231	0.0064225	0.0369924	0.0111429	0.00718473	0.0133647	0.0201072	0.00870399	0.0124527	0.00981087	0.00647179	0.0179195	0.00802205	0.0346829	0.0233973	0.00885231	0.00901404	0.00799916	0.0103973
resA@P resB@N1	0.00643814	0.0139641	0.0108046	0.0136549	0.00954373	0.00878739	0.0172527	0.0138904	0.00892171	0.00823213	0.00773284	0.0102598	0.00997198	0.00539493	0.0176887	0.0147668	0.00690232	0.0118113	0.0118731	0.0128909
resA@C5' resA@C3'	0.00189868	0.00875407	0.00671494	0.011016	0.0114902	0.00896172	0.011305	0.00652056	0.00690242	0.0106668	0.0058218	0.00844563	0.0140052	0.0059177	0.00859792	0.00485125	0.00387011	0.00761128	0.00937577	0.00888559
resA@C5' resA@O5'	0.118946	0.0225297	0.0255245	0.0243085	0.016343	0.018472	0.0194891	0.0283177	0.0233479	0.0195055	0.0155793	0.0182792	0.0148031	0.016483	0.0219599	0.0205169	0.0216467	0.0134575	0.0190209	0.0274506
resA@C5' resA@C1'	0.00189976	0.00634673	0.00430035	0.00541286	0.00398953	0.00421203	0.00505671	0.00534238	0.00407203	0.00454416	0.00284913	0.00416798	0.00379236	0.00304407	0.00354445	0.00423816	0.00485828	0.00343041	0.00373093	0.00312751
resA@C5' resA@N9	0.00141233	0.00513524	0.00269789	0.00323613	0.00321926	0.00299071	0.00397364	0.00481497	0.00312094	0.00452436	0.00198054	0.00408817	0.00252179	0.00218732	0.00271488	0.00262261	0.0031295	0.00274795	0.00164351	0.00170484
resA@C5' resA@N1	0.00282611	0.00754775	0.00785646	0.00929449	0.00524535	0.00435031	0.00415079	0.00455304	0.00481978	0.00829206	0.00239806	0.00459891	0.00495177	0.00196869	0.00319986	0.00226195	0.00366377	0.00329509	0.00394758	0.00434858
resA@C5' resB@P	0.00271595	0.0109148	0.00821046	0.0138065	0.00985413	0.00897125	0.0150599	0.0128193	0.0110054	0.0114789	0.00640046	0.0113786	0.0175297	0.00711199	0.0131594	0.00896564	0.0106108	0.0121664	0.0103324	0.0112207
resA@C5' resB@C5'	0.00257303	0.0105784	0.0113065	0.0166116	0.0131462	0.0143008	0.0128314	0.0178018	0.0131067	0.0164392	0.00837478	0.0122457	0.0150189	0.00524716	0.0116379	0.0109051	0.0120759	0.0114789	0.00951467	0.0118194
resA@C5' resB@C3'	0.00220943	0.00758853	0.00951252	0.0104977	0.00724462	0.00865107	0.0082308	0.00883575	0.00900653	0.00934075	0.00537588	0.00617069	0.00628994	0.00332624	0.0065166	0.00715223	0.00921269	0.00731903	0.00523757	0.00658854
resA@C5' resB@O5'	0.00198141	0.00516956	0.00498036	0.00462807	0.00405744	0.00335514	0.00664846	0.00727431	0.00470988	0.00781149	0.00353025	0.00584505	0.00678062	0.00230275	0.00620031	0.00527141	0.0066638	0.00499717	0.00597437	0.00524719
resA@C5' resB@C1'	0.00267342	0.00545932	0.00648477	0.00808463	0.00642577	0.00426577	0.00646245	0.00598136	0.00803051	0.00569527	0.0031313	0.00575508	0.00512915	0.00201525	0.0058169	0.0100562	0.00456003	0.00483109	0.00290067	0.00543503
resA@C5' resB@N9	0.0028115	0.00873176	0.00426154	0.0117408	0.00562648	0.00515573	0.0137114	0.00893279	0.00832381	0.00835423	0.00306109	0.00690716	0.0100711	0.00309274	0.00950615	0.0116437	0.00527718	0.00618134	0.0056104	0.00804826
resA@C5' resB@N1	0.0370943	0.0115262	0.0154391	0.0184481	0.019668	0.0091662	0.0175769	0.0184846	0.0126921	0.011851	0.0188336	0.015507	0.0311674	0.0138609	0.0122809	0.0148936	0.00731504	0.0128754	0.0184835	0.0184603
resA@C3' resA@O5'	0.0239068	0.0134249	0.00777557	0.010581	0.0121493	0.00959946	0.0172344	0.0163666	0.014292	0.0128057	0.0114082	0.00755219	0.0124867	0.0238027	0.0195353	0.00501345	0.0109908	0.0138941	0.0184745	0.0137045
resA@C3' resA@C1'	0.0101723	0.0118141	0.0143042	0.0136652	0.0104134	0.0104479	0.0107356	0.00993005	0.0131358	0.0128818	0.0109367	0.00824884	0.0107362	0.0173811	0.0119899	0.00831764	0.0113499	0.00908342	0.0160759	0.0143253
resA@C3' resA@N9	0.00150081	0.00690155	0.0080539	0.00921705	0.00719483	0.00959314	0.0107047	0.00682558	0.0071292	0.00650808	0.0073909	0.00621176	0.0061379	0.0100225	0.0138582	0.00700691	0.00976988	0.0108475	0.0154081	0.0116012
resA@C3' resA@N1	0.00159919	0.0117425	0.0074857	0.00824363	0.00884265	0.00751696	0.01707	0.00820647	0.00885075	0.00845209	0.00554472	0.00743728	0.00667826	0.00400389	0.00895871	0.00670491	0.00820643	0.00811232	0.00934996	0.00973099
resA@C3' resB@P	0.0014333	0.00351939	0.00214604	0.00301508	0.00523975	0.0069626	0.00438199	0.00764469	0.00377611	0.00684841	0.00240458	0.00399801	0.00703171	0.00334297	0.00501278	0.00351162	0.00603715	0.00450622	0.00528059	0.0102085
resA@C3' resB@C5'	0.00243766	0.00680955	0.00798825	0.0100764	0.00767732	0.00652835	0.0064149	0.00829909	0.00859529	0.00934351	0.00460906	0.00731755	0.00921558	0.00513411	0.00666225	0.00702374	0.00688711	0.00828289	0.0061849	0.0113571
resA@C3' resB@C3'	0.00127566	0.00457191	0.00594512	0.00599028	0.00405614	0.0044284	0.00657523	0.00430304	0.00757127	0.00744365	0.00256523	0.00533906	0.00267984	0.00331159	0.00512001	0.00488355	0.00611078	0.00374722	0.00329655	0.0045504
resA@C3' resB@O5'	0.00171962	0.0045569	0.00599075	0.00709546	0.00999994	0.00504886	0.00492332	0.00573143	0.00685856	0.00692987	0.00611129	0.00847139	0.00567912	0.0055868	0.00450742	0.00411628	0.00431194	0.00852316	0.00613463	0.00496417
resA@C3' resB@C1'	0.00123701	0.00241303	0.00205981	0.00265949	0.00422424	0.00375514	0.00244864	0.00281183	0.00346514	0.00257387	0.00214524	0.00215045	0.00155071	0.00145789	0.0016437	0.00237997	0.00335992	0.00186116	0.000770326	0.00481538
resA@C3' resB@N9	0.0188282	0.00914022	0.00919477	0.0111856	0.0091708	0.0085471	0.00712575	0.0100535	0.0103504	0.00897061	0.00524762	0.00745674	0.00673505	0.00431054	0.00789751	0.00980444	0.0061939	0.0066032	0.00547057	0.0102368
resA@C3' resB@N1	0.0133077	0.00603403	0.00647662	0.0103628	0.00963226	0.00584474	0.00965802	0.0150671	0.00753623	0.00775469	0.00937476	0.0067676	0.0146851	0.0101984	0.0139819	0.0104461	0.00728954	0.00659804	0.00948283	0.0231603
resA@O5' resA@C1'	0.000483136	0.0020494	0.00156884	0.00157283	0.00101057	0.00228007	0.00185713	0.00205643	0.00249031	0.00225269	0.0010466	0.00136644	0.00194262	0.00244747	0.000757293	0.00144554	0.00367696	0.0023172	0.00124962	0.00697929
resA@O5' resA@N9	0.000592878	0.00241582	0.000549508	0.00091918	0.000237739	0.00131558	0.000668306	0.000164446	0.00105784	0.00139968	0.000818298	0.000387844	0.001011	0.00252702	0.000489955	0.000217799	0.00227462	0.000679515	0.00199514	0.00357664
resA@O5' resA@N1	0.00482174	0.00329719	0.00445224	0.00461158	0.00547499	0.00248234	0.00440506	0.00396019	0.00422699	0.00349263	0.00157878	0.00261028	0.00408213	0.00287357	0.00172222	0.00462501	0.00539254	0.00293506	0.00272088	0.0086855
resA@O5' resB@P	0.00106224	0.0044262	0.00465077	0.00736617	0.004074	0.00505091	0.00639418	0.00544815	0.00395914	0.0075251	0.00303569	0.00617042	0.00524532	0.00914915	0.00537625	0.00462404	0.00831632	0.00468146	0.00546722	0.0121997
resA@O5' resB@C5'	0.00118342	0.00459392	0.00447553	0.0073824	0.00422482	0.00913737	0.00421916	0.00780542	0.00607426	0.00788971	0.00202993	0.00665734	0.00630195	0.00860206	0.00327646	0.00301575	0.00931767	0.0066409	0.00531676	0.0114498
resA@O5' resB@C3'	0.00114042	0.00125686	0.00224127	0.0031059	0.00235863	0.00142606	0.00140764	0.00120965	0.00332683	0.00188137	0.00114306	0.0017616	0.00146961	0.00297716	0.00152664	0.00239432	0.00431596	0.00270983	0.0016919	0.00411985
resA@O5' resB@O5'	0.000523378	0.00269433	0.00341025	0.00511979	0.00286384	0.00426015	0.00456133	0.00745083	0.0041958	0.0062187	0.00194801	0.00695162	0.00704162	0.00528358	0.00296878	0.00252742	0.00698058	0.00406507	0.005454	0.0054007
resA@O5' resB@C1'	0.00178583	0.00443785	0.00365162	0.0071601	0.00648165	0.00517431	0.00451261	0.00586173	0.005631	0.00480362	0.00454897	0.00293653	0.00439305	0.00576905	0.00756003	0.00766031	0.005382	0.00402679	0.00443657	0.00596926
resA@O5' resB@N9	0.000983735	0.00108893	0.000357576	0.00156055	0.00285096	0.00223063	0.00161699	0.00222594	0.0015268	0.00115518	0.00217384	0.00107149	0.00236184	0.00404053	0.00138558	0.00222941	0.00291265	0.0011203	0.00036199	0.00287645
resA@O5' resB@N1	0.00936725	0.00865575	0.00324605	0.0100243	0.00891781	0.00663491	0.00827451	0.00988612	0.00519836	0.0033626	0.00459889	0.00472831	0.00456878	0.00746574	0.00650542	0.00426859	0.0075006	0.00547458	0.00609105	0.0092138
resA@C1' resA@N9	0.00823475	0.0166949	0.0137548	0.0236706	0.0188913	0.0182589	0.0187792	0.0180695	0.0221007	0.0161733	0.0145536	0.0163593	0.0203844	0.0154856	0.0143581	0.0155132	0.0143058	0.0138129	0.0231307	0.0219613
resA@C1' resA@N1	0.00176365	0.00449946	0.00431362	0.00635201	0.00618829	0.00596991	0.00628254	0.00537861	0.0060955	0.00313271	0.00476035	0.00386826	0.00361752	0.00409737	0.00279785	0.00268576	0.00462859	0.00414459	0.00292059	0.00506032
resA@C1' resB@P	0.00793195	0.0105652	0.0157628	0.0172104	0.0180578	0.0146788	0.0172473	0.0139657	0.0147586	0.0159427	0.0154119	0.0102069	0.0105451	0.0162432	0.0128534	0.0144432	0.00796882	0.0106222	0.0122452	0.0145931
resA@C1' resB@C5'	0.00287113	0.0101226	0.00981683	0.0125042	0.0116077	0.0122607	0.0118372	0.0206885	0.0131862	0.0109067	0.0066553	0.00960214	0.00979125	0.00772363	0.00870925	0.00854032	0.0147514	0.00927123	0.00975146	0.0115857
resA@C1' resB@C3'	0.00297778	0.0104015	0.00950949	0.0102881	0.0121515	0.0108103	0.012594	0.0106841	0.0116923	0.0103113	0.00750977	0.0103017	0.00920523	0.0100056	0.0108129	0.00769878	0.0111388	0.00709766	0.00732776	0.00796784
resA@C1' resB@O5'	0.00409328	0.00964216	0.00774071	0.00915084	0.0100005	0.0118473	0.0107265	0.0101727	0.0083089	0.00631447	0.00675021	0.0043387	0.00825965	0.00659517	0.0123985	0.00605229	0.00653666	0.00865059	0.00837589	0.00784964
resA@C1' resB@C1'	0.00462106	0.00728615	0.00865729	0.00536839	0.0073274	0.00626243	0.00793371	0.00801267	0.00892886	0.00803775	0.00664984	0.0062898	0.00454687	0.00591033	0.00702856	0.0293956	0.0134067	0.0065179	0.00316736	0.00662433
resA@C1' resB@N9	0.0088056	0.00742611	0.00997926	0.00919534	0.014825	0.0124393	0.0180173	0.0131024	0.0155132	0.0112437	0.0127598	0.0128808	0.00665942	0.0116963	0.0111447	0.0665936	0.0318635	0.0131266	0.0101823	0.0184934
resA@C1' resB@N1	0.0109785	0.00893524	0.00579091	0.0105301	0.00976079	0.013794	0.0109351	0.0142947	0.00878419	0.00690895	0.0188738	0.00733106	0.0176726	0.0196135	0.0191289	0.0129255	0.0101114	0.00894414	0.0135118	0.0291315
resA@N9 resA@N1	0.000871207	0.00308149	0.00498343	0.00389742	0.00587704	0.00575625	0.00433513	0.00544915	0.00735524	0.00552122	0.0037721	0.00493075	0.00389754	0.00618603	0.00374792	0.006189	0.00536116	0.00529077	0.00374129	0.00371095
resA@N9 resB@P	0.00222895	0.00859215	0.00859352	0.00934113	0.0131847	0.00951284	0.0103828	0.00932508	0.00711451	0.0109337	0.00816351	0.0111069	0.0134631	0.0144531	0.011876	0.0128533	0.00790547	0.00794651	0.00745986	0.0079572
resA@N9 resB@C5'	0.00254138	0.00600754	0.00524041	0.00579964	0.00792843	0.00676485	0.00784083	0.00718312	0.0050977	0.00721768	0.00874873	0.00575661	0.0056772	0.0112542	0.0049317	0.00544017	0.00691711	0.00706789	0.00571205	0.00638609
resA@N9 resB@C3'	0.000822495	0.00422472	0.00422096	0.00435985	0.00463944	0.00465622	0.00294993	0.00384474	0.00492164	0.00298477	0.00467749	0.00264446	0.00265946	0.0097943	0.00249927	0.00205117	0.00506992	0.00330296	0.00514815	0.00454735
resA@N9 resB@O5'	0.00189468	0.00577486	0.0060529	0.00639753	0.00821601	0.00659602	0.00639468	0.00785859	0.00657276	0.00692419	0.00663222	0.00730854	0.00715103	0.0076455	0.00899344	0.011885	0.00686085	0.00653424	0.00548285	0.0059557
resA@N9 resB@C1'	0.000753277	0.00336744	0.00378806	0.00312737	0.00614372	0.00508915	0.00449704	0.00305198	0.00361642	0.00291557	0.00349724	0.00331634	0.00359894	0.00411176	0.00278478	0.00413479	0.00259817	0.00413	0.00284887	0.00322746
resA@N9 resB@N9	0.00258115	0.00382361	0.00764573	0.00948656	0.00625144	0.00546934	0.0078341	0.00927177	0.0077043	0.00659452	0.00862523	0.00426829	0.00479949	0.00743148	0.0061121	0.0152689	0.00608876	0.00830864	0.00330751	0.0121119
resA@N9 resB@N1	0.00420965	0.0072999	0.00484978	0.0134667	0.00972692	0.0113208	0.00884908	0.0127514	0.00617157	0.0057178	0.0193949	0.0120813	0.0122917	0.0149188	0.0172504	0.0125587	0.00831293	0.00849651	0.00827537	0.0125994
resA@N1 resB@P	0.00339809	0.0108117	0.00871071	0.00941153	0.00757025	0.0082633	0.00751694	0.00656238	0.0105289	0.0177789	0.0545652	0.00902133	0.00820221	0.00663904	0.0135818	0.00634713	0.00985308	0.00600344	0.0044708	0.0111329
resA@N1 resB@C5'	0.00237666	0.00491264	0.00364978	0.00431088	0.00515348	0.00318234	0.00246972	0.00338461	0.00377981	0.00434414	0.00550385	0.00289158	0.0036856	0.00293714	0.00166603	0.00142046	0.00263174	0.00200912	0.00240949	0.00709912
resA@N1 resB@C3'	0.00210103	0.00541166	0.00346118	0.00454811	0.00262986	0.00442538	0.002225	0.00288441	0.00374713	0.00298718	0.0069316	0.00212088	0.00234302	0.00447953	0.00177595	0.00149114	0.00456643	0.0015575	0.00163727	0.00392129
resA@N1 resB@O5'	0.000988362	0.00455213	0.00369069	0.0027153	0.00455883	0.00296656	0.00250218	0.00408998	0.00377917	0.00441904	0.0116454	0.00248483	0.00347616	0.00348961	0.0024304	0.00308408	0.00186721	0.00201866	0.00128925	0.00202413
resA@N1 resB@C1'	0.00236746	0.00630202	0.00465634	0.00389338	0.00480771	0.00355628	0.005713	0.00444881	0.00881854	0.00662628	0.0117041	0.00512788	0.00388134	0.0053579	0.00294526	0.00340029	0.00551798	0.00285792	0.00190676	0.0050842
resA@N1 resB@N9	0.00589334	0.0112364	0.0123	0.0172028	0.0173421	0.0152698	0.0168336	0.0202771	0.0153374	0.0124494	0.0309546	0.00999736	0.0122284	0.0141602	0.0263989	0.0510929	0.0104365	0.0183594	0.0104195	0.0179309
resA@N1 resB@N1	0.0217071	0.0641084	0.0626756	0.0682241	0.0525995	0.0704014	0.128675	0.0529202	0.0759554	0.113103	0.044926	0.0782699	0.0824491	0.119187	0.104707	0.105126	0.143226	0.0674391	0.0752791	0.0962814
resB@P resB@C5'	0.0139169	0.0279917	0.0386516	0.0237349	0.0779148	0.0435745	0.0381431	0.0531315	0.0706819	0.040658	0.0871325	0.0758872	0.0263931	0.0292927	0.0769684	0.0733702	0.0634294	0.0503936	0.0165135	0.0218114
resB@P resB@C3'	0.00436236	0.014351	0.0121197	0.0147657	0.0187742	0.0166954	0.0184151	0.0178561	0.0158464	0.0140394	0.0181672	0.0126752	0.0120852	0.016681	0.0115836	0.0133079	0.0127672	0.0131713	0.0102752	0.010327
resB@P resB@O5'	0.00644088	0.0232151	0.0210069	0.0211909	0.0180643	0.0208076	0.0202923	0.0218578	0.0211611	0.0175727	0.0182092	0.0142272	0.0170505	0.012722	0.0145286	0.015175	0.0167583	0.014908	0.0230436	0.0183119
resB@P resB@C1'	0.00202991	0.0066685	0.00645253	0.006401	0.00723182	0.00485214	0.00413692	0.00675462	0.00664329	0.00627109	0.00531918	0.00396767	0.00521517	0.00872829	0.00393163	0.00328799	0.00792504	0.0037224	0.00417288	0.00568022
resB@P resB@N9	0.00259611	0.00762983	0.00955759	0.00991247	0.00991092	0.0107384	0.0140783	0.0104091	0.0169011	0.00859959	0.00816636	0.00669832	0.00507873	0.00796874	0.0165388	0.00831001	0.00847449	0.00930555	0.00783709	0.0111758
resB@P resB@N1	0.00335816	0.011	0.00973975	0.01161	0.00936115	0.00880951	0.0119284	0.0113525	0.00981748	0.00848265	0.00863806	0.00569101	0.00654811	0.00834542	0.00818939	0.00713482	0.00689457	0.011082	0.0126496	0.0117242
resB@C5' resB@C3'	0.00434917	0.016625	0.014992	0.0157493	0.0179782	0.0168893	0.0197749	0.0202824	0.0180187	0.0159049	0.0161551	0.0116408	0.0138115	0.0248989	0.0146194	0.0150534	0.0155093	0.0166217	0.0160456	0.0246985
resB@C5' resB@O5'	0.00958654	0.0239023	0.0381983	0.0304818	0.0439442	0.0291238	0.0291158	0.0377017	0.036186	0.0350515	0.0249326	0.0252737	0.030946	0.0639982	0.0270054	0.0256354	0.0546787	0.0398812	0.089086	0.107148
resB@C5' resB@C1'	0.00176817	0.00634532	0.00474412	0.00566353	0.00546995	0.00540273	0.00494949	0.0126184	0.00553975	0.00378083	0.00343523	0.00331159	0.00327855	0.00458802	0.00331515	0.00322053	0.00556677	0.00516758	0.0023466	0.00665333
resB@C5' resB@N9	0.00436013	0.00724483	0.00849041	0.00776774	0.01365	0.0091062	0.0118225	0.0165822	0.0169047	0.00937452	0.0140655	0.0068833	0.00625556	0.0087286	0.00812928	0.0200776	0.0135002	0.00824148	0.00762203	0.00819379
resB@C5' resB@N1	0.00235918	0.00946538	0.00917336	0.00876717	0.0088311	0.0119123	0.00816496	0.00906387	0.0106292	0.0050101	0.00690362	0.00612383	0.00524892	0.00828504	0.00825764	0.00559198	0.00761548	0.00876481	0.00966986	0.0119606
resB@C3' resB@O5'	0.00404842	0.0130037	0.0100291	0.0114749	0.0133787	0.0130802	0.0116962	0.0134352	0.0134957	0.0121204	0.00938939	0.00853962	0.00841999	0.00875678	0.010252	0.0136919	0.0081469	0.00848428	0.00878053	0.00988131
resB@C3' resB@C1'	0.00157656	0.00762288	0.0069996	0.00708871	0.00618235	0.0050864	0.00457702	0.00668775	0.00570942	0.00575393	0.00408243	0.00423305	0.00360142	0.00599816	0.00275346	0.00335132	0.00559553	0.00454845	0.00327202	0.00584919
resB@C3' resB@N9	0.00424398	0.0121925	0.0160234	0.0146325	0.0166053	0.0194136	0.0127796	0.0174531	0.0128654	0.0178836	0.0119308	0.0156815	0.014551	0.0186166	0.0179356	0.0150054	0.0184601	0.0168834	0.0135513	0.0175542
resB@C3' resB@N1	0.00154497	0.00937834	0.00794758	0.0104689	0.00919156	0.0110977	0.0090116	0.00990479	0.00790287	0.0086565	0.00592332	0.00820945	0.0079634	0.0109048	0.00424454	0.00467826	0.00605549	0.00538383	0.00638761	0.00988729
resB@O5' resB@C1'	0.00273281	0.00662777	0.00772517	0.00756265	0.00796893	0.00879195	0.00837023	0.00833265	0.00782176	0.00972203	0.00472947	0.00370095	0.00884284	0.0126238	0.0143197	0.0101707	0.0165518	0.00591109	0.00577538	0.00956936
resB@O5' resB@N9	0.00169174	0.00843264	0.00846558	0.00737399	0.0115952	0.0100724	0.0113664	0.0103683	0.0128615	0.00935913	0.0081045	0.00771461	0.00603393	0.00692183	0.00902577	0.00688702	0.00810388	0.00617564	0.00993024	0.00599767
resB@O5' resB@N1	0.00228552	0.00839649	0.00616306	0.00651096	0.0072226	0.00590708	0.00297706	0.00525756	0.00455091	0.00590914	0.00446392	0.00386636	0.00249606	0.00300522	0.00405053	0.00320742	0.00239106	0.00526112	0.00543606	0.00564879
resB@C1' resB@N9	0.0122245	0.0494824	0.0534466	0.0868893	0.0952314	0.0748235	0.0888399	0.0857691	0.0872048	0.0887601	0.14945	0.0745064	0.112807	0.165327	0.193521	0.162681	0.114431	0.113711	0.150243	0.113342
resB@C1' resB@N1	0.00310999	0.011681	0.00981509	0.0101424	0.0103249	0.00876086	0.00926058	0.00847919	0.0105019	0.00862304	0.00745996	0.00643062	0.00643271	0.00787021	0.0071004	0.0057012	0.00659477	0.00757199	0.00673881	0.0100523
resB@N9 resB@N1	0.00276654	0.0127848	0.00853933	0.00996896	0.0114965	0.00993522	0.00832977	0.0118289	0.00842393	0.00839302	0.00675876	0.00863224	0.00710015	0.00558424	0.00397058	0.00783284	0.00640561	0.0078266	0.00569648	0.00941453
shear	0.00486424	0.0128925	0.0143522	0.0241592	0.0206709	0.0227272	0.0175681	0.0378627	0.0160265	0.0177166	0.0103897	0.011396	0.0134338	0.0171031	0.0156486	0.017505	0.0175133	0.0135949	0.0189768	0.0243956
stretch	0.00130988	0.0113796	0.00787777	0.00999946	0.012216	0.0141671	0.0112483	0.0131944	0.0107898	0.00860851	0.0107392	0.0075826	0.0101263	0.0182787	0.01146	0.0065839	0.0135537	0.00935666	0.0181235	0.0099401
stagger	0.00245693	0.0141317	0.0137773	0.0102942	0.0161117	0.02036	0.0132396	0.016041	0.0174036	0.00960045	0.0138498	0.012812	0.0122114	0.0186485	0.00977867	0.0108376	0.0175455	0.0116517	0.0172897	0.0216672
shift	0.00413612	0.0145689	0.0145498	0.0141604	0.0162756	0.0155666	0.0220978	0.0193638	0.0189983	0.0185177	0.0172422	0.0157195	0.014875	0.0195221	0.0175802	0.0159083	0.0240628	0.0183077	0.032279	0.0237467
slide	0.00727742	0.0156176	0.0131294	0.0283312	0.0207256	0.0270979	0.0211303	0.0483231	0.018779	0.0210464	0.0277596	0.0153957	0.0242872	0.017684	0.0199374	0.0328175	0.015118	0.0143919	0.0147675	0.0212536
rise	0.00470893	0.0155008	0.0132101	0.013516	0.0130303	0.032582	0.0157078	0.0220979	0.0157231	0.0153441	0.0118047	0.0157777	0.00930778	0.0119196	0.0132138	0.016794	0.0153419	0.0217296	0.0125455	0.0233182
x-disp	0.0195934	0.0299606	0.0388167	0.0294774	0.0548065	0.0255619	0.0279621	0.0494346	0.0349648	0.0629478	0.0267413	0.0785164	0.0455276	0.0371394	0.0277905	0.0320038	0.0679475	0.0431084	0.0431337	0.0285196
y-disp	0.00226462	0.0130949	0.0105563	0.0102769	0.0129882	0.00980723	0.0123998	0.012011	0.0108478	0.0088892	0.00585023	0.00680292	0.00628134	0.00829293	0.00609523	0.00933179	0.0113581	0.00752232	0.00785715	0.0114212
h-rise	0.00361577	0.0125701	0.011662	0.010218	0.0125454	0.0122535	0.00747737	0.00959076	0.0122777	0.0115907	0.00996136	0.00650939	0.00667592	0.0180668	0.0181876	0.00832456	0.0107946	0.00978833	0.00728198	0.00962194
curvature	0.0129819	0.0378122	0.0439153	0.0253306	0.0526792	0.0387364	0.0448864	0.0619353	0.0502688	0.0722939	0.0612375	0.0689696	0.0496052	0.0975673	0.106713	0.120033	0.0987074	0.123112	0.0661445	0.138955
radius s-1	0.00327279	0.0119076	0.0108159	0.0107954	0.0102565	0.00900276	0.0112091	0.0092872	0.00852001	0.00788574	0.00614099	0.00666223	0.0100302	0.00774415	0.00773846	0.00506319	0.00635853	0.00606304	0.0103867	0.0105824
radius s-2	0.00402887	0.0135212	0.0120356	0.0126509	0.0173489	0.0157859	0.0149944	0.00997562	0.0168718	0.0135342	0.0092225	0.00942965	0.00886836	0.0102908	0.0145045	0.0119231	0.0106589	0.0123534	0.0151681	0.0160617
major groove	0.00315463	0.0144999	0.0178303	0.0130955	0.0145394	0.0137798	0.0167547	0.0153027	0.0142575	0.016872	0.0123251	0.0154383	0.0132746	0.01378	0.0110231	0.0113511	0.0155372	0.0228436	0.0242994	0.0187176
minor groove	0.00605275	0.0235868	0.0223476	0.0124587	0.0349448	0.0218437	0.0277922	0.0325943	0.0403032	0.0362369	0.0385405	0.0346503	0.0296568	0.0594725	0.12552	0.0378381	0.0520407	0.0444592	0.0526895	0.0444284
hbond_bp5	0.0111148	0.0641203	0.0272354	0.0391852	0.0965856	0.0833514	0.051947	0.0857563	0.0474384	0.0785818	0.0715305	0.107077	0.0878968	0.089499	0.0766999	0.0598716	0.0976475	0.0785706	0.0680404	0.052434
S_trans	0.00501875	0.016116	0.0189593	0.0182743	0.0219178	0.0162245	0.0204399	0.0227781	0.0169191	0.0257989	0.0267011	0.0119415	0.0227409	0.0413685	0.0159508	0.0145603	0.0180039	0.0148179	0.0185856	0.0208247
S_rot	0.00469381	0.0198791	0.0206398	0.0228565	0.0239212	0.0175076	0.0211142	0.0385929	0.0334793	0.0383072	0.0502891	0.0763979	0.0343696	0.0558429	0.0513419	0.0262144	0.0530529	0.0525766	0.0403108	0.0287951
S_vib	0.0132736	0.0292735	0.0275234	0.0484812	0.0342694	0.0317467	0.0407527	0.0298009	0.0274307	0.0232532	0.0211819	0.0263874	0.0394352	0.0333366	0.0383694	0.0294202	0.0275428	0.0338412	0.06564	0.0559811
Delta_S	0.00677315	0.0215168	0.0209777	0.0489505	0.023777	0.0222507	0.0365286	0.0228233	0.0279062	0.0197122	0.0149032	0.012803	0.0166038	0.0164173	0.0232159	0.0194723	0.0173406	0.0188874	0.0272887	0.0282881
E_vdw	0.0049175	0.016999	0.0126847	0.0230854	0.0141234	0.0147605	0.0172015	0.016109	0.0148467	0.00991082	0.00900835	0.011036	0.0142951	0.012793	0.0120176	0.0143014	0.0102878	0.0114945	0.0139146	0.010661
E_ele	0.00309031	0.00796308	0.00576126	0.00504392	0.00562423	0.00607438	0.00543131	0.0059826	0.00390967	0.00574205	0.00574292	0.00621252	0.00532084	0.0039975	0.00652977	0.00279979	0.00483825	0.00471612	0.0082439	0.00729067
E_gb	0.00150108	0.00522313	0.00423812	0.00320779	0.0054094	0.00463296	0.00382375	0.00405938	0.00390644	0.00254594	0.00346879	0.00453538	0.0036305	0.00266192	0.00330213	0.00215522	0.00203122	0.00224984	0.00496947	0.00451585
E_surf	0.024763	0.053917	0.124259	0.0932499	0.0878663	0.0715463	0.0970628	0.100739	0.096167	0.138853	0.0916985	0.104757	0.147929	0.192383	0.10245	0.131638	0.148472	0.111514	0.0805123	0.0759055
Delta_G_gas	0.000729321	0.00418655	0.00268879	0.00168792	0.00325074	0.00307533	0.00236156	0.00194605	0.00229645	0.00294012	0.00255845	0.0018903	0.00254824	0.00351696	0.00191887	0.00181996	0.00272196	0.0014577	0.0027459	0.00244838
Delta_G_solv	0.0010147	0.00162704	0.00341829	0.00139098	0.00180087	0.00111401	0.00149952	0.00129071	0.00135214	0.00123683	0.000791532	0.00112555	0.00130146	0.0017779	0.00136202	0.00177507	0.00114983	0.0016927	0.00238325	0.00227279
Delta_E	0.00462015	0.0173358	0.00964018	0.0143683	0.0242165	0.0330812	0.0257141	0.0432413	0.0134104	0.0456127	0.0414006	0.0437144	0.0402121	0.0150166	0.0154005	0.0147071	0.0342729	0.040514	0.0178626	0.0143007
Delta_G_binding	0.00255546	0.00794405	0.00676393	0.00616429	0.00966302	0.0219298	0.0141429	0.0311774	0.00894287	0.017798	0.016582	0.0258072	0.0154818	0.00706507	0.0105456	0.0097274	0.00749144	0.0380173	0.0119471	0.0071974
NT_ResA_VDW_dec	0.00952986	0.0301662	0.015943	0.0167475	0.0239257	0.0137475	0.0185218	0.020752	0.0157663	0.0150994	0.0112403	0.0183567	0.0312905	0.0160907	0.0319847	0.0162883	0.0237113	0.0144013	0.0328026	0.0191765
NT_ResA_ELE_dec	0.00214663	0.00750504	0.00443423	0.00428118	0.00554083	0.012858	0.00768557	0.0078792	0.00501107	0.0071145	0.00870919	0.0063015	0.00839837	0.00462627	0.0067787	0.00222328	0.00901506	0.0122163	0.00685239	0.0224338
NT_ResA_POL_dec	0.000270866	0.00547438	0.00235365	0.00181816	0.00412856	0.00524341	0.00262511	0.0032552	0.00141782	0.00307562	0.00336694	0.00133813	0.0022553	0.0016527	0.00194875	0.000384864	0.00263233	0.00211079	0.00274478	0.00315782
NT_ResA_NPOL_dec	0.000124259	0.00483045	0.00557839	0.00227013	0.00474175	0.00409506	0.00302484	0.00391124	0.00413008	0.00444947	0.0145552	0.00242657	0.00196733	0.0031625	0.00250458	0.0012467	0.00122043	0.00237552	0.00270069	0.00263158
NT_ResA_TOT_dec	0.00379772	0.0201696	0.00918379	0.0168018	0.0264747	0.0375865	0.0383024	0.0168384	0.0199374	0.03558	0.0416121	0.0206189	0.0816003	0.0177595	0.0383068	0.014463	0.0141936	0.0186797	0.0142808	0.0117977
NT_ResB_VDW_dec	0.00147853	0.0131104	0.00900081	0.00797733	0.00884149	0.0115246	0.00940727	0.00785239	0.00650921	0.0076483	0.00977555	0.00563031	0.0121867	0.0203436	0.0244359	0.00685597	0.0117901	0.00898354	0.0168791	0.0128236
NT_ResB_ELE_dec	0.00226431	0.0108732	0.00909077	0.00543126	0.0103693	0.00755887	0.0068072	0.00858983	0.0051121	0.00573962	0.00627119	0.00847567	0.00882028	0.00556336	0.007257	0.00697769	0.00934022	0.007654	0.0111132	0.0102049
NT_ResB_POL_dec	0.00176693	0.00759163	0.00608072	0.00541027	0.00727492	0.00558312	0.00574136	0.00539584	0.0032703	0.00477224	0.00336598	0.00610635	0.0041965	0.00256759	0.005127	0.00294753	0.00463792	0.00472915	0.00485492	0.00389924
NT_ResB_NPOL_dec	0.00241936	0.0097206	0.0073778	0.0129446	0.00726314	0.00728663	0.00657532	0.00532189	0.00505061	0.00584534	0.00702286	0.00533776	0.00581028	0.0055437	0.00546009	0.00499788	0.00400578	0.0038038	0.00695572	0.00537436
NT_ResB_TOT_dec	0.00822218	0.0209207	0.0155059	0.0136282	0.0306613	0.0159827	0.0565769	0.0441428	0.0525675	0.0359613	0.0398831	0.0636302	0.0542956	0.0200926	0.0439625	0.0946916	0.0556368	0.0369669	0.0318102	0.0322255
SC_ResA_VDW_dec	0.00581118	0.01061	0.00613889	0.00659204	0.0086114	0.00427496	0.00681205	0.00545714	0.0056384	0.00433532	0.00360935	0.00346015	0.0107803	0.00415617	0.0085643	0.00286881	0.00538579	0.00986544	0.0112327	0.0067983
SC_ResA_ELE_dec	0.00197513	0.00620205	0.00329372	0.00448809	0.00565159	0.00446846	0.00259343	0.0054224	0.00291454	0.00433738	0.00678197	0.00386287	0.00538862	0.00427796	0.00422513	0.00232663	0.00380749	0.00958137	0.00904986	0.00772701
SC_ResA_POL_dec	0.000317927	0.00329669	0.00308854	0.00201193	0.00421137	0.00470618	0.00139576	0.00391944	0.00279717	0.00345525	0.00472006	0.00167877	0.00424452	0.00352703	0.00241765	0.000727277	0.00153051	0.00429719	0.00610358	0.00205463
SC_ResA_NPOL_dec	0.000402599	0.00213654	0.0017849	0.000365893	0.00271085	0.000880513	0.000492164	0.00132898	0.000818058	0.000436794	0.0512305	0.000594865	0.000111616	0.00115995	0.000991828	0.000170417	0.000145142	0.00218695	0.000761504	0.000947029
SC_ResA_TOT_dec	0.00373878	0.0108366	0.00651031	0.0080063	0.0175765	0.0180377	0.0149078	0.0120939	0.00954679	0.016317	0.0204601	0.0167385	0.0347195	0.00761823	0.0188382	0.00711672	0.00640748	0.020317	0.0062387	0.00749663
SC_ResB_VDW_dec	0.000646926	0.00528185	0.00683847	0.00532349	0.00569329	0.00658251	0.00386096	0.00427688	0.00454984	0.00573328	0.0395177	0.00326031	0.00529003	0.00934535	0.00565721	0.00223323	0.00460861	0.00604999	0.0100985	0.00673654
SC_ResB_ELE_dec	0.00369424	0.0128114	0.0100852	0.0114338	0.00858585	0.00861698	0.0103353	0.00921879	0.00893064	0.00617087	0.00542565	0.00821121	0.00785288	0.00610837	0.0119148	0.00886462	0.00572897	0.00848171	0.00817969	0.0111175
SC_ResB_POL_dec	0.0028164	0.0103659	0.0105652	0.00869981	0.00781113	0.00740725	0.00816621	0.00836978	0.00715622	0.00511134	0.00487179	0.0058769	0.00558878	0.00424322	0.00685352	0.00420356	0.00760414	0.00592226	0.00774844	0.00754241
SC_ResB_NPOL_dec	0.0016511	0.00596606	0.005765	0.00788387	0.0063376	0.00457818	0.00546117	0.0072436	0.00420168	0.00504197	0.00326112	0.00282347	0.00496068	0.00414144	0.0034613	0.00353976	0.00279663	0.00745088	0.00457685	0.00530425
SC_ResB_TOT_dec	0.00359073	0.0112406	0.0108335	0.00895861	0.0136558	0.00974155	0.018674	0.0277258	0.0298842	0.0165032	0.0309727	0.026316	0.0227632	0.0110776	0.027633	0.0310708	0.0208025	0.0465475	0.0145145	0.0162502
BB_ResA_VDW_dec	0.00343019	0.00975915	0.0106169	0.0100652	0.0106304	0.00839321	0.0117997	0.0183433	0.00854682	0.00793305	0.0106555	0.012905	0.0106104	0.0108405	0.0125996	0.00674882	0.00761965	0.0111883	0.0206296	0.0135067
BB_ResA_ELE_dec	0.00214663	0.0107583	0.0116901	0.0118449	0.0108012	0.00862678	0.00704035	0.00913422	0.0107006	0.00839038	0.00863334	0.00753376	0.00608101	0.00441625	0.00732342	0.00663016	0.00653187	0.00771082	0.00689161	0.00856725
BB_ResA_POL_dec	0.00344218	0.00570355	0.00702703	0.0045143	0.0051884	0.00677307	0.00622305	0.00369219	0.00639298	0.00431751	0.00450019	0.00416457	0.00253468	0.00328759	0.00333756	0.0228575	0.00343686	0.00332693	0.00352904	0.00578284
BB_ResA_NPOL_dec	0.00314812	0.0119863	0.0151014	0.0110574	0.0136288	0.013389	0.0138333	0.010445	0.0155918	0.0122203	0.00983727	0.0125086	0.00727962	0.00940164	0.0195964	0.0182918	0.0176845	0.0149781	0.00888002	0.0102504
BB_ResA_TOT_dec	0.00189045	0.00964391	0.0110003	0.00951763	0.0155766	0.015237	0.0157025	0.0215732	0.0121198	0.0128445	0.0199325	0.0189761	0.0194236	0.0179551	0.0195982	0.0164256	0.0314659	0.0282045	0.0167765	0.0152766
BB_ResB_VDW_dec	0.000927743	0.00751457	0.00724354	0.00311514	0.00480274	0.00421576	0.00182477	0.00388868	0.00414078	0.00303622	0.00404246	0.00864099	0.00135983	0.00314596	0.00350264	0.00259112	0.00347623	0.00616708	0.00393351	0.00326765
BB_ResB_ELE_dec	0.00543646	0.0190482	0.0162802	0.0177713	0.0190016	0.0150402	0.0208811	0.015046	0.0178339	0.0160194	0.0174145	0.013442	0.018281	0.0166087	0.0184978	0.00951102	0.0121314	0.0235644	0.0216074	0.0172316
BB_ResB_POL_dec	0.00387069	0.0113081	0.0108791	0.00916466	0.00769648	0.0108581	0.0127928	0.00822712	0.0104954	0.00925646	0.00609506	0.00776276	0.00909316	0.00710757	0.00790326	0.00446625	0.0067642	0.0101259	0.010369	0.00888228
BB_ResB_NPOL_dec	0.00360257	0.0167033	0.0127639	0.0125797	0.0127206	0.0141631	0.0137206	0.0177937	0.0126781	0.00879197	0.00802908	0.0129565	0.00873464	0.0114441	0.0157988	0.0113676	0.0154149	0.0127685	0.0119004	0.0162063
BB_ResB_TOT_dec	0.00323813	0.0141789	0.0137282	0.0114145	0.0152079	0.0147974	0.0167508	0.0121225	0.0133333	0.0158146	0.0175405	0.0105143	0.0117359	0.00750335	0.00833749	0.00758518	0.00877277	0.0107681	0.00759538	0.0116123
delta S1_sin	0.00121109	0.00622898	0.00797301	0.00289677	0.0123999	0.00621996	0.00410822	0.00814865	0.00625308	0.00235986	0.00984288	0.00919777	0.00365601	0.00784035	0.00589153	0.0075552	0.00368678	0.00844656	0.00447028	0.00354673
zeta S1_sin	0.00108745	0.00371125	0.00285088	0.00130099	0.00388326	0.00256099	0.00161346	0.00267147	0.00440328	0.0018858	0.00408795	0.004821	0.000871349	0.00290414	0.00152785	0.00295012	0.00119983	0.00346701	0.00160732	0.00146282
alpha S2_sin	0.00463271	0.0207701	0.0171948	0.0115663	0.0311312	0.020143	0.0200354	0.0202943	0.0201538	0.0208503	0.0136633	0.0219968	0.0238928	0.0244964	0.0355879	0.0286288	0.0265049	0.0307563	0.0231705	0.0266485
alpha S2_cos	0.00399344	0.00829839	0.00782842	0.00707107	0.0126904	0.00891189	0.00875838	0.00783174	0.010112	0.00907488	0.00554669	0.0114208	0.0117122	0.013543	0.0157902	0.0141639	0.0142231	0.0117615	0.00936678	0.0135406
beta S2_sin	0.00624784	0.0180344	0.0151021	0.0147043	0.0130189	0.0145012	0.0128448	0.0113222	0.0163435	0.0147755	0.0099875	0.0108185	0.0113582	0.0132226	0.0137876	0.0142459	0.00799104	0.011963	0.00832159	0.0113654
gamma S2_sin	0.00282123	0.0195679	0.0177296	0.0152243	0.0217799	0.0211467	0.0312131	0.0293948	0.0200199	0.0256924	0.0247085	0.0192579	0.0267869	0.0241547	0.0494503	0.0283799	0.0259287	0.0359794	0.0285382	0.0415888
delta S2_sin	0.00365204	0.0237226	0.0105854	0.0153721	0.0174288	0.0200646	0.026717	0.0187724	0.0198459	0.0143148	0.0139171	0.0169764	0.0188574	0.0136561	0.0278388	0.017325	0.016204	0.0241439	0.0258633	0.0182456
delta S2_cos	0.00339407	0.0121011	0.00643835	0.0105819	0.0100937	0.00761483	0.0145708	0.00739792	0.00984466	0.00624971	0.00602628	0.00921128	0.00943275	0.00783332	0.0187325	0.00854885	0.00498595	0.00853901	0.0119515	0.0103344
epsilon S2_sin	0.00365059	0.014083	0.00582985	0.00746566	0.00955852	0.0119529	0.011132	0.0160415	0.00829319	0.0136827	0.00724878	0.0175515	0.0109893	0.00582431	0.0146666	0.0121319	0.0146272	0.00943067	0.00823173	0.0133797
epsilon S2_cos	0.00230049	0.0080209	0.00220702	0.00339078	0.00232429	0.00592469	0.00571625	0.00602088	0.00553593	0.00662372	0.00576932	0.00961725	0.00562147	0.00212786	0.0084917	0.00556529	0.00330259	0.00487953	0.00416757	0.00533065
zeta S2_sin	0.00523348	0.0198503	0.0109135	0.0263366	0.0164115	0.0274413	0.0280046	0.0156015	0.0220611	0.0136231	0.0126345	0.0113111	0.0157705	0.0128747	0.0287432	0.0158488	0.0123241	0.0141198	0.0200727	0.0187645
ang:resA@P resA@C5' resA@C3'_sin	0.00132718	0.00618006	0.00731221	0.00390527	0.008478	0.0063324	0.00405595	0.00749376	0.00681119	0.00386999	0.00875714	0.0115027	0.00635253	0.00644848	0.00701734	0.00810068	0.00228857	0.00730615	0.00486124	0.00280378
ang:resA@C5' resA@C3' resA@P_sin	0.000788018	0.00324308	0.00625026	0.00337733	0.00704539	0.0046582	0.00462973	0.00709701	0.00471676	0.0035401	0.0058681	0.00520493	0.00431367	0.00266323	0.00180391	0.00964801	0.00154143	0.00408485	0.00307954	0.00229411
ang:resB@N9 resB@C1' resB@O5'_sin	0.00671011	0.0174225	0.0153547	0.0116986	0.0163344	0.0119268	0.0134613	0.0152918	0.0178758	0.0156171	0.0153212	0.0243963	0.0113085	0.00877246	0.0175283	0.00882651	0.0115265	0.0151849	0.00847456	0.0112238
ang:resB@N9 resB@C1' resB@O5'_cos	0.00266993	0.0127593	0.00680895	0.016893	0.0109512	0.0158126	0.0143923	0.0216952	0.0107006	0.00964104	0.0154107	0.0139616	0.0262604	0.0149864	0.0139499	0.0105497	0.0103685	0.00968534	0.0205286	0.0193736
ang:resB@C1' resB@O5' resB@N9_sin	0.00243749	0.0183973	0.0160482	0.0258985	0.0282536	0.01969	0.0194756	0.02126	0.0210327	0.0208118	0.0217139	0.0298006	0.0224405	0.0180972	0.0228043	0.0217101	0.0170342	0.0185095	0.0166813	0.0131151
ang:resB@C1' resB@O5' resB@N9_cos	0.0036421	0.0107349	0.0121076	0.012202	0.010852	0.0127225	0.00842714	0.0170152	0.00960321	0.00595077	0.00609726	0.00868864	0.0053104	0.0114262	0.0100753	0.0084503	0.00994494	0.0107412	0.0128958	0.0116572
ang:resB@O5' resB@N9 resB@C1'_sin	0.00306149	0.0129283	0.0159916	0.0119925	0.0112087	0.00950847	0.0106298	0.0127775	0.0136542	0.0103359	0.00841701	0.00652033	0.00646078	0.00517215	0.0120281	0.00863836	0.00675571	0.00952915	0.0128977	0.0093231
ang:resB@O5' resB@N9 resB@C1'_cos	0.0109171	0.025177	0.0481765	0.0777436	0.0403366	0.0492998	0.0575941	0.059318	0.0515018	0.0421229	0.0557297	0.0340941	0.0542265	0.0850468	0.0678045	0.0784199	0.0494505	0.0576521	0.0784264	0.0645871
ang:resB@C1' resB@O5' resB@C3'_sin	0.00224069	0.0108833	0.0186624	0.00797527	0.0115027	0.0125231	0.0141124	0.0141716	0.0177692	0.0126259	0.0140802	0.0147416	0.0110769	0.0228397	0.0140472	0.0120437	0.0178205	0.0218574	0.066485	0.0406636
ang:resB@C1' resB@O5' resB@C3'_cos	0.0139973	0.0425	0.0475066	0.0270715	0.0689458	0.0419756	0.0520135	0.0366446	0.0674396	0.0595545	0.0363849	0.0670183	0.0626178	0.107917	0.133117	0.0732491	0.0620431	0.0827923	0.0841121	0.0651899
ang:resB@O5' resB@C3' resB@C1'_sin	0.00243047	0.0109469	0.0103221	0.00665935	0.00740151	0.00769531	0.00656409	0.00603539	0.00875851	0.00821425	0.00638418	0.0114599	0.00372928	0.00197986	0.00455084	0.00389649	0.00533381	0.00497334	0.00397392	0.00725061
ang:resB@O5' resB@C3' resB@C1'_cos	0.00123057	0.00645391	0.00881612	0.00377198	0.00469863	0.00787052	0.00400826	0.00570087	0.00741865	0.00462785	0.00651397	0.00396017	0.00283021	0.00345917	0.00477264	0.00380477	0.00353884	0.00583123	0.00218912	0.00517438
ang:resB@C3' resB@C1' resB@O5'_sin	0.00222089	0.00942248	0.0133452	0.00885166	0.0110677	0.0110917	0.00798888	0.00953299	0.010798	0.00893325	0.00931085	0.00514645	0.0109462	0.0134264	0.00932923	0.0118234	0.0060601	0.0116744	0.00661547	0.00985418
ang:resB@C3' resB@C1' resB@O5'_cos	0.00316391	0.00936544	0.0106529	0.00803958	0.00893136	0.00779499	0.00559703	0.00599565	0.00848618	0.00991906	0.00611082	0.0040159	0.00511407	0.00625609	0.00412076	0.00443233	0.00596591	0.00651726	0.00527849	0.0064329
ang:resB@C3' resB@C5' resB@O5'_sin	0.00396724	0.0123016	0.00951277	0.00799288	0.0077892	0.00999117	0.00872065	0.00976364	0.0101782	0.00634978	0.0065096	0.00614708	0.00641835	0.00469647	0.0086348	0.00566739	0.00479093	0.00673403	0.00823271	0.00647451
ang:resA@C5' resA@C3' resA+@P_cos	0.00353143	0.0104503	0.0150091	0.00948227	0.0166826	0.0141919	0.0113906	0.0159101	0.0181961	0.0166273	0.0166132	0.0184681	0.0181587	0.0262197	0.0331222	0.0194269	0.021025	0.0182163	0.0141422	0.0111601
ang:resB-@C3' resB@P resB@C5'_cos	0.00212986	0.00406566	0.00601144	0.00549767	0.0068293	0.00751623	0.00906402	0.0069737	0.0070252	0.00813178	0.00584239	0.00714631	0.00871335	0.0113634	0.0158469	0.00993868	0.0123127	0.0084991	0.00652271	0.0046003
dih:resA@C5' resA@P resA@O5' resA@C3'_sin	0.00305844	0.0135378	0.0179527	0.00971505	0.0163271	0.0200001	0.0181609	0.0218772	0.0212109	0.0142673	0.0207855	0.0161015	0.0128546	0.0413322	0.0240782	0.0148524	0.0271229	0.0268241	0.0565036	0.0340821
dih:resB@C1' resB@N9 resB@C3' resB@O5'_sin	0.00121948	0.00802685	0.00872669	0.00436682	0.00381536	0.00590622	0.00353086	0.00663892	0.00826281	0.00272438	0.00447336	0.00544591	0.00216794	0.00305572	0.00440067	0.00521649	0.0044356	0.0049011	0.00508673	0.00412201
dih:resB@C1' resB@N9 resB@C3' resB@O5'_cos	0.000660528	0.0022001	0.00371166	0.00250311	0.00149126	0.00206329	0.00132112	0.00417925	0.00259769	0.000757328	0.00185672	0.00192437	0.00191185	0.00130983	0.00127444	0.00167013	0.00231245	0.00214412	0.00289064	0.00274297
dih:resB@C1' resB@O5' resB@C3' resB@C5'_sin	0.00398652	0.0143668	0.0136012	0.0133954	0.0117794	0.014164	0.0140419	0.0123154	0.017973	0.00982017	0.00945245	0.0115454	0.0114981	0.00792486	0.014233	0.0110134	0.00953637	0.0140114	0.0122883	0.0193619
dih:resB@O5' resB@C1' resB@C5' resB@C3'_sin	0.00143058	0.00836506	0.0103436	0.00617769	0.0105832	0.0122894	0.00842053	0.0109217	0.0116697	0.00637877	0.00646037	0.00748951	0.00593651	0.00632971	0.0139358	0.00735527	0.0281372	0.0102795	0.0120922	0.0227266
dih:resB@O5' resB@C1' resB@C5' resB@C3'_cos	0.00074202	0.0046826	0.00472193	0.00298013	0.00280101	0.00527608	0.00247992	0.00502567	0.00830017	0.00219751	0.00246401	0.00524699	0.00230124	0.00324371	0.0068078	0.00410375	0.010641	0.00555199	0.00543622	0.00980181
phase_ResB_sin	0.000596612	0.00316568	0.00688773	0.0020203	0.00297828	0.00657375	0.00123956	0.00378624	0.00699448	0.00147748	0.00189084	0.00477735	0.00191673	0.00299648	0.0044649	0.00262299	0.00149864	0.00472491	0.00530397	0.00254846
phase_ResB_cos	0.000724645	0.0013897	0.0030586	0.00148266	0.000813825	0.001904	0.000986229	0.0018215	0.00234276	0.000881164	0.00114685	0.001322	0.000798568	0.000936243	0.002715	0.0017115	0.000635638	0.00128788	0.0011764	0.0011679
delta_ResB_sin	0.000256098	0.00170537	0.00302348	0.00170365	0.00107048	0.00154603	0.000497464	0.0012326	0.00249804	0.000440916	0.000647918	0.000164225	0.00134972	5.48351e-05	0.000133206	0.00137419	0.00167257	0.000734409	0.000988538	0.000607891
delta_ResB_cos	0.00012926	0.000664736	0.00156596	0.00107329	0.000975322	0.000469194	0.000804278	0.00110343	0.00188234	0.000457856	0.000270765	0.000269039	0.000296157	0.00024075	0.000161035	0.000733341	0.000120292	0.000231109	0.000258168	4.46184e-05
epsilon_ResB_sin	0.00265522	0.00729086	0.00915398	0.00528513	0.00590465	0.00664025	0.00553628	0.00521814	0.00528564	0.00540153	0.00417966	0.00505709	0.00459498	0.00413222	0.0049235	0.00453628	0.00355323	0.00561111	0.0086033	0.00789162
zeta_ResB_sin	0.000437659	0.00339729	0.00748422	0.00212943	0.00334642	0.00460721	0.00233995	0.00342122	0.00423918	0.00185766	0.00352839	0.00212625	0.00177195	0.00182882	0.00298996	0.00243657	0.00384733	0.00298453	0.00323045	0.0037071
zeta_ResB_cos	0.000221039	0.00114301	0.00313253	0.00167463	0.00127115	0.00198148	0.00111765	0.00181829	0.00216736	0.000675996	0.00173262	0.00183856	0.00135046	0.000587945	0.00263494	0.00161499	0.00255559	0.00197489	0.00446844	0.000576682
chi_ResB_cos	0.00210955	0.00590228	0.00838976	0.00511017	0.00574313	0.00617803	0.00291856	0.0112116	0.00676653	0.00258756	0.00546987	0.00405092	0.00329322	0.00394087	0.00709893	0.00757567	0.00331798	0.0041506	0.00455006	0.00342044
baseflip_rna_2_sin	0.00383307	0.0108848	0.0208663	0.0179555	0.0142256	0.01436	0.012375	0.0306908	0.0146047	0.0124205	0.0141441	0.0139426	0.0175083	0.0175879	0.0101714	0.0125969	0.0105892	0.0162493	0.0244419	0.023349
baseflip_rna_2_cos	0.00309754	0.0062942	0.0111118	0.00705295	0.00653195	0.00764652	0.00496098	0.0132512	0.00563008	0.00802563	0.00755405	0.00471067	0.00484856	0.00924516	0.00440004	0.00738606	0.00555585	0.00640329	0.00979604	0.0271018
baseflip_dna_1_cos	0.00307729	0.0138644	0.019737	0.00955563	0.00863039	0.00944748	0.00757435	0.0100807	0.0151193	0.011014	0.00905353	0.0073841	0.00593585	0.00564371	0.00672925	0.008192	0.0155542	0.00612003	0.00652463	0.0107813

## Sheet: TA
	Position_1	Position_2	Position_3	Position_4	Position_5	Position_6	Position_7	Position_8	Position_9	Position_10	Position_11	Position_12	Position_13	Position_14	Position_15	Position_16	Position_17	Position_18	Position_19	Position_20
resA@P resA@C5'	0.0558504	0.0153513	0.0107224	0.019096	0.0114673	0.0112606	0.0164516	0.0116033	0.0126291	0.0191478	0.00642501	0.0122301	0.0138469	0.00551171	0.0133295	0.0113512	0.00967703	0.00974772	0.0118483	0.017047
resA@P resA@C3'	0.117984	0.0171326	0.00925266	0.0124555	0.0100272	0.0121862	0.0188535	0.0278327	0.0112817	0.0232192	0.0177289	0.00907946	0.0256291	0.00870999	0.0176988	0.00881323	0.0145812	0.015549	0.0264643	0.0153139
resA@P resA@O5'	0.0202284	0.0178226	0.0158026	0.01848	0.0148036	0.0168508	0.0191166	0.0201468	0.0163886	0.018544	0.0115244	0.0174591	0.015182	0.0108864	0.0155574	0.0167356	0.0103707	0.00945941	0.0135871	0.0140843
resA@P resA@C1'	0.0143412	0.0150006	0.0106275	0.013673	0.0113732	0.0122602	0.014899	0.016895	0.01174	0.015362	0.00785912	0.0143025	0.0151939	0.00586035	0.0108571	0.0134374	0.0103586	0.0114402	0.0116406	0.015225
resA@P resA@N9	0.00750345	0.00823623	0.00541986	0.00634203	0.00776547	0.00466013	0.00732936	0.0107054	0.00697978	0.00800752	0.00359829	0.0109772	0.0109478	0.00417592	0.0069876	0.00640557	0.00752062	0.00576882	0.0102461	0.00837502
resA@P resA@N1	0.00654769	0.0104301	0.00895472	0.0121066	0.00741672	0.00580241	0.0114297	0.00681361	0.00849551	0.00856689	0.0039649	0.0070832	0.00893208	0.00279033	0.00740674	0.00909842	0.00875165	0.00696369	0.00609882	0.0111109
resA@P resB@P	0.0260012	0.0127181	0.0106125	0.0164127	0.0100307	0.01091	0.012779	0.0116846	0.0104453	0.0129257	0.00594282	0.0122956	0.0141341	0.00709809	0.010901	0.0103275	0.0152097	0.0126831	0.020114	0.0150474
resA@P resB@C5'	0.0043885	0.0145293	0.0156286	0.0202762	0.0133406	0.0201438	0.0181497	0.0276225	0.0169179	0.027338	0.0129026	0.0199999	0.0319394	0.011155	0.0258967	0.0204623	0.0270331	0.0217887	0.0234963	0.0220591
resA@P resB@C3'	0.0047904	0.00745513	0.00700858	0.00943741	0.00983654	0.00382324	0.00956898	0.00963213	0.00734789	0.00856686	0.00472805	0.00896107	0.0130649	0.00635064	0.00901937	0.00700413	0.00720449	0.00741201	0.00818054	0.0102093
resA@P resB@O5'	0.0036505	0.00949723	0.00599019	0.00858773	0.00740355	0.00679777	0.00873972	0.0128284	0.00692149	0.01103	0.00438302	0.00912329	0.0120612	0.00570708	0.00963458	0.00785288	0.00982541	0.0109532	0.0114666	0.0135805
resA@P resB@C1'	0.0110292	0.00668363	0.00686064	0.0103934	0.00400297	0.00358732	0.0040125	0.00431131	0.0043529	0.00559161	0.0025683	0.00322295	0.00492875	0.00293696	0.00375302	0.00496468	0.0040847	0.00337256	0.00256589	0.00298828
resA@P resB@N9	0.00659899	0.00783231	0.0064225	0.0369924	0.0111429	0.00718473	0.0133647	0.0201072	0.00870399	0.0124527	0.00981087	0.00647179	0.0179195	0.00802205	0.0346829	0.0233973	0.00885231	0.00901404	0.00799916	0.0103973
resA@P resB@N1	0.00643814	0.0139641	0.0108046	0.0136549	0.00954373	0.00878739	0.0172527	0.0138904	0.00892171	0.00823213	0.00773284	0.0102598	0.00997198	0.00539493	0.0176887	0.0147668	0.00690232	0.0118113	0.0118731	0.0128909
resA@C5' resA@C3'	0.00189868	0.00875407	0.00671494	0.011016	0.0114902	0.00896172	0.011305	0.00652056	0.00690242	0.0106668	0.0058218	0.00844563	0.0140052	0.0059177	0.00859792	0.00485125	0.00387011	0.00761128	0.00937577	0.00888559
resA@C5' resA@O5'	0.118946	0.0225297	0.0255245	0.0243085	0.016343	0.018472	0.0194891	0.0283177	0.0233479	0.0195055	0.0155793	0.0182792	0.0148031	0.016483	0.0219599	0.0205169	0.0216467	0.0134575	0.0190209	0.0274506
resA@C5' resA@C1'	0.00189976	0.00634673	0.00430035	0.00541286	0.00398953	0.00421203	0.00505671	0.00534238	0.00407203	0.00454416	0.00284913	0.00416798	0.00379236	0.00304407	0.00354445	0.00423816	0.00485828	0.00343041	0.00373093	0.00312751
resA@C5' resA@N9	0.00141233	0.00513524	0.00269789	0.00323613	0.00321926	0.00299071	0.00397364	0.00481497	0.00312094	0.00452436	0.00198054	0.00408817	0.00252179	0.00218732	0.00271488	0.00262261	0.0031295	0.00274795	0.00164351	0.00170484
resA@C5' resA@N1	0.00282611	0.00754775	0.00785646	0.00929449	0.00524535	0.00435031	0.00415079	0.00455304	0.00481978	0.00829206	0.00239806	0.00459891	0.00495177	0.00196869	0.00319986	0.00226195	0.00366377	0.00329509	0.00394758	0.00434858
resA@C5' resB@P	0.00271595	0.0109148	0.00821046	0.0138065	0.00985413	0.00897125	0.0150599	0.0128193	0.0110054	0.0114789	0.00640046	0.0113786	0.0175297	0.00711199	0.0131594	0.00896564	0.0106108	0.0121664	0.0103324	0.0112207
resA@C5' resB@C5'	0.00257303	0.0105784	0.0113065	0.0166116	0.0131462	0.0143008	0.0128314	0.0178018	0.0131067	0.0164392	0.00837478	0.0122457	0.0150189	0.00524716	0.0116379	0.0109051	0.0120759	0.0114789	0.00951467	0.0118194
resA@C5' resB@C3'	0.00220943	0.00758853	0.00951252	0.0104977	0.00724462	0.00865107	0.0082308	0.00883575	0.00900653	0.00934075	0.00537588	0.00617069	0.00628994	0.00332624	0.0065166	0.00715223	0.00921269	0.00731903	0.00523757	0.00658854
resA@C5' resB@O5'	0.00198141	0.00516956	0.00498036	0.00462807	0.00405744	0.00335514	0.00664846	0.00727431	0.00470988	0.00781149	0.00353025	0.00584505	0.00678062	0.00230275	0.00620031	0.00527141	0.0066638	0.00499717	0.00597437	0.00524719
resA@C5' resB@C1'	0.00267342	0.00545932	0.00648477	0.00808463	0.00642577	0.00426577	0.00646245	0.00598136	0.00803051	0.00569527	0.0031313	0.00575508	0.00512915	0.00201525	0.0058169	0.0100562	0.00456003	0.00483109	0.00290067	0.00543503
resA@C5' resB@N9	0.0028115	0.00873176	0.00426154	0.0117408	0.00562648	0.00515573	0.0137114	0.00893279	0.00832381	0.00835423	0.00306109	0.00690716	0.0100711	0.00309274	0.00950615	0.0116437	0.00527718	0.00618134	0.0056104	0.00804826
resA@C5' resB@N1	0.0370943	0.0115262	0.0154391	0.0184481	0.019668	0.0091662	0.0175769	0.0184846	0.0126921	0.011851	0.0188336	0.015507	0.0311674	0.0138609	0.0122809	0.0148936	0.00731504	0.0128754	0.0184835	0.0184603
resA@C3' resA@O5'	0.0239068	0.0134249	0.00777557	0.010581	0.0121493	0.00959946	0.0172344	0.0163666	0.014292	0.0128057	0.0114082	0.00755219	0.0124867	0.0238027	0.0195353	0.00501345	0.0109908	0.0138941	0.0184745	0.0137045
resA@C3' resA@C1'	0.0101723	0.0118141	0.0143042	0.0136652	0.0104134	0.0104479	0.0107356	0.00993005	0.0131358	0.0128818	0.0109367	0.00824884	0.0107362	0.0173811	0.0119899	0.00831764	0.0113499	0.00908342	0.0160759	0.0143253
resA@C3' resA@N9	0.00150081	0.00690155	0.0080539	0.00921705	0.00719483	0.00959314	0.0107047	0.00682558	0.0071292	0.00650808	0.0073909	0.00621176	0.0061379	0.0100225	0.0138582	0.00700691	0.00976988	0.0108475	0.0154081	0.0116012
resA@C3' resA@N1	0.00159919	0.0117425	0.0074857	0.00824363	0.00884265	0.00751696	0.01707	0.00820647	0.00885075	0.00845209	0.00554472	0.00743728	0.00667826	0.00400389	0.00895871	0.00670491	0.00820643	0.00811232	0.00934996	0.00973099
resA@C3' resB@P	0.0014333	0.00351939	0.00214604	0.00301508	0.00523975	0.0069626	0.00438199	0.00764469	0.00377611	0.00684841	0.00240458	0.00399801	0.00703171	0.00334297	0.00501278	0.00351162	0.00603715	0.00450622	0.00528059	0.0102085
resA@C3' resB@C5'	0.00243766	0.00680955	0.00798825	0.0100764	0.00767732	0.00652835	0.0064149	0.00829909	0.00859529	0.00934351	0.00460906	0.00731755	0.00921558	0.00513411	0.00666225	0.00702374	0.00688711	0.00828289	0.0061849	0.0113571
resA@C3' resB@C3'	0.00127566	0.00457191	0.00594512	0.00599028	0.00405614	0.0044284	0.00657523	0.00430304	0.00757127	0.00744365	0.00256523	0.00533906	0.00267984	0.00331159	0.00512001	0.00488355	0.00611078	0.00374722	0.00329655	0.0045504
resA@C3' resB@O5'	0.00171962	0.0045569	0.00599075	0.00709546	0.00999994	0.00504886	0.00492332	0.00573143	0.00685856	0.00692987	0.00611129	0.00847139	0.00567912	0.0055868	0.00450742	0.00411628	0.00431194	0.00852316	0.00613463	0.00496417
resA@C3' resB@C1'	0.00123701	0.00241303	0.00205981	0.00265949	0.00422424	0.00375514	0.00244864	0.00281183	0.00346514	0.00257387	0.00214524	0.00215045	0.00155071	0.00145789	0.0016437	0.00237997	0.00335992	0.00186116	0.000770326	0.00481538
resA@C3' resB@N9	0.0188282	0.00914022	0.00919477	0.0111856	0.0091708	0.0085471	0.00712575	0.0100535	0.0103504	0.00897061	0.00524762	0.00745674	0.00673505	0.00431054	0.00789751	0.00980444	0.0061939	0.0066032	0.00547057	0.0102368
resA@C3' resB@N1	0.0133077	0.00603403	0.00647662	0.0103628	0.00963226	0.00584474	0.00965802	0.0150671	0.00753623	0.00775469	0.00937476	0.0067676	0.0146851	0.0101984	0.0139819	0.0104461	0.00728954	0.00659804	0.00948283	0.0231603
resA@O5' resA@C1'	0.000483136	0.0020494	0.00156884	0.00157283	0.00101057	0.00228007	0.00185713	0.00205643	0.00249031	0.00225269	0.0010466	0.00136644	0.00194262	0.00244747	0.000757293	0.00144554	0.00367696	0.0023172	0.00124962	0.00697929
resA@O5' resA@N9	0.000592878	0.00241582	0.000549508	0.00091918	0.000237739	0.00131558	0.000668306	0.000164446	0.00105784	0.00139968	0.000818298	0.000387844	0.001011	0.00252702	0.000489955	0.000217799	0.00227462	0.000679515	0.00199514	0.00357664
resA@O5' resA@N1	0.00482174	0.00329719	0.00445224	0.00461158	0.00547499	0.00248234	0.00440506	0.00396019	0.00422699	0.00349263	0.00157878	0.00261028	0.00408213	0.00287357	0.00172222	0.00462501	0.00539254	0.00293506	0.00272088	0.0086855
resA@O5' resB@P	0.00106224	0.0044262	0.00465077	0.00736617	0.004074	0.00505091	0.00639418	0.00544815	0.00395914	0.0075251	0.00303569	0.00617042	0.00524532	0.00914915	0.00537625	0.00462404	0.00831632	0.00468146	0.00546722	0.0121997
resA@O5' resB@C5'	0.00118342	0.00459392	0.00447553	0.0073824	0.00422482	0.00913737	0.00421916	0.00780542	0.00607426	0.00788971	0.00202993	0.00665734	0.00630195	0.00860206	0.00327646	0.00301575	0.00931767	0.0066409	0.00531676	0.0114498
resA@O5' resB@C3'	0.00114042	0.00125686	0.00224127	0.0031059	0.00235863	0.00142606	0.00140764	0.00120965	0.00332683	0.00188137	0.00114306	0.0017616	0.00146961	0.00297716	0.00152664	0.00239432	0.00431596	0.00270983	0.0016919	0.00411985
resA@O5' resB@O5'	0.000523378	0.00269433	0.00341025	0.00511979	0.00286384	0.00426015	0.00456133	0.00745083	0.0041958	0.0062187	0.00194801	0.00695162	0.00704162	0.00528358	0.00296878	0.00252742	0.00698058	0.00406507	0.005454	0.0054007
resA@O5' resB@C1'	0.00178583	0.00443785	0.00365162	0.0071601	0.00648165	0.00517431	0.00451261	0.00586173	0.005631	0.00480362	0.00454897	0.00293653	0.00439305	0.00576905	0.00756003	0.00766031	0.005382	0.00402679	0.00443657	0.00596926
resA@O5' resB@N9	0.000983735	0.00108893	0.000357576	0.00156055	0.00285096	0.00223063	0.00161699	0.00222594	0.0015268	0.00115518	0.00217384	0.00107149	0.00236184	0.00404053	0.00138558	0.00222941	0.00291265	0.0011203	0.00036199	0.00287645
resA@O5' resB@N1	0.00936725	0.00865575	0.00324605	0.0100243	0.00891781	0.00663491	0.00827451	0.00988612	0.00519836	0.0033626	0.00459889	0.00472831	0.00456878	0.00746574	0.00650542	0.00426859	0.0075006	0.00547458	0.00609105	0.0092138
resA@C1' resA@N9	0.00823475	0.0166949	0.0137548	0.0236706	0.0188913	0.0182589	0.0187792	0.0180695	0.0221007	0.0161733	0.0145536	0.0163593	0.0203844	0.0154856	0.0143581	0.0155132	0.0143058	0.0138129	0.0231307	0.0219613
resA@C1' resA@N1	0.00176365	0.00449946	0.00431362	0.00635201	0.00618829	0.00596991	0.00628254	0.00537861	0.0060955	0.00313271	0.00476035	0.00386826	0.00361752	0.00409737	0.00279785	0.00268576	0.00462859	0.00414459	0.00292059	0.00506032
resA@C1' resB@P	0.00793195	0.0105652	0.0157628	0.0172104	0.0180578	0.0146788	0.0172473	0.0139657	0.0147586	0.0159427	0.0154119	0.0102069	0.0105451	0.0162432	0.0128534	0.0144432	0.00796882	0.0106222	0.0122452	0.0145931
resA@C1' resB@C5'	0.00287113	0.0101226	0.00981683	0.0125042	0.0116077	0.0122607	0.0118372	0.0206885	0.0131862	0.0109067	0.0066553	0.00960214	0.00979125	0.00772363	0.00870925	0.00854032	0.0147514	0.00927123	0.00975146	0.0115857
resA@C1' resB@C3'	0.00297778	0.0104015	0.00950949	0.0102881	0.0121515	0.0108103	0.012594	0.0106841	0.0116923	0.0103113	0.00750977	0.0103017	0.00920523	0.0100056	0.0108129	0.00769878	0.0111388	0.00709766	0.00732776	0.00796784
resA@C1' resB@O5'	0.00409328	0.00964216	0.00774071	0.00915084	0.0100005	0.0118473	0.0107265	0.0101727	0.0083089	0.00631447	0.00675021	0.0043387	0.00825965	0.00659517	0.0123985	0.00605229	0.00653666	0.00865059	0.00837589	0.00784964
resA@C1' resB@C1'	0.00462106	0.00728615	0.00865729	0.00536839	0.0073274	0.00626243	0.00793371	0.00801267	0.00892886	0.00803775	0.00664984	0.0062898	0.00454687	0.00591033	0.00702856	0.0293956	0.0134067	0.0065179	0.00316736	0.00662433
resA@C1' resB@N9	0.0088056	0.00742611	0.00997926	0.00919534	0.014825	0.0124393	0.0180173	0.0131024	0.0155132	0.0112437	0.0127598	0.0128808	0.00665942	0.0116963	0.0111447	0.0665936	0.0318635	0.0131266	0.0101823	0.0184934
resA@C1' resB@N1	0.0109785	0.00893524	0.00579091	0.0105301	0.00976079	0.013794	0.0109351	0.0142947	0.00878419	0.00690895	0.0188738	0.00733106	0.0176726	0.0196135	0.0191289	0.0129255	0.0101114	0.00894414	0.0135118	0.0291315
resA@N9 resA@N1	0.000871207	0.00308149	0.00498343	0.00389742	0.00587704	0.00575625	0.00433513	0.00544915	0.00735524	0.00552122	0.0037721	0.00493075	0.00389754	0.00618603	0.00374792	0.006189	0.00536116	0.00529077	0.00374129	0.00371095
resA@N9 resB@P	0.00222895	0.00859215	0.00859352	0.00934113	0.0131847	0.00951284	0.0103828	0.00932508	0.00711451	0.0109337	0.00816351	0.0111069	0.0134631	0.0144531	0.011876	0.0128533	0.00790547	0.00794651	0.00745986	0.0079572
resA@N9 resB@C5'	0.00254138	0.00600754	0.00524041	0.00579964	0.00792843	0.00676485	0.00784083	0.00718312	0.0050977	0.00721768	0.00874873	0.00575661	0.0056772	0.0112542	0.0049317	0.00544017	0.00691711	0.00706789	0.00571205	0.00638609
resA@N9 resB@C3'	0.000822495	0.00422472	0.00422096	0.00435985	0.00463944	0.00465622	0.00294993	0.00384474	0.00492164	0.00298477	0.00467749	0.00264446	0.00265946	0.0097943	0.00249927	0.00205117	0.00506992	0.00330296	0.00514815	0.00454735
resA@N9 resB@O5'	0.00189468	0.00577486	0.0060529	0.00639753	0.00821601	0.00659602	0.00639468	0.00785859	0.00657276	0.00692419	0.00663222	0.00730854	0.00715103	0.0076455	0.00899344	0.011885	0.00686085	0.00653424	0.00548285	0.0059557
resA@N9 resB@C1'	0.000753277	0.00336744	0.00378806	0.00312737	0.00614372	0.00508915	0.00449704	0.00305198	0.00361642	0.00291557	0.00349724	0.00331634	0.00359894	0.00411176	0.00278478	0.00413479	0.00259817	0.00413	0.00284887	0.00322746
resA@N9 resB@N9	0.00258115	0.00382361	0.00764573	0.00948656	0.00625144	0.00546934	0.0078341	0.00927177	0.0077043	0.00659452	0.00862523	0.00426829	0.00479949	0.00743148	0.0061121	0.0152689	0.00608876	0.00830864	0.00330751	0.0121119
resA@N9 resB@N1	0.00420965	0.0072999	0.00484978	0.0134667	0.00972692	0.0113208	0.00884908	0.0127514	0.00617157	0.0057178	0.0193949	0.0120813	0.0122917	0.0149188	0.0172504	0.0125587	0.00831293	0.00849651	0.00827537	0.0125994
resA@N1 resB@P	0.00339809	0.0108117	0.00871071	0.00941153	0.00757025	0.0082633	0.00751694	0.00656238	0.0105289	0.0177789	0.0545652	0.00902133	0.00820221	0.00663904	0.0135818	0.00634713	0.00985308	0.00600344	0.0044708	0.0111329
resA@N1 resB@C5'	0.00237666	0.00491264	0.00364978	0.00431088	0.00515348	0.00318234	0.00246972	0.00338461	0.00377981	0.00434414	0.00550385	0.00289158	0.0036856	0.00293714	0.00166603	0.00142046	0.00263174	0.00200912	0.00240949	0.00709912
resA@N1 resB@C3'	0.00210103	0.00541166	0.00346118	0.00454811	0.00262986	0.00442538	0.002225	0.00288441	0.00374713	0.00298718	0.0069316	0.00212088	0.00234302	0.00447953	0.00177595	0.00149114	0.00456643	0.0015575	0.00163727	0.00392129
resA@N1 resB@O5'	0.000988362	0.00455213	0.00369069	0.0027153	0.00455883	0.00296656	0.00250218	0.00408998	0.00377917	0.00441904	0.0116454	0.00248483	0.00347616	0.00348961	0.0024304	0.00308408	0.00186721	0.00201866	0.00128925	0.00202413
resA@N1 resB@C1'	0.00236746	0.00630202	0.00465634	0.00389338	0.00480771	0.00355628	0.005713	0.00444881	0.00881854	0.00662628	0.0117041	0.00512788	0.00388134	0.0053579	0.00294526	0.00340029	0.00551798	0.00285792	0.00190676	0.0050842
resA@N1 resB@N9	0.00589334	0.0112364	0.0123	0.0172028	0.0173421	0.0152698	0.0168336	0.0202771	0.0153374	0.0124494	0.0309546	0.00999736	0.0122284	0.0141602	0.0263989	0.0510929	0.0104365	0.0183594	0.0104195	0.0179309
resA@N1 resB@N1	0.0217071	0.0641084	0.0626756	0.0682241	0.0525995	0.0704014	0.128675	0.0529202	0.0759554	0.113103	0.044926	0.0782699	0.0824491	0.119187	0.104707	0.105126	0.143226	0.0674391	0.0752791	0.0962814
resB@P resB@C5'	0.0139169	0.0279917	0.0386516	0.0237349	0.0779148	0.0435745	0.0381431	0.0531315	0.0706819	0.040658	0.0871325	0.0758872	0.0263931	0.0292927	0.0769684	0.0733702	0.0634294	0.0503936	0.0165135	0.0218114
resB@P resB@C3'	0.00436236	0.014351	0.0121197	0.0147657	0.0187742	0.0166954	0.0184151	0.0178561	0.0158464	0.0140394	0.0181672	0.0126752	0.0120852	0.016681	0.0115836	0.0133079	0.0127672	0.0131713	0.0102752	0.010327
resB@P resB@O5'	0.00644088	0.0232151	0.0210069	0.0211909	0.0180643	0.0208076	0.0202923	0.0218578	0.0211611	0.0175727	0.0182092	0.0142272	0.0170505	0.012722	0.0145286	0.015175	0.0167583	0.014908	0.0230436	0.0183119
resB@P resB@C1'	0.00202991	0.0066685	0.00645253	0.006401	0.00723182	0.00485214	0.00413692	0.00675462	0.00664329	0.00627109	0.00531918	0.00396767	0.00521517	0.00872829	0.00393163	0.00328799	0.00792504	0.0037224	0.00417288	0.00568022
resB@P resB@N9	0.00259611	0.00762983	0.00955759	0.00991247	0.00991092	0.0107384	0.0140783	0.0104091	0.0169011	0.00859959	0.00816636	0.00669832	0.00507873	0.00796874	0.0165388	0.00831001	0.00847449	0.00930555	0.00783709	0.0111758
resB@P resB@N1	0.00335816	0.011	0.00973975	0.01161	0.00936115	0.00880951	0.0119284	0.0113525	0.00981748	0.00848265	0.00863806	0.00569101	0.00654811	0.00834542	0.00818939	0.00713482	0.00689457	0.011082	0.0126496	0.0117242
resB@C5' resB@C3'	0.00434917	0.016625	0.014992	0.0157493	0.0179782	0.0168893	0.0197749	0.0202824	0.0180187	0.0159049	0.0161551	0.0116408	0.0138115	0.0248989	0.0146194	0.0150534	0.0155093	0.0166217	0.0160456	0.0246985
resB@C5' resB@O5'	0.00958654	0.0239023	0.0381983	0.0304818	0.0439442	0.0291238	0.0291158	0.0377017	0.036186	0.0350515	0.0249326	0.0252737	0.030946	0.0639982	0.0270054	0.0256354	0.0546787	0.0398812	0.089086	0.107148
resB@C5' resB@C1'	0.00176817	0.00634532	0.00474412	0.00566353	0.00546995	0.00540273	0.00494949	0.0126184	0.00553975	0.00378083	0.00343523	0.00331159	0.00327855	0.00458802	0.00331515	0.00322053	0.00556677	0.00516758	0.0023466	0.00665333
resB@C5' resB@N9	0.00436013	0.00724483	0.00849041	0.00776774	0.01365	0.0091062	0.0118225	0.0165822	0.0169047	0.00937452	0.0140655	0.0068833	0.00625556	0.0087286	0.00812928	0.0200776	0.0135002	0.00824148	0.00762203	0.00819379
resB@C5' resB@N1	0.00235918	0.00946538	0.00917336	0.00876717	0.0088311	0.0119123	0.00816496	0.00906387	0.0106292	0.0050101	0.00690362	0.00612383	0.00524892	0.00828504	0.00825764	0.00559198	0.00761548	0.00876481	0.00966986	0.0119606
resB@C3' resB@O5'	0.00404842	0.0130037	0.0100291	0.0114749	0.0133787	0.0130802	0.0116962	0.0134352	0.0134957	0.0121204	0.00938939	0.00853962	0.00841999	0.00875678	0.010252	0.0136919	0.0081469	0.00848428	0.00878053	0.00988131
resB@C3' resB@C1'	0.00157656	0.00762288	0.0069996	0.00708871	0.00618235	0.0050864	0.00457702	0.00668775	0.00570942	0.00575393	0.00408243	0.00423305	0.00360142	0.00599816	0.00275346	0.00335132	0.00559553	0.00454845	0.00327202	0.00584919
resB@C3' resB@N9	0.00424398	0.0121925	0.0160234	0.0146325	0.0166053	0.0194136	0.0127796	0.0174531	0.0128654	0.0178836	0.0119308	0.0156815	0.014551	0.0186166	0.0179356	0.0150054	0.0184601	0.0168834	0.0135513	0.0175542
resB@C3' resB@N1	0.00154497	0.00937834	0.00794758	0.0104689	0.00919156	0.0110977	0.0090116	0.00990479	0.00790287	0.0086565	0.00592332	0.00820945	0.0079634	0.0109048	0.00424454	0.00467826	0.00605549	0.00538383	0.00638761	0.00988729
resB@O5' resB@C1'	0.00273281	0.00662777	0.00772517	0.00756265	0.00796893	0.00879195	0.00837023	0.00833265	0.00782176	0.00972203	0.00472947	0.00370095	0.00884284	0.0126238	0.0143197	0.0101707	0.0165518	0.00591109	0.00577538	0.00956936
resB@O5' resB@N9	0.00169174	0.00843264	0.00846558	0.00737399	0.0115952	0.0100724	0.0113664	0.0103683	0.0128615	0.00935913	0.0081045	0.00771461	0.00603393	0.00692183	0.00902577	0.00688702	0.00810388	0.00617564	0.00993024	0.00599767
resB@O5' resB@N1	0.00228552	0.00839649	0.00616306	0.00651096	0.0072226	0.00590708	0.00297706	0.00525756	0.00455091	0.00590914	0.00446392	0.00386636	0.00249606	0.00300522	0.00405053	0.00320742	0.00239106	0.00526112	0.00543606	0.00564879
resB@C1' resB@N9	0.0122245	0.0494824	0.0534466	0.0868893	0.0952314	0.0748235	0.0888399	0.0857691	0.0872048	0.0887601	0.14945	0.0745064	0.112807	0.165327	0.193521	0.162681	0.114431	0.113711	0.150243	0.113342
resB@C1' resB@N1	0.00310999	0.011681	0.00981509	0.0101424	0.0103249	0.00876086	0.00926058	0.00847919	0.0105019	0.00862304	0.00745996	0.00643062	0.00643271	0.00787021	0.0071004	0.0057012	0.00659477	0.00757199	0.00673881	0.0100523
resB@N9 resB@N1	0.00276654	0.0127848	0.00853933	0.00996896	0.0114965	0.00993522	0.00832977	0.0118289	0.00842393	0.00839302	0.00675876	0.00863224	0.00710015	0.00558424	0.00397058	0.00783284	0.00640561	0.0078266	0.00569648	0.00941453
shear	0.00486424	0.0128925	0.0143522	0.0241592	0.0206709	0.0227272	0.0175681	0.0378627	0.0160265	0.0177166	0.0103897	0.011396	0.0134338	0.0171031	0.0156486	0.017505	0.0175133	0.0135949	0.0189768	0.0243956
stretch	0.00130988	0.0113796	0.00787777	0.00999946	0.012216	0.0141671	0.0112483	0.0131944	0.0107898	0.00860851	0.0107392	0.0075826	0.0101263	0.0182787	0.01146	0.0065839	0.0135537	0.00935666	0.0181235	0.0099401
stagger	0.00245693	0.0141317	0.0137773	0.0102942	0.0161117	0.02036	0.0132396	0.016041	0.0174036	0.00960045	0.0138498	0.012812	0.0122114	0.0186485	0.00977867	0.0108376	0.0175455	0.0116517	0.0172897	0.0216672
shift	0.00413612	0.0145689	0.0145498	0.0141604	0.0162756	0.0155666	0.0220978	0.0193638	0.0189983	0.0185177	0.0172422	0.0157195	0.014875	0.0195221	0.0175802	0.0159083	0.0240628	0.0183077	0.032279	0.0237467
slide	0.00727742	0.0156176	0.0131294	0.0283312	0.0207256	0.0270979	0.0211303	0.0483231	0.018779	0.0210464	0.0277596	0.0153957	0.0242872	0.017684	0.0199374	0.0328175	0.015118	0.0143919	0.0147675	0.0212536
rise	0.00470893	0.0155008	0.0132101	0.013516	0.0130303	0.032582	0.0157078	0.0220979	0.0157231	0.0153441	0.0118047	0.0157777	0.00930778	0.0119196	0.0132138	0.016794	0.0153419	0.0217296	0.0125455	0.0233182
x-disp	0.0195934	0.0299606	0.0388167	0.0294774	0.0548065	0.0255619	0.0279621	0.0494346	0.0349648	0.0629478	0.0267413	0.0785164	0.0455276	0.0371394	0.0277905	0.0320038	0.0679475	0.0431084	0.0431337	0.0285196
y-disp	0.00226462	0.0130949	0.0105563	0.0102769	0.0129882	0.00980723	0.0123998	0.012011	0.0108478	0.0088892	0.00585023	0.00680292	0.00628134	0.00829293	0.00609523	0.00933179	0.0113581	0.00752232	0.00785715	0.0114212
h-rise	0.00361577	0.0125701	0.011662	0.010218	0.0125454	0.0122535	0.00747737	0.00959076	0.0122777	0.0115907	0.00996136	0.00650939	0.00667592	0.0180668	0.0181876	0.00832456	0.0107946	0.00978833	0.00728198	0.00962194
curvature	0.0129819	0.0378122	0.0439153	0.0253306	0.0526792	0.0387364	0.0448864	0.0619353	0.0502688	0.0722939	0.0612375	0.0689696	0.0496052	0.0975673	0.106713	0.120033	0.0987074	0.123112	0.0661445	0.138955
radius s-1	0.00327279	0.0119076	0.0108159	0.0107954	0.0102565	0.00900276	0.0112091	0.0092872	0.00852001	0.00788574	0.00614099	0.00666223	0.0100302	0.00774415	0.00773846	0.00506319	0.00635853	0.00606304	0.0103867	0.0105824
radius s-2	0.00402887	0.0135212	0.0120356	0.0126509	0.0173489	0.0157859	0.0149944	0.00997562	0.0168718	0.0135342	0.0092225	0.00942965	0.00886836	0.0102908	0.0145045	0.0119231	0.0106589	0.0123534	0.0151681	0.0160617
major groove	0.00315463	0.0144999	0.0178303	0.0130955	0.0145394	0.0137798	0.0167547	0.0153027	0.0142575	0.016872	0.0123251	0.0154383	0.0132746	0.01378	0.0110231	0.0113511	0.0155372	0.0228436	0.0242994	0.0187176
minor groove	0.00605275	0.0235868	0.0223476	0.0124587	0.0349448	0.0218437	0.0277922	0.0325943	0.0403032	0.0362369	0.0385405	0.0346503	0.0296568	0.0594725	0.12552	0.0378381	0.0520407	0.0444592	0.0526895	0.0444284
hbond_bp5	0.0111148	0.0641203	0.0272354	0.0391852	0.0965856	0.0833514	0.051947	0.0857563	0.0474384	0.0785818	0.0715305	0.107077	0.0878968	0.089499	0.0766999	0.0598716	0.0976475	0.0785706	0.0680404	0.052434
S_trans	0.00501875	0.016116	0.0189593	0.0182743	0.0219178	0.0162245	0.0204399	0.0227781	0.0169191	0.0257989	0.0267011	0.0119415	0.0227409	0.0413685	0.0159508	0.0145603	0.0180039	0.0148179	0.0185856	0.0208247
S_rot	0.00469381	0.0198791	0.0206398	0.0228565	0.0239212	0.0175076	0.0211142	0.0385929	0.0334793	0.0383072	0.0502891	0.0763979	0.0343696	0.0558429	0.0513419	0.0262144	0.0530529	0.0525766	0.0403108	0.0287951
S_vib	0.0132736	0.0292735	0.0275234	0.0484812	0.0342694	0.0317467	0.0407527	0.0298009	0.0274307	0.0232532	0.0211819	0.0263874	0.0394352	0.0333366	0.0383694	0.0294202	0.0275428	0.0338412	0.06564	0.0559811
Delta_S	0.00677315	0.0215168	0.0209777	0.0489505	0.023777	0.0222507	0.0365286	0.0228233	0.0279062	0.0197122	0.0149032	0.012803	0.0166038	0.0164173	0.0232159	0.0194723	0.0173406	0.0188874	0.0272887	0.0282881
E_vdw	0.0049175	0.016999	0.0126847	0.0230854	0.0141234	0.0147605	0.0172015	0.016109	0.0148467	0.00991082	0.00900835	0.011036	0.0142951	0.012793	0.0120176	0.0143014	0.0102878	0.0114945	0.0139146	0.010661
E_ele	0.00309031	0.00796308	0.00576126	0.00504392	0.00562423	0.00607438	0.00543131	0.0059826	0.00390967	0.00574205	0.00574292	0.00621252	0.00532084	0.0039975	0.00652977	0.00279979	0.00483825	0.00471612	0.0082439	0.00729067
E_gb	0.00150108	0.00522313	0.00423812	0.00320779	0.0054094	0.00463296	0.00382375	0.00405938	0.00390644	0.00254594	0.00346879	0.00453538	0.0036305	0.00266192	0.00330213	0.00215522	0.00203122	0.00224984	0.00496947	0.00451585
E_surf	0.024763	0.053917	0.124259	0.0932499	0.0878663	0.0715463	0.0970628	0.100739	0.096167	0.138853	0.0916985	0.104757	0.147929	0.192383	0.10245	0.131638	0.148472	0.111514	0.0805123	0.0759055
Delta_G_gas	0.000729321	0.00418655	0.00268879	0.00168792	0.00325074	0.00307533	0.00236156	0.00194605	0.00229645	0.00294012	0.00255845	0.0018903	0.00254824	0.00351696	0.00191887	0.00181996	0.00272196	0.0014577	0.0027459	0.00244838
Delta_G_solv	0.0010147	0.00162704	0.00341829	0.00139098	0.00180087	0.00111401	0.00149952	0.00129071	0.00135214	0.00123683	0.000791532	0.00112555	0.00130146	0.0017779	0.00136202	0.00177507	0.00114983	0.0016927	0.00238325	0.00227279
Delta_E	0.00462015	0.0173358	0.00964018	0.0143683	0.0242165	0.0330812	0.0257141	0.0432413	0.0134104	0.0456127	0.0414006	0.0437144	0.0402121	0.0150166	0.0154005	0.0147071	0.0342729	0.040514	0.0178626	0.0143007
Delta_G_binding	0.00255546	0.00794405	0.00676393	0.00616429	0.00966302	0.0219298	0.0141429	0.0311774	0.00894287	0.017798	0.016582	0.0258072	0.0154818	0.00706507	0.0105456	0.0097274	0.00749144	0.0380173	0.0119471	0.0071974
NT_ResA_VDW_dec	0.00952986	0.0301662	0.015943	0.0167475	0.0239257	0.0137475	0.0185218	0.020752	0.0157663	0.0150994	0.0112403	0.0183567	0.0312905	0.0160907	0.0319847	0.0162883	0.0237113	0.0144013	0.0328026	0.0191765
NT_ResA_ELE_dec	0.00214663	0.00750504	0.00443423	0.00428118	0.00554083	0.012858	0.00768557	0.0078792	0.00501107	0.0071145	0.00870919	0.0063015	0.00839837	0.00462627	0.0067787	0.00222328	0.00901506	0.0122163	0.00685239	0.0224338
NT_ResA_POL_dec	0.000270866	0.00547438	0.00235365	0.00181816	0.00412856	0.00524341	0.00262511	0.0032552	0.00141782	0.00307562	0.00336694	0.00133813	0.0022553	0.0016527	0.00194875	0.000384864	0.00263233	0.00211079	0.00274478	0.00315782
NT_ResA_NPOL_dec	0.000124259	0.00483045	0.00557839	0.00227013	0.00474175	0.00409506	0.00302484	0.00391124	0.00413008	0.00444947	0.0145552	0.00242657	0.00196733	0.0031625	0.00250458	0.0012467	0.00122043	0.00237552	0.00270069	0.00263158
NT_ResA_TOT_dec	0.00379772	0.0201696	0.00918379	0.0168018	0.0264747	0.0375865	0.0383024	0.0168384	0.0199374	0.03558	0.0416121	0.0206189	0.0816003	0.0177595	0.0383068	0.014463	0.0141936	0.0186797	0.0142808	0.0117977
NT_ResB_VDW_dec	0.00147853	0.0131104	0.00900081	0.00797733	0.00884149	0.0115246	0.00940727	0.00785239	0.00650921	0.0076483	0.00977555	0.00563031	0.0121867	0.0203436	0.0244359	0.00685597	0.0117901	0.00898354	0.0168791	0.0128236
NT_ResB_ELE_dec	0.00226431	0.0108732	0.00909077	0.00543126	0.0103693	0.00755887	0.0068072	0.00858983	0.0051121	0.00573962	0.00627119	0.00847567	0.00882028	0.00556336	0.007257	0.00697769	0.00934022	0.007654	0.0111132	0.0102049
NT_ResB_POL_dec	0.00176693	0.00759163	0.00608072	0.00541027	0.00727492	0.00558312	0.00574136	0.00539584	0.0032703	0.00477224	0.00336598	0.00610635	0.0041965	0.00256759	0.005127	0.00294753	0.00463792	0.00472915	0.00485492	0.00389924
NT_ResB_NPOL_dec	0.00241936	0.0097206	0.0073778	0.0129446	0.00726314	0.00728663	0.00657532	0.00532189	0.00505061	0.00584534	0.00702286	0.00533776	0.00581028	0.0055437	0.00546009	0.00499788	0.00400578	0.0038038	0.00695572	0.00537436
NT_ResB_TOT_dec	0.00822218	0.0209207	0.0155059	0.0136282	0.0306613	0.0159827	0.0565769	0.0441428	0.0525675	0.0359613	0.0398831	0.0636302	0.0542956	0.0200926	0.0439625	0.0946916	0.0556368	0.0369669	0.0318102	0.0322255
SC_ResA_VDW_dec	0.00581118	0.01061	0.00613889	0.00659204	0.0086114	0.00427496	0.00681205	0.00545714	0.0056384	0.00433532	0.00360935	0.00346015	0.0107803	0.00415617	0.0085643	0.00286881	0.00538579	0.00986544	0.0112327	0.0067983
SC_ResA_ELE_dec	0.00197513	0.00620205	0.00329372	0.00448809	0.00565159	0.00446846	0.00259343	0.0054224	0.00291454	0.00433738	0.00678197	0.00386287	0.00538862	0.00427796	0.00422513	0.00232663	0.00380749	0.00958137	0.00904986	0.00772701
SC_ResA_POL_dec	0.000317927	0.00329669	0.00308854	0.00201193	0.00421137	0.00470618	0.00139576	0.00391944	0.00279717	0.00345525	0.00472006	0.00167877	0.00424452	0.00352703	0.00241765	0.000727277	0.00153051	0.00429719	0.00610358	0.00205463
SC_ResA_NPOL_dec	0.000402599	0.00213654	0.0017849	0.000365893	0.00271085	0.000880513	0.000492164	0.00132898	0.000818058	0.000436794	0.0512305	0.000594865	0.000111616	0.00115995	0.000991828	0.000170417	0.000145142	0.00218695	0.000761504	0.000947029
SC_ResA_TOT_dec	0.00373878	0.0108366	0.00651031	0.0080063	0.0175765	0.0180377	0.0149078	0.0120939	0.00954679	0.016317	0.0204601	0.0167385	0.0347195	0.00761823	0.0188382	0.00711672	0.00640748	0.020317	0.0062387	0.00749663
SC_ResB_VDW_dec	0.000646926	0.00528185	0.00683847	0.00532349	0.00569329	0.00658251	0.00386096	0.00427688	0.00454984	0.00573328	0.0395177	0.00326031	0.00529003	0.00934535	0.00565721	0.00223323	0.00460861	0.00604999	0.0100985	0.00673654
SC_ResB_ELE_dec	0.00369424	0.0128114	0.0100852	0.0114338	0.00858585	0.00861698	0.0103353	0.00921879	0.00893064	0.00617087	0.00542565	0.00821121	0.00785288	0.00610837	0.0119148	0.00886462	0.00572897	0.00848171	0.00817969	0.0111175
SC_ResB_POL_dec	0.0028164	0.0103659	0.0105652	0.00869981	0.00781113	0.00740725	0.00816621	0.00836978	0.00715622	0.00511134	0.00487179	0.0058769	0.00558878	0.00424322	0.00685352	0.00420356	0.00760414	0.00592226	0.00774844	0.00754241
SC_ResB_NPOL_dec	0.0016511	0.00596606	0.005765	0.00788387	0.0063376	0.00457818	0.00546117	0.0072436	0.00420168	0.00504197	0.00326112	0.00282347	0.00496068	0.00414144	0.0034613	0.00353976	0.00279663	0.00745088	0.00457685	0.00530425
SC_ResB_TOT_dec	0.00359073	0.0112406	0.0108335	0.00895861	0.0136558	0.00974155	0.018674	0.0277258	0.0298842	0.0165032	0.0309727	0.026316	0.0227632	0.0110776	0.027633	0.0310708	0.0208025	0.0465475	0.0145145	0.0162502
BB_ResA_VDW_dec	0.00343019	0.00975915	0.0106169	0.0100652	0.0106304	0.00839321	0.0117997	0.0183433	0.00854682	0.00793305	0.0106555	0.012905	0.0106104	0.0108405	0.0125996	0.00674882	0.00761965	0.0111883	0.0206296	0.0135067
BB_ResA_ELE_dec	0.00214663	0.0107583	0.0116901	0.0118449	0.0108012	0.00862678	0.00704035	0.00913422	0.0107006	0.00839038	0.00863334	0.00753376	0.00608101	0.00441625	0.00732342	0.00663016	0.00653187	0.00771082	0.00689161	0.00856725
BB_ResA_POL_dec	0.00344218	0.00570355	0.00702703	0.0045143	0.0051884	0.00677307	0.00622305	0.00369219	0.00639298	0.00431751	0.00450019	0.00416457	0.00253468	0.00328759	0.00333756	0.0228575	0.00343686	0.00332693	0.00352904	0.00578284
BB_ResA_NPOL_dec	0.00314812	0.0119863	0.0151014	0.0110574	0.0136288	0.013389	0.0138333	0.010445	0.0155918	0.0122203	0.00983727	0.0125086	0.00727962	0.00940164	0.0195964	0.0182918	0.0176845	0.0149781	0.00888002	0.0102504
BB_ResA_TOT_dec	0.00189045	0.00964391	0.0110003	0.00951763	0.0155766	0.015237	0.0157025	0.0215732	0.0121198	0.0128445	0.0199325	0.0189761	0.0194236	0.0179551	0.0195982	0.0164256	0.0314659	0.0282045	0.0167765	0.0152766
BB_ResB_VDW_dec	0.000927743	0.00751457	0.00724354	0.00311514	0.00480274	0.00421576	0.00182477	0.00388868	0.00414078	0.00303622	0.00404246	0.00864099	0.00135983	0.00314596	0.00350264	0.00259112	0.00347623	0.00616708	0.00393351	0.00326765
BB_ResB_ELE_dec	0.00543646	0.0190482	0.0162802	0.0177713	0.0190016	0.0150402	0.0208811	0.015046	0.0178339	0.0160194	0.0174145	0.013442	0.018281	0.0166087	0.0184978	0.00951102	0.0121314	0.0235644	0.0216074	0.0172316
BB_ResB_POL_dec	0.00387069	0.0113081	0.0108791	0.00916466	0.00769648	0.0108581	0.0127928	0.00822712	0.0104954	0.00925646	0.00609506	0.00776276	0.00909316	0.00710757	0.00790326	0.00446625	0.0067642	0.0101259	0.010369	0.00888228
BB_ResB_NPOL_dec	0.00360257	0.0167033	0.0127639	0.0125797	0.0127206	0.0141631	0.0137206	0.0177937	0.0126781	0.00879197	0.00802908	0.0129565	0.00873464	0.0114441	0.0157988	0.0113676	0.0154149	0.0127685	0.0119004	0.0162063
BB_ResB_TOT_dec	0.00323813	0.0141789	0.0137282	0.0114145	0.0152079	0.0147974	0.0167508	0.0121225	0.0133333	0.0158146	0.0175405	0.0105143	0.0117359	0.00750335	0.00833749	0.00758518	0.00877277	0.0107681	0.00759538	0.0116123
delta S1_sin	0.00121109	0.00622898	0.00797301	0.00289677	0.0123999	0.00621996	0.00410822	0.00814865	0.00625308	0.00235986	0.00984288	0.00919777	0.00365601	0.00784035	0.00589153	0.0075552	0.00368678	0.00844656	0.00447028	0.00354673
zeta S1_sin	0.00108745	0.00371125	0.00285088	0.00130099	0.00388326	0.00256099	0.00161346	0.00267147	0.00440328	0.0018858	0.00408795	0.004821	0.000871349	0.00290414	0.00152785	0.00295012	0.00119983	0.00346701	0.00160732	0.00146282
alpha S2_sin	0.00463271	0.0207701	0.0171948	0.0115663	0.0311312	0.020143	0.0200354	0.0202943	0.0201538	0.0208503	0.0136633	0.0219968	0.0238928	0.0244964	0.0355879	0.0286288	0.0265049	0.0307563	0.0231705	0.0266485
alpha S2_cos	0.00399344	0.00829839	0.00782842	0.00707107	0.0126904	0.00891189	0.00875838	0.00783174	0.010112	0.00907488	0.00554669	0.0114208	0.0117122	0.013543	0.0157902	0.0141639	0.0142231	0.0117615	0.00936678	0.0135406
beta S2_sin	0.00624784	0.0180344	0.0151021	0.0147043	0.0130189	0.0145012	0.0128448	0.0113222	0.0163435	0.0147755	0.0099875	0.0108185	0.0113582	0.0132226	0.0137876	0.0142459	0.00799104	0.011963	0.00832159	0.0113654
gamma S2_sin	0.00282123	0.0195679	0.0177296	0.0152243	0.0217799	0.0211467	0.0312131	0.0293948	0.0200199	0.0256924	0.0247085	0.0192579	0.0267869	0.0241547	0.0494503	0.0283799	0.0259287	0.0359794	0.0285382	0.0415888
delta S2_sin	0.00365204	0.0237226	0.0105854	0.0153721	0.0174288	0.0200646	0.026717	0.0187724	0.0198459	0.0143148	0.0139171	0.0169764	0.0188574	0.0136561	0.0278388	0.017325	0.016204	0.0241439	0.0258633	0.0182456
delta S2_cos	0.00339407	0.0121011	0.00643835	0.0105819	0.0100937	0.00761483	0.0145708	0.00739792	0.00984466	0.00624971	0.00602628	0.00921128	0.00943275	0.00783332	0.0187325	0.00854885	0.00498595	0.00853901	0.0119515	0.0103344
epsilon S2_sin	0.00365059	0.014083	0.00582985	0.00746566	0.00955852	0.0119529	0.011132	0.0160415	0.00829319	0.0136827	0.00724878	0.0175515	0.0109893	0.00582431	0.0146666	0.0121319	0.0146272	0.00943067	0.00823173	0.0133797
epsilon S2_cos	0.00230049	0.0080209	0.00220702	0.00339078	0.00232429	0.00592469	0.00571625	0.00602088	0.00553593	0.00662372	0.00576932	0.00961725	0.00562147	0.00212786	0.0084917	0.00556529	0.00330259	0.00487953	0.00416757	0.00533065
zeta S2_sin	0.00523348	0.0198503	0.0109135	0.0263366	0.0164115	0.0274413	0.0280046	0.0156015	0.0220611	0.0136231	0.0126345	0.0113111	0.0157705	0.0128747	0.0287432	0.0158488	0.0123241	0.0141198	0.0200727	0.0187645
ang:resA@P resA@C5' resA@C3'_sin	0.00132718	0.00618006	0.00731221	0.00390527	0.008478	0.0063324	0.00405595	0.00749376	0.00681119	0.00386999	0.00875714	0.0115027	0.00635253	0.00644848	0.00701734	0.00810068	0.00228857	0.00730615	0.00486124	0.00280378
ang:resA@C5' resA@C3' resA@P_sin	0.000788018	0.00324308	0.00625026	0.00337733	0.00704539	0.0046582	0.00462973	0.00709701	0.00471676	0.0035401	0.0058681	0.00520493	0.00431367	0.00266323	0.00180391	0.00964801	0.00154143	0.00408485	0.00307954	0.00229411
ang:resB@N9 resB@C1' resB@O5'_sin	0.00671011	0.0174225	0.0153547	0.0116986	0.0163344	0.0119268	0.0134613	0.0152918	0.0178758	0.0156171	0.0153212	0.0243963	0.0113085	0.00877246	0.0175283	0.00882651	0.0115265	0.0151849	0.00847456	0.0112238
ang:resB@N9 resB@C1' resB@O5'_cos	0.00266993	0.0127593	0.00680895	0.016893	0.0109512	0.0158126	0.0143923	0.0216952	0.0107006	0.00964104	0.0154107	0.0139616	0.0262604	0.0149864	0.0139499	0.0105497	0.0103685	0.00968534	0.0205286	0.0193736
ang:resB@C1' resB@O5' resB@N9_sin	0.00243749	0.0183973	0.0160482	0.0258985	0.0282536	0.01969	0.0194756	0.02126	0.0210327	0.0208118	0.0217139	0.0298006	0.0224405	0.0180972	0.0228043	0.0217101	0.0170342	0.0185095	0.0166813	0.0131151
ang:resB@C1' resB@O5' resB@N9_cos	0.0036421	0.0107349	0.0121076	0.012202	0.010852	0.0127225	0.00842714	0.0170152	0.00960321	0.00595077	0.00609726	0.00868864	0.0053104	0.0114262	0.0100753	0.0084503	0.00994494	0.0107412	0.0128958	0.0116572
ang:resB@O5' resB@N9 resB@C1'_sin	0.00306149	0.0129283	0.0159916	0.0119925	0.0112087	0.00950847	0.0106298	0.0127775	0.0136542	0.0103359	0.00841701	0.00652033	0.00646078	0.00517215	0.0120281	0.00863836	0.00675571	0.00952915	0.0128977	0.0093231
ang:resB@O5' resB@N9 resB@C1'_cos	0.0109171	0.025177	0.0481765	0.0777436	0.0403366	0.0492998	0.0575941	0.059318	0.0515018	0.0421229	0.0557297	0.0340941	0.0542265	0.0850468	0.0678045	0.0784199	0.0494505	0.0576521	0.0784264	0.0645871
ang:resB@C1' resB@O5' resB@C3'_sin	0.00224069	0.0108833	0.0186624	0.00797527	0.0115027	0.0125231	0.0141124	0.0141716	0.0177692	0.0126259	0.0140802	0.0147416	0.0110769	0.0228397	0.0140472	0.0120437	0.0178205	0.0218574	0.066485	0.0406636
ang:resB@C1' resB@O5' resB@C3'_cos	0.0139973	0.0425	0.0475066	0.0270715	0.0689458	0.0419756	0.0520135	0.0366446	0.0674396	0.0595545	0.0363849	0.0670183	0.0626178	0.107917	0.133117	0.0732491	0.0620431	0.0827923	0.0841121	0.0651899
ang:resB@O5' resB@C3' resB@C1'_sin	0.00243047	0.0109469	0.0103221	0.00665935	0.00740151	0.00769531	0.00656409	0.00603539	0.00875851	0.00821425	0.00638418	0.0114599	0.00372928	0.00197986	0.00455084	0.00389649	0.00533381	0.00497334	0.00397392	0.00725061
ang:resB@O5' resB@C3' resB@C1'_cos	0.00123057	0.00645391	0.00881612	0.00377198	0.00469863	0.00787052	0.00400826	0.00570087	0.00741865	0.00462785	0.00651397	0.00396017	0.00283021	0.00345917	0.00477264	0.00380477	0.00353884	0.00583123	0.00218912	0.00517438
ang:resB@C3' resB@C1' resB@O5'_sin	0.00222089	0.00942248	0.0133452	0.00885166	0.0110677	0.0110917	0.00798888	0.00953299	0.010798	0.00893325	0.00931085	0.00514645	0.0109462	0.0134264	0.00932923	0.0118234	0.0060601	0.0116744	0.00661547	0.00985418
ang:resB@C3' resB@C1' resB@O5'_cos	0.00316391	0.00936544	0.0106529	0.00803958	0.00893136	0.00779499	0.00559703	0.00599565	0.00848618	0.00991906	0.00611082	0.0040159	0.00511407	0.00625609	0.00412076	0.00443233	0.00596591	0.00651726	0.00527849	0.0064329
ang:resB@C3' resB@C5' resB@O5'_sin	0.00396724	0.0123016	0.00951277	0.00799288	0.0077892	0.00999117	0.00872065	0.00976364	0.0101782	0.00634978	0.0065096	0.00614708	0.00641835	0.00469647	0.0086348	0.00566739	0.00479093	0.00673403	0.00823271	0.00647451
ang:resA@C5' resA@C3' resA+@P_cos	0.00353143	0.0104503	0.0150091	0.00948227	0.0166826	0.0141919	0.0113906	0.0159101	0.0181961	0.0166273	0.0166132	0.0184681	0.0181587	0.0262197	0.0331222	0.0194269	0.021025	0.0182163	0.0141422	0.0111601
ang:resB-@C3' resB@P resB@C5'_cos	0.00212986	0.00406566	0.00601144	0.00549767	0.0068293	0.00751623	0.00906402	0.0069737	0.0070252	0.00813178	0.00584239	0.00714631	0.00871335	0.0113634	0.0158469	0.00993868	0.0123127	0.0084991	0.00652271	0.0046003
dih:resA@C5' resA@P resA@O5' resA@C3'_sin	0.00305844	0.0135378	0.0179527	0.00971505	0.0163271	0.0200001	0.0181609	0.0218772	0.0212109	0.0142673	0.0207855	0.0161015	0.0128546	0.0413322	0.0240782	0.0148524	0.0271229	0.0268241	0.0565036	0.0340821
dih:resB@C1' resB@N9 resB@C3' resB@O5'_sin	0.00121948	0.00802685	0.00872669	0.00436682	0.00381536	0.00590622	0.00353086	0.00663892	0.00826281	0.00272438	0.00447336	0.00544591	0.00216794	0.00305572	0.00440067	0.00521649	0.0044356	0.0049011	0.00508673	0.00412201
dih:resB@C1' resB@N9 resB@C3' resB@O5'_cos	0.000660528	0.0022001	0.00371166	0.00250311	0.00149126	0.00206329	0.00132112	0.00417925	0.00259769	0.000757328	0.00185672	0.00192437	0.00191185	0.00130983	0.00127444	0.00167013	0.00231245	0.00214412	0.00289064	0.00274297
dih:resB@C1' resB@O5' resB@C3' resB@C5'_sin	0.00398652	0.0143668	0.0136012	0.0133954	0.0117794	0.014164	0.0140419	0.0123154	0.017973	0.00982017	0.00945245	0.0115454	0.0114981	0.00792486	0.014233	0.0110134	0.00953637	0.0140114	0.0122883	0.0193619
dih:resB@O5' resB@C1' resB@C5' resB@C3'_sin	0.00143058	0.00836506	0.0103436	0.00617769	0.0105832	0.0122894	0.00842053	0.0109217	0.0116697	0.00637877	0.00646037	0.00748951	0.00593651	0.00632971	0.0139358	0.00735527	0.0281372	0.0102795	0.0120922	0.0227266
dih:resB@O5' resB@C1' resB@C5' resB@C3'_cos	0.00074202	0.0046826	0.00472193	0.00298013	0.00280101	0.00527608	0.00247992	0.00502567	0.00830017	0.00219751	0.00246401	0.00524699	0.00230124	0.00324371	0.0068078	0.00410375	0.010641	0.00555199	0.00543622	0.00980181
phase_ResB_sin	0.000596612	0.00316568	0.00688773	0.0020203	0.00297828	0.00657375	0.00123956	0.00378624	0.00699448	0.00147748	0.00189084	0.00477735	0.00191673	0.00299648	0.0044649	0.00262299	0.00149864	0.00472491	0.00530397	0.00254846
phase_ResB_cos	0.000724645	0.0013897	0.0030586	0.00148266	0.000813825	0.001904	0.000986229	0.0018215	0.00234276	0.000881164	0.00114685	0.001322	0.000798568	0.000936243	0.002715	0.0017115	0.000635638	0.00128788	0.0011764	0.0011679
delta_ResB_sin	0.000256098	0.00170537	0.00302348	0.00170365	0.00107048	0.00154603	0.000497464	0.0012326	0.00249804	0.000440916	0.000647918	0.000164225	0.00134972	5.48351e-05	0.000133206	0.00137419	0.00167257	0.000734409	0.000988538	0.000607891
delta_ResB_cos	0.00012926	0.000664736	0.00156596	0.00107329	0.000975322	0.000469194	0.000804278	0.00110343	0.00188234	0.000457856	0.000270765	0.000269039	0.000296157	0.00024075	0.000161035	0.000733341	0.000120292	0.000231109	0.000258168	4.46184e-05
epsilon_ResB_sin	0.00265522	0.00729086	0.00915398	0.00528513	0.00590465	0.00664025	0.00553628	0.00521814	0.00528564	0.00540153	0.00417966	0.00505709	0.00459498	0.00413222	0.0049235	0.00453628	0.00355323	0.00561111	0.0086033	0.00789162
zeta_ResB_sin	0.000437659	0.00339729	0.00748422	0.00212943	0.00334642	0.00460721	0.00233995	0.00342122	0.00423918	0.00185766	0.00352839	0.00212625	0.00177195	0.00182882	0.00298996	0.00243657	0.00384733	0.00298453	0.00323045	0.0037071
zeta_ResB_cos	0.000221039	0.00114301	0.00313253	0.00167463	0.00127115	0.00198148	0.00111765	0.00181829	0.00216736	0.000675996	0.00173262	0.00183856	0.00135046	0.000587945	0.00263494	0.00161499	0.00255559	0.00197489	0.00446844	0.000576682
chi_ResB_cos	0.00210955	0.00590228	0.00838976	0.00511017	0.00574313	0.00617803	0.00291856	0.0112116	0.00676653	0.00258756	0.00546987	0.00405092	0.00329322	0.00394087	0.00709893	0.00757567	0.00331798	0.0041506	0.00455006	0.00342044
baseflip_rna_2_sin	0.00383307	0.0108848	0.0208663	0.0179555	0.0142256	0.01436	0.012375	0.0306908	0.0146047	0.0124205	0.0141441	0.0139426	0.0175083	0.0175879	0.0101714	0.0125969	0.0105892	0.0162493	0.0244419	0.023349
baseflip_rna_2_cos	0.00309754	0.0062942	0.0111118	0.00705295	0.00653195	0.00764652	0.00496098	0.0132512	0.00563008	0.00802563	0.00755405	0.00471067	0.00484856	0.00924516	0.00440004	0.00738606	0.00555585	0.00640329	0.00979604	0.0271018
baseflip_dna_1_cos	0.00307729	0.0138644	0.019737	0.00955563	0.00863039	0.00944748	0.00757435	0.0100807	0.0151193	0.011014	0.00905353	0.0073841	0.00593585	0.00564371	0.00672925	0.008192	0.0155542	0.00612003	0.00652463	0.0107813

## Sheet: GT
	Position_1	Position_2	Position_3	Position_4	Position_5	Position_6	Position_7	Position_8	Position_9	Position_10	Position_11	Position_12	Position_13	Position_14	Position_15	Position_16	Position_17	Position_18	Position_19	Position_20
resA@P resA@C5'	0.0558504	0.0153513	0.0107224	0.019096	0.0114673	0.0112606	0.0164516	0.0116033	0.0126291	0.0191478	0.00642501	0.0122301	0.0138469	0.00551171	0.0133295	0.0113512	0.00967703	0.00974772	0.0118483	0.017047
resA@P resA@C3'	0.117984	0.0171326	0.00925266	0.0124555	0.0100272	0.0121862	0.0188535	0.0278327	0.0112817	0.0232192	0.0177289	0.00907946	0.0256291	0.00870999	0.0176988	0.00881323	0.0145812	0.015549	0.0264643	0.0153139
resA@P resA@O5'	0.0202284	0.0178226	0.0158026	0.01848	0.0148036	0.0168508	0.0191166	0.0201468	0.0163886	0.018544	0.0115244	0.0174591	0.015182	0.0108864	0.0155574	0.0167356	0.0103707	0.00945941	0.0135871	0.0140843
resA@P resA@C1'	0.0143412	0.0150006	0.0106275	0.013673	0.0113732	0.0122602	0.014899	0.016895	0.01174	0.015362	0.00785912	0.0143025	0.0151939	0.00586035	0.0108571	0.0134374	0.0103586	0.0114402	0.0116406	0.015225
resA@P resA@N9	0.00750345	0.00823623	0.00541986	0.00634203	0.00776547	0.00466013	0.00732936	0.0107054	0.00697978	0.00800752	0.00359829	0.0109772	0.0109478	0.00417592	0.0069876	0.00640557	0.00752062	0.00576882	0.0102461	0.00837502
resA@P resA@N1	0.00654769	0.0104301	0.00895472	0.0121066	0.00741672	0.00580241	0.0114297	0.00681361	0.00849551	0.00856689	0.0039649	0.0070832	0.00893208	0.00279033	0.00740674	0.00909842	0.00875165	0.00696369	0.00609882	0.0111109
resA@P resB@P	0.0260012	0.0127181	0.0106125	0.0164127	0.0100307	0.01091	0.012779	0.0116846	0.0104453	0.0129257	0.00594282	0.0122956	0.0141341	0.00709809	0.010901	0.0103275	0.0152097	0.0126831	0.020114	0.0150474
resA@P resB@C5'	0.0043885	0.0145293	0.0156286	0.0202762	0.0133406	0.0201438	0.0181497	0.0276225	0.0169179	0.027338	0.0129026	0.0199999	0.0319394	0.011155	0.0258967	0.0204623	0.0270331	0.0217887	0.0234963	0.0220591
resA@P resB@C3'	0.0047904	0.00745513	0.00700858	0.00943741	0.00983654	0.00382324	0.00956898	0.00963213	0.00734789	0.00856686	0.00472805	0.00896107	0.0130649	0.00635064	0.00901937	0.00700413	0.00720449	0.00741201	0.00818054	0.0102093
resA@P resB@O5'	0.0036505	0.00949723	0.00599019	0.00858773	0.00740355	0.00679777	0.00873972	0.0128284	0.00692149	0.01103	0.00438302	0.00912329	0.0120612	0.00570708	0.00963458	0.00785288	0.00982541	0.0109532	0.0114666	0.0135805
resA@P resB@C1'	0.0110292	0.00668363	0.00686064	0.0103934	0.00400297	0.00358732	0.0040125	0.00431131	0.0043529	0.00559161	0.0025683	0.00322295	0.00492875	0.00293696	0.00375302	0.00496468	0.0040847	0.00337256	0.00256589	0.00298828
resA@P resB@N9	0.00659899	0.00783231	0.0064225	0.0369924	0.0111429	0.00718473	0.0133647	0.0201072	0.00870399	0.0124527	0.00981087	0.00647179	0.0179195	0.00802205	0.0346829	0.0233973	0.00885231	0.00901404	0.00799916	0.0103973
resA@P resB@N1	0.00643814	0.0139641	0.0108046	0.0136549	0.00954373	0.00878739	0.0172527	0.0138904	0.00892171	0.00823213	0.00773284	0.0102598	0.00997198	0.00539493	0.0176887	0.0147668	0.00690232	0.0118113	0.0118731	0.0128909
resA@C5' resA@C3'	0.00189868	0.00875407	0.00671494	0.011016	0.0114902	0.00896172	0.011305	0.00652056	0.00690242	0.0106668	0.0058218	0.00844563	0.0140052	0.0059177	0.00859792	0.00485125	0.00387011	0.00761128	0.00937577	0.00888559
resA@C5' resA@O5'	0.118946	0.0225297	0.0255245	0.0243085	0.016343	0.018472	0.0194891	0.0283177	0.0233479	0.0195055	0.0155793	0.0182792	0.0148031	0.016483	0.0219599	0.0205169	0.0216467	0.0134575	0.0190209	0.0274506
resA@C5' resA@C1'	0.00189976	0.00634673	0.00430035	0.00541286	0.00398953	0.00421203	0.00505671	0.00534238	0.00407203	0.00454416	0.00284913	0.00416798	0.00379236	0.00304407	0.00354445	0.00423816	0.00485828	0.00343041	0.00373093	0.00312751
resA@C5' resA@N9	0.00141233	0.00513524	0.00269789	0.00323613	0.00321926	0.00299071	0.00397364	0.00481497	0.00312094	0.00452436	0.00198054	0.00408817	0.00252179	0.00218732	0.00271488	0.00262261	0.0031295	0.00274795	0.00164351	0.00170484
resA@C5' resA@N1	0.00282611	0.00754775	0.00785646	0.00929449	0.00524535	0.00435031	0.00415079	0.00455304	0.00481978	0.00829206	0.00239806	0.00459891	0.00495177	0.00196869	0.00319986	0.00226195	0.00366377	0.00329509	0.00394758	0.00434858
resA@C5' resB@P	0.00271595	0.0109148	0.00821046	0.0138065	0.00985413	0.00897125	0.0150599	0.0128193	0.0110054	0.0114789	0.00640046	0.0113786	0.0175297	0.00711199	0.0131594	0.00896564	0.0106108	0.0121664	0.0103324	0.0112207
resA@C5' resB@C5'	0.00257303	0.0105784	0.0113065	0.0166116	0.0131462	0.0143008	0.0128314	0.0178018	0.0131067	0.0164392	0.00837478	0.0122457	0.0150189	0.00524716	0.0116379	0.0109051	0.0120759	0.0114789	0.00951467	0.0118194
resA@C5' resB@C3'	0.00220943	0.00758853	0.00951252	0.0104977	0.00724462	0.00865107	0.0082308	0.00883575	0.00900653	0.00934075	0.00537588	0.00617069	0.00628994	0.00332624	0.0065166	0.00715223	0.00921269	0.00731903	0.00523757	0.00658854
resA@C5' resB@O5'	0.00198141	0.00516956	0.00498036	0.00462807	0.00405744	0.00335514	0.00664846	0.00727431	0.00470988	0.00781149	0.00353025	0.00584505	0.00678062	0.00230275	0.00620031	0.00527141	0.0066638	0.00499717	0.00597437	0.00524719
resA@C5' resB@C1'	0.00267342	0.00545932	0.00648477	0.00808463	0.00642577	0.00426577	0.00646245	0.00598136	0.00803051	0.00569527	0.0031313	0.00575508	0.00512915	0.00201525	0.0058169	0.0100562	0.00456003	0.00483109	0.00290067	0.00543503
resA@C5' resB@N9	0.0028115	0.00873176	0.00426154	0.0117408	0.00562648	0.00515573	0.0137114	0.00893279	0.00832381	0.00835423	0.00306109	0.00690716	0.0100711	0.00309274	0.00950615	0.0116437	0.00527718	0.00618134	0.0056104	0.00804826
resA@C5' resB@N1	0.0370943	0.0115262	0.0154391	0.0184481	0.019668	0.0091662	0.0175769	0.0184846	0.0126921	0.011851	0.0188336	0.015507	0.0311674	0.0138609	0.0122809	0.0148936	0.00731504	0.0128754	0.0184835	0.0184603
resA@C3' resA@O5'	0.0239068	0.0134249	0.00777557	0.010581	0.0121493	0.00959946	0.0172344	0.0163666	0.014292	0.0128057	0.0114082	0.00755219	0.0124867	0.0238027	0.0195353	0.00501345	0.0109908	0.0138941	0.0184745	0.0137045
resA@C3' resA@C1'	0.0101723	0.0118141	0.0143042	0.0136652	0.0104134	0.0104479	0.0107356	0.00993005	0.0131358	0.0128818	0.0109367	0.00824884	0.0107362	0.0173811	0.0119899	0.00831764	0.0113499	0.00908342	0.0160759	0.0143253
resA@C3' resA@N9	0.00150081	0.00690155	0.0080539	0.00921705	0.00719483	0.00959314	0.0107047	0.00682558	0.0071292	0.00650808	0.0073909	0.00621176	0.0061379	0.0100225	0.0138582	0.00700691	0.00976988	0.0108475	0.0154081	0.0116012
resA@C3' resA@N1	0.00159919	0.0117425	0.0074857	0.00824363	0.00884265	0.00751696	0.01707	0.00820647	0.00885075	0.00845209	0.00554472	0.00743728	0.00667826	0.00400389	0.00895871	0.00670491	0.00820643	0.00811232	0.00934996	0.00973099
resA@C3' resB@P	0.0014333	0.00351939	0.00214604	0.00301508	0.00523975	0.0069626	0.00438199	0.00764469	0.00377611	0.00684841	0.00240458	0.00399801	0.00703171	0.00334297	0.00501278	0.00351162	0.00603715	0.00450622	0.00528059	0.0102085
resA@C3' resB@C5'	0.00243766	0.00680955	0.00798825	0.0100764	0.00767732	0.00652835	0.0064149	0.00829909	0.00859529	0.00934351	0.00460906	0.00731755	0.00921558	0.00513411	0.00666225	0.00702374	0.00688711	0.00828289	0.0061849	0.0113571
resA@C3' resB@C3'	0.00127566	0.00457191	0.00594512	0.00599028	0.00405614	0.0044284	0.00657523	0.00430304	0.00757127	0.00744365	0.00256523	0.00533906	0.00267984	0.00331159	0.00512001	0.00488355	0.00611078	0.00374722	0.00329655	0.0045504
resA@C3' resB@O5'	0.00171962	0.0045569	0.00599075	0.00709546	0.00999994	0.00504886	0.00492332	0.00573143	0.00685856	0.00692987	0.00611129	0.00847139	0.00567912	0.0055868	0.00450742	0.00411628	0.00431194	0.00852316	0.00613463	0.00496417
resA@C3' resB@C1'	0.00123701	0.00241303	0.00205981	0.00265949	0.00422424	0.00375514	0.00244864	0.00281183	0.00346514	0.00257387	0.00214524	0.00215045	0.00155071	0.00145789	0.0016437	0.00237997	0.00335992	0.00186116	0.000770326	0.00481538
resA@C3' resB@N9	0.0188282	0.00914022	0.00919477	0.0111856	0.0091708	0.0085471	0.00712575	0.0100535	0.0103504	0.00897061	0.00524762	0.00745674	0.00673505	0.00431054	0.00789751	0.00980444	0.0061939	0.0066032	0.00547057	0.0102368
resA@C3' resB@N1	0.0133077	0.00603403	0.00647662	0.0103628	0.00963226	0.00584474	0.00965802	0.0150671	0.00753623	0.00775469	0.00937476	0.0067676	0.0146851	0.0101984	0.0139819	0.0104461	0.00728954	0.00659804	0.00948283	0.0231603
resA@O5' resA@C1'	0.000483136	0.0020494	0.00156884	0.00157283	0.00101057	0.00228007	0.00185713	0.00205643	0.00249031	0.00225269	0.0010466	0.00136644	0.00194262	0.00244747	0.000757293	0.00144554	0.00367696	0.0023172	0.00124962	0.00697929
resA@O5' resA@N9	0.000592878	0.00241582	0.000549508	0.00091918	0.000237739	0.00131558	0.000668306	0.000164446	0.00105784	0.00139968	0.000818298	0.000387844	0.001011	0.00252702	0.000489955	0.000217799	0.00227462	0.000679515	0.00199514	0.00357664
resA@O5' resA@N1	0.00482174	0.00329719	0.00445224	0.00461158	0.00547499	0.00248234	0.00440506	0.00396019	0.00422699	0.00349263	0.00157878	0.00261028	0.00408213	0.00287357	0.00172222	0.00462501	0.00539254	0.00293506	0.00272088	0.0086855
resA@O5' resB@P	0.00106224	0.0044262	0.00465077	0.00736617	0.004074	0.00505091	0.00639418	0.00544815	0.00395914	0.0075251	0.00303569	0.00617042	0.00524532	0.00914915	0.00537625	0.00462404	0.00831632	0.00468146	0.00546722	0.0121997
resA@O5' resB@C5'	0.00118342	0.00459392	0.00447553	0.0073824	0.00422482	0.00913737	0.00421916	0.00780542	0.00607426	0.00788971	0.00202993	0.00665734	0.00630195	0.00860206	0.00327646	0.00301575	0.00931767	0.0066409	0.00531676	0.0114498
resA@O5' resB@C3'	0.00114042	0.00125686	0.00224127	0.0031059	0.00235863	0.00142606	0.00140764	0.00120965	0.00332683	0.00188137	0.00114306	0.0017616	0.00146961	0.00297716	0.00152664	0.00239432	0.00431596	0.00270983	0.0016919	0.00411985
resA@O5' resB@O5'	0.000523378	0.00269433	0.00341025	0.00511979	0.00286384	0.00426015	0.00456133	0.00745083	0.0041958	0.0062187	0.00194801	0.00695162	0.00704162	0.00528358	0.00296878	0.00252742	0.00698058	0.00406507	0.005454	0.0054007
resA@O5' resB@C1'	0.00178583	0.00443785	0.00365162	0.0071601	0.00648165	0.00517431	0.00451261	0.00586173	0.005631	0.00480362	0.00454897	0.00293653	0.00439305	0.00576905	0.00756003	0.00766031	0.005382	0.00402679	0.00443657	0.00596926
resA@O5' resB@N9	0.000983735	0.00108893	0.000357576	0.00156055	0.00285096	0.00223063	0.00161699	0.00222594	0.0015268	0.00115518	0.00217384	0.00107149	0.00236184	0.00404053	0.00138558	0.00222941	0.00291265	0.0011203	0.00036199	0.00287645
resA@O5' resB@N1	0.00936725	0.00865575	0.00324605	0.0100243	0.00891781	0.00663491	0.00827451	0.00988612	0.00519836	0.0033626	0.00459889	0.00472831	0.00456878	0.00746574	0.00650542	0.00426859	0.0075006	0.00547458	0.00609105	0.0092138
resA@C1' resA@N9	0.00823475	0.0166949	0.0137548	0.0236706	0.0188913	0.0182589	0.0187792	0.0180695	0.0221007	0.0161733	0.0145536	0.0163593	0.0203844	0.0154856	0.0143581	0.0155132	0.0143058	0.0138129	0.0231307	0.0219613
resA@C1' resA@N1	0.00176365	0.00449946	0.00431362	0.00635201	0.00618829	0.00596991	0.00628254	0.00537861	0.0060955	0.00313271	0.00476035	0.00386826	0.00361752	0.00409737	0.00279785	0.00268576	0.00462859	0.00414459	0.00292059	0.00506032
resA@C1' resB@P	0.00793195	0.0105652	0.0157628	0.0172104	0.0180578	0.0146788	0.0172473	0.0139657	0.0147586	0.0159427	0.0154119	0.0102069	0.0105451	0.0162432	0.0128534	0.0144432	0.00796882	0.0106222	0.0122452	0.0145931
resA@C1' resB@C5'	0.00287113	0.0101226	0.00981683	0.0125042	0.0116077	0.0122607	0.0118372	0.0206885	0.0131862	0.0109067	0.0066553	0.00960214	0.00979125	0.00772363	0.00870925	0.00854032	0.0147514	0.00927123	0.00975146	0.0115857
resA@C1' resB@C3'	0.00297778	0.0104015	0.00950949	0.0102881	0.0121515	0.0108103	0.012594	0.0106841	0.0116923	0.0103113	0.00750977	0.0103017	0.00920523	0.0100056	0.0108129	0.00769878	0.0111388	0.00709766	0.00732776	0.00796784
resA@C1' resB@O5'	0.00409328	0.00964216	0.00774071	0.00915084	0.0100005	0.0118473	0.0107265	0.0101727	0.0083089	0.00631447	0.00675021	0.0043387	0.00825965	0.00659517	0.0123985	0.00605229	0.00653666	0.00865059	0.00837589	0.00784964
resA@C1' resB@C1'	0.00462106	0.00728615	0.00865729	0.00536839	0.0073274	0.00626243	0.00793371	0.00801267	0.00892886	0.00803775	0.00664984	0.0062898	0.00454687	0.00591033	0.00702856	0.0293956	0.0134067	0.0065179	0.00316736	0.00662433
resA@C1' resB@N9	0.0088056	0.00742611	0.00997926	0.00919534	0.014825	0.0124393	0.0180173	0.0131024	0.0155132	0.0112437	0.0127598	0.0128808	0.00665942	0.0116963	0.0111447	0.0665936	0.0318635	0.0131266	0.0101823	0.0184934
resA@C1' resB@N1	0.0109785	0.00893524	0.00579091	0.0105301	0.00976079	0.013794	0.0109351	0.0142947	0.00878419	0.00690895	0.0188738	0.00733106	0.0176726	0.0196135	0.0191289	0.0129255	0.0101114	0.00894414	0.0135118	0.0291315
resA@N9 resA@N1	0.000871207	0.00308149	0.00498343	0.00389742	0.00587704	0.00575625	0.00433513	0.00544915	0.00735524	0.00552122	0.0037721	0.00493075	0.00389754	0.00618603	0.00374792	0.006189	0.00536116	0.00529077	0.00374129	0.00371095
resA@N9 resB@P	0.00222895	0.00859215	0.00859352	0.00934113	0.0131847	0.00951284	0.0103828	0.00932508	0.00711451	0.0109337	0.00816351	0.0111069	0.0134631	0.0144531	0.011876	0.0128533	0.00790547	0.00794651	0.00745986	0.0079572
resA@N9 resB@C5'	0.00254138	0.00600754	0.00524041	0.00579964	0.00792843	0.00676485	0.00784083	0.00718312	0.0050977	0.00721768	0.00874873	0.00575661	0.0056772	0.0112542	0.0049317	0.00544017	0.00691711	0.00706789	0.00571205	0.00638609
resA@N9 resB@C3'	0.000822495	0.00422472	0.00422096	0.00435985	0.00463944	0.00465622	0.00294993	0.00384474	0.00492164	0.00298477	0.00467749	0.00264446	0.00265946	0.0097943	0.00249927	0.00205117	0.00506992	0.00330296	0.00514815	0.00454735
resA@N9 resB@O5'	0.00189468	0.00577486	0.0060529	0.00639753	0.00821601	0.00659602	0.00639468	0.00785859	0.00657276	0.00692419	0.00663222	0.00730854	0.00715103	0.0076455	0.00899344	0.011885	0.00686085	0.00653424	0.00548285	0.0059557
resA@N9 resB@C1'	0.000753277	0.00336744	0.00378806	0.00312737	0.00614372	0.00508915	0.00449704	0.00305198	0.00361642	0.00291557	0.00349724	0.00331634	0.00359894	0.00411176	0.00278478	0.00413479	0.00259817	0.00413	0.00284887	0.00322746
resA@N9 resB@N9	0.00258115	0.00382361	0.00764573	0.00948656	0.00625144	0.00546934	0.0078341	0.00927177	0.0077043	0.00659452	0.00862523	0.00426829	0.00479949	0.00743148	0.0061121	0.0152689	0.00608876	0.00830864	0.00330751	0.0121119
resA@N9 resB@N1	0.00420965	0.0072999	0.00484978	0.0134667	0.00972692	0.0113208	0.00884908	0.0127514	0.00617157	0.0057178	0.0193949	0.0120813	0.0122917	0.0149188	0.0172504	0.0125587	0.00831293	0.00849651	0.00827537	0.0125994
resA@N1 resB@P	0.00339809	0.0108117	0.00871071	0.00941153	0.00757025	0.0082633	0.00751694	0.00656238	0.0105289	0.0177789	0.0545652	0.00902133	0.00820221	0.00663904	0.0135818	0.00634713	0.00985308	0.00600344	0.0044708	0.0111329
resA@N1 resB@C5'	0.00237666	0.00491264	0.00364978	0.00431088	0.00515348	0.00318234	0.00246972	0.00338461	0.00377981	0.00434414	0.00550385	0.00289158	0.0036856	0.00293714	0.00166603	0.00142046	0.00263174	0.00200912	0.00240949	0.00709912
resA@N1 resB@C3'	0.00210103	0.00541166	0.00346118	0.00454811	0.00262986	0.00442538	0.002225	0.00288441	0.00374713	0.00298718	0.0069316	0.00212088	0.00234302	0.00447953	0.00177595	0.00149114	0.00456643	0.0015575	0.00163727	0.00392129
resA@N1 resB@O5'	0.000988362	0.00455213	0.00369069	0.0027153	0.00455883	0.00296656	0.00250218	0.00408998	0.00377917	0.00441904	0.0116454	0.00248483	0.00347616	0.00348961	0.0024304	0.00308408	0.00186721	0.00201866	0.00128925	0.00202413
resA@N1 resB@C1'	0.00236746	0.00630202	0.00465634	0.00389338	0.00480771	0.00355628	0.005713	0.00444881	0.00881854	0.00662628	0.0117041	0.00512788	0.00388134	0.0053579	0.00294526	0.00340029	0.00551798	0.00285792	0.00190676	0.0050842
resA@N1 resB@N9	0.00589334	0.0112364	0.0123	0.0172028	0.0173421	0.0152698	0.0168336	0.0202771	0.0153374	0.0124494	0.0309546	0.00999736	0.0122284	0.0141602	0.0263989	0.0510929	0.0104365	0.0183594	0.0104195	0.0179309
resA@N1 resB@N1	0.0217071	0.0641084	0.0626756	0.0682241	0.0525995	0.0704014	0.128675	0.0529202	0.0759554	0.113103	0.044926	0.0782699	0.0824491	0.119187	0.104707	0.105126	0.143226	0.0674391	0.0752791	0.0962814
resB@P resB@C5'	0.0139169	0.0279917	0.0386516	0.0237349	0.0779148	0.0435745	0.0381431	0.0531315	0.0706819	0.040658	0.0871325	0.0758872	0.0263931	0.0292927	0.0769684	0.0733702	0.0634294	0.0503936	0.0165135	0.0218114
resB@P resB@C3'	0.00436236	0.014351	0.0121197	0.0147657	0.0187742	0.0166954	0.0184151	0.0178561	0.0158464	0.0140394	0.0181672	0.0126752	0.0120852	0.016681	0.0115836	0.0133079	0.0127672	0.0131713	0.0102752	0.010327
resB@P resB@O5'	0.00644088	0.0232151	0.0210069	0.0211909	0.0180643	0.0208076	0.0202923	0.0218578	0.0211611	0.0175727	0.0182092	0.0142272	0.0170505	0.012722	0.0145286	0.015175	0.0167583	0.014908	0.0230436	0.0183119
resB@P resB@C1'	0.00202991	0.0066685	0.00645253	0.006401	0.00723182	0.00485214	0.00413692	0.00675462	0.00664329	0.00627109	0.00531918	0.00396767	0.00521517	0.00872829	0.00393163	0.00328799	0.00792504	0.0037224	0.00417288	0.00568022
resB@P resB@N9	0.00259611	0.00762983	0.00955759	0.00991247	0.00991092	0.0107384	0.0140783	0.0104091	0.0169011	0.00859959	0.00816636	0.00669832	0.00507873	0.00796874	0.0165388	0.00831001	0.00847449	0.00930555	0.00783709	0.0111758
resB@P resB@N1	0.00335816	0.011	0.00973975	0.01161	0.00936115	0.00880951	0.0119284	0.0113525	0.00981748	0.00848265	0.00863806	0.00569101	0.00654811	0.00834542	0.00818939	0.00713482	0.00689457	0.011082	0.0126496	0.0117242
resB@C5' resB@C3'	0.00434917	0.016625	0.014992	0.0157493	0.0179782	0.0168893	0.0197749	0.0202824	0.0180187	0.0159049	0.0161551	0.0116408	0.0138115	0.0248989	0.0146194	0.0150534	0.0155093	0.0166217	0.0160456	0.0246985
resB@C5' resB@O5'	0.00958654	0.0239023	0.0381983	0.0304818	0.0439442	0.0291238	0.0291158	0.0377017	0.036186	0.0350515	0.0249326	0.0252737	0.030946	0.0639982	0.0270054	0.0256354	0.0546787	0.0398812	0.089086	0.107148
resB@C5' resB@C1'	0.00176817	0.00634532	0.00474412	0.00566353	0.00546995	0.00540273	0.00494949	0.0126184	0.00553975	0.00378083	0.00343523	0.00331159	0.00327855	0.00458802	0.00331515	0.00322053	0.00556677	0.00516758	0.0023466	0.00665333
resB@C5' resB@N9	0.00436013	0.00724483	0.00849041	0.00776774	0.01365	0.0091062	0.0118225	0.0165822	0.0169047	0.00937452	0.0140655	0.0068833	0.00625556	0.0087286	0.00812928	0.0200776	0.0135002	0.00824148	0.00762203	0.00819379
resB@C5' resB@N1	0.00235918	0.00946538	0.00917336	0.00876717	0.0088311	0.0119123	0.00816496	0.00906387	0.0106292	0.0050101	0.00690362	0.00612383	0.00524892	0.00828504	0.00825764	0.00559198	0.00761548	0.00876481	0.00966986	0.0119606
resB@C3' resB@O5'	0.00404842	0.0130037	0.0100291	0.0114749	0.0133787	0.0130802	0.0116962	0.0134352	0.0134957	0.0121204	0.00938939	0.00853962	0.00841999	0.00875678	0.010252	0.0136919	0.0081469	0.00848428	0.00878053	0.00988131
resB@C3' resB@C1'	0.00157656	0.00762288	0.0069996	0.00708871	0.00618235	0.0050864	0.00457702	0.00668775	0.00570942	0.00575393	0.00408243	0.00423305	0.00360142	0.00599816	0.00275346	0.00335132	0.00559553	0.00454845	0.00327202	0.00584919
resB@C3' resB@N9	0.00424398	0.0121925	0.0160234	0.0146325	0.0166053	0.0194136	0.0127796	0.0174531	0.0128654	0.0178836	0.0119308	0.0156815	0.014551	0.0186166	0.0179356	0.0150054	0.0184601	0.0168834	0.0135513	0.0175542
resB@C3' resB@N1	0.00154497	0.00937834	0.00794758	0.0104689	0.00919156	0.0110977	0.0090116	0.00990479	0.00790287	0.0086565	0.00592332	0.00820945	0.0079634	0.0109048	0.00424454	0.00467826	0.00605549	0.00538383	0.00638761	0.00988729
resB@O5' resB@C1'	0.00273281	0.00662777	0.00772517	0.00756265	0.00796893	0.00879195	0.00837023	0.00833265	0.00782176	0.00972203	0.00472947	0.00370095	0.00884284	0.0126238	0.0143197	0.0101707	0.0165518	0.00591109	0.00577538	0.00956936
resB@O5' resB@N9	0.00169174	0.00843264	0.00846558	0.00737399	0.0115952	0.0100724	0.0113664	0.0103683	0.0128615	0.00935913	0.0081045	0.00771461	0.00603393	0.00692183	0.00902577	0.00688702	0.00810388	0.00617564	0.00993024	0.00599767
resB@O5' resB@N1	0.00228552	0.00839649	0.00616306	0.00651096	0.0072226	0.00590708	0.00297706	0.00525756	0.00455091	0.00590914	0.00446392	0.00386636	0.00249606	0.00300522	0.00405053	0.00320742	0.00239106	0.00526112	0.00543606	0.00564879
resB@C1' resB@N9	0.0122245	0.0494824	0.0534466	0.0868893	0.0952314	0.0748235	0.0888399	0.0857691	0.0872048	0.0887601	0.14945	0.0745064	0.112807	0.165327	0.193521	0.162681	0.114431	0.113711	0.150243	0.113342
resB@C1' resB@N1	0.00310999	0.011681	0.00981509	0.0101424	0.0103249	0.00876086	0.00926058	0.00847919	0.0105019	0.00862304	0.00745996	0.00643062	0.00643271	0.00787021	0.0071004	0.0057012	0.00659477	0.00757199	0.00673881	0.0100523
resB@N9 resB@N1	0.00276654	0.0127848	0.00853933	0.00996896	0.0114965	0.00993522	0.00832977	0.0118289	0.00842393	0.00839302	0.00675876	0.00863224	0.00710015	0.00558424	0.00397058	0.00783284	0.00640561	0.0078266	0.00569648	0.00941453
shear	0.00486424	0.0128925	0.0143522	0.0241592	0.0206709	0.0227272	0.0175681	0.0378627	0.0160265	0.0177166	0.0103897	0.011396	0.0134338	0.0171031	0.0156486	0.017505	0.0175133	0.0135949	0.0189768	0.0243956
stretch	0.00130988	0.0113796	0.00787777	0.00999946	0.012216	0.0141671	0.0112483	0.0131944	0.0107898	0.00860851	0.0107392	0.0075826	0.0101263	0.0182787	0.01146	0.0065839	0.0135537	0.00935666	0.0181235	0.0099401
stagger	0.00245693	0.0141317	0.0137773	0.0102942	0.0161117	0.02036	0.0132396	0.016041	0.0174036	0.00960045	0.0138498	0.012812	0.0122114	0.0186485	0.00977867	0.0108376	0.0175455	0.0116517	0.0172897	0.0216672
shift	0.00413612	0.0145689	0.0145498	0.0141604	0.0162756	0.0155666	0.0220978	0.0193638	0.0189983	0.0185177	0.0172422	0.0157195	0.014875	0.0195221	0.0175802	0.0159083	0.0240628	0.0183077	0.032279	0.0237467
slide	0.00727742	0.0156176	0.0131294	0.0283312	0.0207256	0.0270979	0.0211303	0.0483231	0.018779	0.0210464	0.0277596	0.0153957	0.0242872	0.017684	0.0199374	0.0328175	0.015118	0.0143919	0.0147675	0.0212536
rise	0.00470893	0.0155008	0.0132101	0.013516	0.0130303	0.032582	0.0157078	0.0220979	0.0157231	0.0153441	0.0118047	0.0157777	0.00930778	0.0119196	0.0132138	0.016794	0.0153419	0.0217296	0.0125455	0.0233182
x-disp	0.0195934	0.0299606	0.0388167	0.0294774	0.0548065	0.0255619	0.0279621	0.0494346	0.0349648	0.0629478	0.0267413	0.0785164	0.0455276	0.0371394	0.0277905	0.0320038	0.0679475	0.0431084	0.0431337	0.0285196
y-disp	0.00226462	0.0130949	0.0105563	0.0102769	0.0129882	0.00980723	0.0123998	0.012011	0.0108478	0.0088892	0.00585023	0.00680292	0.00628134	0.00829293	0.00609523	0.00933179	0.0113581	0.00752232	0.00785715	0.0114212
h-rise	0.00361577	0.0125701	0.011662	0.010218	0.0125454	0.0122535	0.00747737	0.00959076	0.0122777	0.0115907	0.00996136	0.00650939	0.00667592	0.0180668	0.0181876	0.00832456	0.0107946	0.00978833	0.00728198	0.00962194
curvature	0.0129819	0.0378122	0.0439153	0.0253306	0.0526792	0.0387364	0.0448864	0.0619353	0.0502688	0.0722939	0.0612375	0.0689696	0.0496052	0.0975673	0.106713	0.120033	0.0987074	0.123112	0.0661445	0.138955
radius s-1	0.00327279	0.0119076	0.0108159	0.0107954	0.0102565	0.00900276	0.0112091	0.0092872	0.00852001	0.00788574	0.00614099	0.00666223	0.0100302	0.00774415	0.00773846	0.00506319	0.00635853	0.00606304	0.0103867	0.0105824
radius s-2	0.00402887	0.0135212	0.0120356	0.0126509	0.0173489	0.0157859	0.0149944	0.00997562	0.0168718	0.0135342	0.0092225	0.00942965	0.00886836	0.0102908	0.0145045	0.0119231	0.0106589	0.0123534	0.0151681	0.0160617
major groove	0.00315463	0.0144999	0.0178303	0.0130955	0.0145394	0.0137798	0.0167547	0.0153027	0.0142575	0.016872	0.0123251	0.0154383	0.0132746	0.01378	0.0110231	0.0113511	0.0155372	0.0228436	0.0242994	0.0187176
minor groove	0.00605275	0.0235868	0.0223476	0.0124587	0.0349448	0.0218437	0.0277922	0.0325943	0.0403032	0.0362369	0.0385405	0.0346503	0.0296568	0.0594725	0.12552	0.0378381	0.0520407	0.0444592	0.0526895	0.0444284
hbond_bp5	0.0111148	0.0641203	0.0272354	0.0391852	0.0965856	0.0833514	0.051947	0.0857563	0.0474384	0.0785818	0.0715305	0.107077	0.0878968	0.089499	0.0766999	0.0598716	0.0976475	0.0785706	0.0680404	0.052434
S_trans	0.00501875	0.016116	0.0189593	0.0182743	0.0219178	0.0162245	0.0204399	0.0227781	0.0169191	0.0257989	0.0267011	0.0119415	0.0227409	0.0413685	0.0159508	0.0145603	0.0180039	0.0148179	0.0185856	0.0208247
S_rot	0.00469381	0.0198791	0.0206398	0.0228565	0.0239212	0.0175076	0.0211142	0.0385929	0.0334793	0.0383072	0.0502891	0.0763979	0.0343696	0.0558429	0.0513419	0.0262144	0.0530529	0.0525766	0.0403108	0.0287951
S_vib	0.0132736	0.0292735	0.0275234	0.0484812	0.0342694	0.0317467	0.0407527	0.0298009	0.0274307	0.0232532	0.0211819	0.0263874	0.0394352	0.0333366	0.0383694	0.0294202	0.0275428	0.0338412	0.06564	0.0559811
Delta_S	0.00677315	0.0215168	0.0209777	0.0489505	0.023777	0.0222507	0.0365286	0.0228233	0.0279062	0.0197122	0.0149032	0.012803	0.0166038	0.0164173	0.0232159	0.0194723	0.0173406	0.0188874	0.0272887	0.0282881
E_vdw	0.0049175	0.016999	0.0126847	0.0230854	0.0141234	0.0147605	0.0172015	0.016109	0.0148467	0.00991082	0.00900835	0.011036	0.0142951	0.012793	0.0120176	0.0143014	0.0102878	0.0114945	0.0139146	0.010661
E_ele	0.00309031	0.00796308	0.00576126	0.00504392	0.00562423	0.00607438	0.00543131	0.0059826	0.00390967	0.00574205	0.00574292	0.00621252	0.00532084	0.0039975	0.00652977	0.00279979	0.00483825	0.00471612	0.0082439	0.00729067
E_gb	0.00150108	0.00522313	0.00423812	0.00320779	0.0054094	0.00463296	0.00382375	0.00405938	0.00390644	0.00254594	0.00346879	0.00453538	0.0036305	0.00266192	0.00330213	0.00215522	0.00203122	0.00224984	0.00496947	0.00451585
E_surf	0.024763	0.053917	0.124259	0.0932499	0.0878663	0.0715463	0.0970628	0.100739	0.096167	0.138853	0.0916985	0.104757	0.147929	0.192383	0.10245	0.131638	0.148472	0.111514	0.0805123	0.0759055
Delta_G_gas	0.000729321	0.00418655	0.00268879	0.00168792	0.00325074	0.00307533	0.00236156	0.00194605	0.00229645	0.00294012	0.00255845	0.0018903	0.00254824	0.00351696	0.00191887	0.00181996	0.00272196	0.0014577	0.0027459	0.00244838
Delta_G_solv	0.0010147	0.00162704	0.00341829	0.00139098	0.00180087	0.00111401	0.00149952	0.00129071	0.00135214	0.00123683	0.000791532	0.00112555	0.00130146	0.0017779	0.00136202	0.00177507	0.00114983	0.0016927	0.00238325	0.00227279
Delta_E	0.00462015	0.0173358	0.00964018	0.0143683	0.0242165	0.0330812	0.0257141	0.0432413	0.0134104	0.0456127	0.0414006	0.0437144	0.0402121	0.0150166	0.0154005	0.0147071	0.0342729	0.040514	0.0178626	0.0143007
Delta_G_binding	0.00255546	0.00794405	0.00676393	0.00616429	0.00966302	0.0219298	0.0141429	0.0311774	0.00894287	0.017798	0.016582	0.0258072	0.0154818	0.00706507	0.0105456	0.0097274	0.00749144	0.0380173	0.0119471	0.0071974
NT_ResA_VDW_dec	0.00952986	0.0301662	0.015943	0.0167475	0.0239257	0.0137475	0.0185218	0.020752	0.0157663	0.0150994	0.0112403	0.0183567	0.0312905	0.0160907	0.0319847	0.0162883	0.0237113	0.0144013	0.0328026	0.0191765
NT_ResA_ELE_dec	0.00214663	0.00750504	0.00443423	0.00428118	0.00554083	0.012858	0.00768557	0.0078792	0.00501107	0.0071145	0.00870919	0.0063015	0.00839837	0.00462627	0.0067787	0.00222328	0.00901506	0.0122163	0.00685239	0.0224338
NT_ResA_POL_dec	0.000270866	0.00547438	0.00235365	0.00181816	0.00412856	0.00524341	0.00262511	0.0032552	0.00141782	0.00307562	0.00336694	0.00133813	0.0022553	0.0016527	0.00194875	0.000384864	0.00263233	0.00211079	0.00274478	0.00315782
NT_ResA_NPOL_dec	0.000124259	0.00483045	0.00557839	0.00227013	0.00474175	0.00409506	0.00302484	0.00391124	0.00413008	0.00444947	0.0145552	0.00242657	0.00196733	0.0031625	0.00250458	0.0012467	0.00122043	0.00237552	0.00270069	0.00263158
NT_ResA_TOT_dec	0.00379772	0.0201696	0.00918379	0.0168018	0.0264747	0.0375865	0.0383024	0.0168384	0.0199374	0.03558	0.0416121	0.0206189	0.0816003	0.0177595	0.0383068	0.014463	0.0141936	0.0186797	0.0142808	0.0117977
NT_ResB_VDW_dec	0.00147853	0.0131104	0.00900081	0.00797733	0.00884149	0.0115246	0.00940727	0.00785239	0.00650921	0.0076483	0.00977555	0.00563031	0.0121867	0.0203436	0.0244359	0.00685597	0.0117901	0.00898354	0.0168791	0.0128236
NT_ResB_ELE_dec	0.00226431	0.0108732	0.00909077	0.00543126	0.0103693	0.00755887	0.0068072	0.00858983	0.0051121	0.00573962	0.00627119	0.00847567	0.00882028	0.00556336	0.007257	0.00697769	0.00934022	0.007654	0.0111132	0.0102049
NT_ResB_POL_dec	0.00176693	0.00759163	0.00608072	0.00541027	0.00727492	0.00558312	0.00574136	0.00539584	0.0032703	0.00477224	0.00336598	0.00610635	0.0041965	0.00256759	0.005127	0.00294753	0.00463792	0.00472915	0.00485492	0.00389924
NT_ResB_NPOL_dec	0.00241936	0.0097206	0.0073778	0.0129446	0.00726314	0.00728663	0.00657532	0.00532189	0.00505061	0.00584534	0.00702286	0.00533776	0.00581028	0.0055437	0.00546009	0.00499788	0.00400578	0.0038038	0.00695572	0.00537436
NT_ResB_TOT_dec	0.00822218	0.0209207	0.0155059	0.0136282	0.0306613	0.0159827	0.0565769	0.0441428	0.0525675	0.0359613	0.0398831	0.0636302	0.0542956	0.0200926	0.0439625	0.0946916	0.0556368	0.0369669	0.0318102	0.0322255
SC_ResA_VDW_dec	0.00581118	0.01061	0.00613889	0.00659204	0.0086114	0.00427496	0.00681205	0.00545714	0.0056384	0.00433532	0.00360935	0.00346015	0.0107803	0.00415617	0.0085643	0.00286881	0.00538579	0.00986544	0.0112327	0.0067983
SC_ResA_ELE_dec	0.00197513	0.00620205	0.00329372	0.00448809	0.00565159	0.00446846	0.00259343	0.0054224	0.00291454	0.00433738	0.00678197	0.00386287	0.00538862	0.00427796	0.00422513	0.00232663	0.00380749	0.00958137	0.00904986	0.00772701
SC_ResA_POL_dec	0.000317927	0.00329669	0.00308854	0.00201193	0.00421137	0.00470618	0.00139576	0.00391944	0.00279717	0.00345525	0.00472006	0.00167877	0.00424452	0.00352703	0.00241765	0.000727277	0.00153051	0.00429719	0.00610358	0.00205463
SC_ResA_NPOL_dec	0.000402599	0.00213654	0.0017849	0.000365893	0.00271085	0.000880513	0.000492164	0.00132898	0.000818058	0.000436794	0.0512305	0.000594865	0.000111616	0.00115995	0.000991828	0.000170417	0.000145142	0.00218695	0.000761504	0.000947029
SC_ResA_TOT_dec	0.00373878	0.0108366	0.00651031	0.0080063	0.0175765	0.0180377	0.0149078	0.0120939	0.00954679	0.016317	0.0204601	0.0167385	0.0347195	0.00761823	0.0188382	0.00711672	0.00640748	0.020317	0.0062387	0.00749663
SC_ResB_VDW_dec	0.000646926	0.00528185	0.00683847	0.00532349	0.00569329	0.00658251	0.00386096	0.00427688	0.00454984	0.00573328	0.0395177	0.00326031	0.00529003	0.00934535	0.00565721	0.00223323	0.00460861	0.00604999	0.0100985	0.00673654
SC_ResB_ELE_dec	0.00369424	0.0128114	0.0100852	0.0114338	0.00858585	0.00861698	0.0103353	0.00921879	0.00893064	0.00617087	0.00542565	0.00821121	0.00785288	0.00610837	0.0119148	0.00886462	0.00572897	0.00848171	0.00817969	0.0111175
SC_ResB_POL_dec	0.0028164	0.0103659	0.0105652	0.00869981	0.00781113	0.00740725	0.00816621	0.00836978	0.00715622	0.00511134	0.00487179	0.0058769	0.00558878	0.00424322	0.00685352	0.00420356	0.00760414	0.00592226	0.00774844	0.00754241
SC_ResB_NPOL_dec	0.0016511	0.00596606	0.005765	0.00788387	0.0063376	0.00457818	0.00546117	0.0072436	0.00420168	0.00504197	0.00326112	0.00282347	0.00496068	0.00414144	0.0034613	0.00353976	0.00279663	0.00745088	0.00457685	0.00530425
SC_ResB_TOT_dec	0.00359073	0.0112406	0.0108335	0.00895861	0.0136558	0.00974155	0.018674	0.0277258	0.0298842	0.0165032	0.0309727	0.026316	0.0227632	0.0110776	0.027633	0.0310708	0.0208025	0.0465475	0.0145145	0.0162502
BB_ResA_VDW_dec	0.00343019	0.00975915	0.0106169	0.0100652	0.0106304	0.00839321	0.0117997	0.0183433	0.00854682	0.00793305	0.0106555	0.012905	0.0106104	0.0108405	0.0125996	0.00674882	0.00761965	0.0111883	0.0206296	0.0135067
BB_ResA_ELE_dec	0.00214663	0.0107583	0.0116901	0.0118449	0.0108012	0.00862678	0.00704035	0.00913422	0.0107006	0.00839038	0.00863334	0.00753376	0.00608101	0.00441625	0.00732342	0.00663016	0.00653187	0.00771082	0.00689161	0.00856725
BB_ResA_POL_dec	0.00344218	0.00570355	0.00702703	0.0045143	0.0051884	0.00677307	0.00622305	0.00369219	0.00639298	0.00431751	0.00450019	0.00416457	0.00253468	0.00328759	0.00333756	0.0228575	0.00343686	0.00332693	0.00352904	0.00578284
BB_ResA_NPOL_dec	0.00314812	0.0119863	0.0151014	0.0110574	0.0136288	0.013389	0.0138333	0.010445	0.0155918	0.0122203	0.00983727	0.0125086	0.00727962	0.00940164	0.0195964	0.0182918	0.0176845	0.0149781	0.00888002	0.0102504
BB_ResA_TOT_dec	0.00189045	0.00964391	0.0110003	0.00951763	0.0155766	0.015237	0.0157025	0.0215732	0.0121198	0.0128445	0.0199325	0.0189761	0.0194236	0.0179551	0.0195982	0.0164256	0.0314659	0.0282045	0.0167765	0.0152766
BB_ResB_VDW_dec	0.000927743	0.00751457	0.00724354	0.00311514	0.00480274	0.00421576	0.00182477	0.00388868	0.00414078	0.00303622	0.00404246	0.00864099	0.00135983	0.00314596	0.00350264	0.00259112	0.00347623	0.00616708	0.00393351	0.00326765
BB_ResB_ELE_dec	0.00543646	0.0190482	0.0162802	0.0177713	0.0190016	0.0150402	0.0208811	0.015046	0.0178339	0.0160194	0.0174145	0.013442	0.018281	0.0166087	0.0184978	0.00951102	0.0121314	0.0235644	0.0216074	0.0172316
BB_ResB_POL_dec	0.00387069	0.0113081	0.0108791	0.00916466	0.00769648	0.0108581	0.0127928	0.00822712	0.0104954	0.00925646	0.00609506	0.00776276	0.00909316	0.00710757	0.00790326	0.00446625	0.0067642	0.0101259	0.010369	0.00888228
BB_ResB_NPOL_dec	0.00360257	0.0167033	0.0127639	0.0125797	0.0127206	0.0141631	0.0137206	0.0177937	0.0126781	0.00879197	0.00802908	0.0129565	0.00873464	0.0114441	0.0157988	0.0113676	0.0154149	0.0127685	0.0119004	0.0162063
BB_ResB_TOT_dec	0.00323813	0.0141789	0.0137282	0.0114145	0.0152079	0.0147974	0.0167508	0.0121225	0.0133333	0.0158146	0.0175405	0.0105143	0.0117359	0.00750335	0.00833749	0.00758518	0.00877277	0.0107681	0.00759538	0.0116123
delta S1_sin	0.00121109	0.00622898	0.00797301	0.00289677	0.0123999	0.00621996	0.00410822	0.00814865	0.00625308	0.00235986	0.00984288	0.00919777	0.00365601	0.00784035	0.00589153	0.0075552	0.00368678	0.00844656	0.00447028	0.00354673
zeta S1_sin	0.00108745	0.00371125	0.00285088	0.00130099	0.00388326	0.00256099	0.00161346	0.00267147	0.00440328	0.0018858	0.00408795	0.004821	0.000871349	0.00290414	0.00152785	0.00295012	0.00119983	0.00346701	0.00160732	0.00146282
alpha S2_sin	0.00463271	0.0207701	0.0171948	0.0115663	0.0311312	0.020143	0.0200354	0.0202943	0.0201538	0.0208503	0.0136633	0.0219968	0.0238928	0.0244964	0.0355879	0.0286288	0.0265049	0.0307563	0.0231705	0.0266485
alpha S2_cos	0.00399344	0.00829839	0.00782842	0.00707107	0.0126904	0.00891189	0.00875838	0.00783174	0.010112	0.00907488	0.00554669	0.0114208	0.0117122	0.013543	0.0157902	0.0141639	0.0142231	0.0117615	0.00936678	0.0135406
beta S2_sin	0.00624784	0.0180344	0.0151021	0.0147043	0.0130189	0.0145012	0.0128448	0.0113222	0.0163435	0.0147755	0.0099875	0.0108185	0.0113582	0.0132226	0.0137876	0.0142459	0.00799104	0.011963	0.00832159	0.0113654
gamma S2_sin	0.00282123	0.0195679	0.0177296	0.0152243	0.0217799	0.0211467	0.0312131	0.0293948	0.0200199	0.0256924	0.0247085	0.0192579	0.0267869	0.0241547	0.0494503	0.0283799	0.0259287	0.0359794	0.0285382	0.0415888
delta S2_sin	0.00365204	0.0237226	0.0105854	0.0153721	0.0174288	0.0200646	0.026717	0.0187724	0.0198459	0.0143148	0.0139171	0.0169764	0.0188574	0.0136561	0.0278388	0.017325	0.016204	0.0241439	0.0258633	0.0182456
delta S2_cos	0.00339407	0.0121011	0.00643835	0.0105819	0.0100937	0.00761483	0.0145708	0.00739792	0.00984466	0.00624971	0.00602628	0.00921128	0.00943275	0.00783332	0.0187325	0.00854885	0.00498595	0.00853901	0.0119515	0.0103344
epsilon S2_sin	0.00365059	0.014083	0.00582985	0.00746566	0.00955852	0.0119529	0.011132	0.0160415	0.00829319	0.0136827	0.00724878	0.0175515	0.0109893	0.00582431	0.0146666	0.0121319	0.0146272	0.00943067	0.00823173	0.0133797
epsilon S2_cos	0.00230049	0.0080209	0.00220702	0.00339078	0.00232429	0.00592469	0.00571625	0.00602088	0.00553593	0.00662372	0.00576932	0.00961725	0.00562147	0.00212786	0.0084917	0.00556529	0.00330259	0.00487953	0.00416757	0.00533065
zeta S2_sin	0.00523348	0.0198503	0.0109135	0.0263366	0.0164115	0.0274413	0.0280046	0.0156015	0.0220611	0.0136231	0.0126345	0.0113111	0.0157705	0.0128747	0.0287432	0.0158488	0.0123241	0.0141198	0.0200727	0.0187645
ang:resA@P resA@C5' resA@C3'_sin	0.00132718	0.00618006	0.00731221	0.00390527	0.008478	0.0063324	0.00405595	0.00749376	0.00681119	0.00386999	0.00875714	0.0115027	0.00635253	0.00644848	0.00701734	0.00810068	0.00228857	0.00730615	0.00486124	0.00280378
ang:resA@C5' resA@C3' resA@P_sin	0.000788018	0.00324308	0.00625026	0.00337733	0.00704539	0.0046582	0.00462973	0.00709701	0.00471676	0.0035401	0.0058681	0.00520493	0.00431367	0.00266323	0.00180391	0.00964801	0.00154143	0.00408485	0.00307954	0.00229411
ang:resB@N9 resB@C1' resB@O5'_sin	0.00671011	0.0174225	0.0153547	0.0116986	0.0163344	0.0119268	0.0134613	0.0152918	0.0178758	0.0156171	0.0153212	0.0243963	0.0113085	0.00877246	0.0175283	0.00882651	0.0115265	0.0151849	0.00847456	0.0112238
ang:resB@N9 resB@C1' resB@O5'_cos	0.00266993	0.0127593	0.00680895	0.016893	0.0109512	0.0158126	0.0143923	0.0216952	0.0107006	0.00964104	0.0154107	0.0139616	0.0262604	0.0149864	0.0139499	0.0105497	0.0103685	0.00968534	0.0205286	0.0193736
ang:resB@C1' resB@O5' resB@N9_sin	0.00243749	0.0183973	0.0160482	0.0258985	0.0282536	0.01969	0.0194756	0.02126	0.0210327	0.0208118	0.0217139	0.0298006	0.0224405	0.0180972	0.0228043	0.0217101	0.0170342	0.0185095	0.0166813	0.0131151
ang:resB@C1' resB@O5' resB@N9_cos	0.0036421	0.0107349	0.0121076	0.012202	0.010852	0.0127225	0.00842714	0.0170152	0.00960321	0.00595077	0.00609726	0.00868864	0.0053104	0.0114262	0.0100753	0.0084503	0.00994494	0.0107412	0.0128958	0.0116572
ang:resB@O5' resB@N9 resB@C1'_sin	0.00306149	0.0129283	0.0159916	0.0119925	0.0112087	0.00950847	0.0106298	0.0127775	0.0136542	0.0103359	0.00841701	0.00652033	0.00646078	0.00517215	0.0120281	0.00863836	0.00675571	0.00952915	0.0128977	0.0093231
ang:resB@O5' resB@N9 resB@C1'_cos	0.0109171	0.025177	0.0481765	0.0777436	0.0403366	0.0492998	0.0575941	0.059318	0.0515018	0.0421229	0.0557297	0.0340941	0.0542265	0.0850468	0.0678045	0.0784199	0.0494505	0.0576521	0.0784264	0.0645871
ang:resB@C1' resB@O5' resB@C3'_sin	0.00224069	0.0108833	0.0186624	0.00797527	0.0115027	0.0125231	0.0141124	0.0141716	0.0177692	0.0126259	0.0140802	0.0147416	0.0110769	0.0228397	0.0140472	0.0120437	0.0178205	0.0218574	0.066485	0.0406636
ang:resB@C1' resB@O5' resB@C3'_cos	0.0139973	0.0425	0.0475066	0.0270715	0.0689458	0.0419756	0.0520135	0.0366446	0.0674396	0.0595545	0.0363849	0.0670183	0.0626178	0.107917	0.133117	0.0732491	0.0620431	0.0827923	0.0841121	0.0651899
ang:resB@O5' resB@C3' resB@C1'_sin	0.00243047	0.0109469	0.0103221	0.00665935	0.00740151	0.00769531	0.00656409	0.00603539	0.00875851	0.00821425	0.00638418	0.0114599	0.00372928	0.00197986	0.00455084	0.00389649	0.00533381	0.00497334	0.00397392	0.00725061
ang:resB@O5' resB@C3' resB@C1'_cos	0.00123057	0.00645391	0.00881612	0.00377198	0.00469863	0.00787052	0.00400826	0.00570087	0.00741865	0.00462785	0.00651397	0.00396017	0.00283021	0.00345917	0.00477264	0.00380477	0.00353884	0.00583123	0.00218912	0.00517438
ang:resB@C3' resB@C1' resB@O5'_sin	0.00222089	0.00942248	0.0133452	0.00885166	0.0110677	0.0110917	0.00798888	0.00953299	0.010798	0.00893325	0.00931085	0.00514645	0.0109462	0.0134264	0.00932923	0.0118234	0.0060601	0.0116744	0.00661547	0.00985418
ang:resB@C3' resB@C1' resB@O5'_cos	0.00316391	0.00936544	0.0106529	0.00803958	0.00893136	0.00779499	0.00559703	0.00599565	0.00848618	0.00991906	0.00611082	0.0040159	0.00511407	0.00625609	0.00412076	0.00443233	0.00596591	0.00651726	0.00527849	0.0064329
ang:resB@C3' resB@C5' resB@O5'_sin	0.00396724	0.0123016	0.00951277	0.00799288	0.0077892	0.00999117	0.00872065	0.00976364	0.0101782	0.00634978	0.0065096	0.00614708	0.00641835	0.00469647	0.0086348	0.00566739	0.00479093	0.00673403	0.00823271	0.00647451
ang:resA@C5' resA@C3' resA+@P_cos	0.00353143	0.0104503	0.0150091	0.00948227	0.0166826	0.0141919	0.0113906	0.0159101	0.0181961	0.0166273	0.0166132	0.0184681	0.0181587	0.0262197	0.0331222	0.0194269	0.021025	0.0182163	0.0141422	0.0111601
ang:resB-@C3' resB@P resB@C5'_cos	0.00212986	0.00406566	0.00601144	0.00549767	0.0068293	0.00751623	0.00906402	0.0069737	0.0070252	0.00813178	0.00584239	0.00714631	0.00871335	0.0113634	0.0158469	0.00993868	0.0123127	0.0084991	0.00652271	0.0046003
dih:resA@C5' resA@P resA@O5' resA@C3'_sin	0.00305844	0.0135378	0.0179527	0.00971505	0.0163271	0.0200001	0.0181609	0.0218772	0.0212109	0.0142673	0.0207855	0.0161015	0.0128546	0.0413322	0.0240782	0.0148524	0.0271229	0.0268241	0.0565036	0.0340821
dih:resB@C1' resB@N9 resB@C3' resB@O5'_sin	0.00121948	0.00802685	0.00872669	0.00436682	0.00381536	0.00590622	0.00353086	0.00663892	0.00826281	0.00272438	0.00447336	0.00544591	0.00216794	0.00305572	0.00440067	0.00521649	0.0044356	0.0049011	0.00508673	0.00412201
dih:resB@C1' resB@N9 resB@C3' resB@O5'_cos	0.000660528	0.0022001	0.00371166	0.00250311	0.00149126	0.00206329	0.00132112	0.00417925	0.00259769	0.000757328	0.00185672	0.00192437	0.00191185	0.00130983	0.00127444	0.00167013	0.00231245	0.00214412	0.00289064	0.00274297
dih:resB@C1' resB@O5' resB@C3' resB@C5'_sin	0.00398652	0.0143668	0.0136012	0.0133954	0.0117794	0.014164	0.0140419	0.0123154	0.017973	0.00982017	0.00945245	0.0115454	0.0114981	0.00792486	0.014233	0.0110134	0.00953637	0.0140114	0.0122883	0.0193619
dih:resB@O5' resB@C1' resB@C5' resB@C3'_sin	0.00143058	0.00836506	0.0103436	0.00617769	0.0105832	0.0122894	0.00842053	0.0109217	0.0116697	0.00637877	0.00646037	0.00748951	0.00593651	0.00632971	0.0139358	0.00735527	0.0281372	0.0102795	0.0120922	0.0227266
dih:resB@O5' resB@C1' resB@C5' resB@C3'_cos	0.00074202	0.0046826	0.00472193	0.00298013	0.00280101	0.00527608	0.00247992	0.00502567	0.00830017	0.00219751	0.00246401	0.00524699	0.00230124	0.00324371	0.0068078	0.00410375	0.010641	0.00555199	0.00543622	0.00980181
phase_ResB_sin	0.000596612	0.00316568	0.00688773	0.0020203	0.00297828	0.00657375	0.00123956	0.00378624	0.00699448	0.00147748	0.00189084	0.00477735	0.00191673	0.00299648	0.0044649	0.00262299	0.00149864	0.00472491	0.00530397	0.00254846
phase_ResB_cos	0.000724645	0.0013897	0.0030586	0.00148266	0.000813825	0.001904	0.000986229	0.0018215	0.00234276	0.000881164	0.00114685	0.001322	0.000798568	0.000936243	0.002715	0.0017115	0.000635638	0.00128788	0.0011764	0.0011679
delta_ResB_sin	0.000256098	0.00170537	0.00302348	0.00170365	0.00107048	0.00154603	0.000497464	0.0012326	0.00249804	0.000440916	0.000647918	0.000164225	0.00134972	5.48351e-05	0.000133206	0.00137419	0.00167257	0.000734409	0.000988538	0.000607891
delta_ResB_cos	0.00012926	0.000664736	0.00156596	0.00107329	0.000975322	0.000469194	0.000804278	0.00110343	0.00188234	0.000457856	0.000270765	0.000269039	0.000296157	0.00024075	0.000161035	0.000733341	0.000120292	0.000231109	0.000258168	4.46184e-05
epsilon_ResB_sin	0.00265522	0.00729086	0.00915398	0.00528513	0.00590465	0.00664025	0.00553628	0.00521814	0.00528564	0.00540153	0.00417966	0.00505709	0.00459498	0.00413222	0.0049235	0.00453628	0.00355323	0.00561111	0.0086033	0.00789162
zeta_ResB_sin	0.000437659	0.00339729	0.00748422	0.00212943	0.00334642	0.00460721	0.00233995	0.00342122	0.00423918	0.00185766	0.00352839	0.00212625	0.00177195	0.00182882	0.00298996	0.00243657	0.00384733	0.00298453	0.00323045	0.0037071
zeta_ResB_cos	0.000221039	0.00114301	0.00313253	0.00167463	0.00127115	0.00198148	0.00111765	0.00181829	0.00216736	0.000675996	0.00173262	0.00183856	0.00135046	0.000587945	0.00263494	0.00161499	0.00255559	0.00197489	0.00446844	0.000576682
chi_ResB_cos	0.00210955	0.00590228	0.00838976	0.00511017	0.00574313	0.00617803	0.00291856	0.0112116	0.00676653	0.00258756	0.00546987	0.00405092	0.00329322	0.00394087	0.00709893	0.00757567	0.00331798	0.0041506	0.00455006	0.00342044
baseflip_rna_2_sin	0.00383307	0.0108848	0.0208663	0.0179555	0.0142256	0.01436	0.012375	0.0306908	0.0146047	0.0124205	0.0141441	0.0139426	0.0175083	0.0175879	0.0101714	0.0125969	0.0105892	0.0162493	0.0244419	0.023349
baseflip_rna_2_cos	0.00309754	0.0062942	0.0111118	0.00705295	0.00653195	0.00764652	0.00496098	0.0132512	0.00563008	0.00802563	0.00755405	0.00471067	0.00484856	0.00924516	0.00440004	0.00738606	0.00555585	0.00640329	0.00979604	0.0271018
baseflip_dna_1_cos	0.00307729	0.0138644	0.019737	0.00955563	0.00863039	0.00944748	0.00757435	0.0100807	0.0151193	0.011014	0.00905353	0.0073841	0.00593585	0.00564371	0.00672925	0.008192	0.0155542	0.00612003	0.00652463	0.0107813

## Sheet: GG
	Position_1	Position_2	Position_3	Position_4	Position_5	Position_6	Position_7	Position_8	Position_9	Position_10	Position_11	Position_12	Position_13	Position_14	Position_15	Position_16	Position_17	Position_18	Position_19	Position_20
resA@P resA@C5'	0.0558504	0.0153513	0.0107224	0.019096	0.0114673	0.0112606	0.0164516	0.0116033	0.0126291	0.0191478	0.00642501	0.0122301	0.0138469	0.00551171	0.0133295	0.0113512	0.00967703	0.00974772	0.0118483	0.017047
resA@P resA@C3'	0.117984	0.0171326	0.00925266	0.0124555	0.0100272	0.0121862	0.0188535	0.0278327	0.0112817	0.0232192	0.0177289	0.00907946	0.0256291	0.00870999	0.0176988	0.00881323	0.0145812	0.015549	0.0264643	0.0153139
resA@P resA@O5'	0.0202284	0.0178226	0.0158026	0.01848	0.0148036	0.0168508	0.0191166	0.0201468	0.0163886	0.018544	0.0115244	0.0174591	0.015182	0.0108864	0.0155574	0.0167356	0.0103707	0.00945941	0.0135871	0.0140843
resA@P resA@C1'	0.0143412	0.0150006	0.0106275	0.013673	0.0113732	0.0122602	0.014899	0.016895	0.01174	0.015362	0.00785912	0.0143025	0.0151939	0.00586035	0.0108571	0.0134374	0.0103586	0.0114402	0.0116406	0.015225
resA@P resA@N9	0.00750345	0.00823623	0.00541986	0.00634203	0.00776547	0.00466013	0.00732936	0.0107054	0.00697978	0.00800752	0.00359829	0.0109772	0.0109478	0.00417592	0.0069876	0.00640557	0.00752062	0.00576882	0.0102461	0.00837502
resA@P resA@N1	0.00654769	0.0104301	0.00895472	0.0121066	0.00741672	0.00580241	0.0114297	0.00681361	0.00849551	0.00856689	0.0039649	0.0070832	0.00893208	0.00279033	0.00740674	0.00909842	0.00875165	0.00696369	0.00609882	0.0111109
resA@P resB@P	0.0260012	0.0127181	0.0106125	0.0164127	0.0100307	0.01091	0.012779	0.0116846	0.0104453	0.0129257	0.00594282	0.0122956	0.0141341	0.00709809	0.010901	0.0103275	0.0152097	0.0126831	0.020114	0.0150474
resA@P resB@C5'	0.0043885	0.0145293	0.0156286	0.0202762	0.0133406	0.0201438	0.0181497	0.0276225	0.0169179	0.027338	0.0129026	0.0199999	0.0319394	0.011155	0.0258967	0.0204623	0.0270331	0.0217887	0.0234963	0.0220591
resA@P resB@C3'	0.0047904	0.00745513	0.00700858	0.00943741	0.00983654	0.00382324	0.00956898	0.00963213	0.00734789	0.00856686	0.00472805	0.00896107	0.0130649	0.00635064	0.00901937	0.00700413	0.00720449	0.00741201	0.00818054	0.0102093
resA@P resB@O5'	0.0036505	0.00949723	0.00599019	0.00858773	0.00740355	0.00679777	0.00873972	0.0128284	0.00692149	0.01103	0.00438302	0.00912329	0.0120612	0.00570708	0.00963458	0.00785288	0.00982541	0.0109532	0.0114666	0.0135805
resA@P resB@C1'	0.0110292	0.00668363	0.00686064	0.0103934	0.00400297	0.00358732	0.0040125	0.00431131	0.0043529	0.00559161	0.0025683	0.00322295	0.00492875	0.00293696	0.00375302	0.00496468	0.0040847	0.00337256	0.00256589	0.00298828
resA@P resB@N9	0.00659899	0.00783231	0.0064225	0.0369924	0.0111429	0.00718473	0.0133647	0.0201072	0.00870399	0.0124527	0.00981087	0.00647179	0.0179195	0.00802205	0.0346829	0.0233973	0.00885231	0.00901404	0.00799916	0.0103973
resA@P resB@N1	0.00643814	0.0139641	0.0108046	0.0136549	0.00954373	0.00878739	0.0172527	0.0138904	0.00892171	0.00823213	0.00773284	0.0102598	0.00997198	0.00539493	0.0176887	0.0147668	0.00690232	0.0118113	0.0118731	0.0128909
resA@C5' resA@C3'	0.00189868	0.00875407	0.00671494	0.011016	0.0114902	0.00896172	0.011305	0.00652056	0.00690242	0.0106668	0.0058218	0.00844563	0.0140052	0.0059177	0.00859792	0.00485125	0.00387011	0.00761128	0.00937577	0.00888559
resA@C5' resA@O5'	0.118946	0.0225297	0.0255245	0.0243085	0.016343	0.018472	0.0194891	0.0283177	0.0233479	0.0195055	0.0155793	0.0182792	0.0148031	0.016483	0.0219599	0.0205169	0.0216467	0.0134575	0.0190209	0.0274506
resA@C5' resA@C1'	0.00189976	0.00634673	0.00430035	0.00541286	0.00398953	0.00421203	0.00505671	0.00534238	0.00407203	0.00454416	0.00284913	0.00416798	0.00379236	0.00304407	0.00354445	0.00423816	0.00485828	0.00343041	0.00373093	0.00312751
resA@C5' resA@N9	0.00141233	0.00513524	0.00269789	0.00323613	0.00321926	0.00299071	0.00397364	0.00481497	0.00312094	0.00452436	0.00198054	0.00408817	0.00252179	0.00218732	0.00271488	0.00262261	0.0031295	0.00274795	0.00164351	0.00170484
resA@C5' resA@N1	0.00282611	0.00754775	0.00785646	0.00929449	0.00524535	0.00435031	0.00415079	0.00455304	0.00481978	0.00829206	0.00239806	0.00459891	0.00495177	0.00196869	0.00319986	0.00226195	0.00366377	0.00329509	0.00394758	0.00434858
resA@C5' resB@P	0.00271595	0.0109148	0.00821046	0.0138065	0.00985413	0.00897125	0.0150599	0.0128193	0.0110054	0.0114789	0.00640046	0.0113786	0.0175297	0.00711199	0.0131594	0.00896564	0.0106108	0.0121664	0.0103324	0.0112207
resA@C5' resB@C5'	0.00257303	0.0105784	0.0113065	0.0166116	0.0131462	0.0143008	0.0128314	0.0178018	0.0131067	0.0164392	0.00837478	0.0122457	0.0150189	0.00524716	0.0116379	0.0109051	0.0120759	0.0114789	0.00951467	0.0118194
resA@C5' resB@C3'	0.00220943	0.00758853	0.00951252	0.0104977	0.00724462	0.00865107	0.0082308	0.00883575	0.00900653	0.00934075	0.00537588	0.00617069	0.00628994	0.00332624	0.0065166	0.00715223	0.00921269	0.00731903	0.00523757	0.00658854
resA@C5' resB@O5'	0.00198141	0.00516956	0.00498036	0.00462807	0.00405744	0.00335514	0.00664846	0.00727431	0.00470988	0.00781149	0.00353025	0.00584505	0.00678062	0.00230275	0.00620031	0.00527141	0.0066638	0.00499717	0.00597437	0.00524719
resA@C5' resB@C1'	0.00267342	0.00545932	0.00648477	0.00808463	0.00642577	0.00426577	0.00646245	0.00598136	0.00803051	0.00569527	0.0031313	0.00575508	0.00512915	0.00201525	0.0058169	0.0100562	0.00456003	0.00483109	0.00290067	0.00543503
resA@C5' resB@N9	0.0028115	0.00873176	0.00426154	0.0117408	0.00562648	0.00515573	0.0137114	0.00893279	0.00832381	0.00835423	0.00306109	0.00690716	0.0100711	0.00309274	0.00950615	0.0116437	0.00527718	0.00618134	0.0056104	0.00804826
resA@C5' resB@N1	0.0370943	0.0115262	0.0154391	0.0184481	0.019668	0.0091662	0.0175769	0.0184846	0.0126921	0.011851	0.0188336	0.015507	0.0311674	0.0138609	0.0122809	0.0148936	0.00731504	0.0128754	0.0184835	0.0184603
resA@C3' resA@O5'	0.0239068	0.0134249	0.00777557	0.010581	0.0121493	0.00959946	0.0172344	0.0163666	0.014292	0.0128057	0.0114082	0.00755219	0.0124867	0.0238027	0.0195353	0.00501345	0.0109908	0.0138941	0.0184745	0.0137045
resA@C3' resA@C1'	0.0101723	0.0118141	0.0143042	0.0136652	0.0104134	0.0104479	0.0107356	0.00993005	0.0131358	0.0128818	0.0109367	0.00824884	0.0107362	0.0173811	0.0119899	0.00831764	0.0113499	0.00908342	0.0160759	0.0143253
resA@C3' resA@N9	0.00150081	0.00690155	0.0080539	0.00921705	0.00719483	0.00959314	0.0107047	0.00682558	0.0071292	0.00650808	0.0073909	0.00621176	0.0061379	0.0100225	0.0138582	0.00700691	0.00976988	0.0108475	0.0154081	0.0116012
resA@C3' resA@N1	0.00159919	0.0117425	0.0074857	0.00824363	0.00884265	0.00751696	0.01707	0.00820647	0.00885075	0.00845209	0.00554472	0.00743728	0.00667826	0.00400389	0.00895871	0.00670491	0.00820643	0.00811232	0.00934996	0.00973099
resA@C3' resB@P	0.0014333	0.00351939	0.00214604	0.00301508	0.00523975	0.0069626	0.00438199	0.00764469	0.00377611	0.00684841	0.00240458	0.00399801	0.00703171	0.00334297	0.00501278	0.00351162	0.00603715	0.00450622	0.00528059	0.0102085
resA@C3' resB@C5'	0.00243766	0.00680955	0.00798825	0.0100764	0.00767732	0.00652835	0.0064149	0.00829909	0.00859529	0.00934351	0.00460906	0.00731755	0.00921558	0.00513411	0.00666225	0.00702374	0.00688711	0.00828289	0.0061849	0.0113571
resA@C3' resB@C3'	0.00127566	0.00457191	0.00594512	0.00599028	0.00405614	0.0044284	0.00657523	0.00430304	0.00757127	0.00744365	0.00256523	0.00533906	0.00267984	0.00331159	0.00512001	0.00488355	0.00611078	0.00374722	0.00329655	0.0045504
resA@C3' resB@O5'	0.00171962	0.0045569	0.00599075	0.00709546	0.00999994	0.00504886	0.00492332	0.00573143	0.00685856	0.00692987	0.00611129	0.00847139	0.00567912	0.0055868	0.00450742	0.00411628	0.00431194	0.00852316	0.00613463	0.00496417
resA@C3' resB@C1'	0.00123701	0.00241303	0.00205981	0.00265949	0.00422424	0.00375514	0.00244864	0.00281183	0.00346514	0.00257387	0.00214524	0.00215045	0.00155071	0.00145789	0.0016437	0.00237997	0.00335992	0.00186116	0.000770326	0.00481538
resA@C3' resB@N9	0.0188282	0.00914022	0.00919477	0.0111856	0.0091708	0.0085471	0.00712575	0.0100535	0.0103504	0.00897061	0.00524762	0.00745674	0.00673505	0.00431054	0.00789751	0.00980444	0.0061939	0.0066032	0.00547057	0.0102368
resA@C3' resB@N1	0.0133077	0.00603403	0.00647662	0.0103628	0.00963226	0.00584474	0.00965802	0.0150671	0.00753623	0.00775469	0.00937476	0.0067676	0.0146851	0.0101984	0.0139819	0.0104461	0.00728954	0.00659804	0.00948283	0.0231603
resA@O5' resA@C1'	0.000483136	0.0020494	0.00156884	0.00157283	0.00101057	0.00228007	0.00185713	0.00205643	0.00249031	0.00225269	0.0010466	0.00136644	0.00194262	0.00244747	0.000757293	0.00144554	0.00367696	0.0023172	0.00124962	0.00697929
resA@O5' resA@N9	0.000592878	0.00241582	0.000549508	0.00091918	0.000237739	0.00131558	0.000668306	0.000164446	0.00105784	0.00139968	0.000818298	0.000387844	0.001011	0.00252702	0.000489955	0.000217799	0.00227462	0.000679515	0.00199514	0.00357664
resA@O5' resA@N1	0.00482174	0.00329719	0.00445224	0.00461158	0.00547499	0.00248234	0.00440506	0.00396019	0.00422699	0.00349263	0.00157878	0.00261028	0.00408213	0.00287357	0.00172222	0.00462501	0.00539254	0.00293506	0.00272088	0.0086855
resA@O5' resB@P	0.00106224	0.0044262	0.00465077	0.00736617	0.004074	0.00505091	0.00639418	0.00544815	0.00395914	0.0075251	0.00303569	0.00617042	0.00524532	0.00914915	0.00537625	0.00462404	0.00831632	0.00468146	0.00546722	0.0121997
resA@O5' resB@C5'	0.00118342	0.00459392	0.00447553	0.0073824	0.00422482	0.00913737	0.00421916	0.00780542	0.00607426	0.00788971	0.00202993	0.00665734	0.00630195	0.00860206	0.00327646	0.00301575	0.00931767	0.0066409	0.00531676	0.0114498
resA@O5' resB@C3'	0.00114042	0.00125686	0.00224127	0.0031059	0.00235863	0.00142606	0.00140764	0.00120965	0.00332683	0.00188137	0.00114306	0.0017616	0.00146961	0.00297716	0.00152664	0.00239432	0.00431596	0.00270983	0.0016919	0.00411985
resA@O5' resB@O5'	0.000523378	0.00269433	0.00341025	0.00511979	0.00286384	0.00426015	0.00456133	0.00745083	0.0041958	0.0062187	0.00194801	0.00695162	0.00704162	0.00528358	0.00296878	0.00252742	0.00698058	0.00406507	0.005454	0.0054007
resA@O5' resB@C1'	0.00178583	0.00443785	0.00365162	0.0071601	0.00648165	0.00517431	0.00451261	0.00586173	0.005631	0.00480362	0.00454897	0.00293653	0.00439305	0.00576905	0.00756003	0.00766031	0.005382	0.00402679	0.00443657	0.00596926
resA@O5' resB@N9	0.000983735	0.00108893	0.000357576	0.00156055	0.00285096	0.00223063	0.00161699	0.00222594	0.0015268	0.00115518	0.00217384	0.00107149	0.00236184	0.00404053	0.00138558	0.00222941	0.00291265	0.0011203	0.00036199	0.00287645
resA@O5' resB@N1	0.00936725	0.00865575	0.00324605	0.0100243	0.00891781	0.00663491	0.00827451	0.00988612	0.00519836	0.0033626	0.00459889	0.00472831	0.00456878	0.00746574	0.00650542	0.00426859	0.0075006	0.00547458	0.00609105	0.0092138
resA@C1' resA@N9	0.00823475	0.0166949	0.0137548	0.0236706	0.0188913	0.0182589	0.0187792	0.0180695	0.0221007	0.0161733	0.0145536	0.0163593	0.0203844	0.0154856	0.0143581	0.0155132	0.0143058	0.0138129	0.0231307	0.0219613
resA@C1' resA@N1	0.00176365	0.00449946	0.00431362	0.00635201	0.00618829	0.00596991	0.00628254	0.00537861	0.0060955	0.00313271	0.00476035	0.00386826	0.00361752	0.00409737	0.00279785	0.00268576	0.00462859	0.00414459	0.00292059	0.00506032
resA@C1' resB@P	0.00793195	0.0105652	0.0157628	0.0172104	0.0180578	0.0146788	0.0172473	0.0139657	0.0147586	0.0159427	0.0154119	0.0102069	0.0105451	0.0162432	0.0128534	0.0144432	0.00796882	0.0106222	0.0122452	0.0145931
resA@C1' resB@C5'	0.00287113	0.0101226	0.00981683	0.0125042	0.0116077	0.0122607	0.0118372	0.0206885	0.0131862	0.0109067	0.0066553	0.00960214	0.00979125	0.00772363	0.00870925	0.00854032	0.0147514	0.00927123	0.00975146	0.0115857
resA@C1' resB@C3'	0.00297778	0.0104015	0.00950949	0.0102881	0.0121515	0.0108103	0.012594	0.0106841	0.0116923	0.0103113	0.00750977	0.0103017	0.00920523	0.0100056	0.0108129	0.00769878	0.0111388	0.00709766	0.00732776	0.00796784
resA@C1' resB@O5'	0.00409328	0.00964216	0.00774071	0.00915084	0.0100005	0.0118473	0.0107265	0.0101727	0.0083089	0.00631447	0.00675021	0.0043387	0.00825965	0.00659517	0.0123985	0.00605229	0.00653666	0.00865059	0.00837589	0.00784964
resA@C1' resB@C1'	0.00462106	0.00728615	0.00865729	0.00536839	0.0073274	0.00626243	0.00793371	0.00801267	0.00892886	0.00803775	0.00664984	0.0062898	0.00454687	0.00591033	0.00702856	0.0293956	0.0134067	0.0065179	0.00316736	0.00662433
resA@C1' resB@N9	0.0088056	0.00742611	0.00997926	0.00919534	0.014825	0.0124393	0.0180173	0.0131024	0.0155132	0.0112437	0.0127598	0.0128808	0.00665942	0.0116963	0.0111447	0.0665936	0.0318635	0.0131266	0.0101823	0.0184934
resA@C1' resB@N1	0.0109785	0.00893524	0.00579091	0.0105301	0.00976079	0.013794	0.0109351	0.0142947	0.00878419	0.00690895	0.0188738	0.00733106	0.0176726	0.0196135	0.0191289	0.0129255	0.0101114	0.00894414	0.0135118	0.0291315
resA@N9 resA@N1	0.000871207	0.00308149	0.00498343	0.00389742	0.00587704	0.00575625	0.00433513	0.00544915	0.00735524	0.00552122	0.0037721	0.00493075	0.00389754	0.00618603	0.00374792	0.006189	0.00536116	0.00529077	0.00374129	0.00371095
resA@N9 resB@P	0.00222895	0.00859215	0.00859352	0.00934113	0.0131847	0.00951284	0.0103828	0.00932508	0.00711451	0.0109337	0.00816351	0.0111069	0.0134631	0.0144531	0.011876	0.0128533	0.00790547	0.00794651	0.00745986	0.0079572
resA@N9 resB@C5'	0.00254138	0.00600754	0.00524041	0.00579964	0.00792843	0.00676485	0.00784083	0.00718312	0.0050977	0.00721768	0.00874873	0.00575661	0.0056772	0.0112542	0.0049317	0.00544017	0.00691711	0.00706789	0.00571205	0.00638609
resA@N9 resB@C3'	0.000822495	0.00422472	0.00422096	0.00435985	0.00463944	0.00465622	0.00294993	0.00384474	0.00492164	0.00298477	0.00467749	0.00264446	0.00265946	0.0097943	0.00249927	0.00205117	0.00506992	0.00330296	0.00514815	0.00454735
resA@N9 resB@O5'	0.00189468	0.00577486	0.0060529	0.00639753	0.00821601	0.00659602	0.00639468	0.00785859	0.00657276	0.00692419	0.00663222	0.00730854	0.00715103	0.0076455	0.00899344	0.011885	0.00686085	0.00653424	0.00548285	0.0059557
resA@N9 resB@C1'	0.000753277	0.00336744	0.00378806	0.00312737	0.00614372	0.00508915	0.00449704	0.00305198	0.00361642	0.00291557	0.00349724	0.00331634	0.00359894	0.00411176	0.00278478	0.00413479	0.00259817	0.00413	0.00284887	0.00322746
resA@N9 resB@N9	0.00258115	0.00382361	0.00764573	0.00948656	0.00625144	0.00546934	0.0078341	0.00927177	0.0077043	0.00659452	0.00862523	0.00426829	0.00479949	0.00743148	0.0061121	0.0152689	0.00608876	0.00830864	0.00330751	0.0121119
resA@N9 resB@N1	0.00420965	0.0072999	0.00484978	0.0134667	0.00972692	0.0113208	0.00884908	0.0127514	0.00617157	0.0057178	0.0193949	0.0120813	0.0122917	0.0149188	0.0172504	0.0125587	0.00831293	0.00849651	0.00827537	0.0125994
resA@N1 resB@P	0.00339809	0.0108117	0.00871071	0.00941153	0.00757025	0.0082633	0.00751694	0.00656238	0.0105289	0.0177789	0.0545652	0.00902133	0.00820221	0.00663904	0.0135818	0.00634713	0.00985308	0.00600344	0.0044708	0.0111329
resA@N1 resB@C5'	0.00237666	0.00491264	0.00364978	0.00431088	0.00515348	0.00318234	0.00246972	0.00338461	0.00377981	0.00434414	0.00550385	0.00289158	0.0036856	0.00293714	0.00166603	0.00142046	0.00263174	0.00200912	0.00240949	0.00709912
resA@N1 resB@C3'	0.00210103	0.00541166	0.00346118	0.00454811	0.00262986	0.00442538	0.002225	0.00288441	0.00374713	0.00298718	0.0069316	0.00212088	0.00234302	0.00447953	0.00177595	0.00149114	0.00456643	0.0015575	0.00163727	0.00392129
resA@N1 resB@O5'	0.000988362	0.00455213	0.00369069	0.0027153	0.00455883	0.00296656	0.00250218	0.00408998	0.00377917	0.00441904	0.0116454	0.00248483	0.00347616	0.00348961	0.0024304	0.00308408	0.00186721	0.00201866	0.00128925	0.00202413
resA@N1 resB@C1'	0.00236746	0.00630202	0.00465634	0.00389338	0.00480771	0.00355628	0.005713	0.00444881	0.00881854	0.00662628	0.0117041	0.00512788	0.00388134	0.0053579	0.00294526	0.00340029	0.00551798	0.00285792	0.00190676	0.0050842
resA@N1 resB@N9	0.00589334	0.0112364	0.0123	0.0172028	0.0173421	0.0152698	0.0168336	0.0202771	0.0153374	0.0124494	0.0309546	0.00999736	0.0122284	0.0141602	0.0263989	0.0510929	0.0104365	0.0183594	0.0104195	0.0179309
resA@N1 resB@N1	0.0217071	0.0641084	0.0626756	0.0682241	0.0525995	0.0704014	0.128675	0.0529202	0.0759554	0.113103	0.044926	0.0782699	0.0824491	0.119187	0.104707	0.105126	0.143226	0.0674391	0.0752791	0.0962814
resB@P resB@C5'	0.0139169	0.0279917	0.0386516	0.0237349	0.0779148	0.0435745	0.0381431	0.0531315	0.0706819	0.040658	0.0871325	0.0758872	0.0263931	0.0292927	0.0769684	0.0733702	0.0634294	0.0503936	0.0165135	0.0218114
resB@P resB@C3'	0.00436236	0.014351	0.0121197	0.0147657	0.0187742	0.0166954	0.0184151	0.0178561	0.0158464	0.0140394	0.0181672	0.0126752	0.0120852	0.016681	0.0115836	0.0133079	0.0127672	0.0131713	0.0102752	0.010327
resB@P resB@O5'	0.00644088	0.0232151	0.0210069	0.0211909	0.0180643	0.0208076	0.0202923	0.0218578	0.0211611	0.0175727	0.0182092	0.0142272	0.0170505	0.012722	0.0145286	0.015175	0.0167583	0.014908	0.0230436	0.0183119
resB@P resB@C1'	0.00202991	0.0066685	0.00645253	0.006401	0.00723182	0.00485214	0.00413692	0.00675462	0.00664329	0.00627109	0.00531918	0.00396767	0.00521517	0.00872829	0.00393163	0.00328799	0.00792504	0.0037224	0.00417288	0.00568022
resB@P resB@N9	0.00259611	0.00762983	0.00955759	0.00991247	0.00991092	0.0107384	0.0140783	0.0104091	0.0169011	0.00859959	0.00816636	0.00669832	0.00507873	0.00796874	0.0165388	0.00831001	0.00847449	0.00930555	0.00783709	0.0111758
resB@P resB@N1	0.00335816	0.011	0.00973975	0.01161	0.00936115	0.00880951	0.0119284	0.0113525	0.00981748	0.00848265	0.00863806	0.00569101	0.00654811	0.00834542	0.00818939	0.00713482	0.00689457	0.011082	0.0126496	0.0117242
resB@C5' resB@C3'	0.00434917	0.016625	0.014992	0.0157493	0.0179782	0.0168893	0.0197749	0.0202824	0.0180187	0.0159049	0.0161551	0.0116408	0.0138115	0.0248989	0.0146194	0.0150534	0.0155093	0.0166217	0.0160456	0.0246985
resB@C5' resB@O5'	0.00958654	0.0239023	0.0381983	0.0304818	0.0439442	0.0291238	0.0291158	0.0377017	0.036186	0.0350515	0.0249326	0.0252737	0.030946	0.0639982	0.0270054	0.0256354	0.0546787	0.0398812	0.089086	0.107148
resB@C5' resB@C1'	0.00176817	0.00634532	0.00474412	0.00566353	0.00546995	0.00540273	0.00494949	0.0126184	0.00553975	0.00378083	0.00343523	0.00331159	0.00327855	0.00458802	0.00331515	0.00322053	0.00556677	0.00516758	0.0023466	0.00665333
resB@C5' resB@N9	0.00436013	0.00724483	0.00849041	0.00776774	0.01365	0.0091062	0.0118225	0.0165822	0.0169047	0.00937452	0.0140655	0.0068833	0.00625556	0.0087286	0.00812928	0.0200776	0.0135002	0.00824148	0.00762203	0.00819379
resB@C5' resB@N1	0.00235918	0.00946538	0.00917336	0.00876717	0.0088311	0.0119123	0.00816496	0.00906387	0.0106292	0.0050101	0.00690362	0.00612383	0.00524892	0.00828504	0.00825764	0.00559198	0.00761548	0.00876481	0.00966986	0.0119606
resB@C3' resB@O5'	0.00404842	0.0130037	0.0100291	0.0114749	0.0133787	0.0130802	0.0116962	0.0134352	0.0134957	0.0121204	0.00938939	0.00853962	0.00841999	0.00875678	0.010252	0.0136919	0.0081469	0.00848428	0.00878053	0.00988131
resB@C3' resB@C1'	0.00157656	0.00762288	0.0069996	0.00708871	0.00618235	0.0050864	0.00457702	0.00668775	0.00570942	0.00575393	0.00408243	0.00423305	0.00360142	0.00599816	0.00275346	0.00335132	0.00559553	0.00454845	0.00327202	0.00584919
resB@C3' resB@N9	0.00424398	0.0121925	0.0160234	0.0146325	0.0166053	0.0194136	0.0127796	0.0174531	0.0128654	0.0178836	0.0119308	0.0156815	0.014551	0.0186166	0.0179356	0.0150054	0.0184601	0.0168834	0.0135513	0.0175542
resB@C3' resB@N1	0.00154497	0.00937834	0.00794758	0.0104689	0.00919156	0.0110977	0.0090116	0.00990479	0.00790287	0.0086565	0.00592332	0.00820945	0.0079634	0.0109048	0.00424454	0.00467826	0.00605549	0.00538383	0.00638761	0.00988729
resB@O5' resB@C1'	0.00273281	0.00662777	0.00772517	0.00756265	0.00796893	0.00879195	0.00837023	0.00833265	0.00782176	0.00972203	0.00472947	0.00370095	0.00884284	0.0126238	0.0143197	0.0101707	0.0165518	0.00591109	0.00577538	0.00956936
resB@O5' resB@N9	0.00169174	0.00843264	0.00846558	0.00737399	0.0115952	0.0100724	0.0113664	0.0103683	0.0128615	0.00935913	0.0081045	0.00771461	0.00603393	0.00692183	0.00902577	0.00688702	0.00810388	0.00617564	0.00993024	0.00599767
resB@O5' resB@N1	0.00228552	0.00839649	0.00616306	0.00651096	0.0072226	0.00590708	0.00297706	0.00525756	0.00455091	0.00590914	0.00446392	0.00386636	0.00249606	0.00300522	0.00405053	0.00320742	0.00239106	0.00526112	0.00543606	0.00564879
resB@C1' resB@N9	0.0122245	0.0494824	0.0534466	0.0868893	0.0952314	0.0748235	0.0888399	0.0857691	0.0872048	0.0887601	0.14945	0.0745064	0.112807	0.165327	0.193521	0.162681	0.114431	0.113711	0.150243	0.113342
resB@C1' resB@N1	0.00310999	0.011681	0.00981509	0.0101424	0.0103249	0.00876086	0.00926058	0.00847919	0.0105019	0.00862304	0.00745996	0.00643062	0.00643271	0.00787021	0.0071004	0.0057012	0.00659477	0.00757199	0.00673881	0.0100523
resB@N9 resB@N1	0.00276654	0.0127848	0.00853933	0.00996896	0.0114965	0.00993522	0.00832977	0.0118289	0.00842393	0.00839302	0.00675876	0.00863224	0.00710015	0.00558424	0.00397058	0.00783284	0.00640561	0.0078266	0.00569648	0.00941453
shear	0.00486424	0.0128925	0.0143522	0.0241592	0.0206709	0.0227272	0.0175681	0.0378627	0.0160265	0.0177166	0.0103897	0.011396	0.0134338	0.0171031	0.0156486	0.017505	0.0175133	0.0135949	0.0189768	0.0243956
stretch	0.00130988	0.0113796	0.00787777	0.00999946	0.012216	0.0141671	0.0112483	0.0131944	0.0107898	0.00860851	0.0107392	0.0075826	0.0101263	0.0182787	0.01146	0.0065839	0.0135537	0.00935666	0.0181235	0.0099401
stagger	0.00245693	0.0141317	0.0137773	0.0102942	0.0161117	0.02036	0.0132396	0.016041	0.0174036	0.00960045	0.0138498	0.012812	0.0122114	0.0186485	0.00977867	0.0108376	0.0175455	0.0116517	0.0172897	0.0216672
shift	0.00413612	0.0145689	0.0145498	0.0141604	0.0162756	0.0155666	0.0220978	0.0193638	0.0189983	0.0185177	0.0172422	0.0157195	0.014875	0.0195221	0.0175802	0.0159083	0.0240628	0.0183077	0.032279	0.0237467
slide	0.00727742	0.0156176	0.0131294	0.0283312	0.0207256	0.0270979	0.0211303	0.0483231	0.018779	0.0210464	0.0277596	0.0153957	0.0242872	0.017684	0.0199374	0.0328175	0.015118	0.0143919	0.0147675	0.0212536
rise	0.00470893	0.0155008	0.0132101	0.013516	0.0130303	0.032582	0.0157078	0.0220979	0.0157231	0.0153441	0.0118047	0.0157777	0.00930778	0.0119196	0.0132138	0.016794	0.0153419	0.0217296	0.0125455	0.0233182
x-disp	0.0195934	0.0299606	0.0388167	0.0294774	0.0548065	0.0255619	0.0279621	0.0494346	0.0349648	0.0629478	0.0267413	0.0785164	0.0455276	0.0371394	0.0277905	0.0320038	0.0679475	0.0431084	0.0431337	0.0285196
y-disp	0.00226462	0.0130949	0.0105563	0.0102769	0.0129882	0.00980723	0.0123998	0.012011	0.0108478	0.0088892	0.00585023	0.00680292	0.00628134	0.00829293	0.00609523	0.00933179	0.0113581	0.00752232	0.00785715	0.0114212
h-rise	0.00361577	0.0125701	0.011662	0.010218	0.0125454	0.0122535	0.00747737	0.00959076	0.0122777	0.0115907	0.00996136	0.00650939	0.00667592	0.0180668	0.0181876	0.00832456	0.0107946	0.00978833	0.00728198	0.00962194
curvature	0.0129819	0.0378122	0.0439153	0.0253306	0.0526792	0.0387364	0.0448864	0.0619353	0.0502688	0.0722939	0.0612375	0.0689696	0.0496052	0.0975673	0.106713	0.120033	0.0987074	0.123112	0.0661445	0.138955
radius s-1	0.00327279	0.0119076	0.0108159	0.0107954	0.0102565	0.00900276	0.0112091	0.0092872	0.00852001	0.00788574	0.00614099	0.00666223	0.0100302	0.00774415	0.00773846	0.00506319	0.00635853	0.00606304	0.0103867	0.0105824
radius s-2	0.00402887	0.0135212	0.0120356	0.0126509	0.0173489	0.0157859	0.0149944	0.00997562	0.0168718	0.0135342	0.0092225	0.00942965	0.00886836	0.0102908	0.0145045	0.0119231	0.0106589	0.0123534	0.0151681	0.0160617
major groove	0.00315463	0.0144999	0.0178303	0.0130955	0.0145394	0.0137798	0.0167547	0.0153027	0.0142575	0.016872	0.0123251	0.0154383	0.0132746	0.01378	0.0110231	0.0113511	0.0155372	0.0228436	0.0242994	0.0187176
minor groove	0.00605275	0.0235868	0.0223476	0.0124587	0.0349448	0.0218437	0.0277922	0.0325943	0.0403032	0.0362369	0.0385405	0.0346503	0.0296568	0.0594725	0.12552	0.0378381	0.0520407	0.0444592	0.0526895	0.0444284
hbond_bp5	0.0111148	0.0641203	0.0272354	0.0391852	0.0965856	0.0833514	0.051947	0.0857563	0.0474384	0.0785818	0.0715305	0.107077	0.0878968	0.089499	0.0766999	0.0598716	0.0976475	0.0785706	0.0680404	0.052434
S_trans	0.00501875	0.016116	0.0189593	0.0182743	0.0219178	0.0162245	0.0204399	0.0227781	0.0169191	0.0257989	0.0267011	0.0119415	0.0227409	0.0413685	0.0159508	0.0145603	0.0180039	0.0148179	0.0185856	0.0208247
S_rot	0.00469381	0.0198791	0.0206398	0.0228565	0.0239212	0.0175076	0.0211142	0.0385929	0.0334793	0.0383072	0.0502891	0.0763979	0.0343696	0.0558429	0.0513419	0.0262144	0.0530529	0.0525766	0.0403108	0.0287951
S_vib	0.0132736	0.0292735	0.0275234	0.0484812	0.0342694	0.0317467	0.0407527	0.0298009	0.0274307	0.0232532	0.0211819	0.0263874	0.0394352	0.0333366	0.0383694	0.0294202	0.0275428	0.0338412	0.06564	0.0559811
Delta_S	0.00677315	0.0215168	0.0209777	0.0489505	0.023777	0.0222507	0.0365286	0.0228233	0.0279062	0.0197122	0.0149032	0.012803	0.0166038	0.0164173	0.0232159	0.0194723	0.0173406	0.0188874	0.0272887	0.0282881
E_vdw	0.0049175	0.016999	0.0126847	0.0230854	0.0141234	0.0147605	0.0172015	0.016109	0.0148467	0.00991082	0.00900835	0.011036	0.0142951	0.012793	0.0120176	0.0143014	0.0102878	0.0114945	0.0139146	0.010661
E_ele	0.00309031	0.00796308	0.00576126	0.00504392	0.00562423	0.00607438	0.00543131	0.0059826	0.00390967	0.00574205	0.00574292	0.00621252	0.00532084	0.0039975	0.00652977	0.00279979	0.00483825	0.00471612	0.0082439	0.00729067
E_gb	0.00150108	0.00522313	0.00423812	0.00320779	0.0054094	0.00463296	0.00382375	0.00405938	0.00390644	0.00254594	0.00346879	0.00453538	0.0036305	0.00266192	0.00330213	0.00215522	0.00203122	0.00224984	0.00496947	0.00451585
E_surf	0.024763	0.053917	0.124259	0.0932499	0.0878663	0.0715463	0.0970628	0.100739	0.096167	0.138853	0.0916985	0.104757	0.147929	0.192383	0.10245	0.131638	0.148472	0.111514	0.0805123	0.0759055
Delta_G_gas	0.000729321	0.00418655	0.00268879	0.00168792	0.00325074	0.00307533	0.00236156	0.00194605	0.00229645	0.00294012	0.00255845	0.0018903	0.00254824	0.00351696	0.00191887	0.00181996	0.00272196	0.0014577	0.0027459	0.00244838
Delta_G_solv	0.0010147	0.00162704	0.00341829	0.00139098	0.00180087	0.00111401	0.00149952	0.00129071	0.00135214	0.00123683	0.000791532	0.00112555	0.00130146	0.0017779	0.00136202	0.00177507	0.00114983	0.0016927	0.00238325	0.00227279
Delta_E	0.00462015	0.0173358	0.00964018	0.0143683	0.0242165	0.0330812	0.0257141	0.0432413	0.0134104	0.0456127	0.0414006	0.0437144	0.0402121	0.0150166	0.0154005	0.0147071	0.0342729	0.040514	0.0178626	0.0143007
Delta_G_binding	0.00255546	0.00794405	0.00676393	0.00616429	0.00966302	0.0219298	0.0141429	0.0311774	0.00894287	0.017798	0.016582	0.0258072	0.0154818	0.00706507	0.0105456	0.0097274	0.00749144	0.0380173	0.0119471	0.0071974
NT_ResA_VDW_dec	0.00952986	0.0301662	0.015943	0.0167475	0.0239257	0.0137475	0.0185218	0.020752	0.0157663	0.0150994	0.0112403	0.0183567	0.0312905	0.0160907	0.0319847	0.0162883	0.0237113	0.0144013	0.0328026	0.0191765
NT_ResA_ELE_dec	0.00214663	0.00750504	0.00443423	0.00428118	0.00554083	0.012858	0.00768557	0.0078792	0.00501107	0.0071145	0.00870919	0.0063015	0.00839837	0.00462627	0.0067787	0.00222328	0.00901506	0.0122163	0.00685239	0.0224338
NT_ResA_POL_dec	0.000270866	0.00547438	0.00235365	0.00181816	0.00412856	0.00524341	0.00262511	0.0032552	0.00141782	0.00307562	0.00336694	0.00133813	0.0022553	0.0016527	0.00194875	0.000384864	0.00263233	0.00211079	0.00274478	0.00315782
NT_ResA_NPOL_dec	0.000124259	0.00483045	0.00557839	0.00227013	0.00474175	0.00409506	0.00302484	0.00391124	0.00413008	0.00444947	0.0145552	0.00242657	0.00196733	0.0031625	0.00250458	0.0012467	0.00122043	0.00237552	0.00270069	0.00263158
NT_ResA_TOT_dec	0.00379772	0.0201696	0.00918379	0.0168018	0.0264747	0.0375865	0.0383024	0.0168384	0.0199374	0.03558	0.0416121	0.0206189	0.0816003	0.0177595	0.0383068	0.014463	0.0141936	0.0186797	0.0142808	0.0117977
NT_ResB_VDW_dec	0.00147853	0.0131104	0.00900081	0.00797733	0.00884149	0.0115246	0.00940727	0.00785239	0.00650921	0.0076483	0.00977555	0.00563031	0.0121867	0.0203436	0.0244359	0.00685597	0.0117901	0.00898354	0.0168791	0.0128236
NT_ResB_ELE_dec	0.00226431	0.0108732	0.00909077	0.00543126	0.0103693	0.00755887	0.0068072	0.00858983	0.0051121	0.00573962	0.00627119	0.00847567	0.00882028	0.00556336	0.007257	0.00697769	0.00934022	0.007654	0.0111132	0.0102049
NT_ResB_POL_dec	0.00176693	0.00759163	0.00608072	0.00541027	0.00727492	0.00558312	0.00574136	0.00539584	0.0032703	0.00477224	0.00336598	0.00610635	0.0041965	0.00256759	0.005127	0.00294753	0.00463792	0.00472915	0.00485492	0.00389924
NT_ResB_NPOL_dec	0.00241936	0.0097206	0.0073778	0.0129446	0.00726314	0.00728663	0.00657532	0.00532189	0.00505061	0.00584534	0.00702286	0.00533776	0.00581028	0.0055437	0.00546009	0.00499788	0.00400578	0.0038038	0.00695572	0.00537436
NT_ResB_TOT_dec	0.00822218	0.0209207	0.0155059	0.0136282	0.0306613	0.0159827	0.0565769	0.0441428	0.0525675	0.0359613	0.0398831	0.0636302	0.0542956	0.0200926	0.0439625	0.0946916	0.0556368	0.0369669	0.0318102	0.0322255
SC_ResA_VDW_dec	0.00581118	0.01061	0.00613889	0.00659204	0.0086114	0.00427496	0.00681205	0.00545714	0.0056384	0.00433532	0.00360935	0.00346015	0.0107803	0.00415617	0.0085643	0.00286881	0.00538579	0.00986544	0.0112327	0.0067983
SC_ResA_ELE_dec	0.00197513	0.00620205	0.00329372	0.00448809	0.00565159	0.00446846	0.00259343	0.0054224	0.00291454	0.00433738	0.00678197	0.00386287	0.00538862	0.00427796	0.00422513	0.00232663	0.00380749	0.00958137	0.00904986	0.00772701
SC_ResA_POL_dec	0.000317927	0.00329669	0.00308854	0.00201193	0.00421137	0.00470618	0.00139576	0.00391944	0.00279717	0.00345525	0.00472006	0.00167877	0.00424452	0.00352703	0.00241765	0.000727277	0.00153051	0.00429719	0.00610358	0.00205463
SC_ResA_NPOL_dec	0.000402599	0.00213654	0.0017849	0.000365893	0.00271085	0.000880513	0.000492164	0.00132898	0.000818058	0.000436794	0.0512305	0.000594865	0.000111616	0.00115995	0.000991828	0.000170417	0.000145142	0.00218695	0.000761504	0.000947029
SC_ResA_TOT_dec	0.00373878	0.0108366	0.00651031	0.0080063	0.0175765	0.0180377	0.0149078	0.0120939	0.00954679	0.016317	0.0204601	0.0167385	0.0347195	0.00761823	0.0188382	0.00711672	0.00640748	0.020317	0.0062387	0.00749663
SC_ResB_VDW_dec	0.000646926	0.00528185	0.00683847	0.00532349	0.00569329	0.00658251	0.00386096	0.00427688	0.00454984	0.00573328	0.0395177	0.00326031	0.00529003	0.00934535	0.00565721	0.00223323	0.00460861	0.00604999	0.0100985	0.00673654
SC_ResB_ELE_dec	0.00369424	0.0128114	0.0100852	0.0114338	0.00858585	0.00861698	0.0103353	0.00921879	0.00893064	0.00617087	0.00542565	0.00821121	0.00785288	0.00610837	0.0119148	0.00886462	0.00572897	0.00848171	0.00817969	0.0111175
SC_ResB_POL_dec	0.0028164	0.0103659	0.0105652	0.00869981	0.00781113	0.00740725	0.00816621	0.00836978	0.00715622	0.00511134	0.00487179	0.0058769	0.00558878	0.00424322	0.00685352	0.00420356	0.00760414	0.00592226	0.00774844	0.00754241
SC_ResB_NPOL_dec	0.0016511	0.00596606	0.005765	0.00788387	0.0063376	0.00457818	0.00546117	0.0072436	0.00420168	0.00504197	0.00326112	0.00282347	0.00496068	0.00414144	0.0034613	0.00353976	0.00279663	0.00745088	0.00457685	0.00530425
SC_ResB_TOT_dec	0.00359073	0.0112406	0.0108335	0.00895861	0.0136558	0.00974155	0.018674	0.0277258	0.0298842	0.0165032	0.0309727	0.026316	0.0227632	0.0110776	0.027633	0.0310708	0.0208025	0.0465475	0.0145145	0.0162502
BB_ResA_VDW_dec	0.00343019	0.00975915	0.0106169	0.0100652	0.0106304	0.00839321	0.0117997	0.0183433	0.00854682	0.00793305	0.0106555	0.012905	0.0106104	0.0108405	0.0125996	0.00674882	0.00761965	0.0111883	0.0206296	0.0135067
BB_ResA_ELE_dec	0.00214663	0.0107583	0.0116901	0.0118449	0.0108012	0.00862678	0.00704035	0.00913422	0.0107006	0.00839038	0.00863334	0.00753376	0.00608101	0.00441625	0.00732342	0.00663016	0.00653187	0.00771082	0.00689161	0.00856725
BB_ResA_POL_dec	0.00344218	0.00570355	0.00702703	0.0045143	0.0051884	0.00677307	0.00622305	0.00369219	0.00639298	0.00431751	0.00450019	0.00416457	0.00253468	0.00328759	0.00333756	0.0228575	0.00343686	0.00332693	0.00352904	0.00578284
BB_ResA_NPOL_dec	0.00314812	0.0119863	0.0151014	0.0110574	0.0136288	0.013389	0.0138333	0.010445	0.0155918	0.0122203	0.00983727	0.0125086	0.00727962	0.00940164	0.0195964	0.0182918	0.0176845	0.0149781	0.00888002	0.0102504
BB_ResA_TOT_dec	0.00189045	0.00964391	0.0110003	0.00951763	0.0155766	0.015237	0.0157025	0.0215732	0.0121198	0.0128445	0.0199325	0.0189761	0.0194236	0.0179551	0.0195982	0.0164256	0.0314659	0.0282045	0.0167765	0.0152766
BB_ResB_VDW_dec	0.000927743	0.00751457	0.00724354	0.00311514	0.00480274	0.00421576	0.00182477	0.00388868	0.00414078	0.00303622	0.00404246	0.00864099	0.00135983	0.00314596	0.00350264	0.00259112	0.00347623	0.00616708	0.00393351	0.00326765
BB_ResB_ELE_dec	0.00543646	0.0190482	0.0162802	0.0177713	0.0190016	0.0150402	0.0208811	0.015046	0.0178339	0.0160194	0.0174145	0.013442	0.018281	0.0166087	0.0184978	0.00951102	0.0121314	0.0235644	0.0216074	0.0172316
BB_ResB_POL_dec	0.00387069	0.0113081	0.0108791	0.00916466	0.00769648	0.0108581	0.0127928	0.00822712	0.0104954	0.00925646	0.00609506	0.00776276	0.00909316	0.00710757	0.00790326	0.00446625	0.0067642	0.0101259	0.010369	0.00888228
BB_ResB_NPOL_dec	0.00360257	0.0167033	0.0127639	0.0125797	0.0127206	0.0141631	0.0137206	0.0177937	0.0126781	0.00879197	0.00802908	0.0129565	0.00873464	0.0114441	0.0157988	0.0113676	0.0154149	0.0127685	0.0119004	0.0162063
BB_ResB_TOT_dec	0.00323813	0.0141789	0.0137282	0.0114145	0.0152079	0.0147974	0.0167508	0.0121225	0.0133333	0.0158146	0.0175405	0.0105143	0.0117359	0.00750335	0.00833749	0.00758518	0.00877277	0.0107681	0.00759538	0.0116123
delta S1_sin	0.00121109	0.00622898	0.00797301	0.00289677	0.0123999	0.00621996	0.00410822	0.00814865	0.00625308	0.00235986	0.00984288	0.00919777	0.00365601	0.00784035	0.00589153	0.0075552	0.00368678	0.00844656	0.00447028	0.00354673
zeta S1_sin	0.00108745	0.00371125	0.00285088	0.00130099	0.00388326	0.00256099	0.00161346	0.00267147	0.00440328	0.0018858	0.00408795	0.004821	0.000871349	0.00290414	0.00152785	0.00295012	0.00119983	0.00346701	0.00160732	0.00146282
alpha S2_sin	0.00463271	0.0207701	0.0171948	0.0115663	0.0311312	0.020143	0.0200354	0.0202943	0.0201538	0.0208503	0.0136633	0.0219968	0.0238928	0.0244964	0.0355879	0.0286288	0.0265049	0.0307563	0.0231705	0.0266485
alpha S2_cos	0.00399344	0.00829839	0.00782842	0.00707107	0.0126904	0.00891189	0.00875838	0.00783174	0.010112	0.00907488	0.00554669	0.0114208	0.0117122	0.013543	0.0157902	0.0141639	0.0142231	0.0117615	0.00936678	0.0135406
beta S2_sin	0.00624784	0.0180344	0.0151021	0.0147043	0.0130189	0.0145012	0.0128448	0.0113222	0.0163435	0.0147755	0.0099875	0.0108185	0.0113582	0.0132226	0.0137876	0.0142459	0.00799104	0.011963	0.00832159	0.0113654
gamma S2_sin	0.00282123	0.0195679	0.0177296	0.0152243	0.0217799	0.0211467	0.0312131	0.0293948	0.0200199	0.0256924	0.0247085	0.0192579	0.0267869	0.0241547	0.0494503	0.0283799	0.0259287	0.0359794	0.0285382	0.0415888
delta S2_sin	0.00365204	0.0237226	0.0105854	0.0153721	0.0174288	0.0200646	0.026717	0.0187724	0.0198459	0.0143148	0.0139171	0.0169764	0.0188574	0.0136561	0.0278388	0.017325	0.016204	0.0241439	0.0258633	0.0182456
delta S2_cos	0.00339407	0.0121011	0.00643835	0.0105819	0.0100937	0.00761483	0.0145708	0.00739792	0.00984466	0.00624971	0.00602628	0.00921128	0.00943275	0.00783332	0.0187325	0.00854885	0.00498595	0.00853901	0.0119515	0.0103344
epsilon S2_sin	0.00365059	0.014083	0.00582985	0.00746566	0.00955852	0.0119529	0.011132	0.0160415	0.00829319	0.0136827	0.00724878	0.0175515	0.0109893	0.00582431	0.0146666	0.0121319	0.0146272	0.00943067	0.00823173	0.0133797
epsilon S2_cos	0.00230049	0.0080209	0.00220702	0.00339078	0.00232429	0.00592469	0.00571625	0.00602088	0.00553593	0.00662372	0.00576932	0.00961725	0.00562147	0.00212786	0.0084917	0.00556529	0.00330259	0.00487953	0.00416757	0.00533065
zeta S2_sin	0.00523348	0.0198503	0.0109135	0.0263366	0.0164115	0.0274413	0.0280046	0.0156015	0.0220611	0.0136231	0.0126345	0.0113111	0.0157705	0.0128747	0.0287432	0.0158488	0.0123241	0.0141198	0.0200727	0.0187645
ang:resA@P resA@C5' resA@C3'_sin	0.00132718	0.00618006	0.00731221	0.00390527	0.008478	0.0063324	0.00405595	0.00749376	0.00681119	0.00386999	0.00875714	0.0115027	0.00635253	0.00644848	0.00701734	0.00810068	0.00228857	0.00730615	0.00486124	0.00280378
ang:resA@C5' resA@C3' resA@P_sin	0.000788018	0.00324308	0.00625026	0.00337733	0.00704539	0.0046582	0.00462973	0.00709701	0.00471676	0.0035401	0.0058681	0.00520493	0.00431367	0.00266323	0.00180391	0.00964801	0.00154143	0.00408485	0.00307954	0.00229411
ang:resB@N9 resB@C1' resB@O5'_sin	0.00671011	0.0174225	0.0153547	0.0116986	0.0163344	0.0119268	0.0134613	0.0152918	0.0178758	0.0156171	0.0153212	0.0243963	0.0113085	0.00877246	0.0175283	0.00882651	0.0115265	0.0151849	0.00847456	0.0112238
ang:resB@N9 resB@C1' resB@O5'_cos	0.00266993	0.0127593	0.00680895	0.016893	0.0109512	0.0158126	0.0143923	0.0216952	0.0107006	0.00964104	0.0154107	0.0139616	0.0262604	0.0149864	0.0139499	0.0105497	0.0103685	0.00968534	0.0205286	0.0193736
ang:resB@C1' resB@O5' resB@N9_sin	0.00243749	0.0183973	0.0160482	0.0258985	0.0282536	0.01969	0.0194756	0.02126	0.0210327	0.0208118	0.0217139	0.0298006	0.0224405	0.0180972	0.0228043	0.0217101	0.0170342	0.0185095	0.0166813	0.0131151
ang:resB@C1' resB@O5' resB@N9_cos	0.0036421	0.0107349	0.0121076	0.012202	0.010852	0.0127225	0.00842714	0.0170152	0.00960321	0.00595077	0.00609726	0.00868864	0.0053104	0.0114262	0.0100753	0.0084503	0.00994494	0.0107412	0.0128958	0.0116572
ang:resB@O5' resB@N9 resB@C1'_sin	0.00306149	0.0129283	0.0159916	0.0119925	0.0112087	0.00950847	0.0106298	0.0127775	0.0136542	0.0103359	0.00841701	0.00652033	0.00646078	0.00517215	0.0120281	0.00863836	0.00675571	0.00952915	0.0128977	0.0093231
ang:resB@O5' resB@N9 resB@C1'_cos	0.0109171	0.025177	0.0481765	0.0777436	0.0403366	0.0492998	0.0575941	0.059318	0.0515018	0.0421229	0.0557297	0.0340941	0.0542265	0.0850468	0.0678045	0.0784199	0.0494505	0.0576521	0.0784264	0.0645871
ang:resB@C1' resB@O5' resB@C3'_sin	0.00224069	0.0108833	0.0186624	0.00797527	0.0115027	0.0125231	0.0141124	0.0141716	0.0177692	0.0126259	0.0140802	0.0147416	0.0110769	0.0228397	0.0140472	0.0120437	0.0178205	0.0218574	0.066485	0.0406636
ang:resB@C1' resB@O5' resB@C3'_cos	0.0139973	0.0425	0.0475066	0.0270715	0.0689458	0.0419756	0.0520135	0.0366446	0.0674396	0.0595545	0.0363849	0.0670183	0.0626178	0.107917	0.133117	0.0732491	0.0620431	0.0827923	0.0841121	0.0651899
ang:resB@O5' resB@C3' resB@C1'_sin	0.00243047	0.0109469	0.0103221	0.00665935	0.00740151	0.00769531	0.00656409	0.00603539	0.00875851	0.00821425	0.00638418	0.0114599	0.00372928	0.00197986	0.00455084	0.00389649	0.00533381	0.00497334	0.00397392	0.00725061
ang:resB@O5' resB@C3' resB@C1'_cos	0.00123057	0.00645391	0.00881612	0.00377198	0.00469863	0.00787052	0.00400826	0.00570087	0.00741865	0.00462785	0.00651397	0.00396017	0.00283021	0.00345917	0.00477264	0.00380477	0.00353884	0.00583123	0.00218912	0.00517438
ang:resB@C3' resB@C1' resB@O5'_sin	0.00222089	0.00942248	0.0133452	0.00885166	0.0110677	0.0110917	0.00798888	0.00953299	0.010798	0.00893325	0.00931085	0.00514645	0.0109462	0.0134264	0.00932923	0.0118234	0.0060601	0.0116744	0.00661547	0.00985418
ang:resB@C3' resB@C1' resB@O5'_cos	0.00316391	0.00936544	0.0106529	0.00803958	0.00893136	0.00779499	0.00559703	0.00599565	0.00848618	0.00991906	0.00611082	0.0040159	0.00511407	0.00625609	0.00412076	0.00443233	0.00596591	0.00651726	0.00527849	0.0064329
ang:resB@C3' resB@C5' resB@O5'_sin	0.00396724	0.0123016	0.00951277	0.00799288	0.0077892	0.00999117	0.00872065	0.00976364	0.0101782	0.00634978	0.0065096	0.00614708	0.00641835	0.00469647	0.0086348	0.00566739	0.00479093	0.00673403	0.00823271	0.00647451
ang:resA@C5' resA@C3' resA+@P_cos	0.00353143	0.0104503	0.0150091	0.00948227	0.0166826	0.0141919	0.0113906	0.0159101	0.0181961	0.0166273	0.0166132	0.0184681	0.0181587	0.0262197	0.0331222	0.0194269	0.021025	0.0182163	0.0141422	0.0111601
ang:resB-@C3' resB@P resB@C5'_cos	0.00212986	0.00406566	0.00601144	0.00549767	0.0068293	0.00751623	0.00906402	0.0069737	0.0070252	0.00813178	0.00584239	0.00714631	0.00871335	0.0113634	0.0158469	0.00993868	0.0123127	0.0084991	0.00652271	0.0046003
dih:resA@C5' resA@P resA@O5' resA@C3'_sin	0.00305844	0.0135378	0.0179527	0.00971505	0.0163271	0.0200001	0.0181609	0.0218772	0.0212109	0.0142673	0.0207855	0.0161015	0.0128546	0.0413322	0.0240782	0.0148524	0.0271229	0.0268241	0.0565036	0.0340821
dih:resB@C1' resB@N9 resB@C3' resB@O5'_sin	0.00121948	0.00802685	0.00872669	0.00436682	0.00381536	0.00590622	0.00353086	0.00663892	0.00826281	0.00272438	0.00447336	0.00544591	0.00216794	0.00305572	0.00440067	0.00521649	0.0044356	0.0049011	0.00508673	0.00412201
dih:resB@C1' resB@N9 resB@C3' resB@O5'_cos	0.000660528	0.0022001	0.00371166	0.00250311	0.00149126	0.00206329	0.00132112	0.00417925	0.00259769	0.000757328	0.00185672	0.00192437	0.00191185	0.00130983	0.00127444	0.00167013	0.00231245	0.00214412	0.00289064	0.00274297
dih:resB@C1' resB@O5' resB@C3' resB@C5'_sin	0.00398652	0.0143668	0.0136012	0.0133954	0.0117794	0.014164	0.0140419	0.0123154	0.017973	0.00982017	0.00945245	0.0115454	0.0114981	0.00792486	0.014233	0.0110134	0.00953637	0.0140114	0.0122883	0.0193619
dih:resB@O5' resB@C1' resB@C5' resB@C3'_sin	0.00143058	0.00836506	0.0103436	0.00617769	0.0105832	0.0122894	0.00842053	0.0109217	0.0116697	0.00637877	0.00646037	0.00748951	0.00593651	0.00632971	0.0139358	0.00735527	0.0281372	0.0102795	0.0120922	0.0227266
dih:resB@O5' resB@C1' resB@C5' resB@C3'_cos	0.00074202	0.0046826	0.00472193	0.00298013	0.00280101	0.00527608	0.00247992	0.00502567	0.00830017	0.00219751	0.00246401	0.00524699	0.00230124	0.00324371	0.0068078	0.00410375	0.010641	0.00555199	0.00543622	0.00980181
phase_ResB_sin	0.000596612	0.00316568	0.00688773	0.0020203	0.00297828	0.00657375	0.00123956	0.00378624	0.00699448	0.00147748	0.00189084	0.00477735	0.00191673	0.00299648	0.0044649	0.00262299	0.00149864	0.00472491	0.00530397	0.00254846
phase_ResB_cos	0.000724645	0.0013897	0.0030586	0.00148266	0.000813825	0.001904	0.000986229	0.0018215	0.00234276	0.000881164	0.00114685	0.001322	0.000798568	0.000936243	0.002715	0.0017115	0.000635638	0.00128788	0.0011764	0.0011679
delta_ResB_sin	0.000256098	0.00170537	0.00302348	0.00170365	0.00107048	0.00154603	0.000497464	0.0012326	0.00249804	0.000440916	0.000647918	0.000164225	0.00134972	5.48351e-05	0.000133206	0.00137419	0.00167257	0.000734409	0.000988538	0.000607891
delta_ResB_cos	0.00012926	0.000664736	0.00156596	0.00107329	0.000975322	0.000469194	0.000804278	0.00110343	0.00188234	0.000457856	0.000270765	0.000269039	0.000296157	0.00024075	0.000161035	0.000733341	0.000120292	0.000231109	0.000258168	4.46184e-05
epsilon_ResB_sin	0.00265522	0.00729086	0.00915398	0.00528513	0.00590465	0.00664025	0.00553628	0.00521814	0.00528564	0.00540153	0.00417966	0.00505709	0.00459498	0.00413222	0.0049235	0.00453628	0.00355323	0.00561111	0.0086033	0.00789162
zeta_ResB_sin	0.000437659	0.00339729	0.00748422	0.00212943	0.00334642	0.00460721	0.00233995	0.00342122	0.00423918	0.00185766	0.00352839	0.00212625	0.00177195	0.00182882	0.00298996	0.00243657	0.00384733	0.00298453	0.00323045	0.0037071
zeta_ResB_cos	0.000221039	0.00114301	0.00313253	0.00167463	0.00127115	0.00198148	0.00111765	0.00181829	0.00216736	0.000675996	0.00173262	0.00183856	0.00135046	0.000587945	0.00263494	0.00161499	0.00255559	0.00197489	0.00446844	0.000576682
chi_ResB_cos	0.00210955	0.00590228	0.00838976	0.00511017	0.00574313	0.00617803	0.00291856	0.0112116	0.00676653	0.00258756	0.00546987	0.00405092	0.00329322	0.00394087	0.00709893	0.00757567	0.00331798	0.0041506	0.00455006	0.00342044
baseflip_rna_2_sin	0.00383307	0.0108848	0.0208663	0.0179555	0.0142256	0.01436	0.012375	0.0306908	0.0146047	0.0124205	0.0141441	0.0139426	0.0175083	0.0175879	0.0101714	0.0125969	0.0105892	0.0162493	0.0244419	0.023349
baseflip_rna_2_cos	0.00309754	0.0062942	0.0111118	0.00705295	0.00653195	0.00764652	0.00496098	0.0132512	0.00563008	0.00802563	0.00755405	0.00471067	0.00484856	0.00924516	0.00440004	0.00738606	0.00555585	0.00640329	0.00979604	0.0271018
baseflip_dna_1_cos	0.00307729	0.0138644	0.019737	0.00955563	0.00863039	0.00944748	0.00757435	0.0100807	0.0151193	0.011014	0.00905353	0.0073841	0.00593585	0.00564371	0.00672925	0.008192	0.0155542	0.00612003	0.00652463	0.0107813

## Sheet: GC
	Position_1	Position_2	Position_3	Position_4	Position_5	Position_6	Position_7	Position_8	Position_9	Position_10	Position_11	Position_12	Position_13	Position_14	Position_15	Position_16	Position_17	Position_18	Position_19	Position_20
resA@P resA@C5'	0.0558504	0.0153513	0.0107224	0.019096	0.0114673	0.0112606	0.0164516	0.0116033	0.0126291	0.0191478	0.00642501	0.0122301	0.0138469	0.00551171	0.0133295	0.0113512	0.00967703	0.00974772	0.0118483	0.017047
resA@P resA@C3'	0.117984	0.0171326	0.00925266	0.0124555	0.0100272	0.0121862	0.0188535	0.0278327	0.0112817	0.0232192	0.0177289	0.00907946	0.0256291	0.00870999	0.0176988	0.00881323	0.0145812	0.015549	0.0264643	0.0153139
resA@P resA@O5'	0.0202284	0.0178226	0.0158026	0.01848	0.0148036	0.0168508	0.0191166	0.0201468	0.0163886	0.018544	0.0115244	0.0174591	0.015182	0.0108864	0.0155574	0.0167356	0.0103707	0.00945941	0.0135871	0.0140843
resA@P resA@C1'	0.0143412	0.0150006	0.0106275	0.013673	0.0113732	0.0122602	0.014899	0.016895	0.01174	0.015362	0.00785912	0.0143025	0.0151939	0.00586035	0.0108571	0.0134374	0.0103586	0.0114402	0.0116406	0.015225
resA@P resA@N9	0.00750345	0.00823623	0.00541986	0.00634203	0.00776547	0.00466013	0.00732936	0.0107054	0.00697978	0.00800752	0.00359829	0.0109772	0.0109478	0.00417592	0.0069876	0.00640557	0.00752062	0.00576882	0.0102461	0.00837502
resA@P resA@N1	0.00654769	0.0104301	0.00895472	0.0121066	0.00741672	0.00580241	0.0114297	0.00681361	0.00849551	0.00856689	0.0039649	0.0070832	0.00893208	0.00279033	0.00740674	0.00909842	0.00875165	0.00696369	0.00609882	0.0111109
resA@P resB@P	0.0260012	0.0127181	0.0106125	0.0164127	0.0100307	0.01091	0.012779	0.0116846	0.0104453	0.0129257	0.00594282	0.0122956	0.0141341	0.00709809	0.010901	0.0103275	0.0152097	0.0126831	0.020114	0.0150474
resA@P resB@C5'	0.0043885	0.0145293	0.0156286	0.0202762	0.0133406	0.0201438	0.0181497	0.0276225	0.0169179	0.027338	0.0129026	0.0199999	0.0319394	0.011155	0.0258967	0.0204623	0.0270331	0.0217887	0.0234963	0.0220591
resA@P resB@C3'	0.0047904	0.00745513	0.00700858	0.00943741	0.00983654	0.00382324	0.00956898	0.00963213	0.00734789	0.00856686	0.00472805	0.00896107	0.0130649	0.00635064	0.00901937	0.00700413	0.00720449	0.00741201	0.00818054	0.0102093
resA@P resB@O5'	0.0036505	0.00949723	0.00599019	0.00858773	0.00740355	0.00679777	0.00873972	0.0128284	0.00692149	0.01103	0.00438302	0.00912329	0.0120612	0.00570708	0.00963458	0.00785288	0.00982541	0.0109532	0.0114666	0.0135805
resA@P resB@C1'	0.0110292	0.00668363	0.00686064	0.0103934	0.00400297	0.00358732	0.0040125	0.00431131	0.0043529	0.00559161	0.0025683	0.00322295	0.00492875	0.00293696	0.00375302	0.00496468	0.0040847	0.00337256	0.00256589	0.00298828
resA@P resB@N9	0.00659899	0.00783231	0.0064225	0.0369924	0.0111429	0.00718473	0.0133647	0.0201072	0.00870399	0.0124527	0.00981087	0.00647179	0.0179195	0.00802205	0.0346829	0.0233973	0.00885231	0.00901404	0.00799916	0.0103973
resA@P resB@N1	0.00643814	0.0139641	0.0108046	0.0136549	0.00954373	0.00878739	0.0172527	0.0138904	0.00892171	0.00823213	0.00773284	0.0102598	0.00997198	0.00539493	0.0176887	0.0147668	0.00690232	0.0118113	0.0118731	0.0128909
resA@C5' resA@C3'	0.00189868	0.00875407	0.00671494	0.011016	0.0114902	0.00896172	0.011305	0.00652056	0.00690242	0.0106668	0.0058218	0.00844563	0.0140052	0.0059177	0.00859792	0.00485125	0.00387011	0.00761128	0.00937577	0.00888559
resA@C5' resA@O5'	0.118946	0.0225297	0.0255245	0.0243085	0.016343	0.018472	0.0194891	0.0283177	0.0233479	0.0195055	0.0155793	0.0182792	0.0148031	0.016483	0.0219599	0.0205169	0.0216467	0.0134575	0.0190209	0.0274506
resA@C5' resA@C1'	0.00189976	0.00634673	0.00430035	0.00541286	0.00398953	0.00421203	0.00505671	0.00534238	0.00407203	0.00454416	0.00284913	0.00416798	0.00379236	0.00304407	0.00354445	0.00423816	0.00485828	0.00343041	0.00373093	0.00312751
resA@C5' resA@N9	0.00141233	0.00513524	0.00269789	0.00323613	0.00321926	0.00299071	0.00397364	0.00481497	0.00312094	0.00452436	0.00198054	0.00408817	0.00252179	0.00218732	0.00271488	0.00262261	0.0031295	0.00274795	0.00164351	0.00170484
resA@C5' resA@N1	0.00282611	0.00754775	0.00785646	0.00929449	0.00524535	0.00435031	0.00415079	0.00455304	0.00481978	0.00829206	0.00239806	0.00459891	0.00495177	0.00196869	0.00319986	0.00226195	0.00366377	0.00329509	0.00394758	0.00434858
resA@C5' resB@P	0.00271595	0.0109148	0.00821046	0.0138065	0.00985413	0.00897125	0.0150599	0.0128193	0.0110054	0.0114789	0.00640046	0.0113786	0.0175297	0.00711199	0.0131594	0.00896564	0.0106108	0.0121664	0.0103324	0.0112207
resA@C5' resB@C5'	0.00257303	0.0105784	0.0113065	0.0166116	0.0131462	0.0143008	0.0128314	0.0178018	0.0131067	0.0164392	0.00837478	0.0122457	0.0150189	0.00524716	0.0116379	0.0109051	0.0120759	0.0114789	0.00951467	0.0118194
resA@C5' resB@C3'	0.00220943	0.00758853	0.00951252	0.0104977	0.00724462	0.00865107	0.0082308	0.00883575	0.00900653	0.00934075	0.00537588	0.00617069	0.00628994	0.00332624	0.0065166	0.00715223	0.00921269	0.00731903	0.00523757	0.00658854
resA@C5' resB@O5'	0.00198141	0.00516956	0.00498036	0.00462807	0.00405744	0.00335514	0.00664846	0.00727431	0.00470988	0.00781149	0.00353025	0.00584505	0.00678062	0.00230275	0.00620031	0.00527141	0.0066638	0.00499717	0.00597437	0.00524719
resA@C5' resB@C1'	0.00267342	0.00545932	0.00648477	0.00808463	0.00642577	0.00426577	0.00646245	0.00598136	0.00803051	0.00569527	0.0031313	0.00575508	0.00512915	0.00201525	0.0058169	0.0100562	0.00456003	0.00483109	0.00290067	0.00543503
resA@C5' resB@N9	0.0028115	0.00873176	0.00426154	0.0117408	0.00562648	0.00515573	0.0137114	0.00893279	0.00832381	0.00835423	0.00306109	0.00690716	0.0100711	0.00309274	0.00950615	0.0116437	0.00527718	0.00618134	0.0056104	0.00804826
resA@C5' resB@N1	0.0370943	0.0115262	0.0154391	0.0184481	0.019668	0.0091662	0.0175769	0.0184846	0.0126921	0.011851	0.0188336	0.015507	0.0311674	0.0138609	0.0122809	0.0148936	0.00731504	0.0128754	0.0184835	0.0184603
resA@C3' resA@O5'	0.0239068	0.0134249	0.00777557	0.010581	0.0121493	0.00959946	0.0172344	0.0163666	0.014292	0.0128057	0.0114082	0.00755219	0.0124867	0.0238027	0.0195353	0.00501345	0.0109908	0.0138941	0.0184745	0.0137045
resA@C3' resA@C1'	0.0101723	0.0118141	0.0143042	0.0136652	0.0104134	0.0104479	0.0107356	0.00993005	0.0131358	0.0128818	0.0109367	0.00824884	0.0107362	0.0173811	0.0119899	0.00831764	0.0113499	0.00908342	0.0160759	0.0143253
resA@C3' resA@N9	0.00150081	0.00690155	0.0080539	0.00921705	0.00719483	0.00959314	0.0107047	0.00682558	0.0071292	0.00650808	0.0073909	0.00621176	0.0061379	0.0100225	0.0138582	0.00700691	0.00976988	0.0108475	0.0154081	0.0116012
resA@C3' resA@N1	0.00159919	0.0117425	0.0074857	0.00824363	0.00884265	0.00751696	0.01707	0.00820647	0.00885075	0.00845209	0.00554472	0.00743728	0.00667826	0.00400389	0.00895871	0.00670491	0.00820643	0.00811232	0.00934996	0.00973099
resA@C3' resB@P	0.0014333	0.00351939	0.00214604	0.00301508	0.00523975	0.0069626	0.00438199	0.00764469	0.00377611	0.00684841	0.00240458	0.00399801	0.00703171	0.00334297	0.00501278	0.00351162	0.00603715	0.00450622	0.00528059	0.0102085
resA@C3' resB@C5'	0.00243766	0.00680955	0.00798825	0.0100764	0.00767732	0.00652835	0.0064149	0.00829909	0.00859529	0.00934351	0.00460906	0.00731755	0.00921558	0.00513411	0.00666225	0.00702374	0.00688711	0.00828289	0.0061849	0.0113571
resA@C3' resB@C3'	0.00127566	0.00457191	0.00594512	0.00599028	0.00405614	0.0044284	0.00657523	0.00430304	0.00757127	0.00744365	0.00256523	0.00533906	0.00267984	0.00331159	0.00512001	0.00488355	0.00611078	0.00374722	0.00329655	0.0045504
resA@C3' resB@O5'	0.00171962	0.0045569	0.00599075	0.00709546	0.00999994	0.00504886	0.00492332	0.00573143	0.00685856	0.00692987	0.00611129	0.00847139	0.00567912	0.0055868	0.00450742	0.00411628	0.00431194	0.00852316	0.00613463	0.00496417
resA@C3' resB@C1'	0.00123701	0.00241303	0.00205981	0.00265949	0.00422424	0.00375514	0.00244864	0.00281183	0.00346514	0.00257387	0.00214524	0.00215045	0.00155071	0.00145789	0.0016437	0.00237997	0.00335992	0.00186116	0.000770326	0.00481538
resA@C3' resB@N9	0.0188282	0.00914022	0.00919477	0.0111856	0.0091708	0.0085471	0.00712575	0.0100535	0.0103504	0.00897061	0.00524762	0.00745674	0.00673505	0.00431054	0.00789751	0.00980444	0.0061939	0.0066032	0.00547057	0.0102368
resA@C3' resB@N1	0.0133077	0.00603403	0.00647662	0.0103628	0.00963226	0.00584474	0.00965802	0.0150671	0.00753623	0.00775469	0.00937476	0.0067676	0.0146851	0.0101984	0.0139819	0.0104461	0.00728954	0.00659804	0.00948283	0.0231603
resA@O5' resA@C1'	0.000483136	0.0020494	0.00156884	0.00157283	0.00101057	0.00228007	0.00185713	0.00205643	0.00249031	0.00225269	0.0010466	0.00136644	0.00194262	0.00244747	0.000757293	0.00144554	0.00367696	0.0023172	0.00124962	0.00697929
resA@O5' resA@N9	0.000592878	0.00241582	0.000549508	0.00091918	0.000237739	0.00131558	0.000668306	0.000164446	0.00105784	0.00139968	0.000818298	0.000387844	0.001011	0.00252702	0.000489955	0.000217799	0.00227462	0.000679515	0.00199514	0.00357664
resA@O5' resA@N1	0.00482174	0.00329719	0.00445224	0.00461158	0.00547499	0.00248234	0.00440506	0.00396019	0.00422699	0.00349263	0.00157878	0.00261028	0.00408213	0.00287357	0.00172222	0.00462501	0.00539254	0.00293506	0.00272088	0.0086855
resA@O5' resB@P	0.00106224	0.0044262	0.00465077	0.00736617	0.004074	0.00505091	0.00639418	0.00544815	0.00395914	0.0075251	0.00303569	0.00617042	0.00524532	0.00914915	0.00537625	0.00462404	0.00831632	0.00468146	0.00546722	0.0121997
resA@O5' resB@C5'	0.00118342	0.00459392	0.00447553	0.0073824	0.00422482	0.00913737	0.00421916	0.00780542	0.00607426	0.00788971	0.00202993	0.00665734	0.00630195	0.00860206	0.00327646	0.00301575	0.00931767	0.0066409	0.00531676	0.0114498
resA@O5' resB@C3'	0.00114042	0.00125686	0.00224127	0.0031059	0.00235863	0.00142606	0.00140764	0.00120965	0.00332683	0.00188137	0.00114306	0.0017616	0.00146961	0.00297716	0.00152664	0.00239432	0.00431596	0.00270983	0.0016919	0.00411985
resA@O5' resB@O5'	0.000523378	0.00269433	0.00341025	0.00511979	0.00286384	0.00426015	0.00456133	0.00745083	0.0041958	0.0062187	0.00194801	0.00695162	0.00704162	0.00528358	0.00296878	0.00252742	0.00698058	0.00406507	0.005454	0.0054007
resA@O5' resB@C1'	0.00178583	0.00443785	0.00365162	0.0071601	0.00648165	0.00517431	0.00451261	0.00586173	0.005631	0.00480362	0.00454897	0.00293653	0.00439305	0.00576905	0.00756003	0.00766031	0.005382	0.00402679	0.00443657	0.00596926
resA@O5' resB@N9	0.000983735	0.00108893	0.000357576	0.00156055	0.00285096	0.00223063	0.00161699	0.00222594	0.0015268	0.00115518	0.00217384	0.00107149	0.00236184	0.00404053	0.00138558	0.00222941	0.00291265	0.0011203	0.00036199	0.00287645
resA@O5' resB@N1	0.00936725	0.00865575	0.00324605	0.0100243	0.00891781	0.00663491	0.00827451	0.00988612	0.00519836	0.0033626	0.00459889	0.00472831	0.00456878	0.00746574	0.00650542	0.00426859	0.0075006	0.00547458	0.00609105	0.0092138
resA@C1' resA@N9	0.00823475	0.0166949	0.0137548	0.0236706	0.0188913	0.0182589	0.0187792	0.0180695	0.0221007	0.0161733	0.0145536	0.0163593	0.0203844	0.0154856	0.0143581	0.0155132	0.0143058	0.0138129	0.0231307	0.0219613
resA@C1' resA@N1	0.00176365	0.00449946	0.00431362	0.00635201	0.00618829	0.00596991	0.00628254	0.00537861	0.0060955	0.00313271	0.00476035	0.00386826	0.00361752	0.00409737	0.00279785	0.00268576	0.00462859	0.00414459	0.00292059	0.00506032
resA@C1' resB@P	0.00793195	0.0105652	0.0157628	0.0172104	0.0180578	0.0146788	0.0172473	0.0139657	0.0147586	0.0159427	0.0154119	0.0102069	0.0105451	0.0162432	0.0128534	0.0144432	0.00796882	0.0106222	0.0122452	0.0145931
resA@C1' resB@C5'	0.00287113	0.0101226	0.00981683	0.0125042	0.0116077	0.0122607	0.0118372	0.0206885	0.0131862	0.0109067	0.0066553	0.00960214	0.00979125	0.00772363	0.00870925	0.00854032	0.0147514	0.00927123	0.00975146	0.0115857
resA@C1' resB@C3'	0.00297778	0.0104015	0.00950949	0.0102881	0.0121515	0.0108103	0.012594	0.0106841	0.0116923	0.0103113	0.00750977	0.0103017	0.00920523	0.0100056	0.0108129	0.00769878	0.0111388	0.00709766	0.00732776	0.00796784
resA@C1' resB@O5'	0.00409328	0.00964216	0.00774071	0.00915084	0.0100005	0.0118473	0.0107265	0.0101727	0.0083089	0.00631447	0.00675021	0.0043387	0.00825965	0.00659517	0.0123985	0.00605229	0.00653666	0.00865059	0.00837589	0.00784964
resA@C1' resB@C1'	0.00462106	0.00728615	0.00865729	0.00536839	0.0073274	0.00626243	0.00793371	0.00801267	0.00892886	0.00803775	0.00664984	0.0062898	0.00454687	0.00591033	0.00702856	0.0293956	0.0134067	0.0065179	0.00316736	0.00662433
resA@C1' resB@N9	0.0088056	0.00742611	0.00997926	0.00919534	0.014825	0.0124393	0.0180173	0.0131024	0.0155132	0.0112437	0.0127598	0.0128808	0.00665942	0.0116963	0.0111447	0.0665936	0.0318635	0.0131266	0.0101823	0.0184934
resA@C1' resB@N1	0.0109785	0.00893524	0.00579091	0.0105301	0.00976079	0.013794	0.0109351	0.0142947	0.00878419	0.00690895	0.0188738	0.00733106	0.0176726	0.0196135	0.0191289	0.0129255	0.0101114	0.00894414	0.0135118	0.0291315
resA@N9 resA@N1	0.000871207	0.00308149	0.00498343	0.00389742	0.00587704	0.00575625	0.00433513	0.00544915	0.00735524	0.00552122	0.0037721	0.00493075	0.00389754	0.00618603	0.00374792	0.006189	0.00536116	0.00529077	0.00374129	0.00371095
resA@N9 resB@P	0.00222895	0.00859215	0.00859352	0.00934113	0.0131847	0.00951284	0.0103828	0.00932508	0.00711451	0.0109337	0.00816351	0.0111069	0.0134631	0.0144531	0.011876	0.0128533	0.00790547	0.00794651	0.00745986	0.0079572
resA@N9 resB@C5'	0.00254138	0.00600754	0.00524041	0.00579964	0.00792843	0.00676485	0.00784083	0.00718312	0.0050977	0.00721768	0.00874873	0.00575661	0.0056772	0.0112542	0.0049317	0.00544017	0.00691711	0.00706789	0.00571205	0.00638609
resA@N9 resB@C3'	0.000822495	0.00422472	0.00422096	0.00435985	0.00463944	0.00465622	0.00294993	0.00384474	0.00492164	0.00298477	0.00467749	0.00264446	0.00265946	0.0097943	0.00249927	0.00205117	0.00506992	0.00330296	0.00514815	0.00454735
resA@N9 resB@O5'	0.00189468	0.00577486	0.0060529	0.00639753	0.00821601	0.00659602	0.00639468	0.00785859	0.00657276	0.00692419	0.00663222	0.00730854	0.00715103	0.0076455	0.00899344	0.011885	0.00686085	0.00653424	0.00548285	0.0059557
resA@N9 resB@C1'	0.000753277	0.00336744	0.00378806	0.00312737	0.00614372	0.00508915	0.00449704	0.00305198	0.00361642	0.00291557	0.00349724	0.00331634	0.00359894	0.00411176	0.00278478	0.00413479	0.00259817	0.00413	0.00284887	0.00322746
resA@N9 resB@N9	0.00258115	0.00382361	0.00764573	0.00948656	0.00625144	0.00546934	0.0078341	0.00927177	0.0077043	0.00659452	0.00862523	0.00426829	0.00479949	0.00743148	0.0061121	0.0152689	0.00608876	0.00830864	0.00330751	0.0121119
resA@N9 resB@N1	0.00420965	0.0072999	0.00484978	0.0134667	0.00972692	0.0113208	0.00884908	0.0127514	0.00617157	0.0057178	0.0193949	0.0120813	0.0122917	0.0149188	0.0172504	0.0125587	0.00831293	0.00849651	0.00827537	0.0125994
resA@N1 resB@P	0.00339809	0.0108117	0.00871071	0.00941153	0.00757025	0.0082633	0.00751694	0.00656238	0.0105289	0.0177789	0.0545652	0.00902133	0.00820221	0.00663904	0.0135818	0.00634713	0.00985308	0.00600344	0.0044708	0.0111329
resA@N1 resB@C5'	0.00237666	0.00491264	0.00364978	0.00431088	0.00515348	0.00318234	0.00246972	0.00338461	0.00377981	0.00434414	0.00550385	0.00289158	0.0036856	0.00293714	0.00166603	0.00142046	0.00263174	0.00200912	0.00240949	0.00709912
resA@N1 resB@C3'	0.00210103	0.00541166	0.00346118	0.00454811	0.00262986	0.00442538	0.002225	0.00288441	0.00374713	0.00298718	0.0069316	0.00212088	0.00234302	0.00447953	0.00177595	0.00149114	0.00456643	0.0015575	0.00163727	0.00392129
resA@N1 resB@O5'	0.000988362	0.00455213	0.00369069	0.0027153	0.00455883	0.00296656	0.00250218	0.00408998	0.00377917	0.00441904	0.0116454	0.00248483	0.00347616	0.00348961	0.0024304	0.00308408	0.00186721	0.00201866	0.00128925	0.00202413
resA@N1 resB@C1'	0.00236746	0.00630202	0.00465634	0.00389338	0.00480771	0.00355628	0.005713	0.00444881	0.00881854	0.00662628	0.0117041	0.00512788	0.00388134	0.0053579	0.00294526	0.00340029	0.00551798	0.00285792	0.00190676	0.0050842
resA@N1 resB@N9	0.00589334	0.0112364	0.0123	0.0172028	0.0173421	0.0152698	0.0168336	0.0202771	0.0153374	0.0124494	0.0309546	0.00999736	0.0122284	0.0141602	0.0263989	0.0510929	0.0104365	0.0183594	0.0104195	0.0179309
resA@N1 resB@N1	0.0217071	0.0641084	0.0626756	0.0682241	0.0525995	0.0704014	0.128675	0.0529202	0.0759554	0.113103	0.044926	0.0782699	0.0824491	0.119187	0.104707	0.105126	0.143226	0.0674391	0.0752791	0.0962814
resB@P resB@C5'	0.0139169	0.0279917	0.0386516	0.0237349	0.0779148	0.0435745	0.0381431	0.0531315	0.0706819	0.040658	0.0871325	0.0758872	0.0263931	0.0292927	0.0769684	0.0733702	0.0634294	0.0503936	0.0165135	0.0218114
resB@P resB@C3'	0.00436236	0.014351	0.0121197	0.0147657	0.0187742	0.0166954	0.0184151	0.0178561	0.0158464	0.0140394	0.0181672	0.0126752	0.0120852	0.016681	0.0115836	0.0133079	0.0127672	0.0131713	0.0102752	0.010327
resB@P resB@O5'	0.00644088	0.0232151	0.0210069	0.0211909	0.0180643	0.0208076	0.0202923	0.0218578	0.0211611	0.0175727	0.0182092	0.0142272	0.0170505	0.012722	0.0145286	0.015175	0.0167583	0.014908	0.0230436	0.0183119
resB@P resB@C1'	0.00202991	0.0066685	0.00645253	0.006401	0.00723182	0.00485214	0.00413692	0.00675462	0.00664329	0.00627109	0.00531918	0.00396767	0.00521517	0.00872829	0.00393163	0.00328799	0.00792504	0.0037224	0.00417288	0.00568022
resB@P resB@N9	0.00259611	0.00762983	0.00955759	0.00991247	0.00991092	0.0107384	0.0140783	0.0104091	0.0169011	0.00859959	0.00816636	0.00669832	0.00507873	0.00796874	0.0165388	0.00831001	0.00847449	0.00930555	0.00783709	0.0111758
resB@P resB@N1	0.00335816	0.011	0.00973975	0.01161	0.00936115	0.00880951	0.0119284	0.0113525	0.00981748	0.00848265	0.00863806	0.00569101	0.00654811	0.00834542	0.00818939	0.00713482	0.00689457	0.011082	0.0126496	0.0117242
resB@C5' resB@C3'	0.00434917	0.016625	0.014992	0.0157493	0.0179782	0.0168893	0.0197749	0.0202824	0.0180187	0.0159049	0.0161551	0.0116408	0.0138115	0.0248989	0.0146194	0.0150534	0.0155093	0.0166217	0.0160456	0.0246985
resB@C5' resB@O5'	0.00958654	0.0239023	0.0381983	0.0304818	0.0439442	0.0291238	0.0291158	0.0377017	0.036186	0.0350515	0.0249326	0.0252737	0.030946	0.0639982	0.0270054	0.0256354	0.0546787	0.0398812	0.089086	0.107148
resB@C5' resB@C1'	0.00176817	0.00634532	0.00474412	0.00566353	0.00546995	0.00540273	0.00494949	0.0126184	0.00553975	0.00378083	0.00343523	0.00331159	0.00327855	0.00458802	0.00331515	0.00322053	0.00556677	0.00516758	0.0023466	0.00665333
resB@C5' resB@N9	0.00436013	0.00724483	0.00849041	0.00776774	0.01365	0.0091062	0.0118225	0.0165822	0.0169047	0.00937452	0.0140655	0.0068833	0.00625556	0.0087286	0.00812928	0.0200776	0.0135002	0.00824148	0.00762203	0.00819379
resB@C5' resB@N1	0.00235918	0.00946538	0.00917336	0.00876717	0.0088311	0.0119123	0.00816496	0.00906387	0.0106292	0.0050101	0.00690362	0.00612383	0.00524892	0.00828504	0.00825764	0.00559198	0.00761548	0.00876481	0.00966986	0.0119606
resB@C3' resB@O5'	0.00404842	0.0130037	0.0100291	0.0114749	0.0133787	0.0130802	0.0116962	0.0134352	0.0134957	0.0121204	0.00938939	0.00853962	0.00841999	0.00875678	0.010252	0.0136919	0.0081469	0.00848428	0.00878053	0.00988131
resB@C3' resB@C1'	0.00157656	0.00762288	0.0069996	0.00708871	0.00618235	0.0050864	0.00457702	0.00668775	0.00570942	0.00575393	0.00408243	0.00423305	0.00360142	0.00599816	0.00275346	0.00335132	0.00559553	0.00454845	0.00327202	0.00584919
resB@C3' resB@N9	0.00424398	0.0121925	0.0160234	0.0146325	0.0166053	0.0194136	0.0127796	0.0174531	0.0128654	0.0178836	0.0119308	0.0156815	0.014551	0.0186166	0.0179356	0.0150054	0.0184601	0.0168834	0.0135513	0.0175542
resB@C3' resB@N1	0.00154497	0.00937834	0.00794758	0.0104689	0.00919156	0.0110977	0.0090116	0.00990479	0.00790287	0.0086565	0.00592332	0.00820945	0.0079634	0.0109048	0.00424454	0.00467826	0.00605549	0.00538383	0.00638761	0.00988729
resB@O5' resB@C1'	0.00273281	0.00662777	0.00772517	0.00756265	0.00796893	0.00879195	0.00837023	0.00833265	0.00782176	0.00972203	0.00472947	0.00370095	0.00884284	0.0126238	0.0143197	0.0101707	0.0165518	0.00591109	0.00577538	0.00956936
resB@O5' resB@N9	0.00169174	0.00843264	0.00846558	0.00737399	0.0115952	0.0100724	0.0113664	0.0103683	0.0128615	0.00935913	0.0081045	0.00771461	0.00603393	0.00692183	0.00902577	0.00688702	0.00810388	0.00617564	0.00993024	0.00599767
resB@O5' resB@N1	0.00228552	0.00839649	0.00616306	0.00651096	0.0072226	0.00590708	0.00297706	0.00525756	0.00455091	0.00590914	0.00446392	0.00386636	0.00249606	0.00300522	0.00405053	0.00320742	0.00239106	0.00526112	0.00543606	0.00564879
resB@C1' resB@N9	0.0122245	0.0494824	0.0534466	0.0868893	0.0952314	0.0748235	0.0888399	0.0857691	0.0872048	0.0887601	0.14945	0.0745064	0.112807	0.165327	0.193521	0.162681	0.114431	0.113711	0.150243	0.113342
resB@C1' resB@N1	0.00310999	0.011681	0.00981509	0.0101424	0.0103249	0.00876086	0.00926058	0.00847919	0.0105019	0.00862304	0.00745996	0.00643062	0.00643271	0.00787021	0.0071004	0.0057012	0.00659477	0.00757199	0.00673881	0.0100523
resB@N9 resB@N1	0.00276654	0.0127848	0.00853933	0.00996896	0.0114965	0.00993522	0.00832977	0.0118289	0.00842393	0.00839302	0.00675876	0.00863224	0.00710015	0.00558424	0.00397058	0.00783284	0.00640561	0.0078266	0.00569648	0.00941453
shear	0.00486424	0.0128925	0.0143522	0.0241592	0.0206709	0.0227272	0.0175681	0.0378627	0.0160265	0.0177166	0.0103897	0.011396	0.0134338	0.0171031	0.0156486	0.017505	0.0175133	0.0135949	0.0189768	0.0243956
stretch	0.00130988	0.0113796	0.00787777	0.00999946	0.012216	0.0141671	0.0112483	0.0131944	0.0107898	0.00860851	0.0107392	0.0075826	0.0101263	0.0182787	0.01146	0.0065839	0.0135537	0.00935666	0.0181235	0.0099401
stagger	0.00245693	0.0141317	0.0137773	0.0102942	0.0161117	0.02036	0.0132396	0.016041	0.0174036	0.00960045	0.0138498	0.012812	0.0122114	0.0186485	0.00977867	0.0108376	0.0175455	0.0116517	0.0172897	0.0216672
shift	0.00413612	0.0145689	0.0145498	0.0141604	0.0162756	0.0155666	0.0220978	0.0193638	0.0189983	0.0185177	0.0172422	0.0157195	0.014875	0.0195221	0.0175802	0.0159083	0.0240628	0.0183077	0.032279	0.0237467
slide	0.00727742	0.0156176	0.0131294	0.0283312	0.0207256	0.0270979	0.0211303	0.0483231	0.018779	0.0210464	0.0277596	0.0153957	0.0242872	0.017684	0.0199374	0.0328175	0.015118	0.0143919	0.0147675	0.0212536
rise	0.00470893	0.0155008	0.0132101	0.013516	0.0130303	0.032582	0.0157078	0.0220979	0.0157231	0.0153441	0.0118047	0.0157777	0.00930778	0.0119196	0.0132138	0.016794	0.0153419	0.0217296	0.0125455	0.0233182
x-disp	0.0195934	0.0299606	0.0388167	0.0294774	0.0548065	0.0255619	0.0279621	0.0494346	0.0349648	0.0629478	0.0267413	0.0785164	0.0455276	0.0371394	0.0277905	0.0320038	0.0679475	0.0431084	0.0431337	0.0285196
y-disp	0.00226462	0.0130949	0.0105563	0.0102769	0.0129882	0.00980723	0.0123998	0.012011	0.0108478	0.0088892	0.00585023	0.00680292	0.00628134	0.00829293	0.00609523	0.00933179	0.0113581	0.00752232	0.00785715	0.0114212
h-rise	0.00361577	0.0125701	0.011662	0.010218	0.0125454	0.0122535	0.00747737	0.00959076	0.0122777	0.0115907	0.00996136	0.00650939	0.00667592	0.0180668	0.0181876	0.00832456	0.0107946	0.00978833	0.00728198	0.00962194
curvature	0.0129819	0.0378122	0.0439153	0.0253306	0.0526792	0.0387364	0.0448864	0.0619353	0.0502688	0.0722939	0.0612375	0.0689696	0.0496052	0.0975673	0.106713	0.120033	0.0987074	0.123112	0.0661445	0.138955
radius s-1	0.00327279	0.0119076	0.0108159	0.0107954	0.0102565	0.00900276	0.0112091	0.0092872	0.00852001	0.00788574	0.00614099	0.00666223	0.0100302	0.00774415	0.00773846	0.00506319	0.00635853	0.00606304	0.0103867	0.0105824
radius s-2	0.00402887	0.0135212	0.0120356	0.0126509	0.0173489	0.0157859	0.0149944	0.00997562	0.0168718	0.0135342	0.0092225	0.00942965	0.00886836	0.0102908	0.0145045	0.0119231	0.0106589	0.0123534	0.0151681	0.0160617
major groove	0.00315463	0.0144999	0.0178303	0.0130955	0.0145394	0.0137798	0.0167547	0.0153027	0.0142575	0.016872	0.0123251	0.0154383	0.0132746	0.01378	0.0110231	0.0113511	0.0155372	0.0228436	0.0242994	0.0187176
minor groove	0.00605275	0.0235868	0.0223476	0.0124587	0.0349448	0.0218437	0.0277922	0.0325943	0.0403032	0.0362369	0.0385405	0.0346503	0.0296568	0.0594725	0.12552	0.0378381	0.0520407	0.0444592	0.0526895	0.0444284
hbond_bp5	0.0111148	0.0641203	0.0272354	0.0391852	0.0965856	0.0833514	0.051947	0.0857563	0.0474384	0.0785818	0.0715305	0.107077	0.0878968	0.089499	0.0766999	0.0598716	0.0976475	0.0785706	0.0680404	0.052434
S_trans	0.00501875	0.016116	0.0189593	0.0182743	0.0219178	0.0162245	0.0204399	0.0227781	0.0169191	0.0257989	0.0267011	0.0119415	0.0227409	0.0413685	0.0159508	0.0145603	0.0180039	0.0148179	0.0185856	0.0208247
S_rot	0.00469381	0.0198791	0.0206398	0.0228565	0.0239212	0.0175076	0.0211142	0.0385929	0.0334793	0.0383072	0.0502891	0.0763979	0.0343696	0.0558429	0.0513419	0.0262144	0.0530529	0.0525766	0.0403108	0.0287951
S_vib	0.0132736	0.0292735	0.0275234	0.0484812	0.0342694	0.0317467	0.0407527	0.0298009	0.0274307	0.0232532	0.0211819	0.0263874	0.0394352	0.0333366	0.0383694	0.0294202	0.0275428	0.0338412	0.06564	0.0559811
Delta_S	0.00677315	0.0215168	0.0209777	0.0489505	0.023777	0.0222507	0.0365286	0.0228233	0.0279062	0.0197122	0.0149032	0.012803	0.0166038	0.0164173	0.0232159	0.0194723	0.0173406	0.0188874	0.0272887	0.0282881
E_vdw	0.0049175	0.016999	0.0126847	0.0230854	0.0141234	0.0147605	0.0172015	0.016109	0.0148467	0.00991082	0.00900835	0.011036	0.0142951	0.012793	0.0120176	0.0143014	0.0102878	0.0114945	0.0139146	0.010661
E_ele	0.00309031	0.00796308	0.00576126	0.00504392	0.00562423	0.00607438	0.00543131	0.0059826	0.00390967	0.00574205	0.00574292	0.00621252	0.00532084	0.0039975	0.00652977	0.00279979	0.00483825	0.00471612	0.0082439	0.00729067
E_gb	0.00150108	0.00522313	0.00423812	0.00320779	0.0054094	0.00463296	0.00382375	0.00405938	0.00390644	0.00254594	0.00346879	0.00453538	0.0036305	0.00266192	0.00330213	0.00215522	0.00203122	0.00224984	0.00496947	0.00451585
E_surf	0.024763	0.053917	0.124259	0.0932499	0.0878663	0.0715463	0.0970628	0.100739	0.096167	0.138853	0.0916985	0.104757	0.147929	0.192383	0.10245	0.131638	0.148472	0.111514	0.0805123	0.0759055
Delta_G_gas	0.000729321	0.00418655	0.00268879	0.00168792	0.00325074	0.00307533	0.00236156	0.00194605	0.00229645	0.00294012	0.00255845	0.0018903	0.00254824	0.00351696	0.00191887	0.00181996	0.00272196	0.0014577	0.0027459	0.00244838
Delta_G_solv	0.0010147	0.00162704	0.00341829	0.00139098	0.00180087	0.00111401	0.00149952	0.00129071	0.00135214	0.00123683	0.000791532	0.00112555	0.00130146	0.0017779	0.00136202	0.00177507	0.00114983	0.0016927	0.00238325	0.00227279
Delta_E	0.00462015	0.0173358	0.00964018	0.0143683	0.0242165	0.0330812	0.0257141	0.0432413	0.0134104	0.0456127	0.0414006	0.0437144	0.0402121	0.0150166	0.0154005	0.0147071	0.0342729	0.040514	0.0178626	0.0143007
Delta_G_binding	0.00255546	0.00794405	0.00676393	0.00616429	0.00966302	0.0219298	0.0141429	0.0311774	0.00894287	0.017798	0.016582	0.0258072	0.0154818	0.00706507	0.0105456	0.0097274	0.00749144	0.0380173	0.0119471	0.0071974
NT_ResA_VDW_dec	0.00952986	0.0301662	0.015943	0.0167475	0.0239257	0.0137475	0.0185218	0.020752	0.0157663	0.0150994	0.0112403	0.0183567	0.0312905	0.0160907	0.0319847	0.0162883	0.0237113	0.0144013	0.0328026	0.0191765
NT_ResA_ELE_dec	0.00214663	0.00750504	0.00443423	0.00428118	0.00554083	0.012858	0.00768557	0.0078792	0.00501107	0.0071145	0.00870919	0.0063015	0.00839837	0.00462627	0.0067787	0.00222328	0.00901506	0.0122163	0.00685239	0.0224338
NT_ResA_POL_dec	0.000270866	0.00547438	0.00235365	0.00181816	0.00412856	0.00524341	0.00262511	0.0032552	0.00141782	0.00307562	0.00336694	0.00133813	0.0022553	0.0016527	0.00194875	0.000384864	0.00263233	0.00211079	0.00274478	0.00315782
NT_ResA_NPOL_dec	0.000124259	0.00483045	0.00557839	0.00227013	0.00474175	0.00409506	0.00302484	0.00391124	0.00413008	0.00444947	0.0145552	0.00242657	0.00196733	0.0031625	0.00250458	0.0012467	0.00122043	0.00237552	0.00270069	0.00263158
NT_ResA_TOT_dec	0.00379772	0.0201696	0.00918379	0.0168018	0.0264747	0.0375865	0.0383024	0.0168384	0.0199374	0.03558	0.0416121	0.0206189	0.0816003	0.0177595	0.0383068	0.014463	0.0141936	0.0186797	0.0142808	0.0117977
NT_ResB_VDW_dec	0.00147853	0.0131104	0.00900081	0.00797733	0.00884149	0.0115246	0.00940727	0.00785239	0.00650921	0.0076483	0.00977555	0.00563031	0.0121867	0.0203436	0.0244359	0.00685597	0.0117901	0.00898354	0.0168791	0.0128236
NT_ResB_ELE_dec	0.00226431	0.0108732	0.00909077	0.00543126	0.0103693	0.00755887	0.0068072	0.00858983	0.0051121	0.00573962	0.00627119	0.00847567	0.00882028	0.00556336	0.007257	0.00697769	0.00934022	0.007654	0.0111132	0.0102049
NT_ResB_POL_dec	0.00176693	0.00759163	0.00608072	0.00541027	0.00727492	0.00558312	0.00574136	0.00539584	0.0032703	0.00477224	0.00336598	0.00610635	0.0041965	0.00256759	0.005127	0.00294753	0.00463792	0.00472915	0.00485492	0.00389924
NT_ResB_NPOL_dec	0.00241936	0.0097206	0.0073778	0.0129446	0.00726314	0.00728663	0.00657532	0.00532189	0.00505061	0.00584534	0.00702286	0.00533776	0.00581028	0.0055437	0.00546009	0.00499788	0.00400578	0.0038038	0.00695572	0.00537436
NT_ResB_TOT_dec	0.00822218	0.0209207	0.0155059	0.0136282	0.0306613	0.0159827	0.0565769	0.0441428	0.0525675	0.0359613	0.0398831	0.0636302	0.0542956	0.0200926	0.0439625	0.0946916	0.0556368	0.0369669	0.0318102	0.0322255
SC_ResA_VDW_dec	0.00581118	0.01061	0.00613889	0.00659204	0.0086114	0.00427496	0.00681205	0.00545714	0.0056384	0.00433532	0.00360935	0.00346015	0.0107803	0.00415617	0.0085643	0.00286881	0.00538579	0.00986544	0.0112327	0.0067983
SC_ResA_ELE_dec	0.00197513	0.00620205	0.00329372	0.00448809	0.00565159	0.00446846	0.00259343	0.0054224	0.00291454	0.00433738	0.00678197	0.00386287	0.00538862	0.00427796	0.00422513	0.00232663	0.00380749	0.00958137	0.00904986	0.00772701
SC_ResA_POL_dec	0.000317927	0.00329669	0.00308854	0.00201193	0.00421137	0.00470618	0.00139576	0.00391944	0.00279717	0.00345525	0.00472006	0.00167877	0.00424452	0.00352703	0.00241765	0.000727277	0.00153051	0.00429719	0.00610358	0.00205463
SC_ResA_NPOL_dec	0.000402599	0.00213654	0.0017849	0.000365893	0.00271085	0.000880513	0.000492164	0.00132898	0.000818058	0.000436794	0.0512305	0.000594865	0.000111616	0.00115995	0.000991828	0.000170417	0.000145142	0.00218695	0.000761504	0.000947029
SC_ResA_TOT_dec	0.00373878	0.0108366	0.00651031	0.0080063	0.0175765	0.0180377	0.0149078	0.0120939	0.00954679	0.016317	0.0204601	0.0167385	0.0347195	0.00761823	0.0188382	0.00711672	0.00640748	0.020317	0.0062387	0.00749663
SC_ResB_VDW_dec	0.000646926	0.00528185	0.00683847	0.00532349	0.00569329	0.00658251	0.00386096	0.00427688	0.00454984	0.00573328	0.0395177	0.00326031	0.00529003	0.00934535	0.00565721	0.00223323	0.00460861	0.00604999	0.0100985	0.00673654
SC_ResB_ELE_dec	0.00369424	0.0128114	0.0100852	0.0114338	0.00858585	0.00861698	0.0103353	0.00921879	0.00893064	0.00617087	0.00542565	0.00821121	0.00785288	0.00610837	0.0119148	0.00886462	0.00572897	0.00848171	0.00817969	0.0111175
SC_ResB_POL_dec	0.0028164	0.0103659	0.0105652	0.00869981	0.00781113	0.00740725	0.00816621	0.00836978	0.00715622	0.00511134	0.00487179	0.0058769	0.00558878	0.00424322	0.00685352	0.00420356	0.00760414	0.00592226	0.00774844	0.00754241
SC_ResB_NPOL_dec	0.0016511	0.00596606	0.005765	0.00788387	0.0063376	0.00457818	0.00546117	0.0072436	0.00420168	0.00504197	0.00326112	0.00282347	0.00496068	0.00414144	0.0034613	0.00353976	0.00279663	0.00745088	0.00457685	0.00530425
SC_ResB_TOT_dec	0.00359073	0.0112406	0.0108335	0.00895861	0.0136558	0.00974155	0.018674	0.0277258	0.0298842	0.0165032	0.0309727	0.026316	0.0227632	0.0110776	0.027633	0.0310708	0.0208025	0.0465475	0.0145145	0.0162502
BB_ResA_VDW_dec	0.00343019	0.00975915	0.0106169	0.0100652	0.0106304	0.00839321	0.0117997	0.0183433	0.00854682	0.00793305	0.0106555	0.012905	0.0106104	0.0108405	0.0125996	0.00674882	0.00761965	0.0111883	0.0206296	0.0135067
BB_ResA_ELE_dec	0.00214663	0.0107583	0.0116901	0.0118449	0.0108012	0.00862678	0.00704035	0.00913422	0.0107006	0.00839038	0.00863334	0.00753376	0.00608101	0.00441625	0.00732342	0.00663016	0.00653187	0.00771082	0.00689161	0.00856725
BB_ResA_POL_dec	0.00344218	0.00570355	0.00702703	0.0045143	0.0051884	0.00677307	0.00622305	0.00369219	0.00639298	0.00431751	0.00450019	0.00416457	0.00253468	0.00328759	0.00333756	0.0228575	0.00343686	0.00332693	0.00352904	0.00578284
BB_ResA_NPOL_dec	0.00314812	0.0119863	0.0151014	0.0110574	0.0136288	0.013389	0.0138333	0.010445	0.0155918	0.0122203	0.00983727	0.0125086	0.00727962	0.00940164	0.0195964	0.0182918	0.0176845	0.0149781	0.00888002	0.0102504
BB_ResA_TOT_dec	0.00189045	0.00964391	0.0110003	0.00951763	0.0155766	0.015237	0.0157025	0.0215732	0.0121198	0.0128445	0.0199325	0.0189761	0.0194236	0.0179551	0.0195982	0.0164256	0.0314659	0.0282045	0.0167765	0.0152766
BB_ResB_VDW_dec	0.000927743	0.00751457	0.00724354	0.00311514	0.00480274	0.00421576	0.00182477	0.00388868	0.00414078	0.00303622	0.00404246	0.00864099	0.00135983	0.00314596	0.00350264	0.00259112	0.00347623	0.00616708	0.00393351	0.00326765
BB_ResB_ELE_dec	0.00543646	0.0190482	0.0162802	0.0177713	0.0190016	0.0150402	0.0208811	0.015046	0.0178339	0.0160194	0.0174145	0.013442	0.018281	0.0166087	0.0184978	0.00951102	0.0121314	0.0235644	0.0216074	0.0172316
BB_ResB_POL_dec	0.00387069	0.0113081	0.0108791	0.00916466	0.00769648	0.0108581	0.0127928	0.00822712	0.0104954	0.00925646	0.00609506	0.00776276	0.00909316	0.00710757	0.00790326	0.00446625	0.0067642	0.0101259	0.010369	0.00888228
BB_ResB_NPOL_dec	0.00360257	0.0167033	0.0127639	0.0125797	0.0127206	0.0141631	0.0137206	0.0177937	0.0126781	0.00879197	0.00802908	0.0129565	0.00873464	0.0114441	0.0157988	0.0113676	0.0154149	0.0127685	0.0119004	0.0162063
BB_ResB_TOT_dec	0.00323813	0.0141789	0.0137282	0.0114145	0.0152079	0.0147974	0.0167508	0.0121225	0.0133333	0.0158146	0.0175405	0.0105143	0.0117359	0.00750335	0.00833749	0.00758518	0.00877277	0.0107681	0.00759538	0.0116123
delta S1_sin	0.00121109	0.00622898	0.00797301	0.00289677	0.0123999	0.00621996	0.00410822	0.00814865	0.00625308	0.00235986	0.00984288	0.00919777	0.00365601	0.00784035	0.00589153	0.0075552	0.00368678	0.00844656	0.00447028	0.00354673
zeta S1_sin	0.00108745	0.00371125	0.00285088	0.00130099	0.00388326	0.00256099	0.00161346	0.00267147	0.00440328	0.0018858	0.00408795	0.004821	0.000871349	0.00290414	0.00152785	0.00295012	0.00119983	0.00346701	0.00160732	0.00146282
alpha S2_sin	0.00463271	0.0207701	0.0171948	0.0115663	0.0311312	0.020143	0.0200354	0.0202943	0.0201538	0.0208503	0.0136633	0.0219968	0.0238928	0.0244964	0.0355879	0.0286288	0.0265049	0.0307563	0.0231705	0.0266485
alpha S2_cos	0.00399344	0.00829839	0.00782842	0.00707107	0.0126904	0.00891189	0.00875838	0.00783174	0.010112	0.00907488	0.00554669	0.0114208	0.0117122	0.013543	0.0157902	0.0141639	0.0142231	0.0117615	0.00936678	0.0135406
beta S2_sin	0.00624784	0.0180344	0.0151021	0.0147043	0.0130189	0.0145012	0.0128448	0.0113222	0.0163435	0.0147755	0.0099875	0.0108185	0.0113582	0.0132226	0.0137876	0.0142459	0.00799104	0.011963	0.00832159	0.0113654
gamma S2_sin	0.00282123	0.0195679	0.0177296	0.0152243	0.0217799	0.0211467	0.0312131	0.0293948	0.0200199	0.0256924	0.0247085	0.0192579	0.0267869	0.0241547	0.0494503	0.0283799	0.0259287	0.0359794	0.0285382	0.0415888
delta S2_sin	0.00365204	0.0237226	0.0105854	0.0153721	0.0174288	0.0200646	0.026717	0.0187724	0.0198459	0.0143148	0.0139171	0.0169764	0.0188574	0.0136561	0.0278388	0.017325	0.016204	0.0241439	0.0258633	0.0182456
delta S2_cos	0.00339407	0.0121011	0.00643835	0.0105819	0.0100937	0.00761483	0.0145708	0.00739792	0.00984466	0.00624971	0.00602628	0.00921128	0.00943275	0.00783332	0.0187325	0.00854885	0.00498595	0.00853901	0.0119515	0.0103344
epsilon S2_sin	0.00365059	0.014083	0.00582985	0.00746566	0.00955852	0.0119529	0.011132	0.0160415	0.00829319	0.0136827	0.00724878	0.0175515	0.0109893	0.00582431	0.0146666	0.0121319	0.0146272	0.00943067	0.00823173	0.0133797
epsilon S2_cos	0.00230049	0.0080209	0.00220702	0.00339078	0.00232429	0.00592469	0.00571625	0.00602088	0.00553593	0.00662372	0.00576932	0.00961725	0.00562147	0.00212786	0.0084917	0.00556529	0.00330259	0.00487953	0.00416757	0.00533065
zeta S2_sin	0.00523348	0.0198503	0.0109135	0.0263366	0.0164115	0.0274413	0.0280046	0.0156015	0.0220611	0.0136231	0.0126345	0.0113111	0.0157705	0.0128747	0.0287432	0.0158488	0.0123241	0.0141198	0.0200727	0.0187645
ang:resA@P resA@C5' resA@C3'_sin	0.00132718	0.00618006	0.00731221	0.00390527	0.008478	0.0063324	0.00405595	0.00749376	0.00681119	0.00386999	0.00875714	0.0115027	0.00635253	0.00644848	0.00701734	0.00810068	0.00228857	0.00730615	0.00486124	0.00280378
ang:resA@C5' resA@C3' resA@P_sin	0.000788018	0.00324308	0.00625026	0.00337733	0.00704539	0.0046582	0.00462973	0.00709701	0.00471676	0.0035401	0.0058681	0.00520493	0.00431367	0.00266323	0.00180391	0.00964801	0.00154143	0.00408485	0.00307954	0.00229411
ang:resB@N9 resB@C1' resB@O5'_sin	0.00671011	0.0174225	0.0153547	0.0116986	0.0163344	0.0119268	0.0134613	0.0152918	0.0178758	0.0156171	0.0153212	0.0243963	0.0113085	0.00877246	0.0175283	0.00882651	0.0115265	0.0151849	0.00847456	0.0112238
ang:resB@N9 resB@C1' resB@O5'_cos	0.00266993	0.0127593	0.00680895	0.016893	0.0109512	0.0158126	0.0143923	0.0216952	0.0107006	0.00964104	0.0154107	0.0139616	0.0262604	0.0149864	0.0139499	0.0105497	0.0103685	0.00968534	0.0205286	0.0193736
ang:resB@C1' resB@O5' resB@N9_sin	0.00243749	0.0183973	0.0160482	0.0258985	0.0282536	0.01969	0.0194756	0.02126	0.0210327	0.0208118	0.0217139	0.0298006	0.0224405	0.0180972	0.0228043	0.0217101	0.0170342	0.0185095	0.0166813	0.0131151
ang:resB@C1' resB@O5' resB@N9_cos	0.0036421	0.0107349	0.0121076	0.012202	0.010852	0.0127225	0.00842714	0.0170152	0.00960321	0.00595077	0.00609726	0.00868864	0.0053104	0.0114262	0.0100753	0.0084503	0.00994494	0.0107412	0.0128958	0.0116572
ang:resB@O5' resB@N9 resB@C1'_sin	0.00306149	0.0129283	0.0159916	0.0119925	0.0112087	0.00950847	0.0106298	0.0127775	0.0136542	0.0103359	0.00841701	0.00652033	0.00646078	0.00517215	0.0120281	0.00863836	0.00675571	0.00952915	0.0128977	0.0093231
ang:resB@O5' resB@N9 resB@C1'_cos	0.0109171	0.025177	0.0481765	0.0777436	0.0403366	0.0492998	0.0575941	0.059318	0.0515018	0.0421229	0.0557297	0.0340941	0.0542265	0.0850468	0.0678045	0.0784199	0.0494505	0.0576521	0.0784264	0.0645871
ang:resB@C1' resB@O5' resB@C3'_sin	0.00224069	0.0108833	0.0186624	0.00797527	0.0115027	0.0125231	0.0141124	0.0141716	0.0177692	0.0126259	0.0140802	0.0147416	0.0110769	0.0228397	0.0140472	0.0120437	0.0178205	0.0218574	0.066485	0.0406636
ang:resB@C1' resB@O5' resB@C3'_cos	0.0139973	0.0425	0.0475066	0.0270715	0.0689458	0.0419756	0.0520135	0.0366446	0.0674396	0.0595545	0.0363849	0.0670183	0.0626178	0.107917	0.133117	0.0732491	0.0620431	0.0827923	0.0841121	0.0651899
ang:resB@O5' resB@C3' resB@C1'_sin	0.00243047	0.0109469	0.0103221	0.00665935	0.00740151	0.00769531	0.00656409	0.00603539	0.00875851	0.00821425	0.00638418	0.0114599	0.00372928	0.00197986	0.00455084	0.00389649	0.00533381	0.00497334	0.00397392	0.00725061
ang:resB@O5' resB@C3' resB@C1'_cos	0.00123057	0.00645391	0.00881612	0.00377198	0.00469863	0.00787052	0.00400826	0.00570087	0.00741865	0.00462785	0.00651397	0.00396017	0.00283021	0.00345917	0.00477264	0.00380477	0.00353884	0.00583123	0.00218912	0.00517438
ang:resB@C3' resB@C1' resB@O5'_sin	0.00222089	0.00942248	0.0133452	0.00885166	0.0110677	0.0110917	0.00798888	0.00953299	0.010798	0.00893325	0.00931085	0.00514645	0.0109462	0.0134264	0.00932923	0.0118234	0.0060601	0.0116744	0.00661547	0.00985418
ang:resB@C3' resB@C1' resB@O5'_cos	0.00316391	0.00936544	0.0106529	0.00803958	0.00893136	0.00779499	0.00559703	0.00599565	0.00848618	0.00991906	0.00611082	0.0040159	0.00511407	0.00625609	0.00412076	0.00443233	0.00596591	0.00651726	0.00527849	0.0064329
ang:resB@C3' resB@C5' resB@O5'_sin	0.00396724	0.0123016	0.00951277	0.00799288	0.0077892	0.00999117	0.00872065	0.00976364	0.0101782	0.00634978	0.0065096	0.00614708	0.00641835	0.00469647	0.0086348	0.00566739	0.00479093	0.00673403	0.00823271	0.00647451
ang:resA@C5' resA@C3' resA+@P_cos	0.00353143	0.0104503	0.0150091	0.00948227	0.0166826	0.0141919	0.0113906	0.0159101	0.0181961	0.0166273	0.0166132	0.0184681	0.0181587	0.0262197	0.0331222	0.0194269	0.021025	0.0182163	0.0141422	0.0111601
ang:resB-@C3' resB@P resB@C5'_cos	0.00212986	0.00406566	0.00601144	0.00549767	0.0068293	0.00751623	0.00906402	0.0069737	0.0070252	0.00813178	0.00584239	0.00714631	0.00871335	0.0113634	0.0158469	0.00993868	0.0123127	0.0084991	0.00652271	0.0046003
dih:resA@C5' resA@P resA@O5' resA@C3'_sin	0.00305844	0.0135378	0.0179527	0.00971505	0.0163271	0.0200001	0.0181609	0.0218772	0.0212109	0.0142673	0.0207855	0.0161015	0.0128546	0.0413322	0.0240782	0.0148524	0.0271229	0.0268241	0.0565036	0.0340821
dih:resB@C1' resB@N9 resB@C3' resB@O5'_sin	0.00121948	0.00802685	0.00872669	0.00436682	0.00381536	0.00590622	0.00353086	0.00663892	0.00826281	0.00272438	0.00447336	0.00544591	0.00216794	0.00305572	0.00440067	0.00521649	0.0044356	0.0049011	0.00508673	0.00412201
dih:resB@C1' resB@N9 resB@C3' resB@O5'_cos	0.000660528	0.0022001	0.00371166	0.00250311	0.00149126	0.00206329	0.00132112	0.00417925	0.00259769	0.000757328	0.00185672	0.00192437	0.00191185	0.00130983	0.00127444	0.00167013	0.00231245	0.00214412	0.00289064	0.00274297
dih:resB@C1' resB@O5' resB@C3' resB@C5'_sin	0.00398652	0.0143668	0.0136012	0.0133954	0.0117794	0.014164	0.0140419	0.0123154	0.017973	0.00982017	0.00945245	0.0115454	0.0114981	0.00792486	0.014233	0.0110134	0.00953637	0.0140114	0.0122883	0.0193619
dih:resB@O5' resB@C1' resB@C5' resB@C3'_sin	0.00143058	0.00836506	0.0103436	0.00617769	0.0105832	0.0122894	0.00842053	0.0109217	0.0116697	0.00637877	0.00646037	0.00748951	0.00593651	0.00632971	0.0139358	0.00735527	0.0281372	0.0102795	0.0120922	0.0227266
dih:resB@O5' resB@C1' resB@C5' resB@C3'_cos	0.00074202	0.0046826	0.00472193	0.00298013	0.00280101	0.00527608	0.00247992	0.00502567	0.00830017	0.00219751	0.00246401	0.00524699	0.00230124	0.00324371	0.0068078	0.00410375	0.010641	0.00555199	0.00543622	0.00980181
phase_ResB_sin	0.000596612	0.00316568	0.00688773	0.0020203	0.00297828	0.00657375	0.00123956	0.00378624	0.00699448	0.00147748	0.00189084	0.00477735	0.00191673	0.00299648	0.0044649	0.00262299	0.00149864	0.00472491	0.00530397	0.00254846
phase_ResB_cos	0.000724645	0.0013897	0.0030586	0.00148266	0.000813825	0.001904	0.000986229	0.0018215	0.00234276	0.000881164	0.00114685	0.001322	0.000798568	0.000936243	0.002715	0.0017115	0.000635638	0.00128788	0.0011764	0.0011679
delta_ResB_sin	0.000256098	0.00170537	0.00302348	0.00170365	0.00107048	0.00154603	0.000497464	0.0012326	0.00249804	0.000440916	0.000647918	0.000164225	0.00134972	5.48351e-05	0.000133206	0.00137419	0.00167257	0.000734409	0.000988538	0.000607891
delta_ResB_cos	0.00012926	0.000664736	0.00156596	0.00107329	0.000975322	0.000469194	0.000804278	0.00110343	0.00188234	0.000457856	0.000270765	0.000269039	0.000296157	0.00024075	0.000161035	0.000733341	0.000120292	0.000231109	0.000258168	4.46184e-05
epsilon_ResB_sin	0.00265522	0.00729086	0.00915398	0.00528513	0.00590465	0.00664025	0.00553628	0.00521814	0.00528564	0.00540153	0.00417966	0.00505709	0.00459498	0.00413222	0.0049235	0.00453628	0.00355323	0.00561111	0.0086033	0.00789162
zeta_ResB_sin	0.000437659	0.00339729	0.00748422	0.00212943	0.00334642	0.00460721	0.00233995	0.00342122	0.00423918	0.00185766	0.00352839	0.00212625	0.00177195	0.00182882	0.00298996	0.00243657	0.00384733	0.00298453	0.00323045	0.0037071
zeta_ResB_cos	0.000221039	0.00114301	0.00313253	0.00167463	0.00127115	0.00198148	0.00111765	0.00181829	0.00216736	0.000675996	0.00173262	0.00183856	0.00135046	0.000587945	0.00263494	0.00161499	0.00255559	0.00197489	0.00446844	0.000576682
chi_ResB_cos	0.00210955	0.00590228	0.00838976	0.00511017	0.00574313	0.00617803	0.00291856	0.0112116	0.00676653	0.00258756	0.00546987	0.00405092	0.00329322	0.00394087	0.00709893	0.00757567	0.00331798	0.0041506	0.00455006	0.00342044
baseflip_rna_2_sin	0.00383307	0.0108848	0.0208663	0.0179555	0.0142256	0.01436	0.012375	0.0306908	0.0146047	0.0124205	0.0141441	0.0139426	0.0175083	0.0175879	0.0101714	0.0125969	0.0105892	0.0162493	0.0244419	0.023349
baseflip_rna_2_cos	0.00309754	0.0062942	0.0111118	0.00705295	0.00653195	0.00764652	0.00496098	0.0132512	0.00563008	0.00802563	0.00755405	0.00471067	0.00484856	0.00924516	0.00440004	0.00738606	0.00555585	0.00640329	0.00979604	0.0271018
baseflip_dna_1_cos	0.00307729	0.0138644	0.019737	0.00955563	0.00863039	0.00944748	0.00757435	0.0100807	0.0151193	0.011014	0.00905353	0.0073841	0.00593585	0.00564371	0.00672925	0.008192	0.0155542	0.00612003	0.00652463	0.0107813

## Sheet: GA
	Position_1	Position_2	Position_3	Position_4	Position_5	Position_6	Position_7	Position_8	Position_9	Position_10	Position_11	Position_12	Position_13	Position_14	Position_15	Position_16	Position_17	Position_18	Position_19	Position_20
resA@P resA@C5'	0.0558504	0.0153513	0.0107224	0.019096	0.0114673	0.0112606	0.0164516	0.0116033	0.0126291	0.0191478	0.00642501	0.0122301	0.0138469	0.00551171	0.0133295	0.0113512	0.00967703	0.00974772	0.0118483	0.017047
resA@P resA@C3'	0.117984	0.0171326	0.00925266	0.0124555	0.0100272	0.0121862	0.0188535	0.0278327	0.0112817	0.0232192	0.0177289	0.00907946	0.0256291	0.00870999	0.0176988	0.00881323	0.0145812	0.015549	0.0264643	0.0153139
resA@P resA@O5'	0.0202284	0.0178226	0.0158026	0.01848	0.0148036	0.0168508	0.0191166	0.0201468	0.0163886	0.018544	0.0115244	0.0174591	0.015182	0.0108864	0.0155574	0.0167356	0.0103707	0.00945941	0.0135871	0.0140843
resA@P resA@C1'	0.0143412	0.0150006	0.0106275	0.013673	0.0113732	0.0122602	0.014899	0.016895	0.01174	0.015362	0.00785912	0.0143025	0.0151939	0.00586035	0.0108571	0.0134374	0.0103586	0.0114402	0.0116406	0.015225
resA@P resA@N9	0.00750345	0.00823623	0.00541986	0.00634203	0.00776547	0.00466013	0.00732936	0.0107054	0.00697978	0.00800752	0.00359829	0.0109772	0.0109478	0.00417592	0.0069876	0.00640557	0.00752062	0.00576882	0.0102461	0.00837502
resA@P resA@N1	0.00654769	0.0104301	0.00895472	0.0121066	0.00741672	0.00580241	0.0114297	0.00681361	0.00849551	0.00856689	0.0039649	0.0070832	0.00893208	0.00279033	0.00740674	0.00909842	0.00875165	0.00696369	0.00609882	0.0111109
resA@P resB@P	0.0260012	0.0127181	0.0106125	0.0164127	0.0100307	0.01091	0.012779	0.0116846	0.0104453	0.0129257	0.00594282	0.0122956	0.0141341	0.00709809	0.010901	0.0103275	0.0152097	0.0126831	0.020114	0.0150474
resA@P resB@C5'	0.0043885	0.0145293	0.0156286	0.0202762	0.0133406	0.0201438	0.0181497	0.0276225	0.0169179	0.027338	0.0129026	0.0199999	0.0319394	0.011155	0.0258967	0.0204623	0.0270331	0.0217887	0.0234963	0.0220591
resA@P resB@C3'	0.0047904	0.00745513	0.00700858	0.00943741	0.00983654	0.00382324	0.00956898	0.00963213	0.00734789	0.00856686	0.00472805	0.00896107	0.0130649	0.00635064	0.00901937	0.00700413	0.00720449	0.00741201	0.00818054	0.0102093
resA@P resB@O5'	0.0036505	0.00949723	0.00599019	0.00858773	0.00740355	0.00679777	0.00873972	0.0128284	0.00692149	0.01103	0.00438302	0.00912329	0.0120612	0.00570708	0.00963458	0.00785288	0.00982541	0.0109532	0.0114666	0.0135805
resA@P resB@C1'	0.0110292	0.00668363	0.00686064	0.0103934	0.00400297	0.00358732	0.0040125	0.00431131	0.0043529	0.00559161	0.0025683	0.00322295	0.00492875	0.00293696	0.00375302	0.00496468	0.0040847	0.00337256	0.00256589	0.00298828
resA@P resB@N9	0.00659899	0.00783231	0.0064225	0.0369924	0.0111429	0.00718473	0.0133647	0.0201072	0.00870399	0.0124527	0.00981087	0.00647179	0.0179195	0.00802205	0.0346829	0.0233973	0.00885231	0.00901404	0.00799916	0.0103973
resA@P resB@N1	0.00643814	0.0139641	0.0108046	0.0136549	0.00954373	0.00878739	0.0172527	0.0138904	0.00892171	0.00823213	0.00773284	0.0102598	0.00997198	0.00539493	0.0176887	0.0147668	0.00690232	0.0118113	0.0118731	0.0128909
resA@C5' resA@C3'	0.00189868	0.00875407	0.00671494	0.011016	0.0114902	0.00896172	0.011305	0.00652056	0.00690242	0.0106668	0.0058218	0.00844563	0.0140052	0.0059177	0.00859792	0.00485125	0.00387011	0.00761128	0.00937577	0.00888559
resA@C5' resA@O5'	0.118946	0.0225297	0.0255245	0.0243085	0.016343	0.018472	0.0194891	0.0283177	0.0233479	0.0195055	0.0155793	0.0182792	0.0148031	0.016483	0.0219599	0.0205169	0.0216467	0.0134575	0.0190209	0.0274506
resA@C5' resA@C1'	0.00189976	0.00634673	0.00430035	0.00541286	0.00398953	0.00421203	0.00505671	0.00534238	0.00407203	0.00454416	0.00284913	0.00416798	0.00379236	0.00304407	0.00354445	0.00423816	0.00485828	0.00343041	0.00373093	0.00312751
resA@C5' resA@N9	0.00141233	0.00513524	0.00269789	0.00323613	0.00321926	0.00299071	0.00397364	0.00481497	0.00312094	0.00452436	0.00198054	0.00408817	0.00252179	0.00218732	0.00271488	0.00262261	0.0031295	0.00274795	0.00164351	0.00170484
resA@C5' resA@N1	0.00282611	0.00754775	0.00785646	0.00929449	0.00524535	0.00435031	0.00415079	0.00455304	0.00481978	0.00829206	0.00239806	0.00459891	0.00495177	0.00196869	0.00319986	0.00226195	0.00366377	0.00329509	0.00394758	0.00434858
resA@C5' resB@P	0.00271595	0.0109148	0.00821046	0.0138065	0.00985413	0.00897125	0.0150599	0.0128193	0.0110054	0.0114789	0.00640046	0.0113786	0.0175297	0.00711199	0.0131594	0.00896564	0.0106108	0.0121664	0.0103324	0.0112207
resA@C5' resB@C5'	0.00257303	0.0105784	0.0113065	0.0166116	0.0131462	0.0143008	0.0128314	0.0178018	0.0131067	0.0164392	0.00837478	0.0122457	0.0150189	0.00524716	0.0116379	0.0109051	0.0120759	0.0114789	0.00951467	0.0118194
resA@C5' resB@C3'	0.00220943	0.00758853	0.00951252	0.0104977	0.00724462	0.00865107	0.0082308	0.00883575	0.00900653	0.00934075	0.00537588	0.00617069	0.00628994	0.00332624	0.0065166	0.00715223	0.00921269	0.00731903	0.00523757	0.00658854
resA@C5' resB@O5'	0.00198141	0.00516956	0.00498036	0.00462807	0.00405744	0.00335514	0.00664846	0.00727431	0.00470988	0.00781149	0.00353025	0.00584505	0.00678062	0.00230275	0.00620031	0.00527141	0.0066638	0.00499717	0.00597437	0.00524719
resA@C5' resB@C1'	0.00267342	0.00545932	0.00648477	0.00808463	0.00642577	0.00426577	0.00646245	0.00598136	0.00803051	0.00569527	0.0031313	0.00575508	0.00512915	0.00201525	0.0058169	0.0100562	0.00456003	0.00483109	0.00290067	0.00543503
resA@C5' resB@N9	0.0028115	0.00873176	0.00426154	0.0117408	0.00562648	0.00515573	0.0137114	0.00893279	0.00832381	0.00835423	0.00306109	0.00690716	0.0100711	0.00309274	0.00950615	0.0116437	0.00527718	0.00618134	0.0056104	0.00804826
resA@C5' resB@N1	0.0370943	0.0115262	0.0154391	0.0184481	0.019668	0.0091662	0.0175769	0.0184846	0.0126921	0.011851	0.0188336	0.015507	0.0311674	0.0138609	0.0122809	0.0148936	0.00731504	0.0128754	0.0184835	0.0184603
resA@C3' resA@O5'	0.0239068	0.0134249	0.00777557	0.010581	0.0121493	0.00959946	0.0172344	0.0163666	0.014292	0.0128057	0.0114082	0.00755219	0.0124867	0.0238027	0.0195353	0.00501345	0.0109908	0.0138941	0.0184745	0.0137045
resA@C3' resA@C1'	0.0101723	0.0118141	0.0143042	0.0136652	0.0104134	0.0104479	0.0107356	0.00993005	0.0131358	0.0128818	0.0109367	0.00824884	0.0107362	0.0173811	0.0119899	0.00831764	0.0113499	0.00908342	0.0160759	0.0143253
resA@C3' resA@N9	0.00150081	0.00690155	0.0080539	0.00921705	0.00719483	0.00959314	0.0107047	0.00682558	0.0071292	0.00650808	0.0073909	0.00621176	0.0061379	0.0100225	0.0138582	0.00700691	0.00976988	0.0108475	0.0154081	0.0116012
resA@C3' resA@N1	0.00159919	0.0117425	0.0074857	0.00824363	0.00884265	0.00751696	0.01707	0.00820647	0.00885075	0.00845209	0.00554472	0.00743728	0.00667826	0.00400389	0.00895871	0.00670491	0.00820643	0.00811232	0.00934996	0.00973099
resA@C3' resB@P	0.0014333	0.00351939	0.00214604	0.00301508	0.00523975	0.0069626	0.00438199	0.00764469	0.00377611	0.00684841	0.00240458	0.00399801	0.00703171	0.00334297	0.00501278	0.00351162	0.00603715	0.00450622	0.00528059	0.0102085
resA@C3' resB@C5'	0.00243766	0.00680955	0.00798825	0.0100764	0.00767732	0.00652835	0.0064149	0.00829909	0.00859529	0.00934351	0.00460906	0.00731755	0.00921558	0.00513411	0.00666225	0.00702374	0.00688711	0.00828289	0.0061849	0.0113571
resA@C3' resB@C3'	0.00127566	0.00457191	0.00594512	0.00599028	0.00405614	0.0044284	0.00657523	0.00430304	0.00757127	0.00744365	0.00256523	0.00533906	0.00267984	0.00331159	0.00512001	0.00488355	0.00611078	0.00374722	0.00329655	0.0045504
resA@C3' resB@O5'	0.00171962	0.0045569	0.00599075	0.00709546	0.00999994	0.00504886	0.00492332	0.00573143	0.00685856	0.00692987	0.00611129	0.00847139	0.00567912	0.0055868	0.00450742	0.00411628	0.00431194	0.00852316	0.00613463	0.00496417
resA@C3' resB@C1'	0.00123701	0.00241303	0.00205981	0.00265949	0.00422424	0.00375514	0.00244864	0.00281183	0.00346514	0.00257387	0.00214524	0.00215045	0.00155071	0.00145789	0.0016437	0.00237997	0.00335992	0.00186116	0.000770326	0.00481538
resA@C3' resB@N9	0.0188282	0.00914022	0.00919477	0.0111856	0.0091708	0.0085471	0.00712575	0.0100535	0.0103504	0.00897061	0.00524762	0.00745674	0.00673505	0.00431054	0.00789751	0.00980444	0.0061939	0.0066032	0.00547057	0.0102368
resA@C3' resB@N1	0.0133077	0.00603403	0.00647662	0.0103628	0.00963226	0.00584474	0.00965802	0.0150671	0.00753623	0.00775469	0.00937476	0.0067676	0.0146851	0.0101984	0.0139819	0.0104461	0.00728954	0.00659804	0.00948283	0.0231603
resA@O5' resA@C1'	0.000483136	0.0020494	0.00156884	0.00157283	0.00101057	0.00228007	0.00185713	0.00205643	0.00249031	0.00225269	0.0010466	0.00136644	0.00194262	0.00244747	0.000757293	0.00144554	0.00367696	0.0023172	0.00124962	0.00697929
resA@O5' resA@N9	0.000592878	0.00241582	0.000549508	0.00091918	0.000237739	0.00131558	0.000668306	0.000164446	0.00105784	0.00139968	0.000818298	0.000387844	0.001011	0.00252702	0.000489955	0.000217799	0.00227462	0.000679515	0.00199514	0.00357664
resA@O5' resA@N1	0.00482174	0.00329719	0.00445224	0.00461158	0.00547499	0.00248234	0.00440506	0.00396019	0.00422699	0.00349263	0.00157878	0.00261028	0.00408213	0.00287357	0.00172222	0.00462501	0.00539254	0.00293506	0.00272088	0.0086855
resA@O5' resB@P	0.00106224	0.0044262	0.00465077	0.00736617	0.004074	0.00505091	0.00639418	0.00544815	0.00395914	0.0075251	0.00303569	0.00617042	0.00524532	0.00914915	0.00537625	0.00462404	0.00831632	0.00468146	0.00546722	0.0121997
resA@O5' resB@C5'	0.00118342	0.00459392	0.00447553	0.0073824	0.00422482	0.00913737	0.00421916	0.00780542	0.00607426	0.00788971	0.00202993	0.00665734	0.00630195	0.00860206	0.00327646	0.00301575	0.00931767	0.0066409	0.00531676	0.0114498
resA@O5' resB@C3'	0.00114042	0.00125686	0.00224127	0.0031059	0.00235863	0.00142606	0.00140764	0.00120965	0.00332683	0.00188137	0.00114306	0.0017616	0.00146961	0.00297716	0.00152664	0.00239432	0.00431596	0.00270983	0.0016919	0.00411985
resA@O5' resB@O5'	0.000523378	0.00269433	0.00341025	0.00511979	0.00286384	0.00426015	0.00456133	0.00745083	0.0041958	0.0062187	0.00194801	0.00695162	0.00704162	0.00528358	0.00296878	0.00252742	0.00698058	0.00406507	0.005454	0.0054007
resA@O5' resB@C1'	0.00178583	0.00443785	0.00365162	0.0071601	0.00648165	0.00517431	0.00451261	0.00586173	0.005631	0.00480362	0.00454897	0.00293653	0.00439305	0.00576905	0.00756003	0.00766031	0.005382	0.00402679	0.00443657	0.00596926
resA@O5' resB@N9	0.000983735	0.00108893	0.000357576	0.00156055	0.00285096	0.00223063	0.00161699	0.00222594	0.0015268	0.00115518	0.00217384	0.00107149	0.00236184	0.00404053	0.00138558	0.00222941	0.00291265	0.0011203	0.00036199	0.00287645
resA@O5' resB@N1	0.00936725	0.00865575	0.00324605	0.0100243	0.00891781	0.00663491	0.00827451	0.00988612	0.00519836	0.0033626	0.00459889	0.00472831	0.00456878	0.00746574	0.00650542	0.00426859	0.0075006	0.00547458	0.00609105	0.0092138
resA@C1' resA@N9	0.00823475	0.0166949	0.0137548	0.0236706	0.0188913	0.0182589	0.0187792	0.0180695	0.0221007	0.0161733	0.0145536	0.0163593	0.0203844	0.0154856	0.0143581	0.0155132	0.0143058	0.0138129	0.0231307	0.0219613
resA@C1' resA@N1	0.00176365	0.00449946	0.00431362	0.00635201	0.00618829	0.00596991	0.00628254	0.00537861	0.0060955	0.00313271	0.00476035	0.00386826	0.00361752	0.00409737	0.00279785	0.00268576	0.00462859	0.00414459	0.00292059	0.00506032
resA@C1' resB@P	0.00793195	0.0105652	0.0157628	0.0172104	0.0180578	0.0146788	0.0172473	0.0139657	0.0147586	0.0159427	0.0154119	0.0102069	0.0105451	0.0162432	0.0128534	0.0144432	0.00796882	0.0106222	0.0122452	0.0145931
resA@C1' resB@C5'	0.00287113	0.0101226	0.00981683	0.0125042	0.0116077	0.0122607	0.0118372	0.0206885	0.0131862	0.0109067	0.0066553	0.00960214	0.00979125	0.00772363	0.00870925	0.00854032	0.0147514	0.00927123	0.00975146	0.0115857
resA@C1' resB@C3'	0.00297778	0.0104015	0.00950949	0.0102881	0.0121515	0.0108103	0.012594	0.0106841	0.0116923	0.0103113	0.00750977	0.0103017	0.00920523	0.0100056	0.0108129	0.00769878	0.0111388	0.00709766	0.00732776	0.00796784
resA@C1' resB@O5'	0.00409328	0.00964216	0.00774071	0.00915084	0.0100005	0.0118473	0.0107265	0.0101727	0.0083089	0.00631447	0.00675021	0.0043387	0.00825965	0.00659517	0.0123985	0.00605229	0.00653666	0.00865059	0.00837589	0.00784964
resA@C1' resB@C1'	0.00462106	0.00728615	0.00865729	0.00536839	0.0073274	0.00626243	0.00793371	0.00801267	0.00892886	0.00803775	0.00664984	0.0062898	0.00454687	0.00591033	0.00702856	0.0293956	0.0134067	0.0065179	0.00316736	0.00662433
resA@C1' resB@N9	0.0088056	0.00742611	0.00997926	0.00919534	0.014825	0.0124393	0.0180173	0.0131024	0.0155132	0.0112437	0.0127598	0.0128808	0.00665942	0.0116963	0.0111447	0.0665936	0.0318635	0.0131266	0.0101823	0.0184934
resA@C1' resB@N1	0.0109785	0.00893524	0.00579091	0.0105301	0.00976079	0.013794	0.0109351	0.0142947	0.00878419	0.00690895	0.0188738	0.00733106	0.0176726	0.0196135	0.0191289	0.0129255	0.0101114	0.00894414	0.0135118	0.0291315
resA@N9 resA@N1	0.000871207	0.00308149	0.00498343	0.00389742	0.00587704	0.00575625	0.00433513	0.00544915	0.00735524	0.00552122	0.0037721	0.00493075	0.00389754	0.00618603	0.00374792	0.006189	0.00536116	0.00529077	0.00374129	0.00371095
resA@N9 resB@P	0.00222895	0.00859215	0.00859352	0.00934113	0.0131847	0.00951284	0.0103828	0.00932508	0.00711451	0.0109337	0.00816351	0.0111069	0.0134631	0.0144531	0.011876	0.0128533	0.00790547	0.00794651	0.00745986	0.0079572
resA@N9 resB@C5'	0.00254138	0.00600754	0.00524041	0.00579964	0.00792843	0.00676485	0.00784083	0.00718312	0.0050977	0.00721768	0.00874873	0.00575661	0.0056772	0.0112542	0.0049317	0.00544017	0.00691711	0.00706789	0.00571205	0.00638609
resA@N9 resB@C3'	0.000822495	0.00422472	0.00422096	0.00435985	0.00463944	0.00465622	0.00294993	0.00384474	0.00492164	0.00298477	0.00467749	0.00264446	0.00265946	0.0097943	0.00249927	0.00205117	0.00506992	0.00330296	0.00514815	0.00454735
resA@N9 resB@O5'	0.00189468	0.00577486	0.0060529	0.00639753	0.00821601	0.00659602	0.00639468	0.00785859	0.00657276	0.00692419	0.00663222	0.00730854	0.00715103	0.0076455	0.00899344	0.011885	0.00686085	0.00653424	0.00548285	0.0059557
resA@N9 resB@C1'	0.000753277	0.00336744	0.00378806	0.00312737	0.00614372	0.00508915	0.00449704	0.00305198	0.00361642	0.00291557	0.00349724	0.00331634	0.00359894	0.00411176	0.00278478	0.00413479	0.00259817	0.00413	0.00284887	0.00322746
resA@N9 resB@N9	0.00258115	0.00382361	0.00764573	0.00948656	0.00625144	0.00546934	0.0078341	0.00927177	0.0077043	0.00659452	0.00862523	0.00426829	0.00479949	0.00743148	0.0061121	0.0152689	0.00608876	0.00830864	0.00330751	0.0121119
resA@N9 resB@N1	0.00420965	0.0072999	0.00484978	0.0134667	0.00972692	0.0113208	0.00884908	0.0127514	0.00617157	0.0057178	0.0193949	0.0120813	0.0122917	0.0149188	0.0172504	0.0125587	0.00831293	0.00849651	0.00827537	0.0125994
resA@N1 resB@P	0.00339809	0.0108117	0.00871071	0.00941153	0.00757025	0.0082633	0.00751694	0.00656238	0.0105289	0.0177789	0.0545652	0.00902133	0.00820221	0.00663904	0.0135818	0.00634713	0.00985308	0.00600344	0.0044708	0.0111329
resA@N1 resB@C5'	0.00237666	0.00491264	0.00364978	0.00431088	0.00515348	0.00318234	0.00246972	0.00338461	0.00377981	0.00434414	0.00550385	0.00289158	0.0036856	0.00293714	0.00166603	0.00142046	0.00263174	0.00200912	0.00240949	0.00709912
resA@N1 resB@C3'	0.00210103	0.00541166	0.00346118	0.00454811	0.00262986	0.00442538	0.002225	0.00288441	0.00374713	0.00298718	0.0069316	0.00212088	0.00234302	0.00447953	0.00177595	0.00149114	0.00456643	0.0015575	0.00163727	0.00392129
resA@N1 resB@O5'	0.000988362	0.00455213	0.00369069	0.0027153	0.00455883	0.00296656	0.00250218	0.00408998	0.00377917	0.00441904	0.0116454	0.00248483	0.00347616	0.00348961	0.0024304	0.00308408	0.00186721	0.00201866	0.00128925	0.00202413
resA@N1 resB@C1'	0.00236746	0.00630202	0.00465634	0.00389338	0.00480771	0.00355628	0.005713	0.00444881	0.00881854	0.00662628	0.0117041	0.00512788	0.00388134	0.0053579	0.00294526	0.00340029	0.00551798	0.00285792	0.00190676	0.0050842
resA@N1 resB@N9	0.00589334	0.0112364	0.0123	0.0172028	0.0173421	0.0152698	0.0168336	0.0202771	0.0153374	0.0124494	0.0309546	0.00999736	0.0122284	0.0141602	0.0263989	0.0510929	0.0104365	0.0183594	0.0104195	0.0179309
resA@N1 resB@N1	0.0217071	0.0641084	0.0626756	0.0682241	0.0525995	0.0704014	0.128675	0.0529202	0.0759554	0.113103	0.044926	0.0782699	0.0824491	0.119187	0.104707	0.105126	0.143226	0.0674391	0.0752791	0.0962814
resB@P resB@C5'	0.0139169	0.0279917	0.0386516	0.0237349	0.0779148	0.0435745	0.0381431	0.0531315	0.0706819	0.040658	0.0871325	0.0758872	0.0263931	0.0292927	0.0769684	0.0733702	0.0634294	0.0503936	0.0165135	0.0218114
resB@P resB@C3'	0.00436236	0.014351	0.0121197	0.0147657	0.0187742	0.0166954	0.0184151	0.0178561	0.0158464	0.0140394	0.0181672	0.0126752	0.0120852	0.016681	0.0115836	0.0133079	0.0127672	0.0131713	0.0102752	0.010327
resB@P resB@O5'	0.00644088	0.0232151	0.0210069	0.0211909	0.0180643	0.0208076	0.0202923	0.0218578	0.0211611	0.0175727	0.0182092	0.0142272	0.0170505	0.012722	0.0145286	0.015175	0.0167583	0.014908	0.0230436	0.0183119
resB@P resB@C1'	0.00202991	0.0066685	0.00645253	0.006401	0.00723182	0.00485214	0.00413692	0.00675462	0.00664329	0.00627109	0.00531918	0.00396767	0.00521517	0.00872829	0.00393163	0.00328799	0.00792504	0.0037224	0.00417288	0.00568022
resB@P resB@N9	0.00259611	0.00762983	0.00955759	0.00991247	0.00991092	0.0107384	0.0140783	0.0104091	0.0169011	0.00859959	0.00816636	0.00669832	0.00507873	0.00796874	0.0165388	0.00831001	0.00847449	0.00930555	0.00783709	0.0111758
resB@P resB@N1	0.00335816	0.011	0.00973975	0.01161	0.00936115	0.00880951	0.0119284	0.0113525	0.00981748	0.00848265	0.00863806	0.00569101	0.00654811	0.00834542	0.00818939	0.00713482	0.00689457	0.011082	0.0126496	0.0117242
resB@C5' resB@C3'	0.00434917	0.016625	0.014992	0.0157493	0.0179782	0.0168893	0.0197749	0.0202824	0.0180187	0.0159049	0.0161551	0.0116408	0.0138115	0.0248989	0.0146194	0.0150534	0.0155093	0.0166217	0.0160456	0.0246985
resB@C5' resB@O5'	0.00958654	0.0239023	0.0381983	0.0304818	0.0439442	0.0291238	0.0291158	0.0377017	0.036186	0.0350515	0.0249326	0.0252737	0.030946	0.0639982	0.0270054	0.0256354	0.0546787	0.0398812	0.089086	0.107148
resB@C5' resB@C1'	0.00176817	0.00634532	0.00474412	0.00566353	0.00546995	0.00540273	0.00494949	0.0126184	0.00553975	0.00378083	0.00343523	0.00331159	0.00327855	0.00458802	0.00331515	0.00322053	0.00556677	0.00516758	0.0023466	0.00665333
resB@C5' resB@N9	0.00436013	0.00724483	0.00849041	0.00776774	0.01365	0.0091062	0.0118225	0.0165822	0.0169047	0.00937452	0.0140655	0.0068833	0.00625556	0.0087286	0.00812928	0.0200776	0.0135002	0.00824148	0.00762203	0.00819379
resB@C5' resB@N1	0.00235918	0.00946538	0.00917336	0.00876717	0.0088311	0.0119123	0.00816496	0.00906387	0.0106292	0.0050101	0.00690362	0.00612383	0.00524892	0.00828504	0.00825764	0.00559198	0.00761548	0.00876481	0.00966986	0.0119606
resB@C3' resB@O5'	0.00404842	0.0130037	0.0100291	0.0114749	0.0133787	0.0130802	0.0116962	0.0134352	0.0134957	0.0121204	0.00938939	0.00853962	0.00841999	0.00875678	0.010252	0.0136919	0.0081469	0.00848428	0.00878053	0.00988131
resB@C3' resB@C1'	0.00157656	0.00762288	0.0069996	0.00708871	0.00618235	0.0050864	0.00457702	0.00668775	0.00570942	0.00575393	0.00408243	0.00423305	0.00360142	0.00599816	0.00275346	0.00335132	0.00559553	0.00454845	0.00327202	0.00584919
resB@C3' resB@N9	0.00424398	0.0121925	0.0160234	0.0146325	0.0166053	0.0194136	0.0127796	0.0174531	0.0128654	0.0178836	0.0119308	0.0156815	0.014551	0.0186166	0.0179356	0.0150054	0.0184601	0.0168834	0.0135513	0.0175542
resB@C3' resB@N1	0.00154497	0.00937834	0.00794758	0.0104689	0.00919156	0.0110977	0.0090116	0.00990479	0.00790287	0.0086565	0.00592332	0.00820945	0.0079634	0.0109048	0.00424454	0.00467826	0.00605549	0.00538383	0.00638761	0.00988729
resB@O5' resB@C1'	0.00273281	0.00662777	0.00772517	0.00756265	0.00796893	0.00879195	0.00837023	0.00833265	0.00782176	0.00972203	0.00472947	0.00370095	0.00884284	0.0126238	0.0143197	0.0101707	0.0165518	0.00591109	0.00577538	0.00956936
resB@O5' resB@N9	0.00169174	0.00843264	0.00846558	0.00737399	0.0115952	0.0100724	0.0113664	0.0103683	0.0128615	0.00935913	0.0081045	0.00771461	0.00603393	0.00692183	0.00902577	0.00688702	0.00810388	0.00617564	0.00993024	0.00599767
resB@O5' resB@N1	0.00228552	0.00839649	0.00616306	0.00651096	0.0072226	0.00590708	0.00297706	0.00525756	0.00455091	0.00590914	0.00446392	0.00386636	0.00249606	0.00300522	0.00405053	0.00320742	0.00239106	0.00526112	0.00543606	0.00564879
resB@C1' resB@N9	0.0122245	0.0494824	0.0534466	0.0868893	0.0952314	0.0748235	0.0888399	0.0857691	0.0872048	0.0887601	0.14945	0.0745064	0.112807	0.165327	0.193521	0.162681	0.114431	0.113711	0.150243	0.113342
resB@C1' resB@N1	0.00310999	0.011681	0.00981509	0.0101424	0.0103249	0.00876086	0.00926058	0.00847919	0.0105019	0.00862304	0.00745996	0.00643062	0.00643271	0.00787021	0.0071004	0.0057012	0.00659477	0.00757199	0.00673881	0.0100523
resB@N9 resB@N1	0.00276654	0.0127848	0.00853933	0.00996896	0.0114965	0.00993522	0.00832977	0.0118289	0.00842393	0.00839302	0.00675876	0.00863224	0.00710015	0.00558424	0.00397058	0.00783284	0.00640561	0.0078266	0.00569648	0.00941453
shear	0.00486424	0.0128925	0.0143522	0.0241592	0.0206709	0.0227272	0.0175681	0.0378627	0.0160265	0.0177166	0.0103897	0.011396	0.0134338	0.0171031	0.0156486	0.017505	0.0175133	0.0135949	0.0189768	0.0243956
stretch	0.00130988	0.0113796	0.00787777	0.00999946	0.012216	0.0141671	0.0112483	0.0131944	0.0107898	0.00860851	0.0107392	0.0075826	0.0101263	0.0182787	0.01146	0.0065839	0.0135537	0.00935666	0.0181235	0.0099401
stagger	0.00245693	0.0141317	0.0137773	0.0102942	0.0161117	0.02036	0.0132396	0.016041	0.0174036	0.00960045	0.0138498	0.012812	0.0122114	0.0186485	0.00977867	0.0108376	0.0175455	0.0116517	0.0172897	0.0216672
shift	0.00413612	0.0145689	0.0145498	0.0141604	0.0162756	0.0155666	0.0220978	0.0193638	0.0189983	0.0185177	0.0172422	0.0157195	0.014875	0.0195221	0.0175802	0.0159083	0.0240628	0.0183077	0.032279	0.0237467
slide	0.00727742	0.0156176	0.0131294	0.0283312	0.0207256	0.0270979	0.0211303	0.0483231	0.018779	0.0210464	0.0277596	0.0153957	0.0242872	0.017684	0.0199374	0.0328175	0.015118	0.0143919	0.0147675	0.0212536
rise	0.00470893	0.0155008	0.0132101	0.013516	0.0130303	0.032582	0.0157078	0.0220979	0.0157231	0.0153441	0.0118047	0.0157777	0.00930778	0.0119196	0.0132138	0.016794	0.0153419	0.0217296	0.0125455	0.0233182
x-disp	0.0195934	0.0299606	0.0388167	0.0294774	0.0548065	0.0255619	0.0279621	0.0494346	0.0349648	0.0629478	0.0267413	0.0785164	0.0455276	0.0371394	0.0277905	0.0320038	0.0679475	0.0431084	0.0431337	0.0285196
y-disp	0.00226462	0.0130949	0.0105563	0.0102769	0.0129882	0.00980723	0.0123998	0.012011	0.0108478	0.0088892	0.00585023	0.00680292	0.00628134	0.00829293	0.00609523	0.00933179	0.0113581	0.00752232	0.00785715	0.0114212
h-rise	0.00361577	0.0125701	0.011662	0.010218	0.0125454	0.0122535	0.00747737	0.00959076	0.0122777	0.0115907	0.00996136	0.00650939	0.00667592	0.0180668	0.0181876	0.00832456	0.0107946	0.00978833	0.00728198	0.00962194
curvature	0.0129819	0.0378122	0.0439153	0.0253306	0.0526792	0.0387364	0.0448864	0.0619353	0.0502688	0.0722939	0.0612375	0.0689696	0.0496052	0.0975673	0.106713	0.120033	0.0987074	0.123112	0.0661445	0.138955
radius s-1	0.00327279	0.0119076	0.0108159	0.0107954	0.0102565	0.00900276	0.0112091	0.0092872	0.00852001	0.00788574	0.00614099	0.00666223	0.0100302	0.00774415	0.00773846	0.00506319	0.00635853	0.00606304	0.0103867	0.0105824
radius s-2	0.00402887	0.0135212	0.0120356	0.0126509	0.0173489	0.0157859	0.0149944	0.00997562	0.0168718	0.0135342	0.0092225	0.00942965	0.00886836	0.0102908	0.0145045	0.0119231	0.0106589	0.0123534	0.0151681	0.0160617
major groove	0.00315463	0.0144999	0.0178303	0.0130955	0.0145394	0.0137798	0.0167547	0.0153027	0.0142575	0.016872	0.0123251	0.0154383	0.0132746	0.01378	0.0110231	0.0113511	0.0155372	0.0228436	0.0242994	0.0187176
minor groove	0.00605275	0.0235868	0.0223476	0.0124587	0.0349448	0.0218437	0.0277922	0.0325943	0.0403032	0.0362369	0.0385405	0.0346503	0.0296568	0.0594725	0.12552	0.0378381	0.0520407	0.0444592	0.0526895	0.0444284
hbond_bp5	0.0111148	0.0641203	0.0272354	0.0391852	0.0965856	0.0833514	0.051947	0.0857563	0.0474384	0.0785818	0.0715305	0.107077	0.0878968	0.089499	0.0766999	0.0598716	0.0976475	0.0785706	0.0680404	0.052434
S_trans	0.00501875	0.016116	0.0189593	0.0182743	0.0219178	0.0162245	0.0204399	0.0227781	0.0169191	0.0257989	0.0267011	0.0119415	0.0227409	0.0413685	0.0159508	0.0145603	0.0180039	0.0148179	0.0185856	0.0208247
S_rot	0.00469381	0.0198791	0.0206398	0.0228565	0.0239212	0.0175076	0.0211142	0.0385929	0.0334793	0.0383072	0.0502891	0.0763979	0.0343696	0.0558429	0.0513419	0.0262144	0.0530529	0.0525766	0.0403108	0.0287951
S_vib	0.0132736	0.0292735	0.0275234	0.0484812	0.0342694	0.0317467	0.0407527	0.0298009	0.0274307	0.0232532	0.0211819	0.0263874	0.0394352	0.0333366	0.0383694	0.0294202	0.0275428	0.0338412	0.06564	0.0559811
Delta_S	0.00677315	0.0215168	0.0209777	0.0489505	0.023777	0.0222507	0.0365286	0.0228233	0.0279062	0.0197122	0.0149032	0.012803	0.0166038	0.0164173	0.0232159	0.0194723	0.0173406	0.0188874	0.0272887	0.0282881
E_vdw	0.0049175	0.016999	0.0126847	0.0230854	0.0141234	0.0147605	0.0172015	0.016109	0.0148467	0.00991082	0.00900835	0.011036	0.0142951	0.012793	0.0120176	0.0143014	0.0102878	0.0114945	0.0139146	0.010661
E_ele	0.00309031	0.00796308	0.00576126	0.00504392	0.00562423	0.00607438	0.00543131	0.0059826	0.00390967	0.00574205	0.00574292	0.00621252	0.00532084	0.0039975	0.00652977	0.00279979	0.00483825	0.00471612	0.0082439	0.00729067
E_gb	0.00150108	0.00522313	0.00423812	0.00320779	0.0054094	0.00463296	0.00382375	0.00405938	0.00390644	0.00254594	0.00346879	0.00453538	0.0036305	0.00266192	0.00330213	0.00215522	0.00203122	0.00224984	0.00496947	0.00451585
E_surf	0.024763	0.053917	0.124259	0.0932499	0.0878663	0.0715463	0.0970628	0.100739	0.096167	0.138853	0.0916985	0.104757	0.147929	0.192383	0.10245	0.131638	0.148472	0.111514	0.0805123	0.0759055
Delta_G_gas	0.000729321	0.00418655	0.00268879	0.00168792	0.00325074	0.00307533	0.00236156	0.00194605	0.00229645	0.00294012	0.00255845	0.0018903	0.00254824	0.00351696	0.00191887	0.00181996	0.00272196	0.0014577	0.0027459	0.00244838
Delta_G_solv	0.0010147	0.00162704	0.00341829	0.00139098	0.00180087	0.00111401	0.00149952	0.00129071	0.00135214	0.00123683	0.000791532	0.00112555	0.00130146	0.0017779	0.00136202	0.00177507	0.00114983	0.0016927	0.00238325	0.00227279
Delta_E	0.00462015	0.0173358	0.00964018	0.0143683	0.0242165	0.0330812	0.0257141	0.0432413	0.0134104	0.0456127	0.0414006	0.0437144	0.0402121	0.0150166	0.0154005	0.0147071	0.0342729	0.040514	0.0178626	0.0143007
Delta_G_binding	0.00255546	0.00794405	0.00676393	0.00616429	0.00966302	0.0219298	0.0141429	0.0311774	0.00894287	0.017798	0.016582	0.0258072	0.0154818	0.00706507	0.0105456	0.0097274	0.00749144	0.0380173	0.0119471	0.0071974
NT_ResA_VDW_dec	0.00952986	0.0301662	0.015943	0.0167475	0.0239257	0.0137475	0.0185218	0.020752	0.0157663	0.0150994	0.0112403	0.0183567	0.0312905	0.0160907	0.0319847	0.0162883	0.0237113	0.0144013	0.0328026	0.0191765
NT_ResA_ELE_dec	0.00214663	0.00750504	0.00443423	0.00428118	0.00554083	0.012858	0.00768557	0.0078792	0.00501107	0.0071145	0.00870919	0.0063015	0.00839837	0.00462627	0.0067787	0.00222328	0.00901506	0.0122163	0.00685239	0.0224338
NT_ResA_POL_dec	0.000270866	0.00547438	0.00235365	0.00181816	0.00412856	0.00524341	0.00262511	0.0032552	0.00141782	0.00307562	0.00336694	0.00133813	0.0022553	0.0016527	0.00194875	0.000384864	0.00263233	0.00211079	0.00274478	0.00315782
NT_ResA_NPOL_dec	0.000124259	0.00483045	0.00557839	0.00227013	0.00474175	0.00409506	0.00302484	0.00391124	0.00413008	0.00444947	0.0145552	0.00242657	0.00196733	0.0031625	0.00250458	0.0012467	0.00122043	0.00237552	0.00270069	0.00263158
NT_ResA_TOT_dec	0.00379772	0.0201696	0.00918379	0.0168018	0.0264747	0.0375865	0.0383024	0.0168384	0.0199374	0.03558	0.0416121	0.0206189	0.0816003	0.0177595	0.0383068	0.014463	0.0141936	0.0186797	0.0142808	0.0117977
NT_ResB_VDW_dec	0.00147853	0.0131104	0.00900081	0.00797733	0.00884149	0.0115246	0.00940727	0.00785239	0.00650921	0.0076483	0.00977555	0.00563031	0.0121867	0.0203436	0.0244359	0.00685597	0.0117901	0.00898354	0.0168791	0.0128236
NT_ResB_ELE_dec	0.00226431	0.0108732	0.00909077	0.00543126	0.0103693	0.00755887	0.0068072	0.00858983	0.0051121	0.00573962	0.00627119	0.00847567	0.00882028	0.00556336	0.007257	0.00697769	0.00934022	0.007654	0.0111132	0.0102049
NT_ResB_POL_dec	0.00176693	0.00759163	0.00608072	0.00541027	0.00727492	0.00558312	0.00574136	0.00539584	0.0032703	0.00477224	0.00336598	0.00610635	0.0041965	0.00256759	0.005127	0.00294753	0.00463792	0.00472915	0.00485492	0.00389924
NT_ResB_NPOL_dec	0.00241936	0.0097206	0.0073778	0.0129446	0.00726314	0.00728663	0.00657532	0.00532189	0.00505061	0.00584534	0.00702286	0.00533776	0.00581028	0.0055437	0.00546009	0.00499788	0.00400578	0.0038038	0.00695572	0.00537436
NT_ResB_TOT_dec	0.00822218	0.0209207	0.0155059	0.0136282	0.0306613	0.0159827	0.0565769	0.0441428	0.0525675	0.0359613	0.0398831	0.0636302	0.0542956	0.0200926	0.0439625	0.0946916	0.0556368	0.0369669	0.0318102	0.0322255
SC_ResA_VDW_dec	0.00581118	0.01061	0.00613889	0.00659204	0.0086114	0.00427496	0.00681205	0.00545714	0.0056384	0.00433532	0.00360935	0.00346015	0.0107803	0.00415617	0.0085643	0.00286881	0.00538579	0.00986544	0.0112327	0.0067983
SC_ResA_ELE_dec	0.00197513	0.00620205	0.00329372	0.00448809	0.00565159	0.00446846	0.00259343	0.0054224	0.00291454	0.00433738	0.00678197	0.00386287	0.00538862	0.00427796	0.00422513	0.00232663	0.00380749	0.00958137	0.00904986	0.00772701
SC_ResA_POL_dec	0.000317927	0.00329669	0.00308854	0.00201193	0.00421137	0.00470618	0.00139576	0.00391944	0.00279717	0.00345525	0.00472006	0.00167877	0.00424452	0.00352703	0.00241765	0.000727277	0.00153051	0.00429719	0.00610358	0.00205463
SC_ResA_NPOL_dec	0.000402599	0.00213654	0.0017849	0.000365893	0.00271085	0.000880513	0.000492164	0.00132898	0.000818058	0.000436794	0.0512305	0.000594865	0.000111616	0.00115995	0.000991828	0.000170417	0.000145142	0.00218695	0.000761504	0.000947029
SC_ResA_TOT_dec	0.00373878	0.0108366	0.00651031	0.0080063	0.0175765	0.0180377	0.0149078	0.0120939	0.00954679	0.016317	0.0204601	0.0167385	0.0347195	0.00761823	0.0188382	0.00711672	0.00640748	0.020317	0.0062387	0.00749663
SC_ResB_VDW_dec	0.000646926	0.00528185	0.00683847	0.00532349	0.00569329	0.00658251	0.00386096	0.00427688	0.00454984	0.00573328	0.0395177	0.00326031	0.00529003	0.00934535	0.00565721	0.00223323	0.00460861	0.00604999	0.0100985	0.00673654
SC_ResB_ELE_dec	0.00369424	0.0128114	0.0100852	0.0114338	0.00858585	0.00861698	0.0103353	0.00921879	0.00893064	0.00617087	0.00542565	0.00821121	0.00785288	0.00610837	0.0119148	0.00886462	0.00572897	0.00848171	0.00817969	0.0111175
SC_ResB_POL_dec	0.0028164	0.0103659	0.0105652	0.00869981	0.00781113	0.00740725	0.00816621	0.00836978	0.00715622	0.00511134	0.00487179	0.0058769	0.00558878	0.00424322	0.00685352	0.00420356	0.00760414	0.00592226	0.00774844	0.00754241
SC_ResB_NPOL_dec	0.0016511	0.00596606	0.005765	0.00788387	0.0063376	0.00457818	0.00546117	0.0072436	0.00420168	0.00504197	0.00326112	0.00282347	0.00496068	0.00414144	0.0034613	0.00353976	0.00279663	0.00745088	0.00457685	0.00530425
SC_ResB_TOT_dec	0.00359073	0.0112406	0.0108335	0.00895861	0.0136558	0.00974155	0.018674	0.0277258	0.0298842	0.0165032	0.0309727	0.026316	0.0227632	0.0110776	0.027633	0.0310708	0.0208025	0.0465475	0.0145145	0.0162502
BB_ResA_VDW_dec	0.00343019	0.00975915	0.0106169	0.0100652	0.0106304	0.00839321	0.0117997	0.0183433	0.00854682	0.00793305	0.0106555	0.012905	0.0106104	0.0108405	0.0125996	0.00674882	0.00761965	0.0111883	0.0206296	0.0135067
BB_ResA_ELE_dec	0.00214663	0.0107583	0.0116901	0.0118449	0.0108012	0.00862678	0.00704035	0.00913422	0.0107006	0.00839038	0.00863334	0.00753376	0.00608101	0.00441625	0.00732342	0.00663016	0.00653187	0.00771082	0.00689161	0.00856725
BB_ResA_POL_dec	0.00344218	0.00570355	0.00702703	0.0045143	0.0051884	0.00677307	0.00622305	0.00369219	0.00639298	0.00431751	0.00450019	0.00416457	0.00253468	0.00328759	0.00333756	0.0228575	0.00343686	0.00332693	0.00352904	0.00578284
BB_ResA_NPOL_dec	0.00314812	0.0119863	0.0151014	0.0110574	0.0136288	0.013389	0.0138333	0.010445	0.0155918	0.0122203	0.00983727	0.0125086	0.00727962	0.00940164	0.0195964	0.0182918	0.0176845	0.0149781	0.00888002	0.0102504
BB_ResA_TOT_dec	0.00189045	0.00964391	0.0110003	0.00951763	0.0155766	0.015237	0.0157025	0.0215732	0.0121198	0.0128445	0.0199325	0.0189761	0.0194236	0.0179551	0.0195982	0.0164256	0.0314659	0.0282045	0.0167765	0.0152766
BB_ResB_VDW_dec	0.000927743	0.00751457	0.00724354	0.00311514	0.00480274	0.00421576	0.00182477	0.00388868	0.00414078	0.00303622	0.00404246	0.00864099	0.00135983	0.00314596	0.00350264	0.00259112	0.00347623	0.00616708	0.00393351	0.00326765
BB_ResB_ELE_dec	0.00543646	0.0190482	0.0162802	0.0177713	0.0190016	0.0150402	0.0208811	0.015046	0.0178339	0.0160194	0.0174145	0.013442	0.018281	0.0166087	0.0184978	0.00951102	0.0121314	0.0235644	0.0216074	0.0172316
BB_ResB_POL_dec	0.00387069	0.0113081	0.0108791	0.00916466	0.00769648	0.0108581	0.0127928	0.00822712	0.0104954	0.00925646	0.00609506	0.00776276	0.00909316	0.00710757	0.00790326	0.00446625	0.0067642	0.0101259	0.010369	0.00888228
BB_ResB_NPOL_dec	0.00360257	0.0167033	0.0127639	0.0125797	0.0127206	0.0141631	0.0137206	0.0177937	0.0126781	0.00879197	0.00802908	0.0129565	0.00873464	0.0114441	0.0157988	0.0113676	0.0154149	0.0127685	0.0119004	0.0162063
BB_ResB_TOT_dec	0.00323813	0.0141789	0.0137282	0.0114145	0.0152079	0.0147974	0.0167508	0.0121225	0.0133333	0.0158146	0.0175405	0.0105143	0.0117359	0.00750335	0.00833749	0.00758518	0.00877277	0.0107681	0.00759538	0.0116123
delta S1_sin	0.00121109	0.00622898	0.00797301	0.00289677	0.0123999	0.00621996	0.00410822	0.00814865	0.00625308	0.00235986	0.00984288	0.00919777	0.00365601	0.00784035	0.00589153	0.0075552	0.00368678	0.00844656	0.00447028	0.00354673
zeta S1_sin	0.00108745	0.00371125	0.00285088	0.00130099	0.00388326	0.00256099	0.00161346	0.00267147	0.00440328	0.0018858	0.00408795	0.004821	0.000871349	0.00290414	0.00152785	0.00295012	0.00119983	0.00346701	0.00160732	0.00146282
alpha S2_sin	0.00463271	0.0207701	0.0171948	0.0115663	0.0311312	0.020143	0.0200354	0.0202943	0.0201538	0.0208503	0.0136633	0.0219968	0.0238928	0.0244964	0.0355879	0.0286288	0.0265049	0.0307563	0.0231705	0.0266485
alpha S2_cos	0.00399344	0.00829839	0.00782842	0.00707107	0.0126904	0.00891189	0.00875838	0.00783174	0.010112	0.00907488	0.00554669	0.0114208	0.0117122	0.013543	0.0157902	0.0141639	0.0142231	0.0117615	0.00936678	0.0135406
beta S2_sin	0.00624784	0.0180344	0.0151021	0.0147043	0.0130189	0.0145012	0.0128448	0.0113222	0.0163435	0.0147755	0.0099875	0.0108185	0.0113582	0.0132226	0.0137876	0.0142459	0.00799104	0.011963	0.00832159	0.0113654
gamma S2_sin	0.00282123	0.0195679	0.0177296	0.0152243	0.0217799	0.0211467	0.0312131	0.0293948	0.0200199	0.0256924	0.0247085	0.0192579	0.0267869	0.0241547	0.0494503	0.0283799	0.0259287	0.0359794	0.0285382	0.0415888
delta S2_sin	0.00365204	0.0237226	0.0105854	0.0153721	0.0174288	0.0200646	0.026717	0.0187724	0.0198459	0.0143148	0.0139171	0.0169764	0.0188574	0.0136561	0.0278388	0.017325	0.016204	0.0241439	0.0258633	0.0182456
delta S2_cos	0.00339407	0.0121011	0.00643835	0.0105819	0.0100937	0.00761483	0.0145708	0.00739792	0.00984466	0.00624971	0.00602628	0.00921128	0.00943275	0.00783332	0.0187325	0.00854885	0.00498595	0.00853901	0.0119515	0.0103344
epsilon S2_sin	0.00365059	0.014083	0.00582985	0.00746566	0.00955852	0.0119529	0.011132	0.0160415	0.00829319	0.0136827	0.00724878	0.0175515	0.0109893	0.00582431	0.0146666	0.0121319	0.0146272	0.00943067	0.00823173	0.0133797
epsilon S2_cos	0.00230049	0.0080209	0.00220702	0.00339078	0.00232429	0.00592469	0.00571625	0.00602088	0.00553593	0.00662372	0.00576932	0.00961725	0.00562147	0.00212786	0.0084917	0.00556529	0.00330259	0.00487953	0.00416757	0.00533065
zeta S2_sin	0.00523348	0.0198503	0.0109135	0.0263366	0.0164115	0.0274413	0.0280046	0.0156015	0.0220611	0.0136231	0.0126345	0.0113111	0.0157705	0.0128747	0.0287432	0.0158488	0.0123241	0.0141198	0.0200727	0.0187645
ang:resA@P resA@C5' resA@C3'_sin	0.00132718	0.00618006	0.00731221	0.00390527	0.008478	0.0063324	0.00405595	0.00749376	0.00681119	0.00386999	0.00875714	0.0115027	0.00635253	0.00644848	0.00701734	0.00810068	0.00228857	0.00730615	0.00486124	0.00280378
ang:resA@C5' resA@C3' resA@P_sin	0.000788018	0.00324308	0.00625026	0.00337733	0.00704539	0.0046582	0.00462973	0.00709701	0.00471676	0.0035401	0.0058681	0.00520493	0.00431367	0.00266323	0.00180391	0.00964801	0.00154143	0.00408485	0.00307954	0.00229411
ang:resB@N9 resB@C1' resB@O5'_sin	0.00671011	0.0174225	0.0153547	0.0116986	0.0163344	0.0119268	0.0134613	0.0152918	0.0178758	0.0156171	0.0153212	0.0243963	0.0113085	0.00877246	0.0175283	0.00882651	0.0115265	0.0151849	0.00847456	0.0112238
ang:resB@N9 resB@C1' resB@O5'_cos	0.00266993	0.0127593	0.00680895	0.016893	0.0109512	0.0158126	0.0143923	0.0216952	0.0107006	0.00964104	0.0154107	0.0139616	0.0262604	0.0149864	0.0139499	0.0105497	0.0103685	0.00968534	0.0205286	0.0193736
ang:resB@C1' resB@O5' resB@N9_sin	0.00243749	0.0183973	0.0160482	0.0258985	0.0282536	0.01969	0.0194756	0.02126	0.0210327	0.0208118	0.0217139	0.0298006	0.0224405	0.0180972	0.0228043	0.0217101	0.0170342	0.0185095	0.0166813	0.0131151
ang:resB@C1' resB@O5' resB@N9_cos	0.0036421	0.0107349	0.0121076	0.012202	0.010852	0.0127225	0.00842714	0.0170152	0.00960321	0.00595077	0.00609726	0.00868864	0.0053104	0.0114262	0.0100753	0.0084503	0.00994494	0.0107412	0.0128958	0.0116572
ang:resB@O5' resB@N9 resB@C1'_sin	0.00306149	0.0129283	0.0159916	0.0119925	0.0112087	0.00950847	0.0106298	0.0127775	0.0136542	0.0103359	0.00841701	0.00652033	0.00646078	0.00517215	0.0120281	0.00863836	0.00675571	0.00952915	0.0128977	0.0093231
ang:resB@O5' resB@N9 resB@C1'_cos	0.0109171	0.025177	0.0481765	0.0777436	0.0403366	0.0492998	0.0575941	0.059318	0.0515018	0.0421229	0.0557297	0.0340941	0.0542265	0.0850468	0.0678045	0.0784199	0.0494505	0.0576521	0.0784264	0.0645871
ang:resB@C1' resB@O5' resB@C3'_sin	0.00224069	0.0108833	0.0186624	0.00797527	0.0115027	0.0125231	0.0141124	0.0141716	0.0177692	0.0126259	0.0140802	0.0147416	0.0110769	0.0228397	0.0140472	0.0120437	0.0178205	0.0218574	0.066485	0.0406636
ang:resB@C1' resB@O5' resB@C3'_cos	0.0139973	0.0425	0.0475066	0.0270715	0.0689458	0.0419756	0.0520135	0.0366446	0.0674396	0.0595545	0.0363849	0.0670183	0.0626178	0.107917	0.133117	0.0732491	0.0620431	0.0827923	0.0841121	0.0651899
ang:resB@O5' resB@C3' resB@C1'_sin	0.00243047	0.0109469	0.0103221	0.00665935	0.00740151	0.00769531	0.00656409	0.00603539	0.00875851	0.00821425	0.00638418	0.0114599	0.00372928	0.00197986	0.00455084	0.00389649	0.00533381	0.00497334	0.00397392	0.00725061
ang:resB@O5' resB@C3' resB@C1'_cos	0.00123057	0.00645391	0.00881612	0.00377198	0.00469863	0.00787052	0.00400826	0.00570087	0.00741865	0.00462785	0.00651397	0.00396017	0.00283021	0.00345917	0.00477264	0.00380477	0.00353884	0.00583123	0.00218912	0.00517438
ang:resB@C3' resB@C1' resB@O5'_sin	0.00222089	0.00942248	0.0133452	0.00885166	0.0110677	0.0110917	0.00798888	0.00953299	0.010798	0.00893325	0.00931085	0.00514645	0.0109462	0.0134264	0.00932923	0.0118234	0.0060601	0.0116744	0.00661547	0.00985418
ang:resB@C3' resB@C1' resB@O5'_cos	0.00316391	0.00936544	0.0106529	0.00803958	0.00893136	0.00779499	0.00559703	0.00599565	0.00848618	0.00991906	0.00611082	0.0040159	0.00511407	0.00625609	0.00412076	0.00443233	0.00596591	0.00651726	0.00527849	0.0064329
ang:resB@C3' resB@C5' resB@O5'_sin	0.00396724	0.0123016	0.00951277	0.00799288	0.0077892	0.00999117	0.00872065	0.00976364	0.0101782	0.00634978	0.0065096	0.00614708	0.00641835	0.00469647	0.0086348	0.00566739	0.00479093	0.00673403	0.00823271	0.00647451
ang:resA@C5' resA@C3' resA+@P_cos	0.00353143	0.0104503	0.0150091	0.00948227	0.0166826	0.0141919	0.0113906	0.0159101	0.0181961	0.0166273	0.0166132	0.0184681	0.0181587	0.0262197	0.0331222	0.0194269	0.021025	0.0182163	0.0141422	0.0111601
ang:resB-@C3' resB@P resB@C5'_cos	0.00212986	0.00406566	0.00601144	0.00549767	0.0068293	0.00751623	0.00906402	0.0069737	0.0070252	0.00813178	0.00584239	0.00714631	0.00871335	0.0113634	0.0158469	0.00993868	0.0123127	0.0084991	0.00652271	0.0046003
dih:resA@C5' resA@P resA@O5' resA@C3'_sin	0.00305844	0.0135378	0.0179527	0.00971505	0.0163271	0.0200001	0.0181609	0.0218772	0.0212109	0.0142673	0.0207855	0.0161015	0.0128546	0.0413322	0.0240782	0.0148524	0.0271229	0.0268241	0.0565036	0.0340821
dih:resB@C1' resB@N9 resB@C3' resB@O5'_sin	0.00121948	0.00802685	0.00872669	0.00436682	0.00381536	0.00590622	0.00353086	0.00663892	0.00826281	0.00272438	0.00447336	0.00544591	0.00216794	0.00305572	0.00440067	0.00521649	0.0044356	0.0049011	0.00508673	0.00412201
dih:resB@C1' resB@N9 resB@C3' resB@O5'_cos	0.000660528	0.0022001	0.00371166	0.00250311	0.00149126	0.00206329	0.00132112	0.00417925	0.00259769	0.000757328	0.00185672	0.00192437	0.00191185	0.00130983	0.00127444	0.00167013	0.00231245	0.00214412	0.00289064	0.00274297
dih:resB@C1' resB@O5' resB@C3' resB@C5'_sin	0.00398652	0.0143668	0.0136012	0.0133954	0.0117794	0.014164	0.0140419	0.0123154	0.017973	0.00982017	0.00945245	0.0115454	0.0114981	0.00792486	0.014233	0.0110134	0.00953637	0.0140114	0.0122883	0.0193619
dih:resB@O5' resB@C1' resB@C5' resB@C3'_sin	0.00143058	0.00836506	0.0103436	0.00617769	0.0105832	0.0122894	0.00842053	0.0109217	0.0116697	0.00637877	0.00646037	0.00748951	0.00593651	0.00632971	0.0139358	0.00735527	0.0281372	0.0102795	0.0120922	0.0227266
dih:resB@O5' resB@C1' resB@C5' resB@C3'_cos	0.00074202	0.0046826	0.00472193	0.00298013	0.00280101	0.00527608	0.00247992	0.00502567	0.00830017	0.00219751	0.00246401	0.00524699	0.00230124	0.00324371	0.0068078	0.00410375	0.010641	0.00555199	0.00543622	0.00980181
phase_ResB_sin	0.000596612	0.00316568	0.00688773	0.0020203	0.00297828	0.00657375	0.00123956	0.00378624	0.00699448	0.00147748	0.00189084	0.00477735	0.00191673	0.00299648	0.0044649	0.00262299	0.00149864	0.00472491	0.00530397	0.00254846
phase_ResB_cos	0.000724645	0.0013897	0.0030586	0.00148266	0.000813825	0.001904	0.000986229	0.0018215	0.00234276	0.000881164	0.00114685	0.001322	0.000798568	0.000936243	0.002715	0.0017115	0.000635638	0.00128788	0.0011764	0.0011679
delta_ResB_sin	0.000256098	0.00170537	0.00302348	0.00170365	0.00107048	0.00154603	0.000497464	0.0012326	0.00249804	0.000440916	0.000647918	0.000164225	0.00134972	5.48351e-05	0.000133206	0.00137419	0.00167257	0.000734409	0.000988538	0.000607891
delta_ResB_cos	0.00012926	0.000664736	0.00156596	0.00107329	0.000975322	0.000469194	0.000804278	0.00110343	0.00188234	0.000457856	0.000270765	0.000269039	0.000296157	0.00024075	0.000161035	0.000733341	0.000120292	0.000231109	0.000258168	4.46184e-05
[truncated: 7 more rows]

[truncated: 8 more sheets: CT, CG, CC, CA, AT, AG, AC, AA]
