# Supplementary material for: Genome-wide CRISPR off-target prediction and optimization using RNA-DNA interaction fingerprints
Source: Nat Commun. 2023 Nov 18;14:7521. doi: 10.1038/s41467-023-42695-4 (PMC10657421; doi:10.1038/s41467-023-42695-4)
Supplement: Supplementary file 6 — Supplementary Data 3 [file 41467_2023_42695_MOESM6_ESM.xlsx]

## Sheet: SheetDescription
Sheet	Description
sheet names are the names of datasets	sgRNAs in different datasets and the indications whether they were in the training sets of different models

## Sheet: changeseq
	sgRNA	MOFF	CRISPRnet	DLcrispr	CNN_std
1	GTCACCAATCCTGTCCCTAG	No	No	No	No
2	GGTGAGGGAGGAGAGATGCC	No	No	No	No
3	GTCCCCTCCACCCCACAGTG	No	No	No	No
4	GTCCCTAGTGGCCCCACTGT	No	No	No	No
5	GCTCGGGGACACAGGATCCC	No	No	No	No
6	GCAAACATGCTGTCCTGAAG	No	No	No	No
7	GCTGTCCTGAAGTGGACATA	No	No	No	No
8	GGCCGAGATGTCTCGCTCCG	No	No	No	No
9	GAGTAGCGCGAGCACAGCTA	No	No	No	No
10	GAAGTTGACTTACTGAAGAA	No	No	No	No
11	GGCATACTCATCTTTTTCAG	No	No	No	No
12	GATTTCCTCCTCGACCACCA	No	No	No	No
13	GGGTATTATTGATGCTATTC	No	No	No	No
14	GGCAGCATAGTGAGCCCAGA	No	No	No	No
15	GGTGACAAGTGTGATCACTT	No	No	No	No
16	GTATGGAAAATGAGAGCTGC	No	No	No	No
17	GTAGAGCGGAGGCAGGAGGC	No	No	No	No
18	GCAGCATAGTGAGCCCAGAA	No	No	No	No
19	GGTACCTATCGATTGTCAGG	No	No	No	No
20	GAGGTTCACTTGATTTCCAC	No	No	No	No
21	GCACAAGGCTCAGCTGAACC	No	No	No	No
22	GGCCCAGCCTGCTGTGGTAC	No	No	No	No
23	GTGTGTGAGTATGCATCTCC	No	No	No	No
24	GTGCGGCAACCTACATGATG	No	No	No	No
25	GCAGATGGAATCATCTAGGA	No	No	No	No
26	GATAACTACACCGAGGAAAT	No	No	No	No
27	GTACAGGCTGCACCTGTCAG	No	No	No	No
28	GAAGATGATGGAGTAGATGG	No	No	No	No
29	GAAGCATGACGGACAAGTAC	No	No	No	No
30	GAAGAAACTGAGAAGCATGA	No	No	No	No
31	GAGGGCTCACCAGAGGTAGG	No	No	No	No
32	GGGGCAGCTCCGGCGCTCCT	No	No	No	No
33	GCTGCCCCGCCTGCCCAGCG	No	No	No	No
34	GGGCTGCAGGGGAGCTGGGC	No	No	No	No
35	GCTGCAGAAACAGCAAGCCC	No	No	No	No
36	GGTCCCGGTGGTGTGGGCCC	No	No	No	No
37	GCTGGGCAGGAGCCCCCTCC	No	No	No	No
38	GAAGGCTGAGATCCTGGAGG	No	No	No	No
39	GGAGAAGGTGGGGGGGTTCC	No	No	No	No
40	GAGAAGGTGGGGGGGTTCCA	No	No	No	No
41	GGACCGCAGCCAGCCCGGCC	No	No	No	No
42	GCTTGTCCGTCTGGTTGCTG	No	No	No	No
43	GTCTGGGCGGTGCTACAACT	No	No	No	No
44	GCCCTGCTCGTGGTGACCGA	No	No	No	No
45	GGGGGGTTCCAGGGCCTGTC	No	No	No	No
46	GGGGGTTCCAGGGCCTGTCT	No	No	No	No
47	GGCACCAACTGGATGGATCA	No	No	No	No
48	GGTGGATGATGGTGCCGTCG	No	No	No	No
49	GATTTCTATGACCTGTATGG	No	No	No	No
50	GAGACCCTGCTCAAGGGCCG	No	No	No	No
51	GGGGATTTCTATGACCTGTA	No	No	No	No
52	GTGGGATCGGAGCAGTTCAG	No	No	No	No
53	GCTGGTACACGGCAGGGTCA	No	No	No	No
54	GACACCTTCTTCCCCAGCCC	No	No	No	No
55	GAACAAGGTGTTCCCACCCG	No	No	No	No
56	GGGAACCCAGCGAGTGAAGA	No	No	No	No
57	GCGCCGAGAAGGAAGTGCTC	No	No	No	No
58	GGGGCCACTAGGGACAGGAT	No	No	No	No
59	GAGCCACATTAACCGGCCCT	No	No	No	No
60	GGAAGGAGGAGGCCTAAGGA	No	No	No	No
61	GGCCCCACTGTGGGGTGGAG	No	No	No	No
62	GGAATCTGCCTAACAGGAGG	No	No	No	No
63	GCTACTCTCTCTTTCTGGCC	No	No	No	No
64	GGCCACGGAGCGAGACATCT	No	No	No	No
65	GCATACTCATCTTTTTCAGT	No	No	No	No
66	GGCAGAAACCCTGGTGGTCG	No	No	No	No
67	GGATTTCCTCCTCGACCACC	No	No	No	No
68	GATGCTATTCAGGATGCAGT	No	No	No	No
69	GACATTAAAGATAGTCATCT	No	No	No	No
70	GCTGTGTTTGCGTCTCTCCC	No	No	No	No
71	GTGAGTAGAGCGGAGGCAGG	No	No	No	No
72	GCTGCCGCCCAGTGGGACTT	No	No	No	No
73	GGACAGTAAGAAGGAAAAAC	No	No	No	No
74	GCACGTGGCCCAGCCTGCTG	No	No	No	No
75	GGCCAGTACCACAGCAGGCT	No	No	No	No
76	GGGACTCTACATCTGCAAGG	No	No	No	No
77	GTGGTACTGGCCAGCAGCCG	No	No	No	No
78	GCTTCGGCAGGCTGACAGCC	No	No	No	No
79	GCTGGCGATGCCTCGGCTGC	No	No	No	No
80	GGACTGAGGGCCATGGACAC	No	No	No	No
81	GCCGTGGCAAACTGGTACTT	No	No	No	No
82	GCATTTTCTTCACGGAAACA	No	No	No	No
83	GGGCAATGGATTGGTCATCC	No	No	No	No
84	GAAGCGTGATGACAAAGAGG	No	No	No	No
85	GTCCCCTGAGCCCATTTCCT	No	No	No	No
86	GCTGACCCCGCTGGGCAGGC	No	No	No	No
87	GTGGAGCGCAGTGGTCTCCG	No	No	No	No
88	GATGTGGGAGGCTCAGTTCC	No	No	No	No
89	GCTGTTTCTGCAGCCGCTTT	No	No	No	No
90	GCCTCTCCAGCCAGGGGCTG	No	No	No	No
91	GGTGGTGTGGGCCCAGGAGG	No	No	No	No
92	GGGGGATTGTGGGGCTGCAG	No	No	No	No
93	GGCGCCCTGGCCAGTCGTCT	No	No	No	No
94	GAAGGTGGCGTTGTCCCCTT	No	No	No	No
95	GCGTGACTTCCACATGAGCG	No	No	No	No
96	GTTGGAGAAGCTGCAGGTGA	No	No	No	No
97	GCCCTGGCCAGTCGTCTGGG	No	No	No	No
98	GGGCGGTGCTACAACTGGGC	No	No	No	No
99	GGTCACCACGAGCAGGGCTG	No	No	No	No
100	GAGCAGGGCTGGGGAGAAGG	No	No	No	No
101	GGAAACTTGGCCACTCTATG	No	No	No	No
102	GTCTCCCTGATCCATCCAGT	No	No	No	No
103	GGGATCAGGTGACCCATATT	No	No	No	No
104	GGTTTCACCGAGACCTCAGT	No	No	No	No
105	GATGCAGAGACCCTGCTCAA	No	No	No	No
106	GTTTGCGACTCTGACAGAGC	No	No	No	No
107	GTCAGGGTTCTGGATATCTG	No	No	No	No
108	GAGAATCAAAATCGGTGAAT	No	No	No	No
109	GTCGAGAAAAGCTTTGAAAC	No	No	No	No
110	GGTGCACAGTGGGGTCAGCA	No	No	No	No
Sum	110	0	0	0	0

## Sheet: siteseq
	sgRNA	MOFF	CRISPRnet	DLcrispr	CNN_std
1	GGGGCCACTAGGGACAGGAT	No	No	No	No
2	GCTGATGTAGTCACTCTTGA	No	No	Yes	No
3	ATAGGAGAAGATGATGTATA	No	No	Yes	No
4	TACCCACCGCCATACTACCT	No	No	No	No
5	CCAGGTGACTGAAGTCTGTG	No	No	No	No
6	GGAATCCCTTCTGCAGCACC	No	Yes	Yes	No
7	GCATACAGTGATTTGATGAA	No	No	Yes	No
8	GCAAAACTCAACCCTACCCC	No	No	Yes	No
9	CTCGTCTGATAAGACAACAG	No	No	No	No
10	GGGTGGGGGGAGTTTGCTCC	No	Yes	Yes	No
11	GGTGGACAAGCGGCAGATAG	No	No	Yes	No
12	AGAGTCTCTCAGCTGGTACA	No	No	No	No
Sum	12	0	2	7	0

## Sheet: circleseq_k562
	sgRNA	MOFF	CRISPRnet	DLcrispr	CNN_std
1	GAGTCCGAGCAGAAGAAGAA	No	Yes	Yes	No
2	GGAATCCCTTCTGCAGCACC	No	Yes	Yes	No
3	GTTGCCCCACAGGGCAGTAA	No	Yes	Yes	No
4	GGGAAAGACCCAGCATCCGT	No	Yes	Yes	No
5	GAACACAAAGCATAGACTGC	No	Yes	Yes	No
6	GGCCCAGACTGAGCACGTGA	No	Yes	Yes	No
Sum	6	0	6	6	0

## Sheet: circleseq_hek293
	sgRNA	MOFF	CRISPRnet	DLcrispr	CNN_std
1	GGGAAAGACCCAGCATCCGT	No	Yes	Yes	No
2	GAACACAAAGCATAGACTGC	No	Yes	Yes	No
3	GGCCCAGACTGAGCACGTGA	No	Yes	Yes	No
4	GGCACTGCGGCTGGAGGTGG	No	Yes	Yes	No
Sum	4	0	4	4	0

## Sheet: circleseq_u2os
	sgRNA	MOFF	CRISPRnet	DLcrispr	CNN_std
1	GGAATCCCTTCTGCAGCACC	No	Yes	Yes	No
2	GACCCCCTCCACCCCGCCTC	No	Yes	Yes	No
3	GGTGAGTGAGTGTGTGCGTG	No	Yes	Yes	No
4	GAGTCCGAGCAGAAGAAGAA	No	Yes	Yes	No
5	GGGTGGGGGGAGTTTGCTCC	No	Yes	Yes	No
Sum	5	0	5	5	0

## Sheet: guideseq_tsai
	sgRNA	MOFF	CRISPRnet	DLcrispr	CNN_std
1	GGGTGGGGGGAGTTTGCTCC	No	Yes	Yes	No
2	GACCCCCTCCACCCCGCCTC	No	Yes	Yes	No
3	GGTGAGTGAGTGTGTGCGTG	No	Yes	Yes	No
4	GAGTCCGAGCAGAAGAAGAA	No	Yes	Yes	No
5	GGAATCCCTTCTGCAGCACC	No	Yes	Yes	No
6	GTCATCTTAGTCATTACCTG	No	Yes	Yes	No
7	GGGAAAGACCCAGCATCCGT	No	Yes	Yes	No
8	GAACACAAAGCATAGACTGC	No	Yes	Yes	No
9	GGCCCAGACTGAGCACGTGA	No	Yes	Yes	No
10	GGCACTGCGGCTGGAGGTGG	No	Yes	Yes	No
Sum	10	0	10	10	0

## Sheet: guideseq_listgarten
	sgRNA	MOFF	CRISPRnet	DLcrispr	CNN_std
1	GCTGCTGCTCTGGTTCCTCG	No	No	No	No
2	GACTCAGAACCGCTTAAATC	No	No	No	No
3	GCTTCGTAATCTGCATCCTC	No	No	No	No
4	GAGGGTTGCGTTCCTTGAGC	No	No	No	No
5	GAGTCCGAGCAGAAGAAGAA	No	Yes	Yes	No
6	GATGATGATGCCCCGGGCGT	No	No	No	No
7	GTTTGGCAACCAGTTCCAAA	No	No	No	No
8	GCAGCCAGTACAGCTCACCA	No	No	No	No
9	GTCCCTTCGCCAGCTGTTAG	No	No	No	No
10	GCTAGAGTCACAAGTCCCAC	No	No	No	No
11	GATGGTAGATGGAGACTCAG	No	No	No	No
12	GTTTCATCGTGCTCAAGAAC	No	No	No	No
13	GAAAAAGTACACGCCTACAG	No	No	No	No
14	GCTTCCGTTGCTTAGCTCTG	No	No	No	No
15	GACCACGTAGGGCGACTGCC	No	No	No	No
16	GTTCTTCTGATCAGGTTGAA	No	No	No	No
17	GGCACAGCGGCATCATTCCG	No	No	No	No
18	GGTGGCATCTGCTTATTTCA	No	No	No	No
19	GCAAAGTTTAGAGCTTGTGT	No	No	No	No
20	GCCCTGCTGCCCCAGTTCGA	No	No	No	No
21	GGGAAACACCTGTGCCCTCC	No	No	No	No
22	GGCGACAATTCACTTTCTGC	No	No	No	No
23	GCCGGAGGGGTTTGCACAGA	No	No	No	No
Sum	23	0	1	1	0

## Sheet: surroseq
	sgRNA	MOFF	CRISPRnet	DLcrispr	CNN_std
1	GGAGTCACATGGGAGTCACA	No	No	No	No
2	GTCTGGGACGCAAGGCGCCG	No	No	No	No
3	GGCCTTCATCAGCTTTTCCA	No	No	No	No
4	GGCTGAGGAAGCTGAGGAGG	No	No	No	No
5	GTCGATGATCTCTTTAACCG	No	No	No	No
6	GCCTCCGGGGACTGCCGTGC	No	No	No	No
7	GACCCTGGAAAAGCTGATGA	No	No	No	No
8	CGCCATGGCGGTCTCCCGCC	No	No	No	No
9	CTGCTGCTGCTGCTGCTGGA	No	No	No	No
10	GAAGGACTTGAGGGACTCGA	No	No	No	No
11	GCTTCCTCAGCCGCCGCCGC	No	No	No	No
12	CATACAGTCAGTATCAATTC	No	No	No	No
13	TGACATCAATTATTATACAT	No	No	No	No
14	GCTTCTACCCCAATGACTTG	No	No	No	No
15	GTTCCAGTTTCAGCACATCA	No	No	No	No
16	TCAGTTTACACCCGATCCAC	No	No	No	No
17	GTAAACTGAGCTTGCTCGCT	No	No	No	No
18	TCACTATGCTGCCGCCCAGT	No	No	No	No
19	TCTGAACTTCTCCCCGACAA	No	No	No	No
20	TCATCCTCCTGACAATCGAT	No	No	No	No
21	CAATGTGTCAACTCTTGACA	No	No	No	No
22	ATAATTGCAGTAGCTCTAAC	No	No	No	No
23	GCTTGTGACACGGACTCAAG	No	No	No	No
24	GGTCCTGCCGCTGCTTGTCA	No	No	No	No
25	AGTCGGGAATAGTCAGCAGG	No	No	No	No
26	TAATAATTGATGTCATAGAT	No	No	No	No
27	CAGAATTGATACTGACTGTA	No	No	No	No
28	AGATGACTATCTTTAATGTC	No	No	No	No
29	CTTGCCCCACAGGGCAGTAA	No	No	Yes	No
30	GTAACGGCAGACTTCTCCTC	No	No	No	No
31	AGTCTGCCGTTACTGCCCTG	No	No	No	No
32	AAGGTGAACGTGGATGAAGT	No	No	No	No
33	CGTTACTGCCCTGTGGGGCA	No	No	No	No
34	GATGGCTGAAAAGCGATACA	No	No	No	No
35	AATTTGTATGCCATGCCGTG	No	No	No	No
36	ATCGGTGGCCGTTTGCCCAG	No	No	No	No
37	CACAGGCTCCAGGAAGGGTT	No	No	No	No
38	ATCAGAGGCCAAACCCTTCC	No	No	No	No
39	ACTCTTAGACATAACACACC	No	No	No	No
40	TTTATCACAGGCTCCAGGAA	No	No	No	No
41	AGCCAGTGCCAGAAGAGCCA	No	No	No	No
42	TGGTAATGATGGCTTCAACA	No	No	No	No
43	GTCTGCCGTTACTGCCCTGT	No	No	No	No
44	TCTTGCGCGCCCACGAACGT	No	No	No	No
45	CGGCTGGAGATTCGCGCGCT	No	No	No	No
46	GTACAAGGACCGACAAGGGT	No	No	No	No
47	TATGTGTTACCTACCCTTGT	No	No	No	No
48	TGGTATCTTACAGGAACTCC	No	No	No	No
49	TCCTACTCAGACTGTTACTC	No	No	No	No
50	GCCTTCTTTATCCCCTATCG	No	No	No	No
51	TAGAAGATCTGAGCTCTGAG	No	No	No	No
52	AGATCTGAGCTCTGAGTGGA	No	No	No	No
53	AAGCAGCCTGACCTAGCTCC	No	No	No	No
54	GTGGCAGACAAATGTAGATG	No	No	No	No
55	CAGAGAATATCAATGCCTCT	No	No	No	No
56	TGGCCAAAGACCTCCGCCAG	No	No	No	No
57	ATAATCCCGGAGAAGTTTCA	No	No	No	No
58	ACCAGAGTAACAGTCTGAGT	No	No	No	No
59	ATTCTTTCAACTAGAATAAA	No	No	No	No
60	GATGGCAAAGCAAACTCCTG	No	No	No	No
61	GTAATCTGGATATAGTTGGC	No	No	No	No
62	GGTACACAATAGGTACGGAA	No	No	No	No
63	GTGGTGTCCTTTGAATATGC	No	No	No	No
64	AGATTGTCCAGGATATAATT	No	No	No	No
65	TTAGCAACCAAATTATATCC	No	No	No	No
66	GTTGAAATTAAACTACACAC	No	No	No	No
67	ATCTTTACCTGCATATTCAA	No	No	No	No
68	CATTCCTGGGAGTCTGTCAT	No	No	No	No
69	TGTATGATGCTATAATACCA	No	No	No	No
70	GTGGAAAGTACATAGGACCT	No	No	No	No
71	TCTTATCATAACTCTTACCA	No	No	No	No
72	GTTACATACAGGCTAGGGAG	No	No	No	No
73	ATATACTTGTGGCTAGTTAG	No	No	No	No
74	AAAAACTGGAGCTAACCGAG	No	No	No	No
75	TGTCCTACAAATCAATTAGT	No	No	No	No
76	CAGGGAAAAAAGCACCCTCT	No	No	No	No
77	AATTAATCTGCCGAAGATGA	No	No	No	No
78	TGCAGTATGCTCCATCCATA	No	No	No	No
79	AAGAGTTACTCATCTATATA	No	No	No	No
80	AAACAAACCAGCTCTTCACG	No	No	No	No
81	CATTGGCTTTGATTTCCCTA	No	No	No	No
82	TAAGGGATATTTGTTCTTAC	No	No	No	No
83	CTATTCCAGTCAAATAGGTC	No	No	No	No
84	TCAAATGCACTATTCTCAAC	No	No	No	No
85	TGAACATTTGGTCCTTTGCA	No	No	No	No
86	GTGTAGATTGAACGTGTACA	No	No	No	No
87	CGACTGGCCAGGGCGCCTGT	No	No	No	No
88	AGAGTCTCTCAGCTGGTACA	No	No	No	No
89	TGTGCTAGACATGAGGTCTA	No	No	No	No
90	GCAGTATCTGGAGTCATTGA	No	No	No	No
91	GGAGAATGACGAGTGGACCC	No	No	No	No
92	CGCGAGCACAGCTAAGGCCA	No	No	No	No
93	GGCCAGGATGGTTCTTAGGT	No	No	No	No
94	GAGGGTCCAGATGCCCAGCA	No	No	No	No
95	TCGTGGTTCAATCCTCCCCG	No	No	No	No
96	AGAACGCCCCGGCCGCTTCG	No	No	No	No
97	GCAACAGGGAGCCGAGTACG	No	No	No	No
98	GCAGTTGTGTGACACGGAAG	No	No	No	No
99	GACAGCGGCACCTACCTCTG	No	No	No	No
100	GGGCCCTGACCACGCTCATG	No	No	No	No
101	GTAATTAATAAGAAGAGCTG	No	No	No	No
102	TGTCTCTAATTAATATGTGA	No	No	No	No
103	TTAAATATTCTAGTGCTCAC	No	No	No	No
104	AATTACAGAGTCTGATAAAT	No	No	No	No
105	TGTAGCTACCGTGATAAACC	No	No	No	No
Sum	105	0	0	1	0

## Sheet: ttiss
	sgRNA	MOFF	CRISPRnet	DLcrispr	CNN_std
1	GGAGAGGGACCGCGCCACCT	No	No	No	No
2	GAACTTACGCAGGAGATATT	No	No	No	No
3	GTTCCGGTAAGCATAGACAA	No	No	No	No
4	GAGACCCGCTCTTCAGCATG	No	No	No	No
5	GAGAGGGCCCCAAGACCTCG	No	No	No	No
6	GCGCCTTATTCCAGTGACAA	No	No	No	No
7	GCAGATCCTCATCACCGCGC	No	No	No	No
8	GCATGTCGACTTCTCCTCGG	No	No	No	No
9	GCTGGTCTAGGACGTCCTCC	No	No	No	No
10	GGAAACTCACCGATCCATAC	No	No	No	No
11	GCCAGCAAAGCACATTATTT	No	No	No	No
12	GGCCCGTCTCCGTGCTCCTC	No	No	No	No
13	GCGCTACGACGAGATCGTCA	No	No	No	No
14	GAGAATAAGATTCAGTTGCA	No	No	No	No
15	GTTTCTTGGGATCCACCACC	No	No	No	No
16	GTAGGTGGGCTGCCGAAGAT	No	No	No	No
17	GTAATTAGGTAAGGCTTAGT	No	No	No	No
18	GCTCTTTGACCGCGCGCGTG	No	No	No	No
19	GAAACAGCTCGTTGTACCGC	No	No	No	No
20	GCAACAACGTGATGAATATC	No	No	No	No
21	GTCGCTGTGACTTTCTAATT	No	No	No	No
22	GGTGTTATCTCTGAAGCGCA	No	No	No	No
23	GGATCATGGAAGCCAGCTCC	No	No	No	No
24	GGTCTCGGCACTTGGCTCGC	No	No	No	No
25	GGAGGCTTCACAGCGCCCTC	No	No	No	No
26	GCTAGTACCTTGTATGAAGA	No	No	No	No
27	GACGGGAAAGTCAGTGTGAA	No	No	No	No
28	GTTCGACCATGCCCTTGCTT	No	No	No	No
29	GGCAGAGCTCACCTGTAGAT	No	No	No	No
30	GCTGGTGGAGCTCTTCTCAA	No	No	No	No
31	GGAGCTGACCCAAGACGTTC	No	No	No	No
32	GTTGACCATCAGATTGAGAC	No	No	No	No
33	GCTCACCTCGTGTCCGTTGC	No	No	No	No
34	GGACGTTCATGTATTTGCTT	No	No	No	No
35	GCTGTAAAAGACATCCCTGA	No	No	No	No
36	GGGTCTCCACCACTTCGTAA	No	No	No	No
37	GGCGGCGCTCACAATTGCCA	No	No	No	No
38	GGTACTTACTGTTACTCGCA	No	No	No	No
39	GACGCTGGTCAAACGCCTTG	No	No	No	No
40	GGCATGCTGCGGCATGAGAT	No	No	No	No
41	GGCTCCACGCAGACGCTGAC	No	No	No	No
42	GTCGAGGAGAATGAGGAAAA	No	No	No	No
43	GCAGATTCTCTCTGCTCACT	No	No	No	No
44	GATGGTACAGGCTCACTCGC	No	No	No	No
45	GCACCCAAATGTTGAGGTAC	No	No	No	No
46	GTCATCGAACTGCTCTTAGC	No	No	No	No
47	GCCTGACCATCGAGAAGTCC	No	No	No	No
48	GGACGATGACATGCTCAAGC	No	No	No	No
49	GAGTCACTTACATACAGCCG	No	No	No	No
50	GAGATGGAAGAGTCTGATCA	No	No	No	No
51	GTCTGACTTACCCCACAGGA	No	No	No	No
52	GATGGCATCGTCACGGTCTC	No	No	No	No
53	GTCCATCACATTTCAAATGG	No	No	No	No
54	GGATACTGTACCTTCCGGAG	No	No	No	No
55	GTAGGCACTCACCCGGGCCT	No	No	No	No
56	GGGCACTCACCTCGGCACTC	No	No	No	No
57	GCTGACCCGCTCCAGCTGCC	No	No	No	No
58	GTTGCGGAAACTCTCATTGC	No	No	No	No
59	GATGTGCGAGCGAGCTGTGT	No	No	No	No
Sum	59	0	0	0	0

[truncated: 5 more sheets: BE3_kim, ABE7.10_kim, ABE7.10_liang, BE3_liang, PE2_kim]
