# Supplementary material for: Genome-wide CRISPR off-target prediction and optimization using RNA-DNA interaction fingerprints
Source: Nat Commun. 2023 Nov 18;14:7521. doi: 10.1038/s41467-023-42695-4 (PMC10657421; doi:10.1038/s41467-023-42695-4)
Supplement: Supplementary file 7 — Supplementary Data 4 [file 41467_2023_42695_MOESM7_ESM.xlsx]

## Sheet: SheetDescription
Sheet	Description
Opti1	Optimization of sgRNA: GAGTCCGAGCAGAAGAAGAAGGG
Opti2	Optimization of sgRNA: GGGAAAGACCCAGCATCCGTGGG

## Sheet: Opti1
Optimization of sgRNA: GAGTCCGAGCAGAAGAAGAAGGG
	sgRNA	Target	Mutation	CRISOT-Score	(0.65, 0.7]	(0.7, 0.75]	(0.75, 0.8]	(0.8, 1.0]	CRISOT-Spec	delta_Spec
0	GAGTCCGAGCAGAAGAAGAAGGG	GAGTCCGAGCAGAAGAAGAAGGG	WT	0.947393	90	22	2	1	0.364123	0
1	GAGTCCGAGCCGAAGAAGAAGGG	GAGTCCGAGCAGAAGAAGAAGGG	A11>C	0.866986	28	4	0	0	0.719764	0.35564
2	GAGTCCGAGCAGAAGAAGTAGGG	GAGTCCGAGCAGAAGAAGAAGGG	A19>T	0.863803	32	6	0	0	0.628517	0.264394
3	GAGTCCGCGCAGAAGAAGAAGGG	GAGTCCGAGCAGAAGAAGAAGGG	A8>C	0.868917	40	7	1	0	0.608053	0.243929
4	GAGTCCGAGCAGAAGTAGAAGGG	GAGTCCGAGCAGAAGAAGAAGGG	A16>T	0.870556	48	11	0	0	0.551089	0.186965
5	GAGTCCGAGCAGAAGAAGATGGG	GAGTCCGAGCAGAAGAAGAAGGG	A20>T	0.874042	51	11	0	0	0.539088	0.174965
6	CAGTCCGAGCAGAAGAAGAAGGG	GAGTCCGAGCAGAAGAAGAAGGG	G1>C	0.904673	46	9	2	0	0.53156	0.167436
7	AAGTCCGAGCAGAAGAAGAAGGG	GAGTCCGAGCAGAAGAAGAAGGG	G1>A	0.901196	50	8	2	0	0.520505	0.156382
8	GAGTCCGAGCAGTAGAAGAAGGG	GAGTCCGAGCAGAAGAAGAAGGG	A13>T	0.866648	46	11	1	0	0.516519	0.152395
9	TAGTCCGAGCAGAAGAAGAAGGG	GAGTCCGAGCAGAAGAAGAAGGG	G1>T	0.897435	54	11	1	0	0.516004	0.15188
10	GAGTCCGAGCTGAAGAAGAAGGG	GAGTCCGAGCAGAAGAAGAAGGG	A11>T	0.873262	68	11	1	0	0.515562	0.151439
11	GACTCCGAGCAGAAGAAGAAGGG	GAGTCCGAGCAGAAGAAGAAGGG	G3>C	0.875434	51	15	2	0	0.466377	0.102254
12	GAGTCCGATCAGAAGAAGAAGGG	GAGTCCGAGCAGAAGAAGAAGGG	G9>T	0.861067	74	13	1	1	0.453401	0.0892776
13	GCGTCCGAGCAGAAGAAGAAGGG	GAGTCCGAGCAGAAGAAGAAGGG	A2>C	0.909111	73	10	1	2	0.449961	0.0858379
14	GAGTCCGAGCGGAAGAAGAAGGG	GAGTCCGAGCAGAAGAAGAAGGG	A11>G	0.921496	80	14	2	0	0.44072	0.0765964
15	GAGTCCGTGCAGAAGAAGAAGGG	GAGTCCGAGCAGAAGAAGAAGGG	A8>T	0.876955	91	26	1	0	0.423167	0.0590432
16	GAGTCCGAGCAGAAGATGAAGGG	GAGTCCGAGCAGAAGAAGAAGGG	A17>T	0.853357	81	25	0	0	0.407233	0.0431092
17	GAATCCGAGCAGAAGAAGAAGGG	GAGTCCGAGCAGAAGAAGAAGGG	G3>A	0.880913	86	19	2	0	0.385322	0.0211986
18	GAGTCCGAGTAGAAGAAGAAGGG	GAGTCCGAGCAGAAGAAGAAGGG	C10>T	0.870151	103	15	4	0	0.375546	0.0114225
19	GATTCCGAGCAGAAGAAGAAGGG	GAGTCCGAGCAGAAGAAGAAGGG	G3>T	0.886725	85	14	6	0	0.375074	0.0109504
20	GAGCCCGAGCAGAAGAAGAAGGG	GAGTCCGAGCAGAAGAAGAAGGG	T4>C	0.88486	105	28	4	0	0.373773	0.00964944
21	GAGTCCGAGCAGAAGAAGAGGGG	GAGTCCGAGCAGAAGAAGAAGGG	A20>G	0.88878	92	23	3	1	0.372451	0.00832723
22	GTGTCCGAGCAGAAGAAGAAGGG	GAGTCCGAGCAGAAGAAGAAGGG	A2>T	0.917684	100	19	5	1	0.362986	-0.00113777
23	GAGTCCGAGCAGAAGAAGGAGGG	GAGTCCGAGCAGAAGAAGAAGGG	A19>G	0.876749	92	16	4	1	0.354225	-0.00989805
24	GAGTCCGAGCAGAGGAAGAAGGG	GAGTCCGAGCAGAAGAAGAAGGG	A14>G	0.861966	79	23	5	2	0.350737	-0.0133864
25	GAGGCCGAGCAGAAGAAGAAGGG	GAGTCCGAGCAGAAGAAGAAGGG	T4>G	0.864679	135	20	5	0	0.33397	-0.0301535
26	GGGTCCGAGCAGAAGAAGAAGGG	GAGTCCGAGCAGAAGAAGAAGGG	A2>G	0.924242	113	25	6	1	0.3335	-0.0306235
27	GAGTTCGAGCAGAAGAAGAAGGG	GAGTCCGAGCAGAAGAAGAAGGG	C5>T	0.888093	153	17	3	1	0.330663	-0.0334601
28	GAGTCCTAGCAGAAGAAGAAGGG	GAGTCCGAGCAGAAGAAGAAGGG	G7>T	0.853561	111	22	5	2	0.318573	-0.0455509
29	GAGTCCGAGCAGAAGGAGAAGGG	GAGTCCGAGCAGAAGAAGAAGGG	A16>G	0.897108	139	28	2	1	0.307658	-0.0564653
30	GAGTCCGAGCAGAAGAGGAAGGG	GAGTCCGAGCAGAAGAAGAAGGG	A17>G	0.881895	117	22	5	3	0.306896	-0.0572273
31	GAGTCCGGGCAGAAGAAGAAGGG	GAGTCCGAGCAGAAGAAGAAGGG	A8>G	0.906596	113	26	6	1	0.306426	-0.0576978
32	GAGTCCGAGCAGGAGAAGAAGGG	GAGTCCGAGCAGAAGAAGAAGGG	A13>G	0.896896	143	31	6	0	0.298354	-0.0657699
33	GAGACCGAGCAGAAGAAGAAGGG	GAGTCCGAGCAGAAGAAGAAGGG	T4>A	0.885045	135	20	4	2	0.29604	-0.0680839
34	GAGTCCAAGCAGAAGAAGAAGGG	GAGTCCGAGCAGAAGAAGAAGGG	G7>A	0.856061	170	28	7	0	0.26988	-0.0942432
35	GAGTACGAGCAGAAGAAGAAGGG	GAGTCCGAGCAGAAGAAGAAGGG	C5>A	0.859012	178	27	6	0	0.259239	-0.104884
36	GAGTCTGAGCAGAAGAAGAAGGG	GAGTCCGAGCAGAAGAAGAAGGG	C6>T	0.900546	187	33	6	3	0.241732	-0.122392
37	GAGTCGGAGCAGAAGAAGAAGGG	GAGTCCGAGCAGAAGAAGAAGGG	C6>G	0.855786	307	94	9	3	0.170077	-0.194046
38	GAGTCAGAGCAGAAGAAGAAGGG	GAGTCCGAGCAGAAGAAGAAGGG	C6>A	0.876494	321	82	22	5	0.140108	-0.224015

## Sheet: Opti2
Optimization of sgRNA: GGGAAAGACCCAGCATCCGTGGG
	sgRNA	Target	Mutation	CRISOT-Score	(0.65, 0.7]	(0.7, 0.75]	(0.75, 0.8]	(0.8, 1.0]	CRISOT-Spec	delta_Spec
0	GGGAAAGACCCAGCATCCGTGGG	GGGAAAGACCCAGCATCCGTGGG	WT	0.933164	10	1	1	0	0.802513	0
1	GGGAACGACCCAGCATCCGTGGG	GGGAAAGACCCAGCATCCGTGGG	A6>C	0.861903	3	0	0	0	0.932677	0.130165
2	TGGAAAGACCCAGCATCCGTGGG	GGGAAAGACCCAGCATCCGTGGG	G1>T	0.883206	2	1	0	0	0.913149	0.110636
3	GGGAAAGACCTAGCATCCGTGGG	GGGAAAGACCCAGCATCCGTGGG	C11>T	0.86335	4	1	0	0	0.899986	0.0974731
4	CGGAAAGACCCAGCATCCGTGGG	GGGAAAGACCCAGCATCCGTGGG	G1>C	0.890445	1	1	0	0	0.895573	0.0930599
5	GGGAAAGACCCAGCGTCCGTGGG	GGGAAAGACCCAGCATCCGTGGG	A15>G	0.877583	3	1	0	0	0.891234	0.088721
6	AGGAAAGACCCAGCATCCGTGGG	GGGAAAGACCCAGCATCCGTGGG	G1>A	0.886967	2	1	0	0	0.889243	0.08673
7	GGGAATGACCCAGCATCCGTGGG	GGGAAAGACCCAGCATCCGTGGG	A6>T	0.870004	7	1	0	0	0.887264	0.0847514
8	GGGAAAGACCCGGCATCCGTGGG	GGGAAAGACCCAGCATCCGTGGG	A12>G	0.889986	7	1	0	0	0.872824	0.0703114
9	GGGACAGACCCAGCATCCGTGGG	GGGAAAGACCCAGCATCCGTGGG	A5>C	0.861331	7	0	0	0	0.869468	0.0669551
10	GGGAAAGACTCAGCATCCGTGGG	GGGAAAGACCCAGCATCCGTGGG	C10>T	0.855922	5	0	0	0	0.858251	0.0557382
11	GGGATAGACCCAGCATCCGTGGG	GGGAAAGACCCAGCATCCGTGGG	A5>T	0.878396	5	3	0	0	0.846638	0.0441249
12	GGGAAAGATCCAGCATCCGTGGG	GGGAAAGACCCAGCATCCGTGGG	C9>T	0.881496	6	2	0	0	0.846	0.0434878
13	GCGAAAGACCCAGCATCCGTGGG	GGGAAAGACCCAGCATCCGTGGG	G2>C	0.874163	29	2	0	0	0.829878	0.0273654
14	GGGTAAGACCCAGCATCCGTGGG	GGGAAAGACCCAGCATCCGTGGG	A4>T	0.874285	27	1	0	0	0.828704	0.0261909
15	GGGAAAGCCCCAGCATCCGTGGG	GGGAAAGACCCAGCATCCGTGGG	A8>C	0.854688	11	0	1	0	0.827547	0.0250344
16	GTGAAAGACCCAGCATCCGTGGG	GGGAAAGACCCAGCATCCGTGGG	G2>T	0.881096	28	2	0	0	0.824149	0.0216363
17	GAGAAAGACCCAGCATCCGTGGG	GGGAAAGACCCAGCATCCGTGGG	G2>A	0.875819	33	1	0	0	0.82073	0.0182175
18	GGTAAAGACCCAGCATCCGTGGG	GGGAAAGACCCAGCATCCGTGGG	G3>T	0.872497	30	2	0	0	0.820407	0.0178943
19	GGAAAAGACCCAGCATCCGTGGG	GGGAAAGACCCAGCATCCGTGGG	G3>A	0.866684	10	1	1	0	0.811617	0.0091038
20	GGGAGAGACCCAGCATCCGTGGG	GGGAAAGACCCAGCATCCGTGGG	A5>G	0.887149	11	2	0	0	0.805534	0.00302087
21	GGGAAAGACCCAGCATTCGTGGG	GGGAAAGACCCAGCATCCGTGGG	C17>T	0.852178	10	1	1	0	0.791789	-0.0107234
22	GGGGAAGACCCAGCATCCGTGGG	GGGAAAGACCCAGCATCCGTGGG	A4>G	0.888377	9	2	1	0	0.78419	-0.0183228
23	GGGAAGGACCCAGCATCCGTGGG	GGGAAAGACCCAGCATCCGTGGG	A6>G	0.896027	17	5	0	0	0.774208	-0.0283051
24	GGGAAAGACCCAGCATCCGGGGG	GGGAAAGACCCAGCATCCGTGGG	T20>G	0.867543	8	2	1	0	0.773943	-0.0285698
25	GGGAAAGTCCCAGCATCCGTGGG	GGGAAAGACCCAGCATCCGTGGG	A8>T	0.862726	17	2	0	1	0.754907	-0.0476054
26	GGCAAAGACCCAGCATCCGTGGG	GGGAAAGACCCAGCATCCGTGGG	G3>C	0.861205	8	23	0	0	0.685499	-0.117013
27	GGGAAAGGCCCAGCATCCGTGGG	GGGAAAGACCCAGCATCCGTGGG	A8>G	0.892367	17	1	4	0	0.677803	-0.12471
28	GGGCAAGACCCAGCATCCGTGGG	GGGAAAGACCCAGCATCCGTGGG	A4>C	0.88245	11	23	0	0	0.674129	-0.128383
29	GGGAAAGACCCAGCATCTGTGGG	GGGAAAGACCCAGCATCCGTGGG	C18>T	0.85561	23	6	1	0	0.652087	-0.150426
