# Supplementary material for: Genome-wide CRISPR off-target prediction and optimization using RNA-DNA interaction fingerprints
Source: Nat Commun. 2023 Nov 18;14:7521. doi: 10.1038/s41467-023-42695-4 (PMC10657421; doi:10.1038/s41467-023-42695-4)
Supplement: Supplementary file 8 — Supplementary Data 5 [file 41467_2023_42695_MOESM8_ESM.xlsx]

## Sheet: SheetDescription
Sheet	Description
guideseq1	Guide-seq results of the WT-sgRNA targeting EXM1
guideseq2	Guide-seq results of the mutated sgRNA targeting EXM1

## Sheet: guideseq1
Guide-seq results of the WT-sgRNA targeting EXM1
sgRNA	BED Chromosome	Position	BED off-target start	BED off-target end	Total Reads	+Reads	-Reads	+ODN Reads	-ODN Reads	Strand	Off-Target Sequence	Mismatches
GAGTCCGAGCAGAAGAAGAAGGG	chr2	72933869	72933852	72933875	27615	13809	13806	14974	11843	+	GAGTCCGAGCAGAAGAAGAAGGG	0
GAGTCCGAGCAGAAGAAGAAGGG	chr5	45358965	45358958	45358981	35129	19201	15928	19398	14522	-	GAGTTAGAGCAGAAGAAGAAAGG	2
GAGTCCGAGCAGAAGAAGAAGGG	chr2	218980350	218980333	218980356	5041	1353	3688	2575	2280	+	GAGGCCGAGCAGAAGAAAGACGG	3
GAGTCCGAGCAGAAGAAGAAGGG	chrX	53440764	53440757	53440780	3384	2040	1344	1565	1671	-	GAGTCCGGGAAGGAGAAGAAAGG	3
GAGTCCGAGCAGAAGAAGAAGGG	chr5	9227050	9227033	9227056	3064	2225	839	1575	1360	+	AAGTCTGAGCACAAGAAGAATGG	3
GAGTCCGAGCAGAAGAAGAAGGG	chr7	142272743	142272736	142272759	708	42	666	122	575	-	AAGTCCGGGCAAAAGAGGAAAGG	4
GAGTCCGAGCAGAAGAAGAAGGG	chr1	23394125	23394118	23394141	558	221	337	249	284	-	AAGTCCGAGGAGAGGAAGAAAGG	3
GAGTCCGAGCAGAAGAAGAAGGG	chr14	92982395	92982377	92982400	550	0	550	72	472	+	GATTCAAAGCACAAGGAGACTGG	6
GAGTCCGAGCAGAAGAAGAAGGG	chr6	9118566	9118559	9118582	506	236	270	302	191	-	ACGTCTGAGCAGAAGAAGAATGG	3
GAGTCCGAGCAGAAGAAGAAGGG	chr5	147453627	147453620	147453643	497	211	286	323	164	-	GAGCCGGAGCAGAAGAAGGAGGG	3
GAGTCCGAGCAGAAGAAGAAGGG	chr17	76881489	76881472	76881495	412	218	194	234	162	+	GAGGCCGGGCAGGAGAAGGAGGG	4
GAGTCCGAGCAGAAGAAGAAGGG	chr15	61354678	61354661	61354684	266	142	124	148	112	+	AAGTCAGAGGAGAAGAAGAAGGG	3
GAGTCCGAGCAGAAGAAGAAGGG	chr6	157608583	157608565	157608588	250	75	175	71	172	+	GAGCCCGGGCAGGAGAAGATGGG	4
GAGTCCGAGCAGAAGAAGAAGGG	chr11	43726398	43726381	43726404	215	135	80	110	91	+	AAGCCCGAGCAAAGGAAGAAAGG	4
GAGTCCGAGCAGAAGAAGAAGGG	chr10	57088968	57088951	57088974	210	148	62	113	87	+	GAGCACGAGCAAGAGAAGAAGGG	4
GAGTCCGAGCAGAAGAAGAAGGG	chr3	63482451	63482434	63482457	137	67	70	79	53	+	AAGTTGGAGCAGGAGAAGAAGGG	4
GAGTCCGAGCAGAAGAAGAAGGG	chr6	110170210	110170193	110170216	133	84	49	83	38	+	AAGTCAGAGCAGAAAAAGAGAGG	4
GAGTCCGAGCAGAAGAAGAAGGG	chr1	33140879	33140872	33140895	110	65	45	67	36	-	GAGCCTGAGCAGAAGGAGAAGGG	3
GAGTCCGAGCAGAAGAAGAAGGG	chr15	99752273	99752256	99752279	104	61	43	44	52	+	AAGTCCCGGCAGAGGAAGAAGGG	4
GAGTCCGAGCAGAAGAAGAAGGG	chr22	22466372	22466355	22466378	75	23	52	49	22	+	GAGTCCCAGCAGAAGGACGAGGG	4
GAGTCCGAGCAGAAGAAGAAGGG	chr2	54057875	54057857	54057880	70	12	58	21	48	+	AAGGCAGAGCAGAGGAAGAGAGG	5
GAGTCCGAGCAGAAGAAGAAGGG	chr8	81820906	81820898	81820921	67	38	29	43	20	-	GAGTCAGAGAAGAGGAGGAAGGG	4
GAGTCCGAGCAGAAGAAGAAGGG	chr2	217513385	217513378	217513401	63	38	25	38	20	-	GAGTCTAAGCAGGAGAATAAAGG	4
GAGTCCGAGCAGAAGAAGAAGGG	chr16	78814953	78814946	78814969	42	4	38	10	30	-	AAATCCAACCAGAAGAAGAAAGG	4
GAGTCCGAGCAGAAGAAGAAGGG	chr15	99223935	99223919	99223942	39	14	25	20	18	+	GGGTCAAAGCAGAGGAAGAAAGG	4
GAGTCCGAGCAGAAGAAGAAGGG	chr19	24067701	24067694	24067717	36	1	35	28	8	-	GAGTCCAAGCAGTAGAGGAAGGG	3
GAGTCCGAGCAGAAGAAGAAGGG	chr17	49484090	49484084	49484107	35	35	0	33	2	-	GAGTTAGAGCAGAAGAAAGGAGG	5
GAGTCCGAGCAGAAGAAGAAGGG	chr1	81123886	81123886	81123909	21	21	0	13	8	-	CAATCATGGCAGAAGATGAAGGG	6
GAGTCCGAGCAGAAGAAGAAGGG	chr8	119575261	119575254	119575277	20	7	13	18	2	-	AAGGCCAAGCAGAAGAGTAATGG	5
GAGTCCGAGCAGAAGAAGAAGGG	chr2	14805770	14805763	14805786	19	14	5	4	15	-	AAGTCCAGGCAGGAGAAAAATGG	5
GAGTCCGAGCAGAAGAAGAAGGG	chr2	158829242	158829225	158829248	13	13	0	3	10	+	AAAGCTGAGCAGAAAAAGAAGGG	5
GAGTCCGAGCAGAAGAAGAAGGG	chr19	55578148	55578143	55578166	13	0	13	4	9	-	AAGGCCGAGCAGGAGGAAGAAGG	6
GAGTCCGAGCAGAAGAAGAAGGG	chr1	184267110	184267092	184267115	12	8	4	4	8	+	AATACAGAGCAGAAGAAGAATGG	4
GAGTCCGAGCAGAAGAAGAAGGG	chr14	93832784	93832764	93832787	12	12	0	2	10	-	GGGTCTTGGCAGAACAAGGAAGG	6
GAGTCCGAGCAGAAGAAGAAGGG	chr2	91799276	91799261	91799284	12	0	12	4	8	+	AAGGAAGAGGAAAAGAAGAAAGG	6
GAGTCCGAGCAGAAGAAGAAGGG	chr1	47153207	47153195	47153218	11	0	11	3	7	+	GAGGGTGAGCAGAAGCAGGGTGG	6
GAGTCCGAGCAGAAGAAGAAGGG	chr1	201648158	201648152	201648175	10	10	0	2	8	-	AGCTCCGAGCAGAGGAAGGAGGG	5
GAGTCCGAGCAGAAGAAGAAGGG	chr2	25822653	25822652	25822675	10	0	10	1	9	+	GATTCCAAGCATAAAAAAAACGG	5
GAGTCCGAGCAGAAGAAGAAGGG	chr14	95670536	95670524	95670547	10	10	0	1	9	-	AACTCCAAGAAGGAGAAGGAAGG	6
GAGTCCGAGCAGAAGAAGAAGGG	chr4	86335538	86335532	86335555	9	7	2	4	5	-	GAGTAAGAGAAGAAGAAGAAGGG	3
GAGTCCGAGCAGAAGAAGAAGGG	chr15	88794435	88794414	88794437	9	9	0	1	7	-	GCGGCAGAAAAGATGAAGAAAGG	6
GAGTCCGAGCAGAAGAAGAAGGG	chr8	88303413	88303401	88303424	9	0	9	1	8	+	TAGCCTGTCCAGAAGAAGAGGGG	6
GAGTCCGAGCAGAAGAAGAAGGG	chr11	88477626	88477614	88477637	8	0	8	1	7	+	GAGGCAGAAAGGAAGCAGAAGGG	6
GAGTCCGAGCAGAAGAAGAAGGG	chr6	2528829	2528806	2528829	8	8	0	1	7	+	TATTCCTATCAGAAAAAAAATGG	6
GAGTCCGAGCAGAAGAAGAAGGG	chr1	225346581	225346564	225346587	7	5	2	5	0	+	GATTCCTACCAGAAGAAGAATGG	3
GAGTCCGAGCAGAAGAAGAAGGG	chr14	75257204	75257198	75257221	7	7	0	2	4	-	AGTTCCAAGCAGAGGAAGAAGGG	5
GAGTCCGAGCAGAAGAAGAAGGG	chr2	64617365	64617366	64617389	7	7	0	2	3	-	GAGTCCAAGGGGGACAAGACAGG	6
GAGTCCGAGCAGAAGAAGAAGGG	chr9	137355588	137355585	137355608	7	0	7	1	6	+	GAGAAAGGGCGGAAGGAGAAAGG	6
GAGTCCGAGCAGAAGAAGAAGGG	chr1	147932293	147932273	147932296	6	6	0	1	5	-	TAGATCAAGCAGAAAAGGAAAGG	6
GAGTCCGAGCAGAAGAAGAAGGG	chr12	106252312	106252295	106252318	4	0	4	2	2	+	AAGTCCATGCAGAAGAGGAAGGG	4
GAGTCCGAGCAGAAGAAGAAGGG	chr1	65977103	65977105	65977128	4	4	0	1	3	-	TAATGAGACCAGAAGAAAAAGGG	6
GAGTCCGAGCAGAAGAAGAAGGG	chr11	60103560	60103559	60103582	3	0	3	1	2	-	TAGCCAAAACAGAAGAAAAAGGG	6
GAGTCCGAGCAGAAGAAGAAGGG	chr20	10435149	10435135	10435158	3	0	3	1	2	-	GAATCTGCCCAAAAGAAAAATGG	6
GAGTCCGAGCAGAAGAAGAAGGG	chr7	133442716	133442715	133442738	3	0	3	1	1	+	GATTTTGACCACAAGGAGAAGGG	6
GAGTCCGAGCAGAAGAAGAAGGG	chr8	33136824	33136809	33136832	3	3	0	2	1	-	GACTACTAGAAGGAGGAGAAAGG	6
GAGTCCGAGCAGAAGAAGAAGGG	chr1	210076693	210076674	210076697	2	0	2	1	1	+	GAATCATGGCAGAAGAAAAATGG	5
GAGTCCGAGCAGAAGAAGAAGGG	chr9	124547227	124547219	124547242	2	0	2	1	1	-	AAGCCCAAGCAAATGAAGAATGG	5
GAGTCCGAGCAGAAGAAGAAGGG	chr9	98837083	98837074	98837097	2	2	0	1	1	+	GTGTTCGTGCAGCTGAAGTATGG	6

## Sheet: guideseq2
Guide-seq results of the mutated sgRNA targeting EXM1
sgRNA	BED Chromosome	Position	BED off-target start	BED off-target end	Total Reads	+Reads	-Reads	+ODN Reads	-ODN Reads	Strand	Off-Target Sequence	Mismatches
GAGTCCGAGCCGAAGAAGAAGGG	chr2	72933869	72933852	72933875	5541	3179	2362	2501	2929	+	GAGTCCGAGCAGAAGAAGAAGGG	1
GAGTCCGAGCCGAAGAAGAAGGG	chr13	31191078	31191071	31191094	563	328	235	294	253	-	AAGTCCCAGCCGAGGAAGAAAGG	3
GAGTCCGAGCCGAAGAAGAAGGG	chr10	63021622	63021615	63021638	230	126	104	156	69	-	AGGTCAGAGCCCAAGAAGAAAGG	4
GAGTCCGAGCCGAAGAAGAAGGG	chr5	45358965	45358958	45358981	125	72	53	73	51	-	GAGTTAGAGCAGAAGAAGAAAGG	3
GAGTCCGAGCCGAAGAAGAAGGG	chr17	17791364	17791347	17791370	46	20	26	10	34	+	GGGTCCGGGCCAAGGAAGAAGGG	4
GAGTCCGAGCCGAAGAAGAAGGG	chr3	160770459	160770441	160770464	37	0	37	6	31	+	AAGTAAGAGCCAAAGAAGAAAGG	4
GAGTCCGAGCCGAAGAAGAAGGG	chrX	53440763	53440757	53440780	28	20	8	4	23	-	GAGTCCGGGAAGGAGAAGAAAGG	4
GAGTCCGAGCCGAAGAAGAAGGG	chr2	218980350	218980333	218980356	15	14	1	0	14	+	GAGGCCGAGCAGAAGAAAGACGG	4
GAGTCCGAGCCGAAGAAGAAGGG	chr2	85368717	85368700	85368723	8	6	2	6	2	+	TGGTCAGAGCCCAAGAAGAATGG	4
GAGTCCGAGCCGAAGAAGAAGGG	chr19	29991610	29991603	29991626	8	3	5	0	7	-	AAGTCCTAGCCAAGGAAGTAAGG	5
GAGTCCGAGCCGAAGAAGAAGGG	chr9	137355587	137355585	137355608	7	0	7	6	1	+	GAGAAAGGGCGGAAGGAGAAAGG	6
GAGTCCGAGCCGAAGAAGAAGGG	chr10	44191775	44191771	44191794	5	0	5	1	4	+	TATTCAGTGCTTAAGAAGAAAGG	6
