# Supplementary material for: Genome-wide CRISPR off-target prediction and optimization using RNA-DNA interaction fingerprints
Source: Nat Commun. 2023 Nov 18;14:7521. doi: 10.1038/s41467-023-42695-4 (PMC10657421; doi:10.1038/s41467-023-42695-4)
Supplement: Supplementary file 9 — Supplementary Data 6 [file 41467_2023_42695_MOESM9_ESM.xlsx]

## Sheet: SheetDescription
Sheet	Description
WGS_PCSK9	WGS results of WT-sgRNA targeting PCSK9
WGS_PCSK9-opti	WGS results of mutated sgRNA targeting PCSK9
WGS_BCL11A	WGS results of WT-sgRNA targeting BCL11A
WGS_BCL11A-opti	WGS results of mutated sgRNA targeting BCL11A

## Sheet: WGS_PCSK9
WGS results of WT-sgRNA targeting PCSK9
On	chrom	position	Off	strand	Mismatches	num_indel	total_reads	indel_freq	indel_freq_bg	indel_freq_fixed
CGTGCGCAGGAGGACGAGGANGG	chr1	55039921	CGTGCGCAGGAGGACGAGGACGG	+	0	33	57	0.578947	0.37037	0.364522
CGTGCGCAGGAGGACGAGGANGG	chr18	79605559	GCTGCGCAGGAGGGCGAGGAGGG	-	3	11	17	0.647059	0.03125	0.626838
CGTGCGCAGGAGGACGAGGANGG	chr1	230175592	GGGGAGGAGGAGGACGAGGAGGG	-	4	16	30	0.533333	0.368421	0.336842
CGTGCGCAGGAGGACGAGGANGG	chr5	56338183	CAAGAGGAGGAGGACGAGGAGGG	-	4	11	29	0.37931	0.214286	0.29803
CGTGCGCAGGAGGACGAGGANGG	chr15	69697355	AGAGCGCAGGAGAGCGAGGAGGG	+	4	36	85	0.423529	0.333333	0.282353
CGTGCGCAGGAGGACGAGGANGG	chr4	82947341	CGTGCTCAGGAGGCTGAGGCAGG	-	4	16	55	0.290909	0.114286	0.257662
CGTGCGCAGGAGGACGAGGANGG	chr20	22584624	GGTGGGGAGGAGGAGGAGGAAGG	+	4	3	15	0.2	0.125	0.175
CGTGCGCAGGAGGACGAGGANGG	chr12	122556999	CCTGCTCAGGAGGCCGAGGCAGG	-	4	13	67	0.19403	0.168675	0.161302
CGTGCGCAGGAGGACGAGGANGG	chr1	96119931	GCTGCGCAGGAGGCTGAGGAAGG	-	4	8	72	0.111111	0	0.111111
CGTGCGCAGGAGGACGAGGANGG	chr14	56210212	GGTGCGGAGGAGGAAGAAGAGGG	+	4	4	61	0.0655738	0.0568182	0.061848
CGTGCGCAGGAGGACGAGGANGG	chr1	57801611	CATGCTAAGGAGGAAGAGGAAGG	-	4	6	94	0.0638298	0.05	0.0606383
CGTGCGCAGGAGGACGAGGANGG	chr19	19533446	AGGGGGCAGGAGGAGGAGGAAGG	-	4	2	41	0.0487805	0	0.0487805
CGTGCGCAGGAGGACGAGGANGG	chr12	114480349	GGTGAGGAGGAGGAGGAGGAAGG	+	4	3	70	0.0428571	0	0.0428571
CGTGCGCAGGAGGACGAGGANGG	chr3	48504228	GGGGAGCAGGAGGAGGAGGAGGG	+	4	3	78	0.0384615	0.025974	0.0374625
CGTGCGCAGGAGGACGAGGANGG	chr1	1068451	GGCGAGCAGGAGGAGGAGGAAGG	-	4	2	59	0.0338983	0	0.0338983
CGTGCGCAGGAGGACGAGGANGG	chr16	24540393	GGGGAGGAGGAGGACGAGGACGG	-	4	2	69	0.0289855	0	0.0289855
CGTGCGCAGGAGGACGAGGANGG	chr6	144285222	CGAGCGCTGGAGGCGGAGGAGGG	-	4	2	82	0.0243902	0.0120482	0.0240964
CGTGCGCAGGAGGACGAGGANGG	chr11	126460102	CGGGAGCAGGAGGAGGGGGAAGG	+	4	1	41	0.0243902	0.0166667	0.0239837
CGTGCGCAGGAGGACGAGGANGG	chr12	12562942	CGGGAGGAGGAGGAGGAGGAGGG	-	4	1	42	0.0238095	0	0.0238095
CGTGCGCAGGAGGACGAGGANGG	chr1	167630220	CCTGCGCGAGAGAACGAGGAAGG	-	4	1	58	0.0172414	0	0.0172414
CGTGCGCAGGAGGACGAGGANGG	chr15	73992347	CGGGCGCAGGAAGAGGAGGCCGG	+	4	1	65	0.0153846	0	0.0153846
CGTGCGCAGGAGGACGAGGANGG	chr16	75258954	CCTGGGAAGGAGGAGGAGGAGGG	+	4	1	66	0.0151515	0.00833333	0.0150253
CGTGCGCAGGAGGACGAGGANGG	chr2	8534032	AATGCTCAGGAGGATGAGGAGGG	+	4	1	71	0.0140845	0	0.0140845
CGTGCGCAGGAGGACGAGGANGG	chr1	39133507	GATGAGGAGGAGGACGAGGAAGG	-	4	1	71	0.0140845	0.0136986	0.0138916
CGTGCGCAGGAGGACGAGGANGG	chr12	57177718	TGGGCACAGGAGGAGGAGGACGG	+	4	1	73	0.0136986	0	0.0136986
CGTGCGCAGGAGGACGAGGANGG	chr19	40223519	CGCGCTCAGGAGGCAGAGGAAGG	+	4	1	73	0.0136986	0	0.0136986
CGTGCGCAGGAGGACGAGGANGG	chr2	129576572	CTTGCAGAGGAGGAGGAGGAGGG	-	4	1	73	0.0136986	0.0133333	0.013516
CGTGCGCAGGAGGACGAGGANGG	chr1	163144628	CGTGGAGAGGAGGAGGAGGAGGG	+	4	1	82	0.0121951	0.0108696	0.0120626
CGTGCGCAGGAGGACGAGGANGG	chr19	7459755	GTGGTGCAGGAGGACGAGGAGGG	-	4	1	84	0.0119048	0	0.0119048
CGTGCGCAGGAGGACGAGGANGG	chr2	39895108	CGTGGGCAGGGTGACCAGGAGGG	-	4	1	84	0.0119048	0	0.0119048
CGTGCGCAGGAGGACGAGGANGG	chr16	2922468	CAGGGGCAGGAGGATGAGGAGGG	-	4	1	85	0.0117647	0	0.0117647
CGTGCGCAGGAGGACGAGGANGG	chr16	3737121	AGTGCACAGGAGGAAGGGGATGG	-	4	1	88	0.0113636	0	0.0113636
CGTGCGCAGGAGGACGAGGANGG	chr5	179858689	CCCGCGCCGGAGGAGGAGGAGGG	+	4	1	91	0.010989	0	0.010989
CGTGCGCAGGAGGACGAGGANGG	chr19	23323369	AGAGAGTAGGAGGAAGAGGAAGG	-	5	23	23	1	0	1
CGTGCGCAGGAGGACGAGGANGG	chr8	7041968	TATGAGGAGGAGGAGGAGGAGGG	-	5	27	51	0.529412	0.358974	0.339367
CGTGCGCAGGAGGACGAGGANGG	chr8	11556883	CGGGCTTAGCAGGAGGAGGAGGG	+	5	23	41	0.560976	0.395349	0.339195
CGTGCGCAGGAGGACGAGGANGG	chr12	20644831	GGGGAGGAGGAGGAGGAGGAGGG	-	5	22	50	0.44	0.3	0.308
CGTGCGCAGGAGGACGAGGANGG	chr15	89704213	GGTGCTCGGGAGGCTGAGGAAGG	+	5	42	75	0.56	0.45082	0.307541
CGTGCGCAGGAGGACGAGGANGG	chr16	89015324	CCTTGGCAGAAGGACCAGGAGGG	+	5	16	35	0.457143	0.352941	0.295798
CGTGCGCAGGAGGACGAGGANGG	chr12	82171014	GGGGAGGAGGAGGAGGAGGAAGG	+	5	12	35	0.342857	0.16129	0.287558
CGTGCGCAGGAGGACGAGGANGG	chr9	32060422	GGAGTGCAGAAGGATGAGGAAGG	-	5	28	67	0.41791	0.323077	0.282893
CGTGCGCAGGAGGACGAGGANGG	chr1	177928022	GCTGCGGAGGAGGAAGAAGAGGG	+	5	60	119	0.504202	0.443396	0.280641
CGTGCGCAGGAGGACGAGGANGG	chr15	88652350	GGTGAGGAGGAGGGGGAGGAGGG	-	5	4	11	0.363636	0.230769	0.27972
CGTGCGCAGGAGGACGAGGANGG	chr1	198174427	GGTGGGTAGGAGGGGGAGGAAGG	+	5	46	92	0.5	0.442308	0.278846
CGTGCGCAGGAGGACGAGGANGG	chr7	154893398	GGTACCAAGGAGGACAAGGATGG	-	5	30	64	0.46875	0.421687	0.271084
CGTGCGCAGGAGGACGAGGANGG	chr12	32495741	TGTGTGCAGGAGGATATGGAAGG	-	5	30	62	0.483871	0.44	0.270968
CGTGCGCAGGAGGACGAGGANGG	chr2	186601346	CCTGCTCAGGAGGCTGAGGTAGG	+	5	25	59	0.423729	0.364706	0.269192
CGTGCGCAGGAGGACGAGGANGG	chr7	155259087	GGAGGGAAGGAGGAGGAGGAGGG	-	5	10	21	0.47619	0.434783	0.269151
CGTGCGCAGGAGGACGAGGANGG	chr6	19265849	GGTAAGCAGGAGGAGGAGGTGGG	+	5	21	59	0.355932	0.304348	0.247605
CGTGCGCAGGAGGACGAGGANGG	chr19	1689313	TGGGCCCAGGAGGCCGAGGCTGG	-	5	23	68	0.338235	0.273684	0.245666
CGTGCGCAGGAGGACGAGGANGG	chr15	23940146	CATACTCAGGAGGCCGAGGTGGG	-	5	18	46	0.391304	0.381818	0.241897
CGTGCGCAGGAGGACGAGGANGG	chr22	37575666	TGAGCTCAGGAGGTCGAGGCTGG	-	5	38	114	0.333333	0.283465	0.238845
CGTGCGCAGGAGGACGAGGANGG	chr11	34894534	GCTGCCCAGGAGGATGAGGTAGG	+	5	21	67	0.313433	0.25	0.235075
CGTGCGCAGGAGGACGAGGANGG	chr6	34303140	GTTACTCAGGAGGCCGAGGAGGG	-	5	21	62	0.33871	0.322581	0.229448
CGTGCGCAGGAGGACGAGGANGG	chr2	24879338	GGTGGGCAGGAGGCTGAGGCAGG	+	5	25	91	0.274725	0.225	0.212912
CGTGCGCAGGAGGACGAGGANGG	chr12	26174452	CGTGGGTAGCAGGATGGGGAAGG	-	5	16	60	0.266667	0.202899	0.21256
CGTGCGCAGGAGGACGAGGANGG	chr15	29657156	GCTGCTCAGGAGGAGGAGGCAGG	-	5	3	11	0.272727	0.235294	0.208556
CGTGCGCAGGAGGACGAGGANGG	chr10	26423014	GGTGCGCAGTAGGACCACCAGGG	-	5	19	79	0.240506	0.155556	0.203094
CGTGCGCAGGAGGACGAGGANGG	chr10	114236469	GGAGCCCAGGAGGTCGAGGCAGG	+	5	14	55	0.254545	0.211268	0.200768
CGTGCGCAGGAGGACGAGGANGG	chr7	98773256	CCAGCACAGGAGAACGAGGGAGG	+	5	14	58	0.241379	0.229167	0.186063
CGTGCGCAGGAGGACGAGGANGG	chr1	201552399	CGTGGGCAGGAGAAAGGGAAAGG	-	5	29	119	0.243697	0.239726	0.185277
CGTGCGCAGGAGGACGAGGANGG	chr18	37566084	CGCGCGGAGGAGGGCGCGGGGGG	+	5	11	58	0.189655	0.0555556	0.179119
CGTGCGCAGGAGGACGAGGANGG	chr7	91946480	GGTGCTCAGGAGGTTGAGGCAGG	-	5	16	84	0.190476	0.103093	0.170839
CGTGCGCAGGAGGACGAGGANGG	chr19	7952654	CGTACTCAGGAGGCTGAGGTAGG	+	5	14	74	0.189189	0.1	0.17027
CGTGCGCAGGAGGACGAGGANGG	chr9	34100571	TGTGCTCAGGAGGTGGAGGTTGG	-	5	16	78	0.205128	0.2	0.164103
CGTGCGCAGGAGGACGAGGANGG	chr17	4857381	AGTGGGGAGGGGGACAAGGATGG	+	5	15	78	0.192308	0.16129	0.16129
CGTGCGCAGGAGGACGAGGANGG	chr8	67388794	CAGGAGCAGGAGGAGGAGGGAGG	-	5	12	69	0.173913	0.115942	0.153749
CGTGCGCAGGAGGACGAGGANGG	chr6	82552785	GGTGAGCAGGAGGACCCTGAAGG	+	5	14	81	0.17284	0.111111	0.153635
CGTGCGCAGGAGGACGAGGANGG	chr16	29224558	TGTGTTCAGGAGGTGGAGGAGGG	+	5	10	67	0.149254	0.108108	0.133118
CGTGCGCAGGAGGACGAGGANGG	chr15	40494564	AATACTCAGGAGGCCGAGGAAGG	-	5	7	52	0.134615	0.0384615	0.129438
CGTGCGCAGGAGGACGAGGANGG	chr7	131251746	TGAGCCCAGGAGGACAAGGCTGG	-	5	10	73	0.136986	0.097561	0.123622
CGTGCGCAGGAGGACGAGGANGG	chr9	124493684	CAGGCTCAGGAGGAGGAGGGAGG	+	5	13	97	0.134021	0.112069	0.119001
CGTGCGCAGGAGGACGAGGANGG	chr3	156035577	AGGGGGGAGGAGGAGGAGGAAGG	-	5	2	17	0.117647	0	0.117647
CGTGCGCAGGAGGACGAGGANGG	chr10	102006804	CGTACACAGGAGGCTGAGGCAGG	-	5	10	81	0.123457	0.06	0.116049
CGTGCGCAGGAGGACGAGGANGG	chr1	109403515	CGTACTCAGGAGGCTGAGGTGGG	+	5	12	103	0.116505	0.0736842	0.10792
CGTGCGCAGGAGGACGAGGANGG	chr17	82498114	AGCGCGTAGGAGGCCGAGGCGGG	-	5	7	65	0.107692	0.0909091	0.0979021
CGTGCGCAGGAGGACGAGGANGG	chr10	30778760	CAAGAGGAGGAGGAAGAGGAAGG	+	5	1	11	0.0909091	0	0.0909091
CGTGCGCAGGAGGACGAGGANGG	chr7	373948	GGTGGGCAGGAGGGAGAGGGAGG	+	5	2	22	0.0909091	0	0.0909091
CGTGCGCAGGAGGACGAGGANGG	chr1	219479411	GCTGGGCAAGAGGAGGAGGATGG	-	5	8	93	0.0860215	0.0555556	0.0812425
CGTGCGCAGGAGGACGAGGANGG	chr5	161167993	GCTACGCAGGAGGCTGAGGAGGG	-	5	5	60	0.0833333	0.0705882	0.077451
CGTGCGCAGGAGGACGAGGANGG	chr2	156334563	TGTGAGTAGGGGGATGAGGAGGG	+	5	3	38	0.0789474	0.0322581	0.0764007
CGTGCGCAGGAGGACGAGGANGG	chr2	170963472	GGGGGGCGGGAGGAGGAGGAGGG	-	5	3	38	0.0789474	0.0487805	0.0750963
CGTGCGCAGGAGGACGAGGANGG	chr12	2194101	GAGGAGCAGGAGGAGGAGGACGG	-	5	5	64	0.078125	0.0612245	0.0733418
CGTGCGCAGGAGGACGAGGANGG	chr1	150551785	CCTACTCAGGAGGCTGAGGAAGG	+	5	7	97	0.0721649	0.0280374	0.0701416
CGTGCGCAGGAGGACGAGGANGG	chr19	40976441	TGGGTGCAGGAGGTCGAGGCTGG	+	5	5	75	0.0666667	0.0545455	0.0630303
CGTGCGCAGGAGGACGAGGANGG	chr16	19168221	AGCGCGCAGGAGGCGGGGGAGGG	-	5	2	31	0.0645161	0.025	0.0629032
CGTGCGCAGGAGGACGAGGANGG	chr1	231569515	CGTCTGCAGGATGAGGAGCAGGG	+	5	9	137	0.0656934	0.0580645	0.061879
CGTGCGCAGGAGGACGAGGANGG	chr16	17470523	GCGGCGGAGGAGGAGGAGGACGG	-	5	3	50	0.06	0.0238095	0.0585714
CGTGCGCAGGAGGACGAGGANGG	chr5	86319188	GGTGAGGAGGAGGAGGAAGAAGG	-	5	3	49	0.0612245	0.0540541	0.0579151
CGTGCGCAGGAGGACGAGGANGG	chr9	133790642	GGTGCAGAGGAGGCCAAGGACGG	-	5	4	76	0.0526316	0	0.0526316
CGTGCGCAGGAGGACGAGGANGG	chr7	95957440	CAGCAGCAGGAGGAGGAGGAGGG	-	5	3	61	0.0491803	0.0138889	0.0484973
CGTGCGCAGGAGGACGAGGANGG	chr17	5541821	GGTGGGCAGGGGGAGGTGGAGGG	-	5	3	62	0.0483871	0	0.0483871
CGTGCGCAGGAGGACGAGGANGG	chr1	9997146	CGCGCGCGGGAGGAGCAGGTGGG	-	5	3	64	0.046875	0.0238095	0.0457589
CGTGCGCAGGAGGACGAGGANGG	chr2	109480624	TGGGAGGAGGAGGAGGAGGATGG	+	5	3	66	0.0454545	0.020202	0.0445363
CGTGCGCAGGAGGACGAGGANGG	chr6	69462201	CCTGCTAAGGAGGATGAGGTGGG	+	5	4	89	0.0449438	0.00980392	0.0445032
CGTGCGCAGGAGGACGAGGANGG	chr22	42438371	AGTGGGAAGGAGGGCGAAGAAGG	-	5	2	45	0.0444444	0	0.0444444
CGTGCGCAGGAGGACGAGGANGG	chr10	119542719	GGCGAGGAGGAGGAGGAGGAGGG	+	5	2	45	0.0444444	0.0192308	0.0435897
CGTGCGCAGGAGGACGAGGANGG	chr1	4799462	GAGGCGCAGGAGGAAGATGAGGG	+	5	3	69	0.0434783	0	0.0434783
CGTGCGCAGGAGGACGAGGANGG	chr5	140107863	CAGGGGAAGGAGGAGGAGGAGGG	+	5	2	46	0.0434783	0.037037	0.041868
CGTGCGCAGGAGGACGAGGANGG	chr2	96099941	GGTGAGAAGGAGAAAGAGGAAGG	+	5	1	24	0.0416667	0	0.0416667
CGTGCGCAGGAGGACGAGGANGG	chr4	112993169	GGTACTCAGGAGGTCGAGGTGGG	+	5	3	71	0.0422535	0.0283019	0.0410577
CGTGCGCAGGAGGACGAGGANGG	chr4	113049623	GGAAAGCAGGAGGAGGAGGAGGG	-	5	3	75	0.04	0	0.04
CGTGCGCAGGAGGACGAGGANGG	chr1	174804379	GCTGCTCAGGAGGATGAGGTGGG	-	5	3	75	0.04	0.0106383	0.0395745
CGTGCGCAGGAGGACGAGGANGG	chr12	112036733	CCTACTCAGGAGGCCGAGGGAGG	+	5	3	75	0.04	0.0116279	0.0395349
CGTGCGCAGGAGGACGAGGANGG	chr15	43013865	CGTGGGGAGGGGGAGGGGGAAGG	-	5	2	51	0.0392157	0	0.0392157
CGTGCGCAGGAGGACGAGGANGG	chr19	48511225	TGTGTGCAGGAAGAAGGGGAAGG	-	5	3	75	0.04	0.0222222	0.0391111
CGTGCGCAGGAGGACGAGGANGG	chrX	68860547	GGTGAGCAGGAAGCCAAGGACGG	-	5	2	53	0.0377358	0	0.0377358
CGTGCGCAGGAGGACGAGGANGG	chr10	24952652	CGTGGGGATGGGGACGGGGACGG	+	5	1	28	0.0357143	0	0.0357143
CGTGCGCAGGAGGACGAGGANGG	chr16	80798412	ACTGAGGAGGAGGAGGAGGAAGG	-	5	3	83	0.0361446	0.0138889	0.0356426
CGTGCGCAGGAGGACGAGGANGG	chr22	44413730	CCTCAGGAGGAGGAGGAGGAGGG	+	5	2	56	0.0357143	0.0138889	0.0352183
CGTGCGCAGGAGGACGAGGANGG	chr6	34145963	CACGCGCACGGGGAGGAGGAAGG	-	5	2	57	0.0350877	0.0204082	0.0343716
CGTGCGCAGGAGGACGAGGANGG	chr13	113490693	CCTGCGCAGAAGGCCGGGGCCGG	-	5	1	30	0.0333333	0	0.0333333
CGTGCGCAGGAGGACGAGGANGG	chr7	152854784	AGCTCGGAGGAGGAGGAGGAGGG	-	5	4	122	0.0327869	0.016	0.0322623
CGTGCGCAGGAGGACGAGGANGG	chr12	119989622	CGCGCGCGGGAGGAGGGGGTGGG	-	5	1	31	0.0322581	0	0.0322581
CGTGCGCAGGAGGACGAGGANGG	chr1	202694786	GGAGAGAAGGAGGAGGAGGAGGG	-	5	2	62	0.0322581	0.0121951	0.0318647
CGTGCGCAGGAGGACGAGGANGG	chr1	11963705	GATGAGGAGGAGGAGGAGGAAGG	-	5	2	63	0.031746	0	0.031746
CGTGCGCAGGAGGACGAGGANGG	chr15	77754177	AGGGAGCAGGAGCAAGAGGATGG	+	5	1	31	0.0322581	0.03125	0.03125
CGTGCGCAGGAGGACGAGGANGG	chr10	102714288	CAGGAGGAGGAGGAGGAGGAGGG	-	5	2	63	0.031746	0.0240964	0.0309811
CGTGCGCAGGAGGACGAGGANGG	chr9	129568840	CGCGGGCGGGAGGAGGAGGGAGG	+	5	1	32	0.03125	0.0181818	0.0306818
CGTGCGCAGGAGGACGAGGANGG	chr6	39313220	AGGGCGGAGGAGGCCGGGGAGGG	-	5	2	66	0.030303	0	0.030303
CGTGCGCAGGAGGACGAGGANGG	chr9	18425605	TCTGCTCAGGAGGCTGAGGAGGG	+	5	3	100	0.03	0.00917431	0.0297248
CGTGCGCAGGAGGACGAGGANGG	chr19	39333465	CGTGTTCAGGAGGCTGAGGCAGG	+	5	2	68	0.0294118	0	0.0294118
CGTGCGCAGGAGGACGAGGANGG	chrX	106392495	GGTGAGGAGGAGGAGGAAGAGGG	-	5	3	102	0.0294118	0.008	0.0291765
CGTGCGCAGGAGGACGAGGANGG	chr6	45663206	GGCTCGCAGGAAGAGGAGGAGGG	-	5	2	68	0.0294118	0.0111111	0.029085
CGTGCGCAGGAGGACGAGGANGG	chr2	101653754	GGTGAGCAGCAGGACGTAGACGG	+	5	2	69	0.0289855	0	0.0289855
CGTGCGCAGGAGGACGAGGANGG	chr1	173589477	TGAGCCCAGGAGGTCGAGGCTGG	+	5	3	102	0.0294118	0.0176991	0.0288912
CGTGCGCAGGAGGACGAGGANGG	chr15	62606970	GGTGAGGAGGAGGATGATGATGG	-	5	1	36	0.0277778	0	0.0277778
CGTGCGCAGGAGGACGAGGANGG	chr12	123222687	GCTGGGCAGGAGGCCGAGGTGGG	+	5	2	73	0.0273973	0	0.0273973
CGTGCGCAGGAGGACGAGGANGG	chr16	792442	GATGCTCAGGAGGACGTTGATGG	-	5	2	73	0.0273973	0	0.0273973
CGTGCGCAGGAGGACGAGGANGG	chr17	60156359	TCTGTGGAGGAGGAGGAGGAGGG	+	5	3	108	0.0277778	0.0185185	0.0272634
CGTGCGCAGGAGGACGAGGANGG	chr16	84643394	TGGGAGGAGGAGGAGGAGGAGGG	-	5	2	72	0.0277778	0.0224719	0.0271536
CGTGCGCAGGAGGACGAGGANGG	chr12	49264860	CAGGAGCAGGAAGAGGAGGAAGG	-	5	1	37	0.027027	0	0.027027
CGTGCGCAGGAGGACGAGGANGG	chr1	3105095	CCTGGGCAGGAGGAGAAGCAGGG	+	5	2	73	0.0273973	0.018018	0.0269036
CGTGCGCAGGAGGACGAGGANGG	chr1	56550708	GGTGGGTGGGAGGAGGAGGATGG	-	5	4	149	0.0268456	0.0060241	0.0266839
CGTGCGCAGGAGGACGAGGANGG	chr13	26679253	AGCAGGCAGGAGGAGGAGGAGGG	-	5	2	76	0.0263158	0	0.0263158
CGTGCGCAGGAGGACGAGGANGG	chr10	69814313	GTTTCCCAGGAGGAGGAGGAGGG	+	5	2	76	0.0263158	0.00869565	0.026087
CGTGCGCAGGAGGACGAGGANGG	chr1	22614016	TGTGAGGGGGAGGAGGAGGAGGG	+	5	2	76	0.0263158	0.00925926	0.0260721
CGTGCGCAGGAGGACGAGGANGG	chr7	133176935	CGTGGGAAGGGGGAGGGGGAGGG	-	5	1	38	0.0263158	0.0153846	0.0259109
CGTGCGCAGGAGGACGAGGANGG	chr21	5144859	CGGGGACTGGAGGAAGAGGAAGG	-	5	2	77	0.025974	0.0105263	0.0257006
CGTGCGCAGGAGGACGAGGANGG	chr14	97853104	GGAGGGAAGGAGGAGGAGGATGG	-	5	1	40	0.025	0	0.025
CGTGCGCAGGAGGACGAGGANGG	chr19	6654801	CAGGAGGAGGAGGAGGAGGATGG	-	5	1	41	0.0243902	0	0.0243902
CGTGCGCAGGAGGACGAGGANGG	chr6	135972550	TGTGTGCAGCAGGAAGAGGGAGG	-	5	2	82	0.0243902	0.00925926	0.0241644
CGTGCGCAGGAGGACGAGGANGG	chr1	215567283	AATGAGGAGGAGGAGGAGGAAGG	-	5	2	84	0.0238095	0	0.0238095
CGTGCGCAGGAGGACGAGGANGG	chr9	124507411	GGCGGGGAGGAGGAGGAGGACGG	-	5	2	83	0.0240964	0.0133333	0.0237751
CGTGCGCAGGAGGACGAGGANGG	chr11	2391108	CAAGGCCAGGAGGAGGAGGAGGG	+	5	1	43	0.0232558	0	0.0232558
CGTGCGCAGGAGGACGAGGANGG	chr20	62384482	GATGCTCAGGAGGCCGAGGTGGG	-	5	2	88	0.0227273	0.0103093	0.022493
CGTGCGCAGGAGGACGAGGANGG	chr10	119542643	CGGGCGCCCGAGGAGGAAGAAGG	+	5	1	45	0.0222222	0	0.0222222
CGTGCGCAGGAGGACGAGGANGG	chr19	35752934	CCAGCGGAGGAAGAAGAGGAGGG	+	5	2	91	0.021978	0	0.021978
CGTGCGCAGGAGGACGAGGANGG	chr17	73324174	TCCGGGCAGGAGGACGAGGCTGG	+	5	2	92	0.0217391	0	0.0217391
CGTGCGCAGGAGGACGAGGANGG	chr8	73746924	CGAGCGCGGGAGGGCGCGGCGGG	-	5	1	46	0.0217391	0	0.0217391
CGTGCGCAGGAGGACGAGGANGG	chr13	25463017	CGTTGGGAGGAAGACGAGGGTGG	+	5	1	47	0.0212766	0	0.0212766
CGTGCGCAGGAGGACGAGGANGG	chr15	65517448	CCGGCGCAGGAGAAGGAGAAGGG	+	5	2	94	0.0212766	0	0.0212766
CGTGCGCAGGAGGACGAGGANGG	chr13	20835839	CAGGAGGAGGAGGAAGAGGAGGG	-	5	1	48	0.0208333	0	0.0208333
CGTGCGCAGGAGGACGAGGANGG	chr21	45476333	CGCGCCCTGGAGGACGAGAGGGG	-	5	2	98	0.0204082	0	0.0204082
CGTGCGCAGGAGGACGAGGANGG	chr1	114165692	TGAGGGAAGGAGGACAAGGAAGG	+	5	2	97	0.0206186	0.0119048	0.0203731
CGTGCGCAGGAGGACGAGGANGG	chr6	26422158	CAGGCTGAGGAGGAGGAGGAGGG	-	5	2	99	0.020202	0.00666667	0.0200673
CGTGCGCAGGAGGACGAGGANGG	chr1	46668329	CCTGAGGAGGAGGAGGAGGCGGG	-	5	1	50	0.02	0	0.02
CGTGCGCAGGAGGACGAGGANGG	chr9	114154165	CGAGCGCAGGCGGACCGGGTCGG	+	5	1	50	0.02	0	0.02
CGTGCGCAGGAGGACGAGGANGG	chr4	791038	CGGGGACAGGAGGAGAAGGAAGG	-	5	1	50	0.02	0.0128205	0.0197436
CGTGCGCAGGAGGACGAGGANGG	chr15	22845676	GGGTTGCAGGAGGAGGAGGAGGG	+	5	1	52	0.0192308	0	0.0192308
CGTGCGCAGGAGGACGAGGANGG	chr16	88383436	CGGGCCCGGGAGGAGGAGGTCGG	-	5	1	53	0.0188679	0	0.0188679
CGTGCGCAGGAGGACGAGGANGG	chr7	47138726	CGGACGCTAGAGGAGGAGGAGGG	-	5	1	53	0.0188679	0	0.0188679
CGTGCGCAGGAGGACGAGGANGG	chr7	98400872	CAAGCGCGGGAGGACGCGGCTGG	+	5	1	53	0.0188679	0.015873	0.0185684
CGTGCGCAGGAGGACGAGGANGG	chr10	117545297	CGGGCGCTGGAGGCAGGGGAGGG	-	5	1	54	0.0185185	0	0.0185185
CGTGCGCAGGAGGACGAGGANGG	chr15	40903158	CGGGCCAAGGAGGCCGAGGGTGG	+	5	1	54	0.0185185	0	0.0185185
CGTGCGCAGGAGGACGAGGANGG	chr22	39031670	CTGGGGAAGGAGGAGGAGGAGGG	-	5	2	107	0.0186916	0.0182927	0.0183497
CGTGCGCAGGAGGACGAGGANGG	chr19	30445710	CCTGAGGAGGATGGCGAGGAGGG	-	5	1	55	0.0181818	0	0.0181818
CGTGCGCAGGAGGACGAGGANGG	chr20	10135363	CCTGAGCAGGATGGCGAGAAGGG	+	5	1	56	0.0178571	0.0123457	0.0176367
CGTGCGCAGGAGGACGAGGANGG	chr11	49595191	CATGGGAAGGAGAACAAGGAGGG	+	5	1	57	0.0175439	0	0.0175439
CGTGCGCAGGAGGACGAGGANGG	chr11	31827338	GGTGGGGAGGAGGAGCAGGAGGG	-	5	1	58	0.0172414	0	0.0172414
CGTGCGCAGGAGGACGAGGANGG	chr19	38895069	CTGTGGCAGGAGGGCGAGGAGGG	-	5	1	59	0.0169492	0.0113636	0.0167565
CGTGCGCAGGAGGACGAGGANGG	chr11	131143048	TTTGCGTAGGATGATGAGGAAGG	+	5	1	60	0.0166667	0	0.0166667
CGTGCGCAGGAGGACGAGGANGG	chr9	136324586	CCGGCGCAACAGGACAAGGAAGG	+	5	1	60	0.0166667	0	0.0166667
CGTGCGCAGGAGGACGAGGANGG	chr10	133076475	TGTGGGCAGGAGGACCCAGAGGG	-	5	1	61	0.0163934	0	0.0163934
CGTGCGCAGGAGGACGAGGANGG	chr15	82445911	CTTGCGTGGGAGGAGGGGGAGGG	+	5	1	61	0.0163934	0	0.0163934
CGTGCGCAGGAGGACGAGGANGG	chr2	96937412	CGTGCTCTGGTGGATGATGAGGG	+	5	1	61	0.0163934	0	0.0163934
CGTGCGCAGGAGGACGAGGANGG	chrX	153474583	CCGGGGCAGGAGGACAAAGATGG	-	5	1	61	0.0163934	0	0.0163934
CGTGCGCAGGAGGACGAGGANGG	chr15	64878548	CTTGCTCAGGAGGCTGAGGTAGG	-	5	1	62	0.016129	0	0.016129
CGTGCGCAGGAGGACGAGGANGG	chr1	226517798	GCTACGCAGGAGGACGAAGTGGG	-	5	3	186	0.016129	0.00858369	0.0159906
CGTGCGCAGGAGGACGAGGANGG	chr17	48555777	GGTGCGCAGGAGGGAGGGGGTGG	+	5	1	62	0.016129	0.0106383	0.0159574
CGTGCGCAGGAGGACGAGGANGG	chr15	39899135	CATGCCCAGGAGGTCTACGATGG	-	5	1	63	0.015873	0	0.015873
CGTGCGCAGGAGGACGAGGANGG	chr16	87744785	CGTGCACAGGAGAAGGGAGAAGG	-	5	1	63	0.015873	0	0.015873
CGTGCGCAGGAGGACGAGGANGG	chr2	36464693	TGTGCAGAGGAGGAGGAGGGAGG	+	5	1	63	0.015873	0	0.015873
CGTGCGCAGGAGGACGAGGANGG	chr2	118808000	AGTGGGCAGGAGGGAGAGGGGGG	+	5	1	63	0.015873	0	0.015873
CGTGCGCAGGAGGACGAGGANGG	chr8	144338625	CGAACGGAGGAGGCCAAGGATGG	-	5	1	63	0.015873	0	0.015873
CGTGCGCAGGAGGACGAGGANGG	chr13	29799201	CGGGGGCAGGGGGAAGGGGAAGG	-	5	1	64	0.015625	0.0120482	0.0154367
CGTGCGCAGGAGGACGAGGANGG	chr13	51061439	TGGGGGTAGGAGGAAGAGGAGGG	+	5	1	65	0.0153846	0	0.0153846
CGTGCGCAGGAGGACGAGGANGG	chr2	42715513	GCTACTCAGGAGGAGGAGGAGGG	-	5	1	65	0.0153846	0	0.0153846
CGTGCGCAGGAGGACGAGGANGG	chr2	207281653	GGTGTTCAGGGGGAGGAGGAGGG	+	5	1	65	0.0153846	0	0.0153846
CGTGCGCAGGAGGACGAGGANGG	chr4	21302688	AGGGCGCAGGAGGCGGGGGATGG	-	5	1	65	0.0153846	0	0.0153846
CGTGCGCAGGAGGACGAGGANGG	chr12	124349975	CGGGCACAGGCGGAAGTGGATGG	+	5	1	66	0.0151515	0	0.0151515
CGTGCGCAGGAGGACGAGGANGG	chr2	85668481	CGTGGGAGGGAGGTTGAGGAGGG	+	5	1	66	0.0151515	0.0116279	0.0149753
CGTGCGCAGGAGGACGAGGANGG	chr11	117437563	GGCGCAGAGGAGGAAGAGGAGGG	+	5	1	67	0.0149254	0	0.0149254
CGTGCGCAGGAGGACGAGGANGG	chr12	67756790	CTTGCACAAGAGAAAGAGGATGG	-	5	1	67	0.0149254	0	0.0149254
CGTGCGCAGGAGGACGAGGANGG	chr19	3188157	GGTGAGCTGGAGGACCAGGCAGG	-	5	1	67	0.0149254	0	0.0149254
CGTGCGCAGGAGGACGAGGANGG	chr2	239408045	TGAGGGCAGGAGGCTGAGGATGG	+	5	1	67	0.0149254	0	0.0149254
CGTGCGCAGGAGGACGAGGANGG	chr16	29933636	CTTGCTCAGGAGGCTGAGGCAGG	+	5	2	134	0.0149254	0.0075188	0.0148132
CGTGCGCAGGAGGACGAGGANGG	chr12	120903465	CCTGGGCAGGAGGACTCGAAGGG	-	5	1	68	0.0147059	0	0.0147059
CGTGCGCAGGAGGACGAGGANGG	chr1	31579738	CATTCCCAGTAGGAGGAGGAAGG	+	5	2	137	0.0145985	0	0.0145985
CGTGCGCAGGAGGACGAGGANGG	chr2	231441513	CTTGGGGAGGAGGCCGAGGCAGG	-	5	1	68	0.0147059	0.00840336	0.0145823
CGTGCGCAGGAGGACGAGGANGG	chr12	132548038	CGAGCCCAGGAGGAGGACGCTGG	-	5	1	69	0.0144928	0	0.0144928
CGTGCGCAGGAGGACGAGGANGG	chr13	98726271	AGAGGGCAGGTGGAAGAGGAGGG	+	5	1	69	0.0144928	0	0.0144928
CGTGCGCAGGAGGACGAGGANGG	chr2	65814560	AAAGAGCAGGAGGCCGAGGAGGG	+	5	1	69	0.0144928	0	0.0144928
CGTGCGCAGGAGGACGAGGANGG	chr22	46149834	GGTGGGCGGGGGAACGAGGAGGG	-	5	1	69	0.0144928	0	0.0144928
CGTGCGCAGGAGGACGAGGANGG	chr5	322504	CGCGCACAGGAGGCCCAGGGAGG	-	5	1	70	0.0142857	0	0.0142857
CGTGCGCAGGAGGACGAGGANGG	chr11	746988	CGGGTGCAGGAGGCAGAGCAGGG	-	5	1	70	0.0142857	0.0114943	0.0141215
CGTGCGCAGGAGGACGAGGANGG	chr11	33428442	CGTGGGCGGGGGGATGGGGAGGG	-	5	1	70	0.0142857	0.0114943	0.0141215
CGTGCGCAGGAGGACGAGGANGG	chr1	25393270	AGTCCGCAGGAAGACAAGGGTGG	-	5	1	71	0.0140845	0	0.0140845
CGTGCGCAGGAGGACGAGGANGG	chr11	10270490	GCTGAGGAGGAGGAAGAGGAAGG	+	5	1	71	0.0140845	0	0.0140845
CGTGCGCAGGAGGACGAGGANGG	chrX	118897237	TGAGCCCAGGAGGTCGAGGCAGG	+	5	2	140	0.0142857	0.0140845	0.0140845
CGTGCGCAGGAGGACGAGGANGG	chr12	113129360	CGTGAGCTGAAGGAATAGGAAGG	+	5	1	72	0.0138889	0	0.0138889
CGTGCGCAGGAGGACGAGGANGG	chr14	72452407	GGCACACAGGAGGATGAGGATGG	+	5	1	72	0.0138889	0	0.0138889
CGTGCGCAGGAGGACGAGGANGG	chr3	140307350	AGTGCCCAGGAGGAAGGGCAAGG	-	5	1	72	0.0138889	0	0.0138889
CGTGCGCAGGAGGACGAGGANGG	chr5	67261823	TGGGCTCAGGAGGAGGAAGAAGG	+	5	1	72	0.0138889	0	0.0138889
CGTGCGCAGGAGGACGAGGANGG	chr5	132192967	CATGGGCTGAAGGACCAGGAAGG	+	5	1	72	0.0138889	0	0.0138889
CGTGCGCAGGAGGACGAGGANGG	chr10	62151295	CCAGAGCAGGAGGAAGGGGATGG	-	5	1	73	0.0136986	0	0.0136986
CGTGCGCAGGAGGACGAGGANGG	chr10	83932988	CCAGCGCAGGAGAAAGATGAGGG	-	5	1	73	0.0136986	0	0.0136986
CGTGCGCAGGAGGACGAGGANGG	chr16	88328899	GAAGCGGAGGAGGCCGAGGAGGG	+	5	1	73	0.0136986	0	0.0136986
CGTGCGCAGGAGGACGAGGANGG	chr8	41650041	CGGGGGGCAGAGGACGAGGAGGG	-	5	1	73	0.0136986	0	0.0136986
CGTGCGCAGGAGGACGAGGANGG	chr1	39665498	GGTGAGCATGAGCATGAGGATGG	-	5	1	73	0.0136986	0.00943396	0.0135694
CGTGCGCAGGAGGACGAGGANGG	chr7	98550644	CATGGTCTGGAGGAGGAGGAAGG	+	5	1	73	0.0136986	0.0117647	0.0135375
CGTGCGCAGGAGGACGAGGANGG	chr19	13881231	CTTGGGCAGGAGCAGAAGGATGG	+	5	1	74	0.0135135	0	0.0135135
CGTGCGCAGGAGGACGAGGANGG	chr2	231257393	CTTGGGCATGAGGACCAGGGTGG	+	5	1	74	0.0135135	0	0.0135135
CGTGCGCAGGAGGACGAGGANGG	chr9	123389140	GCTGCGCAGGGGGACGGGGCAGG	+	5	1	74	0.0135135	0	0.0135135
CGTGCGCAGGAGGACGAGGANGG	chr19	511236	AGGGAGGAGGAGGAAGAGGAAGG	-	5	1	75	0.0133333	0	0.0133333
CGTGCGCAGGAGGACGAGGANGG	chr19	4686021	CCTACACAGGAGGCCGAGGTGGG	-	5	1	76	0.0131579	0	0.0131579
CGTGCGCAGGAGGACGAGGANGG	chr7	1675680	GGTGCGCAGGAGGCCCTGCAGGG	+	5	1	76	0.0131579	0	0.0131579
CGTGCGCAGGAGGACGAGGANGG	chr11	115585401	TGTGTCCAGGAGGAGGCGGAGGG	+	5	1	76	0.0131579	0.0116279	0.0130049
CGTGCGCAGGAGGACGAGGANGG	chr2	69747019	CGTGGGGAGGAGGAGGAAAATGG	-	5	1	77	0.012987	0	0.012987
CGTGCGCAGGAGGACGAGGANGG	chr20	62575291	GGTGGGCAGGGGCATGAGGAGGG	+	5	1	77	0.012987	0	0.012987
CGTGCGCAGGAGGACGAGGANGG	chr2	37634768	CAAGCACAGGAGAAGGAGGATGG	+	5	1	78	0.0128205	0	0.0128205
CGTGCGCAGGAGGACGAGGANGG	chr4	7366139	CCTGCCAAGGAGGAGGAGGGTGG	-	5	1	79	0.0126582	0	0.0126582
CGTGCGCAGGAGGACGAGGANGG	chr4	80073234	TGTGCGCCTGGGGACGAGGGCGG	+	5	1	79	0.0126582	0	0.0126582
CGTGCGCAGGAGGACGAGGANGG	chr20	63124735	GGGGGGCAGGAGGCAGAGGAGGG	+	5	1	80	0.0125	0	0.0125
CGTGCGCAGGAGGACGAGGANGG	chr20	63772910	CGAGCCCCGGAGCACGTGGAGGG	-	5	1	80	0.0125	0	0.0125
CGTGCGCAGGAGGACGAGGANGG	chr22	50320615	AGTGGTCAGGAGGAGGACGAGGG	+	5	1	81	0.0123457	0	0.0123457
CGTGCGCAGGAGGACGAGGANGG	chr13	31460318	AGTGCACAGGAGGCAGAGGGAGG	+	5	1	82	0.0121951	0	0.0121951
CGTGCGCAGGAGGACGAGGANGG	chr22	50320618	GGTCAGGAGGAGGACGAGGGTGG	+	5	1	82	0.0121951	0	0.0121951
CGTGCGCAGGAGGACGAGGANGG	chr4	2362879	GGTCCGCAGGAGGCCAAGGCAGG	-	5	1	82	0.0121951	0	0.0121951
CGTGCGCAGGAGGACGAGGANGG	chr9	98126526	GGTGTGAAGGAGGACGGGGTGGG	-	5	1	82	0.0121951	0	0.0121951
CGTGCGCAGGAGGACGAGGANGG	chr22	49894989	GAAGCCCAGGAGGAGGAGGAGGG	+	5	1	82	0.0121951	0.0104167	0.0120681
CGTGCGCAGGAGGACGAGGANGG	chr12	31794667	CCTGCACAGGAAGAGGTGGAAGG	-	5	1	83	0.0120482	0	0.0120482
CGTGCGCAGGAGGACGAGGANGG	chr5	128656570	CTGGAGCAGGAGGAAGAGCAAGG	+	5	1	83	0.0120482	0	0.0120482
CGTGCGCAGGAGGACGAGGANGG	chr10	78756951	TGTGCCCAGGAGGAGGATGGGGG	-	5	1	84	0.0119048	0	0.0119048
CGTGCGCAGGAGGACGAGGANGG	chr18	37567040	CGCCCGCCGGAGGGGGAGGAAGG	+	5	1	84	0.0119048	0	0.0119048
CGTGCGCAGGAGGACGAGGANGG	chr22	39233822	CCCGCCCTGGAGGCCGAGGAGGG	-	5	1	84	0.0119048	0	0.0119048
CGTGCGCAGGAGGACGAGGANGG	chr7	128395343	AGTGCACAGGAGGAAGAGCTGGG	-	5	1	83	0.0120482	0.0119048	0.0119048
CGTGCGCAGGAGGACGAGGANGG	chr6	160429418	CATGGGCAGGGGGAAGGGGATGG	-	5	1	85	0.0117647	0	0.0117647
CGTGCGCAGGAGGACGAGGANGG	chr2	127136596	CGCGTACAGGAGGACGGGGTGGG	+	5	1	85	0.0117647	0.00819672	0.0116683
CGTGCGCAGGAGGACGAGGANGG	chrX	139931848	GGTGCCCAGGCGGCCGGGGAGGG	-	5	1	85	0.0117647	0.0111111	0.011634
CGTGCGCAGGAGGACGAGGANGG	chr10	121462880	CTTGGGCAGGTGGACACGGATGG	+	5	1	86	0.0116279	0	0.0116279
CGTGCGCAGGAGGACGAGGANGG	chr11	32589285	GCTGCTCAGGAGGCAGAGGAAGG	-	5	1	86	0.0116279	0	0.0116279
CGTGCGCAGGAGGACGAGGANGG	chr7	157997104	CCTCCCCAGGAGGACGGGGTTGG	+	5	1	86	0.0116279	0	0.0116279
CGTGCGCAGGAGGACGAGGANGG	chr4	14934512	CAGGCTGAGGAGGAGGAGGACGG	+	5	1	86	0.0116279	0.010989	0.0115001
CGTGCGCAGGAGGACGAGGANGG	chrX	69106467	CTTGGCCAGGGGGACGGGGATGG	+	5	1	87	0.0114943	0	0.0114943
CGTGCGCAGGAGGACGAGGANGG	chr16	21082299	GCTGCTCAGGAGGTCGAGGGAGG	-	5	1	87	0.0114943	0.010989	0.0113679
CGTGCGCAGGAGGACGAGGANGG	chr19	32809385	CCTGTGCAGGAGGAAGCAGAGGG	-	5	1	88	0.0113636	0	0.0113636
CGTGCGCAGGAGGACGAGGANGG	chr2	230538709	CGTGGGCAAGATGACCAGGTGGG	-	5	1	89	0.011236	0	0.011236
CGTGCGCAGGAGGACGAGGANGG	chr8	144046016	CAGGCCCAGGAGGACGCAGATGG	+	5	1	89	0.011236	0	0.011236
CGTGCGCAGGAGGACGAGGANGG	chr1	203058194	CTGGCTGAGGAGGAGGAGGAGGG	+	5	1	90	0.0111111	0	0.0111111
CGTGCGCAGGAGGACGAGGANGG	chr3	77272392	CAGGAGCAGGAGGAAGAGAAGGG	+	5	1	90	0.0111111	0	0.0111111
CGTGCGCAGGAGGACGAGGANGG	chr8	109054830	AAGGAGCAGGAGGAGGAGGAAGG	-	5	1	90	0.0111111	0	0.0111111
CGTGCGCAGGAGGACGAGGANGG	chr12	56619894	GTTGCTCAGGAGGATGAGGCAGG	+	5	1	92	0.0108696	0	0.0108696
CGTGCGCAGGAGGACGAGGANGG	chr16	89137827	GGTGCCCATGAGCACGTGGAGGG	-	5	1	93	0.0107527	0	0.0107527
CGTGCGCAGGAGGACGAGGANGG	chr6	41640221	GGAGAGCAGGAGGCTGAGGAAGG	-	5	1	94	0.0106383	0	0.0106383
CGTGCGCAGGAGGACGAGGANGG	chr1	162377673	AGGGGGCAGGAGGAAGGGGACGG	-	5	1	94	0.0106383	0.00584795	0.0105761
CGTGCGCAGGAGGACGAGGANGG	chr3	50149146	GTTACTCAGGAGGCCGAGGAAGG	-	5	1	95	0.0105263	0	0.0105263
CGTGCGCAGGAGGACGAGGANGG	chr6	9352279	CCAGAGCAGGAGAAAGAGGAGGG	-	5	1	95	0.0105263	0	0.0105263
CGTGCGCAGGAGGACGAGGANGG	chr11	78250210	GGTGCGCTGGTGGACAAGGTGGG	+	5	1	96	0.0104167	0	0.0104167
CGTGCGCAGGAGGACGAGGANGG	chr7	30146456	CGAGGGCGGGAGGAGGGGGACGG	+	5	1	96	0.0104167	0	0.0104167
CGTGCGCAGGAGGACGAGGANGG	chr2	241226874	CCTCGGCTGGAGGAGGAGGAGGG	-	5	1	97	0.0103093	0	0.0103093
CGTGCGCAGGAGGACGAGGANGG	chr3	53482875	CCTACGCAGGAGGCTGAGGCAGG	+	5	1	97	0.0103093	0.00925926	0.0102138
CGTGCGCAGGAGGACGAGGANGG	chr1	61742530	GGTGCGCTGGAGGAGCAGGTGGG	-	5	1	98	0.0102041	0	0.0102041
CGTGCGCAGGAGGACGAGGANGG	chr15	75512784	GGTGTGGAAGAGGAAGAGGATGG	-	5	1	98	0.0102041	0	0.0102041
CGTGCGCAGGAGGACGAGGANGG	chr22	33409217	AGGGCTCAGGGGGACAAGGAGGG	+	5	1	98	0.0102041	0	0.0102041
CGTGCGCAGGAGGACGAGGANGG	chr18	23268661	CTGGGGCAGCAGGACTAGGATGG	+	5	1	99	0.010101	0	0.010101
CGTGCGCAGGAGGACGAGGANGG	chr5	344900	CGTGTGCAGGTGTGTGTGGAGGG	+	6	9	13	0.692308	0.222222	0.538462
CGTGCGCAGGAGGACGAGGANGG	chr1	19853284	GTTACTCAGGAGGCTGAGGAGGG	-	6	32	52	0.615385	0.344828	0.403183
CGTGCGCAGGAGGACGAGGANGG	chr15	90647605	GGTGTGAAGGGGGAGGGGGAGGG	-	6	13	24	0.541667	0.3	0.379167
CGTGCGCAGGAGGACGAGGANGG	chr1	88440854	GAGGAAGAGGAGGACGAGGAGGG	+	6	9	18	0.5	0.25	0.375
CGTGCGCAGGAGGACGAGGANGG	chr18	78238714	CGCGGGCAGGCGGTCGCAGAGGG	+	6	17	26	0.653846	0.452381	0.358059
CGTGCGCAGGAGGACGAGGANGG	chr17	82750837	CGGGAACAGGGGGACAGGGACGG	-	6	5	12	0.416667	0.15	0.354167
CGTGCGCAGGAGGACGAGGANGG	chr13	106917565	AGGGCGGAGGAGGACGCGCGGGG	+	6	20	32	0.625	0.4375	0.351562
CGTGCGCAGGAGGACGAGGANGG	chr5	176523461	GGGGAGGAGGAGGAAGAAGAAGG	-	6	21	48	0.4375	0.207547	0.346698
CGTGCGCAGGAGGACGAGGANGG	chr19	56174308	TGGGCAGGGGAGGAGGAGGAGGG	-	6	31	46	0.673913	0.489362	0.344126
CGTGCGCAGGAGGACGAGGANGG	chr3	129174419	CTTTGGGAGGCCGACGAGGATGG	+	6	22	51	0.431373	0.205479	0.342734
CGTGCGCAGGAGGACGAGGANGG	chr12	95642680	CCTTAGCAGGAAGAAGAGAATGG	+	6	28	60	0.466667	0.270588	0.340392
CGTGCGCAGGAGGACGAGGANGG	chr8	38239291	CGAGCCCAGAAGGTTGAGGCTGG	+	6	35	84	0.416667	0.206522	0.330616
CGTGCGCAGGAGGACGAGGANGG	chr3	46629660	CGAGGAGAGGGGGAAGAGGAGGG	+	6	23	36	0.638889	0.489796	0.325964
CGTGCGCAGGAGGACGAGGANGG	chr3	183918705	GGTTTGCAGGGTGACCAGGAGGG	+	6	31	58	0.534483	0.390244	0.325904
CGTGCGCAGGAGGACGAGGANGG	chr18	22025910	GGAGCCCAGGAGGTGGAGGTTGG	-	6	45	102	0.441176	0.265487	0.32405
CGTGCGCAGGAGGACGAGGANGG	chr7	2640716	CATGGCCAGGAGGCCGCGGCAGG	+	6	47	88	0.534091	0.40404	0.318297
CGTGCGCAGGAGGACGAGGANGG	chr15	57301293	CCTACTCAGGAGGGTGAGGGAGG	+	6	32	57	0.561404	0.4375	0.315789
CGTGCGCAGGAGGACGAGGANGG	chr16	3928631	AGTGCTCAGGAGGCTGGGGCAGG	+	6	29	63	0.460317	0.319444	0.313272
CGTGCGCAGGAGGACGAGGANGG	chr9	41354610	AGTGTGCAGAAGGCCTATGAGGG	-	6	23	49	0.469388	0.333333	0.312925
CGTGCGCAGGAGGACGAGGANGG	chr2	17625911	CTTGCTTAGGAGGCTGAGGCAGG	-	6	26	65	0.4	0.219178	0.312329
CGTGCGCAGGAGGACGAGGANGG	chr2	240448603	GGCCCACAGGAGGTCGAGGTCGG	+	6	38	85	0.447059	0.301887	0.312098
CGTGCGCAGGAGGACGAGGANGG	chr11	17245180	GCTTCTCAGGAGGATGAGGCTGG	-	6	35	83	0.421687	0.265625	0.309676
CGTGCGCAGGAGGACGAGGANGG	chr8	33468292	AGGGAGAGGGAGGAGGAGGAGGG	-	6	20	37	0.540541	0.428571	0.30888
CGTGCGCAGGAGGACGAGGANGG	chr7	100820883	CCTGAGAAGGAGGCCAAAGAGGG	+	6	47	86	0.546512	0.435644	0.308427
CGTGCGCAGGAGGACGAGGANGG	chr21	29346937	AGTGAGAGGGAGAAGGAGGAAGG	+	6	40	102	0.392157	0.221374	0.305344
CGTGCGCAGGAGGACGAGGANGG	chr6	103936564	GCGGAGGAGGAGGAGGAGGAAGG	+	6	19	34	0.558824	0.456522	0.303708
CGTGCGCAGGAGGACGAGGANGG	chr3	15591427	GGAGGGAATGAGGAGGAGGAGGG	-	6	45	97	0.463918	0.346939	0.302967
CGTGCGCAGGAGGACGAGGANGG	chr22	48757172	GATGGGAAGGAGGAGGAGAAGGG	+	6	8	23	0.347826	0.130435	0.302457
CGTGCGCAGGAGGACGAGGANGG	chr2	128525986	AGGGCGGAGGAGGGCGGGGTTGG	-	6	31	68	0.455882	0.337838	0.301868
CGTGCGCAGGAGGACGAGGANGG	chr16	31442253	CGTGTTCAGGTGGAGGCGGTGGG	+	6	28	54	0.518519	0.418605	0.301464
CGTGCGCAGGAGGACGAGGANGG	chr1	199561546	AAGGAGAAGGAGGAGGAGGAAGG	-	6	28	57	0.491228	0.387097	0.301075
CGTGCGCAGGAGGACGAGGANGG	chr12	5571670	AGAGGGGAGGAGGAGGAGAAGGG	-	6	32	72	0.444444	0.323944	0.300469
CGTGCGCAGGAGGACGAGGANGG	chr12	113997014	GCTTCGCAGGAGGCTGAGGCAGG	+	6	36	86	0.418605	0.282353	0.30041
CGTGCGCAGGAGGACGAGGANGG	chr1	245147021	GCTGCTCAGGAGGCTGAGGCCGG	-	6	17	42	0.404762	0.258621	0.300082
CGTGCGCAGGAGGACGAGGANGG	chr18	24917586	AGGGCAGGGGAGGAAGAGGAGGG	+	6	48	99	0.484848	0.383178	0.299065
CGTGCGCAGGAGGACGAGGANGG	chr7	23469182	CGGGCGGAGCAGGACGCCCAGGG	-	6	36	70	0.514286	0.418605	0.299003
CGTGCGCAGGAGGACGAGGANGG	chr13	45864647	CCTGCAAAGGAAGAGGATGAAGG	+	6	31	64	0.484375	0.389474	0.295724
CGTGCGCAGGAGGACGAGGANGG	chr13	55429417	CATGCAGAGTAGGAGGTGGAAGG	-	6	25	43	0.581395	0.493333	0.294574
CGTGCGCAGGAGGACGAGGANGG	chr16	21026754	AGGGTGGAGGAGGGTGAGGATGG	+	6	27	63	0.428571	0.315789	0.293233
CGTGCGCAGGAGGACGAGGANGG	chr4	64351331	GGTGTGCAGTGGCATGAGGATGG	+	6	39	78	0.5	0.413793	0.293103
CGTGCGCAGGAGGACGAGGANGG	chrX	139446844	CATGCCCCAGAGGCCGAGGCAGG	-	6	59	112	0.526786	0.454545	0.287338
CGTGCGCAGGAGGACGAGGANGG	chrX	80809661	GCTGAGGAGGCGGAGGAGGAAGG	+	6	18	48	0.375	0.235294	0.286765
CGTGCGCAGGAGGACGAGGANGG	chr20	56710849	GGAGAGGAGGAAGAGGAGGAGGG	-	6	6	21	0.285714	0	0.285714
CGTGCGCAGGAGGACGAGGANGG	chr19	31348542	TGGGAGCAGCAGTACAAGGAGGG	+	6	17	45	0.377778	0.244444	0.285432
CGTGCGCAGGAGGACGAGGANGG	chr9	113557839	CATAGGTGGGAAGACGAGGAAGG	+	6	36	96	0.375	0.241379	0.284483
CGTGCGCAGGAGGACGAGGANGG	chr9	84102488	CGGGAGCAGGTGGAAGAGTCGGG	+	6	41	77	0.532468	0.465753	0.284469
CGTGCGCAGGAGGACGAGGANGG	chr2	104896701	CGAGAGAATGAGGAGGAGAAAGG	-	6	44	80	0.55	0.484536	0.283505
CGTGCGCAGGAGGACGAGGANGG	chr15	40076970	TGTGCTCGGGAGGCTGAGGCAGG	+	6	13	33	0.393939	0.282609	0.282609
CGTGCGCAGGAGGACGAGGANGG	chr17	18220341	AATGCTCAGGAGGCTGAGGCAGG	-	6	25	70	0.357143	0.214286	0.280612
CGTGCGCAGGAGGACGAGGANGG	chr14	34873698	GCTGGGCAAGGGGAAGAGGAAGG	-	6	36	66	0.545455	0.485714	0.280519
CGTGCGCAGGAGGACGAGGANGG	chr8	70608903	GGTGGGGATGGGGACGGGGATGG	-	6	21	48	0.4375	0.359375	0.280273
CGTGCGCAGGAGGACGAGGANGG	chr5	159848317	GGAAGGCAGAAGGAAGAGGAAGG	+	6	36	72	0.5	0.43956	0.28022
CGTGCGCAGGAGGACGAGGANGG	chr8	4108105	ACGGAGGAGGAGGAGGAGGAGGG	+	6	19	37	0.513514	0.454545	0.280098
CGTGCGCAGGAGGACGAGGANGG	chr9	136746654	CAGGCGCAGGTGCAGGGGGAAGG	+	6	31	71	0.43662	0.358696	0.280006
CGTGCGCAGGAGGACGAGGANGG	chr15	52805093	GGTGGCGAGGAGGCCGACGAAGG	-	6	19	37	0.513514	0.45614	0.279279
CGTGCGCAGGAGGACGAGGANGG	chr5	116886124	TAAGCTCAGGAGGATGAGGTAGG	-	6	34	66	0.515152	0.460526	0.277911
CGTGCGCAGGAGGACGAGGANGG	chr8	47783343	TTTGCGGAGGCGGAGGTGGATGG	+	6	27	65	0.415385	0.333333	0.276923
CGTGCGCAGGAGGACGAGGANGG	chr18	44882518	GGTGTGAAGGAGAAAGAGGCAGG	-	6	27	54	0.5	0.446429	0.276786
CGTGCGCAGGAGGACGAGGANGG	chr15	56940864	TATCCTCAGGAGGCCGAGGCAGG	-	6	14	33	0.424242	0.347826	0.27668
CGTGCGCAGGAGGACGAGGANGG	chr12	31865385	TGAGCCCAGGAGGTTGAGAACGG	+	6	32	59	0.542373	0.490196	0.276504
CGTGCGCAGGAGGACGAGGANGG	chr15	72419921	GCTACGCAGGAGGCCAAGGTGGG	+	6	24	62	0.387097	0.285714	0.276498
CGTGCGCAGGAGGACGAGGANGG	chrX	116370721	CATGTGCATGAGATCTAGGAAGG	-	6	51	128	0.398438	0.306667	0.27625
CGTGCGCAGGAGGACGAGGANGG	chr3	46027510	AGAAGGCTGGAGGAGGAGGATGG	+	6	42	99	0.424242	0.349593	0.27593
CGTGCGCAGGAGGACGAGGANGG	chr4	145938064	AGTGAGGAGGGGGAAGGGGAGGG	+	6	20	52	0.384615	0.282609	0.27592
CGTGCGCAGGAGGACGAGGANGG	chr3	134426089	GTTGCTCAGGAGGAGGTGGGAGG	+	6	37	84	0.440476	0.375	0.275298
CGTGCGCAGGAGGACGAGGANGG	chr7	66962222	GCTGCTCAGGAGACCGAGGCAGG	-	6	35	89	0.393258	0.302326	0.274366
CGTGCGCAGGAGGACGAGGANGG	chr12	6972946	GTTACTCAGGAGGATGAGGTGGG	-	6	26	64	0.40625	0.324675	0.274351
CGTGCGCAGGAGGACGAGGANGG	chr10	103668764	CGCGGGCGGAAGGCGGAGGAGGG	+	6	34	78	0.435897	0.371134	0.274121
CGTGCGCAGGAGGACGAGGANGG	chr15	65419165	GCTGCTCAGGAGGCCGAAGTGGG	-	6	37	100	0.37	0.26087	0.273478
CGTGCGCAGGAGGACGAGGANGG	chr16	72395607	TGTGTGCTGGGGGATGGGGAGGG	+	6	41	89	0.460674	0.411111	0.271286
CGTGCGCAGGAGGACGAGGANGG	chr22	43799215	GGTGCTCAGGAGGCTGAGATGGG	+	6	35	68	0.514706	0.472973	0.271264
CGTGCGCAGGAGGACGAGGANGG	chr6	158761249	AGGGTGGAGGAGGAGGAGGGCGG	+	6	39	91	0.428571	0.368421	0.270677
CGTGCGCAGGAGGACGAGGANGG	chr10	99545537	TGTCTCGAGGAGGAAGAGGAGGG	+	6	29	73	0.39726	0.320988	0.269745
CGTGCGCAGGAGGACGAGGANGG	chr16	3307626	CTAGCTCAGGAGGCTGAGGTGGG	-	6	24	63	0.380952	0.292035	0.269701
CGTGCGCAGGAGGACGAGGANGG	chr12	98589645	GCTACGCAAGAGGCTGAGGAGGG	-	6	29	63	0.460317	0.415094	0.269242
CGTGCGCAGGAGGACGAGGANGG	chr11	24583812	GCTACTCGGGAGGATGAGGAAGG	-	6	26	57	0.45614	0.410959	0.268685
CGTGCGCAGGAGGACGAGGANGG	chr4	64403784	CATGGGGAGGAGGAAAAGGGGGG	+	6	14	37	0.378378	0.294118	0.267091
CGTGCGCAGGAGGACGAGGANGG	chr17	21650331	TATGCTGAGGAGGAGGATGATGG	+	6	20	50	0.4	0.333333	0.266667
CGTGCGCAGGAGGACGAGGANGG	chr18	78819633	CCTCTGCAGGACGGGGAGGAGGG	+	6	21	56	0.375	0.288889	0.266667
CGTGCGCAGGAGGACGAGGANGG	chr16	12935914	AGTGGACATGAGGGCCAGGAGGG	+	6	20	56	0.357143	0.256757	0.265444
CGTGCGCAGGAGGACGAGGANGG	chr21	42311356	CGCTCACAGGAGGCCCAGGCAGG	+	6	27	60	0.45	0.410256	0.265385
CGTGCGCAGGAGGACGAGGANGG	chr19	9022177	AAGAAGGAGGAGGACGAGGAAGG	-	6	26	56	0.464286	0.428571	0.265306
CGTGCGCAGGAGGACGAGGANGG	chr17	41594617	GGAGAGCAGGAGGAAGGGAAAGG	+	6	28	65	0.430769	0.385714	0.264615
CGTGCGCAGGAGGACGAGGANGG	chr12	65579238	AGTGGGTAGGAAGAATAGGAAGG	+	6	30	81	0.37037	0.285714	0.26455
CGTGCGCAGGAGGACGAGGANGG	chr7	91946448	TGAGCTCAGGAGGTCAAGGCAGG	-	6	33	88	0.375	0.295918	0.264031
CGTGCGCAGGAGGACGAGGANGG	chr20	13067223	GGTGGGCAACAGGAAGAAGAGGG	-	6	25	71	0.352113	0.253333	0.262911
CGTGCGCAGGAGGACGAGGANGG	chr3	81045320	AGAGAGGAAGAGGAGGAGGAAGG	-	6	17	46	0.369565	0.290909	0.262055
CGTGCGCAGGAGGACGAGGANGG	chr10	132142127	CGGGCCCAGGAGGGCTAGTGAGG	-	6	23	47	0.489362	0.465753	0.26144
CGTGCGCAGGAGGACGAGGANGG	chr1	246539964	GCTACTCAGGAGGTGGAGGAGGG	-	6	26	53	0.490566	0.468085	0.260939
CGTGCGCAGGAGGACGAGGANGG	chr13	29850665	CCGCGGAGGGAGGACGAGGACGG	-	6	14	42	0.333333	0.217949	0.260684
CGTGCGCAGGAGGACGAGGANGG	chrX	99553109	CAAGAGTAGGAGGGAGAGGAAGG	-	6	15	38	0.394737	0.340909	0.260167
CGTGCGCAGGAGGACGAGGANGG	chr12	118686022	AGGGGGAAGGAGGAAGAGAATGG	-	6	24	71	0.338028	0.231884	0.259645
CGTGCGCAGGAGGACGAGGANGG	chr3	112332212	AAGACGAAGGAGGAGGAGGAGGG	+	6	37	81	0.45679	0.432836	0.259075
CGTGCGCAGGAGGACGAGGANGG	chr17	68376219	GGTACTCAGGAGAATGAGGTGGG	-	6	36	83	0.433735	0.403846	0.258573
CGTGCGCAGGAGGACGAGGANGG	chr16	55118044	CGGCCTCAGGAGGAGGTGGTGGG	-	6	27	55	0.490909	0.474576	0.257935
CGTGCGCAGGAGGACGAGGANGG	chr12	110830393	GGTACTCAGGAAGCTGAGGAGGG	+	6	29	86	0.337209	0.235294	0.257866
CGTGCGCAGGAGGACGAGGANGG	chr11	7672324	CAGGCTCAGGAGGAGCAAGAGGG	+	6	28	65	0.430769	0.402439	0.257411
CGTGCGCAGGAGGACGAGGANGG	chr16	69912446	AGAGAGTAGGAGGACCAGGTCGG	+	6	27	61	0.442623	0.419355	0.257007
CGTGCGCAGGAGGACGAGGANGG	chr8	143963751	GCTGCTCAGGAGGTGGAGGTAGG	-	6	21	60	0.35	0.265957	0.256915
CGTGCGCAGGAGGACGAGGANGG	chr17	67444931	TGTGCGCTGTGGGAGGAGGGAGG	+	6	56	113	0.495575	0.482759	0.256332
CGTGCGCAGGAGGACGAGGANGG	chr1	50407229	TTTGGGAGGGAGGCCGAGGAGGG	+	6	16	54	0.296296	0.135593	0.256121
CGTGCGCAGGAGGACGAGGANGG	chr4	104628931	TGTGGGCAGCAGAAGGAGAAAGG	+	6	31	65	0.476923	0.463768	0.255741
CGTGCGCAGGAGGACGAGGANGG	chr22	43812118	CGCGTGCGACAGGCCGAGGAGGG	-	6	20	56	0.357143	0.285714	0.255102
CGTGCGCAGGAGGACGAGGANGG	chr14	20985823	AAAGAGGAGGAGGAGGAGGAGGG	+	6	18	57	0.315789	0.192982	0.254848
CGTGCGCAGGAGGACGAGGANGG	chr16	72837709	GCTACTCAGGAGGTCAAGGAAGG	-	6	24	71	0.338028	0.247312	0.25443
CGTGCGCAGGAGGACGAGGANGG	chr9	96141068	CATGCTCAGGCTGAGGAGCAGGG	+	6	27	70	0.385714	0.342105	0.253759
CGTGCGCAGGAGGACGAGGANGG	chr4	38571484	GCTGAGCAGAAGGAAGAGCAAGG	+	6	24	49	0.489796	0.482143	0.253644
CGTGCGCAGGAGGACGAGGANGG	chr1	152918751	AGGAGGGAGGAGGAGGAGGAGGG	+	6	20	48	0.416667	0.391304	0.253623
CGTGCGCAGGAGGACGAGGANGG	chr8	41646255	GGGGAGGAGGAGGAAAAGGAGGG	-	6	22	63	0.349206	0.275	0.253175
CGTGCGCAGGAGGACGAGGANGG	chr7	88301620	TGAACCCAGGAGGTAGAGGATGG	-	6	33	67	0.492537	0.485981	0.253173
CGTGCGCAGGAGGACGAGGANGG	chr8	12964683	GTTACTCAGGAGGATAAGGAGGG	-	6	18	48	0.375	0.325581	0.252907
CGTGCGCAGGAGGACGAGGANGG	chr12	49624898	GGGGAGCAAGAGGAAGAGTAGGG	+	6	27	78	0.346154	0.270833	0.252404
CGTGCGCAGGAGGACGAGGANGG	chr12	118368912	CTTTGGCAGGTGGAGGCGGATGG	+	6	16	51	0.313725	0.196078	0.252211
CGTGCGCAGGAGGACGAGGANGG	chr1	37428348	CCTGCTCGGGAGGCTGAGGCAGG	+	6	39	82	0.47561	0.470588	0.251793
CGTGCGCAGGAGGACGAGGANGG	chr20	39865012	CCTACTCAGGAGGGTGATGAGGG	-	6	28	63	0.444444	0.434783	0.251208
CGTGCGCAGGAGGACGAGGANGG	chr3	96062808	GGGAAGTAGGAGGAGGAGGAAGG	-	6	17	39	0.435897	0.424242	0.250971
CGTGCGCAGGAGGACGAGGANGG	chr3	57015542	CCTACCCAGGAGGCTGAGGCGGG	-	6	29	93	0.311828	0.195876	0.250748
CGTGCGCAGGAGGACGAGGANGG	chr16	58069061	AGTGACCAGGAGGATCATGAGGG	+	6	28	79	0.35443	0.294118	0.250186
CGTGCGCAGGAGGACGAGGANGG	chr17	69573065	AGGGGACAGGAGGAGAAGGAAGG	-	6	12	34	0.352941	0.291667	0.25
CGTGCGCAGGAGGACGAGGANGG	chrX	89087885	CATGTGCAGGCTGAAGAGCAAGG	-	6	22	66	0.333333	0.25	0.25
CGTGCGCAGGAGGACGAGGANGG	chr16	74573632	TGAGCCCAGGAGGTCGAGCCTGG	-	6	25	61	0.409836	0.392857	0.248829
CGTGCGCAGGAGGACGAGGANGG	chr11	114821931	GGTGCCCAGGTGGTGGGGGAGGG	-	6	19	51	0.372549	0.333333	0.248366
CGTGCGCAGGAGGACGAGGANGG	chrX	40750660	AGTACTCAGAAGGCTGAGGAGGG	-	6	36	80	0.45	0.449541	0.247706
CGTGCGCAGGAGGACGAGGANGG	chr20	1735885	CGGCCGCAGCAGGAGAGGGAGGG	-	6	34	85	0.4	0.380952	0.247619
CGTGCGCAGGAGGACGAGGANGG	chr20	20846785	CCAGCCCTGAAGGAGGAGGAGGG	-	6	27	76	0.355263	0.3125	0.244243
CGTGCGCAGGAGGACGAGGANGG	chr19	807188	CTCGCTCAGGAGGAGCTGGAGGG	-	6	38	95	0.4	0.389474	0.244211
CGTGCGCAGGAGGACGAGGANGG	chr19	18307872	CTGGAGGAGGAGGAGGAGGTAGG	+	6	18	56	0.321429	0.243902	0.243031
CGTGCGCAGGAGGACGAGGANGG	chr5	127481175	TGTGCATAGGAGGGTGAGGGTGG	+	6	22	65	0.338462	0.283582	0.24248
CGTGCGCAGGAGGACGAGGANGG	chr7	129768677	CATGCCCAGGAAGGTGAGTAGGG	-	6	32	88	0.363636	0.333333	0.242424
CGTGCGCAGGAGGACGAGGANGG	chr10	10742514	GCTGCTCAGGAGGTTGAGGCAGG	+	6	23	67	0.343284	0.296296	0.24157
CGTGCGCAGGAGGACGAGGANGG	chr1	67054405	CCTGCGCACGAGCACGCGCTGGG	+	6	33	98	0.336735	0.284768	0.240843
CGTGCGCAGGAGGACGAGGANGG	chr15	41666027	GGTGGCCAGGAGGCTGAGGCAGG	-	6	18	47	0.382979	0.372093	0.240475
CGTGCGCAGGAGGACGAGGANGG	chr1	89021754	AGTGAGGAGGACGAGGAGAAAGG	+	6	25	75	0.333333	0.282051	0.239316
CGTGCGCAGGAGGACGAGGANGG	chr10	74668960	TGAGCCCAGGAGGTCAAGGTTGG	+	6	26	80	0.325	0.264706	0.238971
CGTGCGCAGGAGGACGAGGANGG	chr1	67627307	TCTCAGCAGGAGAAGGAGGATGG	+	6	48	146	0.328767	0.274854	0.238404
CGTGCGCAGGAGGACGAGGANGG	chr5	156569675	AGAGAGCAAGAGTAAGAGGATGG	+	6	23	74	0.310811	0.233333	0.238288
CGTGCGCAGGAGGACGAGGANGG	chr11	33393012	CTCTGGCTGGAGGACGAGGCTGG	-	6	32	98	0.326531	0.271028	0.238032
CGTGCGCAGGAGGACGAGGANGG	chr7	118336990	TGTGAGTAGGGGGAAGATGAAGG	-	6	24	74	0.324324	0.266667	0.237838
CGTGCGCAGGAGGACGAGGANGG	chr11	93846099	GCTACGCGGGAGGCCGAGGTGGG	-	6	26	81	0.320988	0.259259	0.237769
CGTGCGCAGGAGGACGAGGANGG	chr19	45924673	CGACCACAGGAGGAAATGGAAGG	-	6	16	46	0.347826	0.317073	0.23754
CGTGCGCAGGAGGACGAGGANGG	chr5	169079548	AGGAAGAAGGAGGAGGAGGAAGG	+	6	14	45	0.311111	0.236842	0.237427
CGTGCGCAGGAGGACGAGGANGG	chr18	24917757	CTTGCACTGGTGGACTTGGATGG	-	6	35	92	0.380435	0.37931	0.236132
CGTGCGCAGGAGGACGAGGANGG	chr16	54440470	AGGATGGAGGAGGAGGAGGAAGG	-	6	6	17	0.352941	0.333333	0.235294
CGTGCGCAGGAGGACGAGGANGG	chr9	81773439	TGCACCCGGGAGGAGGAGGATGG	-	6	20	67	0.298507	0.212766	0.234995
CGTGCGCAGGAGGACGAGGANGG	chr10	113427254	TGAACCCAGGAGGAGGAGGGCGG	+	6	18	69	0.26087	0.1	0.234783
CGTGCGCAGGAGGACGAGGANGG	chr19	9004208	CGTGGGCGGGGGGGTGGGGAGGG	-	6	10	28	0.357143	0.342857	0.234694
CGTGCGCAGGAGGACGAGGANGG	chr5	180169839	CCTGCACAGGGGGAGGGCGAGGG	-	6	16	44	0.363636	0.356164	0.234122
CGTGCGCAGGAGGACGAGGANGG	chr12	131538791	TGTTCGTGGGAGGATGATGAAGG	+	6	24	68	0.352941	0.337838	0.233704
CGTGCGCAGGAGGACGAGGANGG	chr3	134266994	TGTGCCCAGGAGGTGGGGGTTGG	-	6	30	93	0.322581	0.277311	0.233126
CGTGCGCAGGAGGACGAGGANGG	chr3	122194947	AGAAAGGAGGAGGAAGAGGAAGG	-	6	14	42	0.333333	0.301887	0.232704
CGTGCGCAGGAGGACGAGGANGG	chr3	61656117	ACTTCTCAGGAGGCTGAGGAGGG	+	6	26	98	0.265306	0.128788	0.231138
CGTGCGCAGGAGGACGAGGANGG	chr15	33001582	AGGAGGGAGGAGGAGGAGGATGG	-	6	3	12	0.25	0.0769231	0.230769
CGTGCGCAGGAGGACGAGGANGG	chrX	125697115	CCTACTCAGGAGGATGAGATGGG	+	6	29	93	0.311828	0.260417	0.230623
CGTGCGCAGGAGGACGAGGANGG	chr17	7573819	CGCGGGCGGGATGACGTGGGGGG	+	6	21	62	0.33871	0.319444	0.230511
CGTGCGCAGGAGGACGAGGANGG	chr2	137465184	AGTAAGCAGGAGGCAGAGTAGGG	+	6	27	82	0.329268	0.3	0.230488
CGTGCGCAGGAGGACGAGGANGG	chr3	143652737	TGGTAGCAAGTGGACGAGGAAGG	-	6	22	64	0.34375	0.330189	0.230248
CGTGCGCAGGAGGACGAGGANGG	chr1	101896743	TATAAGCAGGAGGCCGAGGCGGG	-	6	31	100	0.31	0.26087	0.22913
CGTGCGCAGGAGGACGAGGANGG	chr20	32099818	AATAGGCTGTAGGACGAGGAGGG	-	6	29	87	0.333333	0.315789	0.22807
CGTGCGCAGGAGGACGAGGANGG	chr5	149544686	TGGGCTGAGGAGGAAGAAGAGGG	-	6	9	37	0.243243	0.0666667	0.227027
CGTGCGCAGGAGGACGAGGANGG	chr14	105228600	CGGCCCCAGAAGGACTAGCAGGG	+	6	18	66	0.272727	0.168421	0.226794
CGTGCGCAGGAGGACGAGGANGG	chr10	75126610	GGTCCTCAGGAGGCCAAGGTGGG	-	6	26	79	0.329114	0.311688	0.226533
CGTGCGCAGGAGGACGAGGANGG	chr8	142777425	GGTGCCCAGGAGGCGGGGCAGGG	-	6	9	29	0.310345	0.27027	0.226468
CGTGCGCAGGAGGACGAGGANGG	chr5	149428045	CTAGCACAGGAGGAAGAGATGGG	+	6	22	73	0.30137	0.25	0.226027
CGTGCGCAGGAGGACGAGGANGG	chr2	58428585	CGGGGGCAAGAGGAGGGGGCTGG	-	6	11	35	0.314286	0.28125	0.225893
CGTGCGCAGGAGGACGAGGANGG	chr19	33428437	GGTGGGAAGGTGGGCCAGGAGGG	-	6	30	91	0.32967	0.317073	0.225141
CGTGCGCAGGAGGACGAGGANGG	chr1	151882293	TGAACGCAGGAGGCGGAGGTTGG	+	6	36	119	0.302521	0.255814	0.225132
CGTGCGCAGGAGGACGAGGANGG	chr13	108482088	CGAGGTCAGGAGATCGAGGCGGG	+	6	6	20	0.3	0.25	0.225
CGTGCGCAGGAGGACGAGGANGG	chr6	130785923	CCAGCACAGGAGGCTGAGGTGGG	-	6	20	67	0.298507	0.25	0.223881
CGTGCGCAGGAGGACGAGGANGG	chr2	11794717	CAGGCAAAGGAGGACGGAGATGG	-	6	24	74	0.324324	0.309735	0.22387
CGTGCGCAGGAGGACGAGGANGG	chrX	155137173	GGTGAGTAGGAGGCCGGGTATGG	+	6	13	49	0.265306	0.157895	0.223416
CGTGCGCAGGAGGACGAGGANGG	chr10	104817634	GGAGAGAAGGAGGAGGTGGAGGG	-	6	3	11	0.272727	0.181818	0.22314
CGTGCGCAGGAGGACGAGGANGG	chr19	47582304	GGAGGGGAGGAGGAGGGGGAAGG	-	6	3	12	0.25	0.111111	0.222222
CGTGCGCAGGAGGACGAGGANGG	chrX	70498654	AGGGACCTGGAGGAGGAGGAAGG	+	6	24	78	0.307692	0.278481	0.222006
CGTGCGCAGGAGGACGAGGANGG	chr10	71221253	AGGGCCCAGGAGGTAGAGAAGGG	+	6	22	81	0.271605	0.184466	0.221503
CGTGCGCAGGAGGACGAGGANGG	chr1	10708951	CAAGGGATGGAGGACGGGGAGGG	+	6	3	13	0.230769	0.047619	0.21978
CGTGCGCAGGAGGACGAGGANGG	chr14	75559237	GGGGAGGAGGAGGAGGAGAAAGG	-	6	13	42	0.309524	0.295455	0.218074
CGTGCGCAGGAGGACGAGGANGG	chr4	169859518	GGCACTCAGGAGGCCGAGGTGGG	-	6	17	67	0.253731	0.140625	0.21805
CGTGCGCAGGAGGACGAGGANGG	chr17	35487443	CGTGGGCTCCGGGACGAGGTGGG	-	6	18	71	0.253521	0.140845	0.217814
CGTGCGCAGGAGGACGAGGANGG	chr16	23734779	TGAGCCCAGGAGGTCTAGGCTGG	-	6	21	71	0.295775	0.267442	0.216672
CGTGCGCAGGAGGACGAGGANGG	chr1	160796287	CATGAGCAGGAAGAGGAGAGAGG	-	6	32	118	0.271186	0.204545	0.215716
CGTGCGCAGGAGGACGAGGANGG	chr3	62186490	AGAGTGCAGGAGGACACGGGTGG	+	6	25	92	0.271739	0.207317	0.215403
CGTGCGCAGGAGGACGAGGANGG	chr14	72600980	GGAGAGGAAGAGGAGGAGGAGGG	+	6	7	25	0.28	0.230769	0.215385
CGTGCGCAGGAGGACGAGGANGG	chr12	95123990	TGAGTCCAGGAGGTCGAGGTTGG	-	6	17	62	0.274194	0.217391	0.214586
CGTGCGCAGGAGGACGAGGANGG	chr19	7823604	GGAGCGGAGGAGGGAGGGGAGGG	+	6	3	14	0.214286	0	0.214286
CGTGCGCAGGAGGACGAGGANGG	chr12	3568257	GCTGAGGAGGAGGGAGAGGAAGG	+	6	20	77	0.25974	0.178218	0.21345
CGTGCGCAGGAGGACGAGGANGG	chr10	61449800	GGAGCAAAGGAGGAGGAGAAAGG	-	6	22	72	0.305556	0.304348	0.21256
CGTGCGCAGGAGGACGAGGANGG	chr1	31155036	CCCGGGCCGGGGGACGAGGGCGG	+	6	6	25	0.24	0.12	0.2112
CGTGCGCAGGAGGACGAGGANGG	chr6	130722430	AGAGGGCAAGAGAAGGAGGAAGG	+	6	19	71	0.267606	0.215054	0.210056
CGTGCGCAGGAGGACGAGGANGG	chr11	27201037	GGTGTGGAGGTGGAGGTGGAGGG	-	6	21	77	0.272727	0.232558	0.209302
CGTGCGCAGGAGGACGAGGANGG	chr5	59162740	GGTAGACAGGAGGATGAGGTGGG	+	6	22	80	0.275	0.243902	0.207927
CGTGCGCAGGAGGACGAGGANGG	chr5	128967229	CCAAGGCAGGGGGAGGAGGAAGG	-	6	20	77	0.25974	0.201923	0.207293
CGTGCGCAGGAGGACGAGGANGG	chr19	19713395	CCTGCTCAGGAGGCTGAGATGGG	-	6	21	78	0.269231	0.230769	0.207101
CGTGCGCAGGAGGACGAGGANGG	chr5	40025578	CGTGGTGAGAAGGAGAAGGAAGG	-	6	20	70	0.285714	0.28125	0.205357
CGTGCGCAGGAGGACGAGGANGG	chr13	51216848	CATCCTCAGGAGGATGGGAAGGG	-	6	13	54	0.240741	0.148148	0.205075
CGTGCGCAGGAGGACGAGGANGG	chr14	76903872	AATACTCAGGAGGCCGAGGCTGG	-	6	22	87	0.252874	0.193182	0.204023
CGTGCGCAGGAGGACGAGGANGG	chr16	23936521	CCTACGCAGGAAGCTGAGGTGGG	-	6	18	65	0.276923	0.265625	0.203365
CGTGCGCAGGAGGACGAGGANGG	chr8	19756914	TGGGCGCGCGGGGACGCGGAGGG	-	6	11	40	0.275	0.262295	0.202869
CGTGCGCAGGAGGACGAGGANGG	chr10	102058945	AGTGGGCAGGGGCAAGAGAAAGG	+	6	20	75	0.266667	0.246575	0.200913
CGTGCGCAGGAGGACGAGGANGG	chr5	3192618	TTTTTGCAGGTGGACAAGGAAGG	-	6	19	80	0.2375	0.160377	0.19941
CGTGCGCAGGAGGACGAGGANGG	chr14	105092860	AGTGGGCAGTAGAACAAGGCTGG	-	6	17	73	0.232877	0.144578	0.199208
CGTGCGCAGGAGGACGAGGANGG	chr11	63892838	GCTGCTCTGGAGGATGAGGCGGG	-	6	16	66	0.242424	0.181818	0.198347
CGTGCGCAGGAGGACGAGGANGG	chr1	38956502	GTTACTCAGGAGGCTGAGGAAGG	-	6	17	64	0.265625	0.253968	0.198165
CGTGCGCAGGAGGACGAGGANGG	chr1	161915701	TGAGCCCAGGAGGTGGAGGCTGG	-	6	27	115	0.234783	0.161616	0.196838
CGTGCGCAGGAGGACGAGGANGG	chr22	48298804	CGTCAGCAGGAGAAGCAGGTAGG	+	6	13	59	0.220339	0.108108	0.196519
CGTGCGCAGGAGGACGAGGANGG	chr2	54148265	CTTGGCCAGGAAGAAGGGGATGG	+	6	19	73	0.260274	0.247863	0.195762
CGTGCGCAGGAGGACGAGGANGG	chr2	28526051	GGAGCCCAGGAGAAAGGGGACGG	+	6	23	88	0.261364	0.26	0.193409
CGTGCGCAGGAGGACGAGGANGG	chr16	18926242	GCAGCGCAGGACGAGGAGGCGGG	+	6	14	58	0.241379	0.2	0.193103
CGTGCGCAGGAGGACGAGGANGG	chr17	78315841	CAGGAGGAGGAGGAGGAGCAGGG	-	6	24	93	0.258065	0.251908	0.193056
CGTGCGCAGGAGGACGAGGANGG	chr8	11827435	TGAGCGCAGGAGCTCAAGGTTGG	+	6	14	56	0.25	0.227848	0.193038
CGTGCGCAGGAGGACGAGGANGG	chrX	39946512	CATGAGAAGGAGGAAAGGGAAGG	-	6	10	41	0.243902	0.210526	0.192555
CGTGCGCAGGAGGACGAGGANGG	chr16	34162449	ACGGCGGGGGCGGACGAGGAGGG	-	6	20	81	0.246914	0.223684	0.191683
CGTGCGCAGGAGGACGAGGANGG	chr8	37503284	GGTGCCCAGAGAGAGGAGGAAGG	+	6	23	99	0.232323	0.176923	0.19122
CGTGCGCAGGAGGACGAGGANGG	chr3	122356046	GGTGAGCAGGAGACAGAGCATGG	+	6	13	63	0.206349	0.08	0.189841
CGTGCGCAGGAGGACGAGGANGG	chr16	51778924	TGGGCCCAGGAGATCGAGGCTGG	-	6	14	56	0.25	0.241935	0.189516
CGTGCGCAGGAGGACGAGGANGG	chr1	28854335	GCTACTCAGGAGGCAGAGGAAGG	-	6	31	124	0.25	0.242574	0.189356
CGTGCGCAGGAGGACGAGGANGG	chr10	25324915	TGAGCCCAGGAGTACAAGGCTGG	-	6	16	73	0.219178	0.137931	0.188947
CGTGCGCAGGAGGACGAGGANGG	chr3	55481434	CCAGCGCGGGGGGTGGAGGATGG	+	6	19	77	0.246753	0.237288	0.188202
CGTGCGCAGGAGGACGAGGANGG	chr9	109155773	GGTGGGGAGGAGGGAGATGAGGG	+	6	17	73	0.232877	0.197368	0.186914
CGTGCGCAGGAGGACGAGGANGG	chr21	46096892	TGTGCTCAGGAGCAGCAGGCAGG	+	6	23	105	0.219048	0.147059	0.186835
CGTGCGCAGGAGGACGAGGANGG	chr8	73053433	ATGGGGAAGGAGGAGGAGGAGGG	-	6	14	61	0.229508	0.19403	0.184977
CGTGCGCAGGAGGACGAGGANGG	chr16	70320479	CTTGGGTGGGAGGCCGAGGTGGG	-	6	13	60	0.216667	0.147727	0.184659
CGTGCGCAGGAGGACGAGGANGG	chr2	24491470	CCTGCTCCGGAGGAGGGGGCCGG	+	6	12	54	0.222222	0.172414	0.183908
CGTGCGCAGGAGGACGAGGANGG	chr7	137901495	GGTGGGGATGAGGAAAAGGAGGG	+	6	20	90	0.222222	0.184466	0.18123
CGTGCGCAGGAGGACGAGGANGG	chrX	134621532	TGTGAGCATGAGGGTGAGGCAGG	+	6	17	78	0.217949	0.171053	0.180668
CGTGCGCAGGAGGACGAGGANGG	chr4	108430952	CCTGCTCGGGAGGCTGAGGTGGG	+	6	18	79	0.227848	0.209524	0.180108
CGTGCGCAGGAGGACGAGGANGG	chr19	41142583	TGGGTGCAGGAGGTTGAGGCTGG	-	6	20	89	0.224719	0.204819	0.178692
CGTGCGCAGGAGGACGAGGANGG	chr11	129646133	GGAGGAGAGGAGGAGGAGGAAGG	+	6	5	26	0.192308	0.0714286	0.178571
CGTGCGCAGGAGGACGAGGANGG	chr7	66728623	CGAGGCGAGGATGATGAGGATGG	-	6	14	71	0.197183	0.0980392	0.177851
CGTGCGCAGGAGGACGAGGANGG	chr11	71355436	GCTGGGGAGAAGGAGGAGGAGGG	-	6	13	58	0.224138	0.208333	0.177443
CGTGCGCAGGAGGACGAGGANGG	chr13	68197870	CCTGCTCGGGAGGCTGAGGCTGG	+	6	42	191	0.219895	0.194915	0.177034
CGTGCGCAGGAGGACGAGGANGG	chr12	117134641	GCTCCTCAGGAGGATGAGGCAGG	+	6	12	64	0.1875	0.056338	0.176937
CGTGCGCAGGAGGACGAGGANGG	chr9	114000402	TGACCGCATGTGGACCAGGATGG	+	6	19	89	0.213483	0.173913	0.176356
CGTGCGCAGGAGGACGAGGANGG	chr3	172852789	GGAGAGCAAGAGGAAGAGCAGGG	+	6	18	96	0.1875	0.0619469	0.175885
CGTGCGCAGGAGGACGAGGANGG	chr4	3490488	AATGAGCAGGGGGAAAAGGAAGG	-	6	3	14	0.214286	0.181818	0.175325
CGTGCGCAGGAGGACGAGGANGG	chr11	121047846	AGTGCTAAGGAGGCTGAGGCAGG	+	6	19	87	0.218391	0.197917	0.175168
CGTGCGCAGGAGGACGAGGANGG	chr1	169632196	TGAGCCCAGGAGGTCAAGGCTGG	-	6	19	99	0.191919	0.0952381	0.173641
CGTGCGCAGGAGGACGAGGANGG	chr16	65942302	GGAGGGGAGGGGGAAGAGGAAGG	+	6	11	50	0.22	0.214286	0.172857
CGTGCGCAGGAGGACGAGGANGG	chr18	76491591	GGGGCGGAGAAGCACGGGGAGGG	-	6	2	11	0.181818	0.05	0.172727
CGTGCGCAGGAGGACGAGGANGG	chr17	5798004	CATGTCCAGGAGGATGACAATGG	+	6	16	78	0.205128	0.160714	0.172161
CGTGCGCAGGAGGACGAGGANGG	chr4	1223160	GGTGGGCAGGAAGCCCAGGTTGG	-	6	17	80	0.2125	0.190909	0.171932
CGTGCGCAGGAGGACGAGGANGG	chr13	25463053	CGTTGGGAGGATGATGAGGGTGG	+	6	8	38	0.210526	0.186047	0.171359
CGTGCGCAGGAGGACGAGGANGG	chr14	23133988	GGAGTGCAGTAGCACGATGATGG	+	6	22	109	0.201835	0.157895	0.169966
CGTGCGCAGGAGGACGAGGANGG	chr4	140164370	CGAGGTCAGGAGATCAAGGATGG	+	6	19	92	0.206522	0.180328	0.16928
CGTGCGCAGGAGGACGAGGANGG	chr1	155053187	TCTGGGCAGGAAGCCGAGAAGGG	+	6	17	85	0.2	0.157895	0.168421
CGTGCGCAGGAGGACGAGGANGG	chr11	119704134	CGTGTGCAGGAAAATGATGGTGG	-	6	16	83	0.192771	0.126437	0.168398
CGTGCGCAGGAGGACGAGGANGG	chr11	69390623	GGTGCTGAGGAGGGGTAGGATGG	+	6	12	65	0.184615	0.09375	0.167308
CGTGCGCAGGAGGACGAGGANGG	chr2	229564616	GGTGAGGATGAGGATGATGATGG	-	6	7	39	0.179487	0.0689655	0.167109
CGTGCGCAGGAGGACGAGGANGG	chr4	127998366	CGGGAACAGGAGGCTGAGGCAGG	-	6	10	54	0.185185	0.0980392	0.16703
CGTGCGCAGGAGGACGAGGANGG	chr16	70292036	GCTGCTCAAGAGGCTGAGGAAGG	+	6	18	87	0.206897	0.20339	0.164816
CGTGCGCAGGAGGACGAGGANGG	chr20	34087792	CGTGGTGGGGAGGCCGAGGTGGG	-	6	16	80	0.2	0.184615	0.163077
CGTGCGCAGGAGGACGAGGANGG	chr17	82165424	TGTGTGCAGGAAGGAGACGAGGG	-	6	28	140	0.2	0.193333	0.161333
CGTGCGCAGGAGGACGAGGANGG	chrX	101511832	AGTGCTCAGGAGGCTGAGCGAGG	+	6	23	121	0.190083	0.153409	0.160922
CGTGCGCAGGAGGACGAGGANGG	chr10	113939191	GCTACTTAGGAGGATGAGGAGGG	-	6	15	80	0.1875	0.142857	0.160714
CGTGCGCAGGAGGACGAGGANGG	chr10	91874080	TCTGCTCAGGAGGCTGAGGTGGG	+	6	15	76	0.197368	0.190476	0.159774
CGTGCGCAGGAGGACGAGGANGG	chr1	1770052	GCTATGCAGGAGGCTGAGGAAGG	+	6	13	66	0.19697	0.190476	0.159452
CGTGCGCAGGAGGACGAGGANGG	chr5	181281735	CGGGGGCTGGAGCACTAAGAGGG	+	6	7	42	0.166667	0.0491803	0.15847
CGTGCGCAGGAGGACGAGGANGG	chr2	76812748	GGAGAGGAGGAGGAGAAGGAGGG	-	6	5	26	0.192308	0.176471	0.158371
CGTGCGCAGGAGGACGAGGANGG	chr7	155259168	AGAGAGGAGGAGGAAGAAGAAGG	-	6	9	49	0.183673	0.14	0.157959
CGTGCGCAGGAGGACGAGGANGG	chr19	9959079	GGTACTCAGGAGGCTGAAGAAGG	+	6	14	73	0.191781	0.176471	0.157937
CGTGCGCAGGAGGACGAGGANGG	chr14	55202926	TGAGCCCAGGAGGTTGAGGGTGG	+	6	15	86	0.174419	0.0956522	0.157735
CGTGCGCAGGAGGACGAGGANGG	chr11	134160870	TGTGCTCACAAGCAGGAGGAAGG	+	6	19	100	0.19	0.171717	0.157374
CGTGCGCAGGAGGACGAGGANGG	chr22	43329988	GGGGAGCTGGAGGACATGGAGGG	+	6	17	88	0.193182	0.18797	0.156869
CGTGCGCAGGAGGACGAGGANGG	chr7	56023170	CCTGGGAAGGAGAACGAAAATGG	+	6	14	78	0.179487	0.134615	0.155325
CGTGCGCAGGAGGACGAGGANGG	chr1	92454859	TGAACCCAGGAGGTGGAGGATGG	-	6	19	107	0.17757	0.126214	0.155158
CGTGCGCAGGAGGACGAGGANGG	chr17	78938793	CGGGAGCACGAGGAGCAAGAAGG	-	6	15	87	0.172414	0.107527	0.153875
CGTGCGCAGGAGGACGAGGANGG	chr10	133333390	CGAGCGGAGGGGTCCGAGGGTGG	+	6	2	13	0.153846	0	0.153846
CGTGCGCAGGAGGACGAGGANGG	chr7	145994977	AAAGAGAAGGAGGAGGAGGAGGG	-	6	4	26	0.153846	0	0.153846
CGTGCGCAGGAGGACGAGGANGG	chr12	49205597	GGTAATCAGGAGGCTGAGGAAGG	+	6	16	85	0.188235	0.184211	0.15356
CGTGCGCAGGAGGACGAGGANGG	chr11	64364255	AGGGAGCAGGAGGAAGGAGAAGG	+	6	12	74	0.162162	0.0588235	0.152623
CGTGCGCAGGAGGACGAGGANGG	chr19	54128426	CGGTGGCAGGAGGCAGAGGGCGG	-	6	6	38	0.157895	0.0377358	0.151936
CGTGCGCAGGAGGACGAGGANGG	chr10	78374008	CCCACTCAGGAGGCCGAGGCAGG	-	6	10	56	0.178571	0.152542	0.151332
CGTGCGCAGGAGGACGAGGANGG	chr5	132760704	GGCGAGCAGGAGAGCGAGAAGGG	+	6	11	61	0.180328	0.1625	0.151025
CGTGCGCAGGAGGACGAGGANGG	chr1	235639472	CCGGCCCAGAAGGACAGGGAAGG	-	6	21	127	0.165354	0.0909091	0.150322
CGTGCGCAGGAGGACGAGGANGG	chr10	46541206	CGAGCGCCCGAAGATGAAGAAGG	+	6	32	175	0.182857	0.17931	0.150069
CGTGCGCAGGAGGACGAGGANGG	chr15	76336218	GGTGACCAGCTGGACGATGACGG	+	6	14	82	0.170732	0.122581	0.149803
CGTGCGCAGGAGGACGAGGANGG	chr11	57567035	GATGCGGAGGTGGACCTGGAAGG	-	6	13	76	0.171053	0.125	0.149671
CGTGCGCAGGAGGACGAGGANGG	chr1	39919388	CGTGAGGGGGAGTGCCAGGAGGG	-	6	13	76	0.171053	0.134831	0.147989
CGTGCGCAGGAGGACGAGGANGG	chr9	89532956	GGTGAACAGGTGGACAAGGCAGG	+	6	13	74	0.175676	0.160377	0.147501
CGTGCGCAGGAGGACGAGGANGG	chr13	43169793	TGAACTCAGGAGGAGGAGGCTGG	-	6	12	69	0.173913	0.163934	0.145403
CGTGCGCAGGAGGACGAGGANGG	chr17	42098428	CGAGAGCAGGTGGCCGCGGCGGG	-	6	8	50	0.16	0.1	0.144
CGTGCGCAGGAGGACGAGGANGG	chr6	43667680	AGGACAGAGGAGGAGGAGGAGGG	-	6	14	88	0.159091	0.104762	0.142424
CGTGCGCAGGAGGACGAGGANGG	chr11	75577395	CCTCCGCAGGTAGAGGAGCAAGG	-	6	4	26	0.153846	0.075	0.142308
CGTGCGCAGGAGGACGAGGANGG	chr5	22653393	CGTGGGCCTTAGGAAGAGCAGGG	-	6	13	76	0.171053	0.168675	0.1422
CGTGCGCAGGAGGACGAGGANGG	chr1	63179105	GCTACGCAGGAGCATGAGGCAGG	+	6	19	113	0.168142	0.154412	0.142179
CGTGCGCAGGAGGACGAGGANGG	chr10	69046280	GGTGGGCAACAGGAGGAGCAAGG	-	6	11	72	0.152778	0.0705882	0.141993
CGTGCGCAGGAGGACGAGGANGG	chr17	77639878	AGGAGGGAGGAGGAGGAGGAAGG	-	6	3	20	0.15	0.0555556	0.141667
CGTGCGCAGGAGGACGAGGANGG	chr8	124474815	CGGGCGGGGGAGGCAGTGGAGGG	+	6	8	54	0.148148	0.0461538	0.141311
CGTGCGCAGGAGGACGAGGANGG	chr17	83050702	CCTCTGCCGGAGCACGGGGAAGG	+	6	5	30	0.166667	0.157895	0.140351
CGTGCGCAGGAGGACGAGGANGG	chr7	156539752	AGAGAGAAGGAGGAGGAGGGAGG	-	6	6	37	0.162162	0.135135	0.140248
CGTGCGCAGGAGGACGAGGANGG	chr7	100583824	TGTGTGCATGTGGACGAAGGGGG	+	6	15	96	0.15625	0.113636	0.138494
CGTGCGCAGGAGGACGAGGANGG	chr9	137913735	CATGAGCAGGAGGATGGCCAGGG	+	6	13	85	0.152941	0.1	0.137647
CGTGCGCAGGAGGACGAGGANGG	chr12	54001503	ATTGCACAGGAGGGCTAGGGTGG	+	6	9	55	0.163636	0.160494	0.137374
CGTGCGCAGGAGGACGAGGANGG	chr4	149370821	AGTGTGTAGGTGGAGGAGTAGGG	-	6	13	81	0.160494	0.157895	0.135153
CGTGCGCAGGAGGACGAGGANGG	chrX	45812842	CCAGAGCAGAAAGAAGAGGAGGG	+	6	9	57	0.157895	0.149254	0.134328
CGTGCGCAGGAGGACGAGGANGG	chr11	123153759	TGAACCCAGGAGGTCGAGGCTGG	-	6	9	60	0.15	0.105882	0.134118
CGTGCGCAGGAGGACGAGGANGG	chr17	65736262	CGTGAGTAGGTGGATGACGGTGG	+	6	16	104	0.153846	0.131148	0.13367
CGTGCGCAGGAGGACGAGGANGG	chr12	120112333	CCCAGGCAGGAGCAGGAGGAAGG	-	6	11	76	0.144737	0.08	0.133158
CGTGCGCAGGAGGACGAGGANGG	chr1	202077468	GGTGAGCAGGAGGGTCAGCATGG	+	6	14	90	0.155556	0.150376	0.132164
CGTGCGCAGGAGGACGAGGANGG	chr6	123680556	CATGCCAATGAGGACGGAGATGG	-	6	11	73	0.150685	0.125	0.131849
CGTGCGCAGGAGGACGAGGANGG	chr20	19892677	CATGTCTAGAAGGAAGAGGAAGG	-	6	12	84	0.142857	0.0821918	0.131115
CGTGCGCAGGAGGACGAGGANGG	chr16	57631034	CAAACCCAGCAGGACGGGGAGGG	+	6	10	67	0.149254	0.130435	0.129786
CGTGCGCAGGAGGACGAGGANGG	chr12	128095348	ACTGAGCAGGTGGGGGAGGATGG	+	6	8	55	0.145455	0.109091	0.129587
CGTGCGCAGGAGGACGAGGANGG	chr17	79725229	CATGCTCAGCATGAAGTGGATGG	+	6	12	82	0.146341	0.115942	0.129374
CGTGCGCAGGAGGACGAGGANGG	chr22	49412182	GGAGTGGAGGAGGAGGAGGGCGG	+	6	9	69	0.130435	0.0128205	0.128763
CGTGCGCAGGAGGACGAGGANGG	chr1	201127055	CGTGCGAAGGTGGTGGCTGAGGG	-	6	13	89	0.146067	0.126437	0.127599
CGTGCGCAGGAGGACGAGGANGG	chr3	3064758	TGAGCCCGGGAGGTCGAGGCTGG	+	6	10	70	0.142857	0.107143	0.127551
CGTGCGCAGGAGGACGAGGANGG	chr6	15147776	CTTGGGGAGGCCGAGGAGGAAGG	-	6	16	115	0.13913	0.0849057	0.127317
CGTGCGCAGGAGGACGAGGANGG	chr17	69947218	CAGGAGGAGGAGGAGGGGGAGGG	-	6	5	36	0.138889	0.0869565	0.126812
CGTGCGCAGGAGGACGAGGANGG	chr11	65708851	GCTACTCAGGAGGCAGAGGAGGG	-	6	14	102	0.137255	0.0806452	0.126186
CGTGCGCAGGAGGACGAGGANGG	chr5	6688675	CTTGATCAGGAGGCTGAGGCAGG	+	6	9	63	0.142857	0.118644	0.125908
CGTGCGCAGGAGGACGAGGANGG	chr1	33243851	TTTGCAAAGGAGGCCGAGGCGGG	-	6	18	124	0.145161	0.141844	0.124571
CGTGCGCAGGAGGACGAGGANGG	chr10	75192510	GTTACTCAGGAGGCCGAGGTGGG	-	6	10	73	0.136986	0.09375	0.124144
CGTGCGCAGGAGGACGAGGANGG	chr1	20854444	AGCACGCAGGAGGCCAAGGTGGG	+	6	12	84	0.142857	0.137931	0.123153
CGTGCGCAGGAGGACGAGGANGG	chr2	69489542	TATGAGCAGGAGGAGTAGAACGG	+	6	9	69	0.130435	0.0625	0.122283
CGTGCGCAGGAGGACGAGGANGG	chr10	34695568	AATGAGGAAGAGGAAGAGGAGGG	-	6	6	45	0.133333	0.0909091	0.121212
CGTGCGCAGGAGGACGAGGANGG	chr7	144499552	CGTGTTCGGGAGGCTGAGGCAGG	-	6	4	31	0.129032	0.0606061	0.121212
CGTGCGCAGGAGGACGAGGANGG	chr10	69801838	GACGAGGAGGAGGAGGAGGAGGG	+	6	3	24	0.125	0.0350877	0.120614
CGTGCGCAGGAGGACGAGGANGG	chrX	68733738	CGTGCCCAAGGTCACTAGGAGGG	+	6	7	51	0.137255	0.127273	0.119786
CGTGCGCAGGAGGACGAGGANGG	chr12	80629120	TGGGGGGAGGAGGAGGAGAAAGG	+	6	9	70	0.128571	0.0731707	0.119164
CGTGCGCAGGAGGACGAGGANGG	chr5	86319209	AAGGCGGAGGAGGAGGAGAAGGG	-	6	6	44	0.136364	0.135135	0.117936
CGTGCGCAGGAGGACGAGGANGG	chr2	52424603	AGAGATGAGGAGGAAGAGGAGGG	+	6	2	17	0.117647	0	0.117647
CGTGCGCAGGAGGACGAGGANGG	chr10	129779919	GGAGAGCAGGAAGAGGAGAAGGG	-	6	3	24	0.125	0.0625	0.117188
CGTGCGCAGGAGGACGAGGANGG	chr11	45507834	GGGGGGCAGGGGGATGAGGGAGG	+	6	6	51	0.117647	0.0138889	0.116013
CGTGCGCAGGAGGACGAGGANGG	chr11	117684347	TCTGTGTAGGAGGAAGAGGTAGG	-	6	8	63	0.126984	0.0897436	0.115588
CGTGCGCAGGAGGACGAGGANGG	chr9	70967284	TGTGGGCAGGAGGGGAGGGAAGG	+	6	11	85	0.129412	0.11	0.115176
CGTGCGCAGGAGGACGAGGANGG	chr10	12131799	CCTCCCCAGGAGGCTGAGGCAGG	-	6	5	38	0.131579	0.125	0.115132
CGTGCGCAGGAGGACGAGGANGG	chr3	47086786	CTTTCGAAGGTGGAAGAGGGAGG	+	6	17	129	0.131783	0.127273	0.115011
CGTGCGCAGGAGGACGAGGANGG	chr2	173397567	TGTGTGGAGGGGGGCGAGGGTGG	+	6	8	61	0.131148	0.12987	0.114115
CGTGCGCAGGAGGACGAGGANGG	chr4	6144022	CATGGGGAGGAGGCTCAGGAAGG	+	6	10	83	0.120482	0.0674157	0.11236
CGTGCGCAGGAGGACGAGGANGG	chr17	62043073	TGCGCCCAGGAGGCAGAGGTTGG	+	6	8	64	0.125	0.104167	0.111979
CGTGCGCAGGAGGACGAGGANGG	chr5	174424338	CAGGCCCAGAAAGAGGAGGAGGG	-	6	13	107	0.121495	0.0825688	0.111464
CGTGCGCAGGAGGACGAGGANGG	chr10	132992361	GGTGCAGAGGAGGAGGTGGTGGG	+	6	6	50	0.12	0.0789474	0.110526
CGTGCGCAGGAGGACGAGGANGG	chr1	169024320	AGAGAGGAGGAGGAGAAGGAAGG	+	6	5	44	0.113636	0.0294118	0.110294
CGTGCGCAGGAGGACGAGGANGG	chr22	41506196	ACTACGCAGGAGGCTGAGGCGGG	-	6	10	84	0.119048	0.075	0.110119
CGTGCGCAGGAGGACGAGGANGG	chr2	67972465	AGGGCGGTGGAGGAGGAGGGAGG	-	6	7	59	0.118644	0.0721649	0.110082
CGTGCGCAGGAGGACGAGGANGG	chr13	28819842	CGCGCGCAGGAGCGGGCGCAGGG	+	6	4	34	0.117647	0.0645161	0.110057
CGTGCGCAGGAGGACGAGGANGG	chr5	116867172	TCTGCTCTGGAGGCCGAGGCAGG	-	6	9	77	0.116883	0.0617284	0.109668
CGTGCGCAGGAGGACGAGGANGG	chr2	105744811	CGGGAGGAGGAGGAAGAGCGCGG	+	6	4	33	0.121212	0.1	0.109091
CGTGCGCAGGAGGACGAGGANGG	chr17	10837481	GGTGCTCAGGAGGACGGCTGGGG	+	6	8	65	0.123077	0.117647	0.108597
CGTGCGCAGGAGGACGAGGANGG	chr12	380903	TCTGCTCAGGAGGCTGAGGTAGG	-	6	10	82	0.121951	0.117117	0.107669
CGTGCGCAGGAGGACGAGGANGG	chrX	40477033	CATGGGCAGTGGGACGGGCATGG	+	6	9	75	0.12	0.103774	0.107547
CGTGCGCAGGAGGACGAGGANGG	chr10	86558097	CGAGACCAGGAGGCTGAGGCAGG	-	6	10	83	0.120482	0.109756	0.107258
CGTGCGCAGGAGGACGAGGANGG	chr17	27489847	GGTCCGCAGGGAGAAAAGGAGGG	+	6	9	74	0.121622	0.121212	0.10688
CGTGCGCAGGAGGACGAGGANGG	chr2	17537942	GGTATAGAGGAGGAGGAGGAAGG	-	6	6	55	0.109091	0.0294118	0.105882
CGTGCGCAGGAGGACGAGGANGG	chr17	74130582	CGTGCAGAGCAGGAGCTGGACGG	+	6	11	98	0.112245	0.0583333	0.105697
CGTGCGCAGGAGGACGAGGANGG	chr4	24441692	GGAGGGAAGAAGGAAGAGGAGGG	+	6	3	28	0.107143	0.0277778	0.104167
CGTGCGCAGGAGGACGAGGANGG	chr17	79580278	AAGGAGGAGGAGGAGGAGGATGG	-	6	3	28	0.107143	0.030303	0.103896
CGTGCGCAGGAGGACGAGGANGG	chr17	54727290	CCTGAAAAGGAGGAAGAGAAAGG	-	6	8	72	0.111111	0.0714286	0.103175
CGTGCGCAGGAGGACGAGGANGG	chr18	79395376	CGGGGGCCGGGGGCCGGGGAGGG	-	6	2	20	0.1	0	0.1
CGTGCGCAGGAGGACGAGGANGG	chr10	36192550	CATGTGCAGGGGGAGGGGGTGGG	-	6	4	36	0.111111	0.106383	0.0992908
CGTGCGCAGGAGGACGAGGANGG	chr2	224540419	GGAGGGAAGAAGGAAGAGGAAGG	+	6	9	86	0.104651	0.057971	0.0985844
CGTGCGCAGGAGGACGAGGANGG	chr2	241547134	GGAGGGAGGGAGGAGGAGGAGGG	+	6	10	91	0.10989	0.103448	0.0985222
CGTGCGCAGGAGGACGAGGANGG	chr1	166885795	CAAGAGGAGAAGGAGGAGGAGGG	-	6	11	104	0.105769	0.0733945	0.0980064
CGTGCGCAGGAGGACGAGGANGG	chr16	78290269	GGTGGGGGGGGGAACGAGGAGGG	-	6	6	56	0.107143	0.0909091	0.0974026
CGTGCGCAGGAGGACGAGGANGG	chr15	94080672	CTAGCCCAGGAGGAGGGGGTGGG	-	6	8	78	0.102564	0.0666667	0.0957265
CGTGCGCAGGAGGACGAGGANGG	chr7	72271505	ACTACTCATGAGGCCGAGGAGGG	-	6	2	20	0.1	0.0434783	0.0956522
CGTGCGCAGGAGGACGAGGANGG	chr1	21363373	CGTGTGGAGGAGGCAGAGCCAGG	-	6	9	91	0.0989011	0.0333333	0.0956044
CGTGCGCAGGAGGACGAGGANGG	chrX	17848590	AGTGGCCAGGAGGCCAGGGAAGG	-	6	8	78	0.102564	0.0708661	0.0952958
CGTGCGCAGGAGGACGAGGANGG	chr8	70477008	TGTGGGCAGGACTAGGAGCAAGG	+	6	9	85	0.105882	0.1	0.0952941
CGTGCGCAGGAGGACGAGGANGG	chr4	108968574	CTTACGGAGTGGGATGAGGAAGG	-	6	7	69	0.101449	0.0649351	0.0948617
CGTGCGCAGGAGGACGAGGANGG	chr1	201111977	GAAGAGGAGGAAGACGAGGAGGG	-	6	2	20	0.1	0.0526316	0.0947368
CGTGCGCAGGAGGACGAGGANGG	chr17	2393044	CGTGGGAGGGGTGGCGAGGAGGG	-	6	4	40	0.1	0.0576923	0.0942308
CGTGCGCAGGAGGACGAGGANGG	chr6	113645179	TATCCTCAGGAGGCTGAGGAAGG	-	6	8	78	0.102564	0.0945946	0.0928621
CGTGCGCAGGAGGACGAGGANGG	chr5	144869628	TGAGCTCAGGAGTTTGAGGATGG	+	6	8	78	0.102564	0.1	0.0923077
CGTGCGCAGGAGGACGAGGANGG	chr9	105561159	GGTGCCCAAGAGGCTGAGGTGGG	+	6	8	80	0.1	0.0810811	0.0918919
CGTGCGCAGGAGGACGAGGANGG	chr21	43865022	GGCGCGGGGGGGGACGCGGAGGG	-	6	2	22	0.0909091	0	0.0909091
CGTGCGCAGGAGGACGAGGANGG	chr5	87612109	CGTATTCAGGAGGCTGAGGCAGG	+	6	9	90	0.1	0.0909091	0.0909091
CGTGCGCAGGAGGACGAGGANGG	chr3	110066901	AAGGAGCAGGAGAAAGAGGAAGG	-	6	8	82	0.097561	0.0686275	0.0908656
CGTGCGCAGGAGGACGAGGANGG	chr12	109285339	GATGCACAAGTGGAAGAGGAAGG	-	6	7	76	0.0921053	0.0280374	0.0895229
CGTGCGCAGGAGGACGAGGANGG	chr11	116688017	CATGGGCAGGGGCAGGAGGGAGG	+	6	6	62	0.0967742	0.0793651	0.0890937
CGTGCGCAGGAGGACGAGGANGG	chr15	34800138	GGAGGGCAGGGGAAGGAGGAAGG	+	6	4	41	0.097561	0.0888889	0.0888889
CGTGCGCAGGAGGACGAGGANGG	chr8	116119614	CTTGGGGAAGAGGCAGAGGATGG	-	6	6	65	0.0923077	0.037037	0.0888889
CGTGCGCAGGAGGACGAGGANGG	chr11	10556846	CGTATCCAGGAGGAGGAAGTGGG	-	6	7	75	0.0933333	0.05	0.0886667
CGTGCGCAGGAGGACGAGGANGG	chr7	39553156	AGGGGGTAGGGGGAGGAGGAGGG	-	6	2	22	0.0909091	0.0263158	0.0885167
CGTGCGCAGGAGGACGAGGANGG	chr6	168714982	GATGGGGAGGAGGAGGAAGACGG	+	6	5	53	0.0943396	0.0666667	0.0880503
CGTGCGCAGGAGGACGAGGANGG	chr12	52689489	AGGGAGTAGGGGGAGGAGGAGGG	+	6	2	22	0.0909091	0.0434783	0.0869565
CGTGCGCAGGAGGACGAGGANGG	chr2	12171888	CTTGATGAGGAGGACCGGGAAGG	-	6	8	85	0.0941176	0.0769231	0.0868778
CGTGCGCAGGAGGACGAGGANGG	chr2	56183698	GGTGTGCAGAGGGCAGAGGAGGG	+	6	6	63	0.0952381	0.0909091	0.0865801
CGTGCGCAGGAGGACGAGGANGG	chr1	16997880	AGGGGGAAGGAGGAGGGGGAGGG	+	6	2	22	0.0909091	0.0526316	0.0861244
CGTGCGCAGGAGGACGAGGANGG	chr16	18986720	GGTATGCTGGAGGAATAGGAAGG	-	6	7	78	0.0897436	0.0446429	0.0857372
CGTGCGCAGGAGGACGAGGANGG	chr1	155209706	AGTGAGGAGGAAGAGGAGAAGGG	-	6	9	100	0.09	0.0497238	0.0855249
CGTGCGCAGGAGGACGAGGANGG	chr17	31682127	CGGCCACAGGAGGCTGAGGCAGG	-	6	7	77	0.0909091	0.0597015	0.0854817
CGTGCGCAGGAGGACGAGGANGG	chr10	12349449	AGCCCGCGGGAGGGGGAGGAGGG	+	6	2	24	0.0833333	0	0.0833333
CGTGCGCAGGAGGACGAGGANGG	chr22	42501810	AGTGGGCAGGAAGGTGAGGGGGG	+	6	1	12	0.0833333	0	0.0833333
CGTGCGCAGGAGGACGAGGANGG	chr9	131764747	GTGGAGAAGGAGGAAGAGGAGGG	-	6	5	59	0.0847458	0.0263158	0.0825156
CGTGCGCAGGAGGACGAGGANGG	chr19	49432772	AGAGGGCAGGGGGGCGCGGAGGG	-	6	8	96	0.0833333	0.0133333	0.0822222
CGTGCGCAGGAGGACGAGGANGG	chr15	75715886	AGCACGAAGGAGGGCTAGGAGGG	-	6	17	194	0.0876289	0.0682927	0.0816445
CGTGCGCAGGAGGACGAGGANGG	chr6	168715027	GGGGAGAAGGAGGAGGATGATGG	+	6	5	58	0.0862069	0.0588235	0.0811359
CGTGCGCAGGAGGACGAGGANGG	chr3	23987023	CAGGCACAGGATGACAAAGAAGG	-	6	9	108	0.0833333	0.0283019	0.0809748
CGTGCGCAGGAGGACGAGGANGG	chr5	74521674	TGTGCGCTTGAGACAGAGGATGG	-	6	7	82	0.0853659	0.0782609	0.078685
CGTGCGCAGGAGGACGAGGANGG	chr2	42841820	AGAGCACAGGAGGGAGAGAAGGG	-	6	6	74	0.0810811	0.0309278	0.0785734
CGTGCGCAGGAGGACGAGGANGG	chr3	167863603	GGATCGCAGGGAGACCAGGATGG	-	6	7	82	0.0853659	0.0819672	0.0783687
CGTGCGCAGGAGGACGAGGANGG	chr7	135684745	TGCTCGCAGGAGCAAGATGACGG	+	6	8	96	0.0833333	0.060241	0.0783133
CGTGCGCAGGAGGACGAGGANGG	chr1	16289289	GCTATGCAGGAGGCCGAGGTGGG	+	6	8	97	0.0824742	0.0588235	0.0776228
CGTGCGCAGGAGGACGAGGANGG	chr2	8515933	GAAGGGGAGGAGGAGGAGGAGGG	-	6	3	36	0.0833333	0.0714286	0.077381
CGTGCGCAGGAGGACGAGGANGG	chr1	154558755	TAGGAGGAGGAGGAGGAGGAGGG	-	6	1	13	0.0769231	0	0.0769231
CGTGCGCAGGAGGACGAGGANGG	chr19	13507315	CTAGAGAAGGAGGAGGTGGAGGG	-	6	6	78	0.0769231	0	0.0769231
CGTGCGCAGGAGGACGAGGANGG	chr2	28470054	GGGGAGAAAGAGGAGGAGGAAGG	+	6	1	13	0.0769231	0	0.0769231
CGTGCGCAGGAGGACGAGGANGG	chr3	197397384	TGTGAGCAGGAGGTCTATGTGGG	+	6	4	50	0.08	0.0410959	0.0767123
CGTGCGCAGGAGGACGAGGANGG	chr21	28135829	GTTGCTCAGGAGGGTGAGGTGGG	+	6	6	72	0.0833333	0.0816327	0.0765306
CGTGCGCAGGAGGACGAGGANGG	chr14	51817150	CGTGGCCGGGGGGAGGGGGAGGG	-	6	5	65	0.0769231	0.0121951	0.075985
CGTGCGCAGGAGGACGAGGANGG	chr12	119712811	GAGGCGCACGAGAACAAGGAAGG	+	6	7	88	0.0795455	0.0465116	0.0758457
CGTGCGCAGGAGGACGAGGANGG	chr12	68822849	CCTACTCGGGAGGCTGAGGAAGG	-	6	6	77	0.0779221	0.0333333	0.0753247
CGTGCGCAGGAGGACGAGGANGG	chr1	161727115	GGTGAGGAGGAGGGCGGCGAAGG	-	6	2	26	0.0769231	0.0212766	0.0752864
CGTGCGCAGGAGGACGAGGANGG	chr14	48091951	CCTACTCTGGAGGATGAGGTGGG	+	6	6	78	0.0769231	0.0222222	0.0752137
CGTGCGCAGGAGGACGAGGANGG	chr14	77892539	CTCGCTCAGGAGGGCGAGCCAGG	-	6	6	75	0.08	0.0606061	0.0751515
CGTGCGCAGGAGGACGAGGANGG	chr13	70576672	GGGGAGCAGGAGGAGGTGGGTGG	-	6	7	88	0.0795455	0.0555556	0.0751263
CGTGCGCAGGAGGACGAGGANGG	chr4	9977550	CAGGAGCAGGGGGAGGGGGAGGG	-	6	3	40	0.075	0	0.075
CGTGCGCAGGAGGACGAGGANGG	chr13	49903894	CCTGCTCTGGAGGCTGAGGCAGG	-	6	4	52	0.0769231	0.0338983	0.0743155
CGTGCGCAGGAGGACGAGGANGG	chr15	71786827	GACGGACAGGAGGAGGAGGAAGG	+	6	4	52	0.0769231	0.0344828	0.0742706
CGTGCGCAGGAGGACGAGGANGG	chr16	29810858	GGGGAGCAGGAGGAAGAGCCAGG	+	6	11	142	0.0774648	0.0446927	0.0740027
CGTGCGCAGGAGGACGAGGANGG	chr2	22887840	GGGGAGGAGGAGGAAGAGGTGGG	+	6	6	77	0.0779221	0.0595238	0.0732839
CGTGCGCAGGAGGACGAGGANGG	chr15	90325603	AGAGCAGGGGAGGAAGAGGAGGG	+	6	9	118	0.0762712	0.0507246	0.0724024
CGTGCGCAGGAGGACGAGGANGG	chr12	2194095	CAGGAGGAGGAGGACGGGGCAGG	-	6	5	65	0.0769231	0.06	0.0723077
CGTGCGCAGGAGGACGAGGANGG	chr14	104988244	AGTGTGAAGGGGTAGGAGGAGGG	-	6	7	92	0.076087	0.0555556	0.0718599
CGTGCGCAGGAGGACGAGGANGG	chr19	19533497	GGGGCGGAAGGGGAGGAGGAGGG	-	6	2	28	0.0714286	0	0.0714286
CGTGCGCAGGAGGACGAGGANGG	chr3	194224235	TGTGCAGAGGAGGTGGAGGTAGG	-	6	1	14	0.0714286	0	0.0714286
CGTGCGCAGGAGGACGAGGANGG	chr12	102156295	GCTACGCGGGAGGCTGAGGAAGG	-	6	5	67	0.0746269	0.0526316	0.0706991
CGTGCGCAGGAGGACGAGGANGG	chr15	40092842	CCAGGGCAGGAGGACTGGGCGGG	+	6	3	43	0.0697674	0	0.0697674
CGTGCGCAGGAGGACGAGGANGG	chr16	86889095	CTTTAGCAGGAGGCTGGGGATGG	+	6	4	57	0.0701754	0.0169492	0.068986
CGTGCGCAGGAGGACGAGGANGG	chr11	59030564	CTTGAGGAGGGGGAAGAGTAGGG	-	6	4	55	0.0727273	0.0588235	0.0684492
CGTGCGCAGGAGGACGAGGANGG	chr6	41840922	TGAGCCAAGGAGGTCGAGGTTGG	+	6	6	83	0.0722892	0.0531915	0.068444
CGTGCGCAGGAGGACGAGGANGG	chr1	1752907	GAGGAGGAGGAGGAGGAGGAGGG	-	6	5	71	0.0704225	0.032967	0.0681009
CGTGCGCAGGAGGACGAGGANGG	chr7	152060615	CGTGGGGTGGAGGGGGGGGAGGG	-	6	6	87	0.0689655	0.0151515	0.0679206
CGTGCGCAGGAGGACGAGGANGG	chr22	27455831	CCTGCTCATGAGGACAAAAAGGG	-	6	6	87	0.0689655	0.0294118	0.0669371
CGTGCGCAGGAGGACGAGGANGG	chr19	19533537	GGGGAGGAGGAGGGAGAGGAAGG	-	6	2	30	0.0666667	0	0.0666667
CGTGCGCAGGAGGACGAGGANGG	chr4	121512642	CATCTGCAGGCTGAGGAGGAAGG	+	6	2	30	0.0666667	0	0.0666667
CGTGCGCAGGAGGACGAGGANGG	chr5	93585050	GATCCGCAGGACGACGTGGCCGG	+	6	3	45	0.0666667	0	0.0666667
CGTGCGCAGGAGGACGAGGANGG	chr9	75100350	CATGGGCACATGGACAAGGAGGG	-	6	6	90	0.0666667	0.00961539	0.0660256
CGTGCGCAGGAGGACGAGGANGG	chr13	90562589	AGTGGGCTGGAGGAGAAAGAGGG	-	6	7	99	0.0707071	0.0666667	0.0659933
CGTGCGCAGGAGGACGAGGANGG	chr11	2526697	TCTGGACAGGTGGAAGAGGATGG	+	6	3	45	0.0666667	0.0212766	0.0652482
CGTGCGCAGGAGGACGAGGANGG	chr1	158016189	GCTACTCAGGAGGCCGAGGGAGG	+	6	6	91	0.0659341	0.0131579	0.0650665
CGTGCGCAGGAGGACGAGGANGG	chr16	89603247	CCTGTGCATGTGGAAGAGGCTGG	+	6	5	76	0.0657895	0.0181818	0.0645933
CGTGCGCAGGAGGACGAGGANGG	chr9	124313312	AGGGCGCTGGAGGAGTAGCAGGG	+	6	6	87	0.0689655	0.0679612	0.0642785
CGTGCGCAGGAGGACGAGGANGG	chr11	1370090	GGGAAGGAGGAGGAGGAGGAGGG	+	6	4	60	0.0666667	0.0434783	0.0637681
CGTGCGCAGGAGGACGAGGANGG	chrX	133788719	AGGGCATAGGAGGAGGAGGGGGG	-	6	3	44	0.0681818	0.0677966	0.0635593
CGTGCGCAGGAGGACGAGGANGG	chr17	18476604	TGAGCACAGGAGAGGGAGGAGGG	+	6	8	120	0.0666667	0.046875	0.0635417
CGTGCGCAGGAGGACGAGGANGG	chr21	45919915	TGTGTGAAGGAAGATGAAGATGG	+	6	7	105	0.0666667	0.048	0.0634667
CGTGCGCAGGAGGACGAGGANGG	chr4	24912901	CGCGAGGAGGAGGAGGCGGCGGG	-	6	2	31	0.0645161	0.0238095	0.06298
CGTGCGCAGGAGGACGAGGANGG	chr1	225277110	GGGGGGGAGGGGGACGGGGAAGG	+	6	1	16	0.0625	0	0.0625
CGTGCGCAGGAGGACGAGGANGG	chr19	19533546	CAGGAGGAGGGGGAGGAGGAGGG	-	6	2	32	0.0625	0	0.0625
CGTGCGCAGGAGGACGAGGANGG	chr2	119704615	GGAGGAAAGGAGGAGGAGGAAGG	+	6	4	63	0.0634921	0.0172414	0.0623974
CGTGCGCAGGAGGACGAGGANGG	chr17	81137354	CGTGGCCACGAGGACAGGGCTGG	-	6	8	122	0.0655738	0.0491803	0.0623488
CGTGCGCAGGAGGACGAGGANGG	chr1	155114931	AGTACTCAGGAGGCTGAGGCGGG	-	6	8	125	0.064	0.0297619	0.0620952
CGTGCGCAGGAGGACGAGGANGG	chr1	28301434	GGTACCCAGGAGGCTGAGGCAGG	-	6	9	144	0.0625	0.0137931	0.0616379
CGTGCGCAGGAGGACGAGGANGG	chr1	4835102	CGTCTGCAGGCTGAGGAGCAAGG	+	6	3	48	0.0625	0.0208333	0.0611979
CGTGCGCAGGAGGACGAGGANGG	chr2	23556538	AATACGCAGGAGGCTGAGGCAGG	+	6	5	80	0.0625	0.0238095	0.0610119
CGTGCGCAGGAGGACGAGGANGG	chr1	8636419	CATACTCAGGAGGCTGAGGTGGG	+	6	4	64	0.0625	0.027027	0.0608108
CGTGCGCAGGAGGACGAGGANGG	chr9	4741877	GCAGCAGAGGAGGAGGAGGAAGG	-	6	2	33	0.0606061	0	0.0606061
CGTGCGCAGGAGGACGAGGANGG	chr1	3069587	CGCGCGGTGGGGGCCGGGGAGGG	+	6	2	32	0.0625	0.0408163	0.059949
CGTGCGCAGGAGGACGAGGANGG	chr2	175636275	CATGCTCAGGAGTGGGCGGAGGG	+	6	1	16	0.0625	0.0555556	0.0590278
CGTGCGCAGGAGGACGAGGANGG	chr12	54011938	CCTGGGGAGGGGGAGGGGGAGGG	-	6	2	33	0.0606061	0.027027	0.0589681
CGTGCGCAGGAGGACGAGGANGG	chr7	151086423	CGTGCGCATGACGCGGGGGGAGG	+	6	1	17	0.0588235	0	0.0588235
CGTGCGCAGGAGGACGAGGANGG	chr2	127663649	CCTGGGGAGGAGGCCAAGGCTGG	-	6	3	50	0.06	0.025	0.0585
CGTGCGCAGGAGGACGAGGANGG	chr11	22191779	GGTGGGCAGGAAGTGGAGGGGGG	+	6	5	81	0.0617284	0.0568182	0.0582211
CGTGCGCAGGAGGACGAGGANGG	chr9	133126161	CGTGAGCTGGGGCAGGAGGGAGG	-	6	3	51	0.0588235	0.0121951	0.0581062
CGTGCGCAGGAGGACGAGGANGG	chr5	177715812	GCTGCGCAGGAGGCTGAGTTGGG	-	6	6	101	0.0594059	0.0232558	0.0580244
CGTGCGCAGGAGGACGAGGANGG	chr1	227318393	CGAGCGCGAGAGGAGAGGGAAGG	-	6	7	120	0.0583333	0.024	0.0569333
CGTGCGCAGGAGGACGAGGANGG	chr7	56847651	GGTGGGAAGGGGGAGGTGGAGGG	-	6	2	34	0.0588235	0.0327869	0.0568949
CGTGCGCAGGAGGACGAGGANGG	chr19	45259027	AGTGAGCGGCTGGACCAGGACGG	-	6	5	88	0.0568182	0.0192308	0.0557255
CGTGCGCAGGAGGACGAGGANGG	chr3	99982417	TGAGCCCAGGAGGCTGACGATGG	-	6	6	102	0.0588235	0.0531915	0.0556946
CGTGCGCAGGAGGACGAGGANGG	chr17	58498546	AGGGGGGAGGAGGGGGAGGAGGG	+	6	1	18	0.0555556	0	0.0555556
CGTGCGCAGGAGGACGAGGANGG	chr17	74876874	AGTGCCCAGGTGGAGGCTGAGGG	-	6	6	103	0.0582524	0.047619	0.0554785
CGTGCGCAGGAGGACGAGGANGG	chr1	18710496	TGTAGGCAGGAAGATGGGGAGGG	+	6	4	72	0.0555556	0.0104167	0.0549769
CGTGCGCAGGAGGACGAGGANGG	chr14	78834932	GGTTGGGAGGAGGAAGGGGAGGG	-	6	4	70	0.0571429	0.0394737	0.0548872
CGTGCGCAGGAGGACGAGGANGG	chr4	75082735	GGAGTGCAGGTGGAGGATGAGGG	-	6	4	69	0.057971	0.0560748	0.0547203
CGTGCGCAGGAGGACGAGGANGG	chr1	33344712	GTTGCTCAGGAGACCGAGGTGGG	-	6	8	141	0.0567376	0.039604	0.0544906
CGTGCGCAGGAGGACGAGGANGG	chr19	35315237	CGGGTGCTGGAGGAGCAGTAAGG	+	6	4	72	0.0555556	0.025974	0.0541126
CGTGCGCAGGAGGACGAGGANGG	chr5	143615505	AGGGGGAGGGAGGAGGAGGAAGG	-	6	2	37	0.0540541	0	0.0540541
CGTGCGCAGGAGGACGAGGANGG	chr10	43265134	GCAGGGGAGGAGGAGGAGGAGGG	-	6	5	91	0.0549451	0.020202	0.0538351
CGTGCGCAGGAGGACGAGGANGG	chr22	19760312	AGTGAAAAGGAAGGCGAGGATGG	+	6	3	56	0.0535714	0	0.0535714
CGTGCGCAGGAGGACGAGGANGG	chr16	86121752	CAGGAGGAGGAGGAGGAGGGAGG	-	6	1	19	0.0526316	0	0.0526316
CGTGCGCAGGAGGACGAGGANGG	chr22	39557843	CGGGAGGAGGAGGAGGCGGCGGG	-	6	2	38	0.0526316	0	0.0526316
CGTGCGCAGGAGGACGAGGANGG	chr14	75941749	CCAGCTTAGGAGGCTGAGGAGGG	-	6	4	73	0.0547945	0.04	0.0526027
CGTGCGCAGGAGGACGAGGANGG	chr19	41342293	CAGCCCCTGGAGGAAGAGGAAGG	+	6	4	75	0.0533333	0.021978	0.0521612
CGTGCGCAGGAGGACGAGGANGG	chr1	17618488	ACAGAGGAGGAGGAGGAGGAGGG	-	6	3	57	0.0526316	0.0125	0.0519737
CGTGCGCAGGAGGACGAGGANGG	chr22	41254461	GACGAGGAGGAGGAGGAGGAAGG	-	6	3	56	0.0535714	0.030303	0.0519481
CGTGCGCAGGAGGACGAGGANGG	chr13	36131442	GCGGAGGAGGAGGAGGAGGAGGG	-	6	3	57	0.0526316	0.0135135	0.0519203
CGTGCGCAGGAGGACGAGGANGG	chr17	1485539	CAGGGGGAGGAGGCCGAGGCGGG	-	6	3	58	0.0517241	0	0.0517241
CGTGCGCAGGAGGACGAGGANGG	chr10	47286650	GAAGAGAAGGAGGAGGAGGAGGG	-	6	2	37	0.0540541	0.0487805	0.0514173
CGTGCGCAGGAGGACGAGGANGG	chr6	35863617	CATGGGGAGGGGGAGGTGGAGGG	+	6	2	39	0.0512821	0	0.0512821
CGTGCGCAGGAGGACGAGGANGG	chr3	46629738	AGAGGGGAAGAGGAAGAGGAGGG	+	6	2	39	0.0512821	0.0204082	0.0502355
CGTGCGCAGGAGGACGAGGANGG	chr21	7820200	GGTCCATAGGAGGTCAAGGATGG	-	6	1	19	0.0526316	0.047619	0.0501253
CGTGCGCAGGAGGACGAGGANGG	chr19	49475007	GGTGGACAGGAGGAGGGAGATGG	+	6	1	20	0.05	0	0.05
CGTGCGCAGGAGGACGAGGANGG	chr7	9026674	TATATGCAGGAGGAGGAAGATGG	-	6	2	39	0.0512821	0.025	0.05
CGTGCGCAGGAGGACGAGGANGG	chr1	52320179	GGTACTCGGGAGGATGAGGCAGG	-	6	4	78	0.0512821	0.0363636	0.0494172
CGTGCGCAGGAGGACGAGGANGG	chr2	129934386	GGTGCGCAGGAGCCTCTGGAGGG	-	6	3	60	0.05	0.0135135	0.0493243
CGTGCGCAGGAGGACGAGGANGG	chr2	44941959	AGGGGGGAGCAGGAGGAGGAGGG	-	6	2	39	0.0512821	0.0465116	0.0488968
CGTGCGCAGGAGGACGAGGANGG	chr1	242096891	TGTGGGGAGGGGGAGGGGGAAGG	-	6	4	81	0.0493827	0.0210526	0.0483431
CGTGCGCAGGAGGACGAGGANGG	chr1	52553110	GATGGGGAGGGGGAGGAGGAGGG	+	6	1	20	0.05	0.0333333	0.0483333
CGTGCGCAGGAGGACGAGGANGG	chr16	3410609	ACTGCTCGGGAGGCTGAGGAGGG	-	6	4	80	0.05	0.0350877	0.0482456
CGTGCGCAGGAGGACGAGGANGG	chr6	111219414	GATGCACAGGAGGCTGAGGTGGG	+	6	5	99	0.0505051	0.0454545	0.0482094
CGTGCGCAGGAGGACGAGGANGG	chr1	8489245	GGTACTCAGGAGGTTGAGGCAGG	+	6	3	60	0.05	0.038835	0.0480583
CGTGCGCAGGAGGACGAGGANGG	chr17	5873774	GGTGCAGAGGAGTAGGAAGATGG	-	6	3	63	0.047619	0	0.047619
CGTGCGCAGGAGGACGAGGANGG	chr22	41926396	GGGGCGGAGGGGGGCGAGGCTGG	+	6	1	21	0.047619	0	0.047619
CGTGCGCAGGAGGACGAGGANGG	chr3	184819991	TAGGCTGAGGAGGAGGAGGAGGG	+	6	3	61	0.0491803	0.0384615	0.0472888
CGTGCGCAGGAGGACGAGGANGG	chr20	43733529	GGTGGGCAGGGGGAGGAAGTAGG	-	6	4	83	0.0481928	0.0232558	0.047072
CGTGCGCAGGAGGACGAGGANGG	chr3	140578679	TTGGGGTAGGAGGACGAGTATGG	-	6	3	61	0.0491803	0.047619	0.0468384
CGTGCGCAGGAGGACGAGGANGG	chr4	56023118	GCTCCTCAGGAGGATGAGGCGGG	+	6	4	83	0.0481928	0.0357143	0.0464716
CGTGCGCAGGAGGACGAGGANGG	chr12	57632710	TGAGGGGAGGAGGAGGAGGCGGG	-	6	3	65	0.0461538	0	0.0461538
CGTGCGCAGGAGGACGAGGANGG	chr5	170258864	CCTTCCCAGGATGAAGATGATGG	-	6	4	85	0.0470588	0.0246914	0.0458969
CGTGCGCAGGAGGACGAGGANGG	chr12	42178938	CGTACTCAGAAGGCTGAGGCGGG	+	6	4	84	0.047619	0.04	0.0457143
CGTGCGCAGGAGGACGAGGANGG	chr14	96216700	AGGAAGGAGGAGGAAGAGGAAGG	+	6	1	22	0.0454545	0	0.0454545
CGTGCGCAGGAGGACGAGGANGG	chr14	105408951	GAGGAGCAGGAGGAGGGGGAGGG	-	6	2	44	0.0454545	0	0.0454545
CGTGCGCAGGAGGACGAGGANGG	chr7	100426731	GGAGAGAAGGAGGGGGAGGAAGG	-	6	1	22	0.0454545	0	0.0454545
CGTGCGCAGGAGGACGAGGANGG	chr8	56310113	AGAAGGAAGGAGGAGGAGGAGGG	+	6	1	22	0.0454545	0	0.0454545
CGTGCGCAGGAGGACGAGGANGG	chr2	240893793	GGTGAGCAGGAGGCCGTGCCAGG	-	6	4	86	0.0465116	0.0238095	0.0454042
CGTGCGCAGGAGGACGAGGANGG	chrX	74262016	CAAGCCCAGGAGGCGGAGGCAGG	-	6	5	108	0.0462963	0.0230769	0.0452279
CGTGCGCAGGAGGACGAGGANGG	chr4	131500328	CGTGGGCACAAGCCCGAGGGTGG	+	6	3	65	0.0461538	0.0243902	0.0450281
CGTGCGCAGGAGGACGAGGANGG	chr5	66160015	GCTGCTCGGGAGGCCGAGGCTGG	+	6	4	89	0.0449438	0	0.0449438
CGTGCGCAGGAGGACGAGGANGG	chr4	26839509	TGTGGGAAGGAGCATGAGGGAGG	+	6	3	66	0.0454545	0.0142857	0.0448052
CGTGCGCAGGAGGACGAGGANGG	chr2	170974740	TGTGAGCAGGAGGGAAAGGCGGG	+	6	4	87	0.045977	0.0338983	0.0444185
CGTGCGCAGGAGGACGAGGANGG	chrX	40096833	CGGGCGGAGGGGGGGGAGGTGGG	-	6	2	44	0.0454545	0.027027	0.044226
CGTGCGCAGGAGGACGAGGANGG	chr8	37420461	AGTGGGCAGGCGGGGGAGGGGGG	-	6	2	45	0.0444444	0.0149254	0.0437811
CGTGCGCAGGAGGACGAGGANGG	chr15	98845431	GGAGGGGAGGAGGAGGAGGGAGG	-	6	1	23	0.0434783	0	0.0434783
CGTGCGCAGGAGGACGAGGANGG	chr19	13551949	CTAGAGGAGGAGAACCAGGAGGG	-	6	3	67	0.0447761	0.0434783	0.0428293
CGTGCGCAGGAGGACGAGGANGG	chr1	57339264	GCTGCTCGGGAGGCCGAGGCAGG	-	6	5	113	0.0442478	0.0366972	0.042624
CGTGCGCAGGAGGACGAGGANGG	chr10	116751070	AGGAAGAAGGAGGAGGAGGAGGG	+	6	2	47	0.0425532	0	0.0425532
CGTGCGCAGGAGGACGAGGANGG	chr4	122826580	CGCGCGTCGGAGGCCGCGGCAGG	-	6	2	47	0.0425532	0	0.0425532
CGTGCGCAGGAGGACGAGGANGG	chr2	179230210	AGAGCCCAGGAGGTGGAGGTTGG	-	6	3	68	0.0441176	0.037037	0.0424837
CGTGCGCAGGAGGACGAGGANGG	chr1	35217469	GGTTCTCAGGAGGCTGAGGTAGG	-	6	3	71	0.0422535	0	0.0422535
CGTGCGCAGGAGGACGAGGANGG	chr4	1018554	GCTGTGCTGGAGGAGGAGGCTGG	+	6	3	71	0.0422535	0	0.0422535
CGTGCGCAGGAGGACGAGGANGG	chr2	98513073	CTTGCACCGTAGGATGGGGAAGG	+	6	4	92	0.0434783	0.0377358	0.0418376
CGTGCGCAGGAGGACGAGGANGG	chr16	89052644	CGGAGGCACGGGGAGGAGGAAGG	-	6	3	70	0.0428571	0.0267857	0.0417092
CGTGCGCAGGAGGACGAGGANGG	chr12	5853868	GGTGGGGACGGGGACGGGGACGG	-	6	1	24	0.0416667	0	0.0416667
CGTGCGCAGGAGGACGAGGANGG	chr13	42040538	AGGGCGCCGGGGGCGGAGGAAGG	+	6	2	48	0.0416667	0	0.0416667
CGTGCGCAGGAGGACGAGGANGG	chr14	96216729	AGGAAGGAGGAGGAGGAGGAAGG	+	6	1	24	0.0416667	0	0.0416667
CGTGCGCAGGAGGACGAGGANGG	chr7	4230434	AGGGCACAGGAGGAGAGGGAAGG	+	6	1	24	0.0416667	0	0.0416667
CGTGCGCAGGAGGACGAGGANGG	chr14	91167236	CCTGGGCAGGACCACCAGGCTGG	-	6	3	71	0.0422535	0.025974	0.041156
CGTGCGCAGGAGGACGAGGANGG	chr11	2138069	GAGGAGGAGGAGGAGGAGGACGG	-	6	2	47	0.0425532	0.0344828	0.0410858
CGTGCGCAGGAGGACGAGGANGG	chr6	137160585	GGCCAGAAGGAGGAGGAGGAGGG	-	6	4	94	0.0425532	0.0416667	0.0407801
CGTGCGCAGGAGGACGAGGANGG	chr19	15380140	GACGTGGAGGACGACGAGGAGGG	-	6	2	50	0.04	0	0.04
CGTGCGCAGGAGGACGAGGANGG	chr3	78310638	CCTGGGCAACAGGGTGAGGAAGG	+	6	2	50	0.04	0.025641	0.0389744
CGTGCGCAGGAGGACGAGGANGG	chr7	137523016	CCTGTAAAGGAGGAAAAGGAAGG	+	6	3	76	0.0394737	0.0227273	0.0385766
CGTGCGCAGGAGGACGAGGANGG	chr1	179849355	AGTCCTCAGGAGGCTGAGGTGGG	-	6	4	101	0.039604	0.026087	0.0385708
CGTGCGCAGGAGGACGAGGANGG	chr2	134449258	GGACCGCGGGAGGGAGAGGAGGG	+	6	1	26	0.0384615	0	0.0384615
CGTGCGCAGGAGGACGAGGANGG	chr2	198800593	GGTGGGCGGGGGGAAGGGGAGGG	+	6	2	52	0.0384615	0	0.0384615
CGTGCGCAGGAGGACGAGGANGG	chr8	115674596	AGGGAGAAGGAGGGAGAGGAAGG	-	6	2	52	0.0384615	0	0.0384615
CGTGCGCAGGAGGACGAGGANGG	chr9	18077079	TGGGAGGAGGAGGAGGAGGGTGG	+	6	3	78	0.0384615	0	0.0384615
CGTGCGCAGGAGGACGAGGANGG	chr4	100570214	GCTATGCAGGAGGCCGAGGCAGG	+	6	3	76	0.0394737	0.025974	0.0384484
CGTGCGCAGGAGGACGAGGANGG	chr5	172288326	GCTGCTCGGGAGGCCGAGGTGGG	-	6	4	102	0.0392157	0.0215054	0.0383723
CGTGCGCAGGAGGACGAGGANGG	chr1	85327222	CCTCCTCAGGAGGCTGAGGTGGG	+	6	5	127	0.0393701	0.0294118	0.0382121
CGTGCGCAGGAGGACGAGGANGG	chr19	5370937	GGTACTTAGGAGGCTGAGGAGGG	-	6	3	78	0.0384615	0.0183486	0.0377558
CGTGCGCAGGAGGACGAGGANGG	chr19	35717950	CGTGCGCAGGGCCGGGGGGAGGG	-	6	1	26	0.0384615	0.0227273	0.0375874
CGTGCGCAGGAGGACGAGGANGG	chr13	49956287	AGAAAGGAGGAGGAGGAGGAAGG	-	6	1	27	0.037037	0	0.037037
CGTGCGCAGGAGGACGAGGANGG	chr14	105203638	GGGGAGCAGGAGGCAGAGGGAGG	+	6	1	27	0.037037	0	0.037037
CGTGCGCAGGAGGACGAGGANGG	chr11	65201931	CTTACTCGGGAGGATGAGGCAGG	-	6	3	81	0.037037	0.00925926	0.0366941
CGTGCGCAGGAGGACGAGGANGG	chr7	494231	CGGGGGCGGGCGGGCTAGGAGGG	-	6	2	54	0.037037	0.0135135	0.0365365
CGTGCGCAGGAGGACGAGGANGG	chr11	72211981	TGTGCTCAGGAGTTCGAGACCGG	+	6	3	80	0.0375	0.0298507	0.0363806
CGTGCGCAGGAGGACGAGGANGG	chr17	74464918	CTTGCACAGAATGACCAGGTGGG	-	6	3	81	0.037037	0.0196078	0.0363108
CGTGCGCAGGAGGACGAGGANGG	chr1	92671911	GCTACTCAGGAGGCGGAGGAAGG	-	6	4	109	0.0366972	0.023622	0.0358304
CGTGCGCAGGAGGACGAGGANGG	chr1	210027513	TAGGCTGAGGAGGAAGAGGAGGG	+	6	4	109	0.0366972	0.0265487	0.035723
CGTGCGCAGGAGGACGAGGANGG	chr11	69643285	CGCACGCAGGACCACGGGGCCGG	+	6	2	56	0.0357143	0	0.0357143
CGTGCGCAGGAGGACGAGGANGG	chr19	14536979	GGGGCCGAGGAGGAGGAGGTGGG	+	6	1	28	0.0357143	0	0.0357143
CGTGCGCAGGAGGACGAGGANGG	chr5	5416976	GAGGGGAAGGAGGACGGGGAGGG	+	6	1	28	0.0357143	0	0.0357143
CGTGCGCAGGAGGACGAGGANGG	chr7	116887413	GCTGCTCAGGAGGCGGAGGTAGG	+	6	3	84	0.0357143	0.00952381	0.0353742
CGTGCGCAGGAGGACGAGGANGG	chr10	92345803	GCTGTGCAGGAGGCTGAGGTGGG	-	6	3	84	0.0357143	0.010101	0.0353535
CGTGCGCAGGAGGACGAGGANGG	chr15	25837813	ACTGCTCAGGAGCACGTGGCAGG	+	6	2	55	0.0363636	0.03125	0.0352273
CGTGCGCAGGAGGACGAGGANGG	chr13	110213374	GGTGGAGAGGAGGAAGAGCAAGG	+	6	2	56	0.0357143	0.0138889	0.0352183
CGTGCGCAGGAGGACGAGGANGG	chr7	144790849	CGTGTGTTGAAGGGTGAGGAGGG	+	6	3	84	0.0357143	0.016129	0.0351382
CGTGCGCAGGAGGACGAGGANGG	chr16	69566689	CGAGCCCGGGAGGCCGGGGCCGG	-	6	2	57	0.0350877	0	0.0350877
CGTGCGCAGGAGGACGAGGANGG	chr12	4273115	TGTGCAGAGGAAGAAGAGGGAGG	-	6	2	58	0.0344828	0	0.0344828
CGTGCGCAGGAGGACGAGGANGG	chr14	61089330	CCACAGGAGGAGGAGGAGGAGGG	-	6	3	87	0.0344828	0	0.0344828
CGTGCGCAGGAGGACGAGGANGG	chr4	3442053	CAGCAGGAGGAGGAGGAGGAAGG	-	6	2	57	0.0350877	0.0246914	0.0342214
CGTGCGCAGGAGGACGAGGANGG	chr3	123410308	GGGGAGGAGGAGGAGGGGGATGG	-	6	2	58	0.0344828	0.0116279	0.0340818
CGTGCGCAGGAGGACGAGGANGG	chr4	176673271	GGTGGGGAGGAGGAAGAAGGTGG	-	6	2	59	0.0338983	0	0.0338983
CGTGCGCAGGAGGACGAGGANGG	chr8	141122013	AGAGCCCAGGAGCACCAGGCTGG	-	6	3	89	0.0337079	0	0.0337079
CGTGCGCAGGAGGACGAGGANGG	chrX	70085359	CCTGGGCAGGGGGATGGGGTAGG	-	6	2	59	0.0338983	0.010989	0.0335258
CGTGCGCAGGAGGACGAGGANGG	chr3	3417487	GGTGTGGAGTAGGAGGACGAGGG	-	6	3	87	0.0344828	0.03	0.0334483
CGTGCGCAGGAGGACGAGGANGG	chr12	1148425	TCTGTGAAGGATGAAGAGGAAGG	-	6	2	59	0.0338983	0.0136986	0.0334339
CGTGCGCAGGAGGACGAGGANGG	chr11	127003398	CGGGGGAGGGAGGAGGAGGGAGG	+	6	2	60	0.0333333	0	0.0333333
CGTGCGCAGGAGGACGAGGANGG	chr17	68142879	GGAGGGAGGGAGGACAAGGAGGG	-	6	2	60	0.0333333	0	0.0333333
CGTGCGCAGGAGGACGAGGANGG	chr19	38386317	GGGGCACAGGAAGCCGAGGGAGG	-	6	2	60	0.0333333	0	0.0333333
CGTGCGCAGGAGGACGAGGANGG	chr7	94087586	AGTGTGCATGGGGAAGAGGGTGG	-	6	3	89	0.0337079	0.012987	0.0332701
CGTGCGCAGGAGGACGAGGANGG	chr20	63823586	GGTACTCAGGAGGCAGAGGTGGG	+	6	2	61	0.0327869	0	0.0327869
CGTGCGCAGGAGGACGAGGANGG	chr1	8998662	GGTGGGGAGGCGGTGGAGGATGG	-	6	2	61	0.0327869	0.00925926	0.0324833
CGTGCGCAGGAGGACGAGGANGG	chr12	50166887	CGTGGGCAAGAGAAAGAGTGAGG	-	6	2	61	0.0327869	0.0106383	0.0324381
CGTGCGCAGGAGGACGAGGANGG	chr11	68449347	CGGGTGCAGGAGGACTCTCATGG	-	6	2	62	0.0322581	0	0.0322581
CGTGCGCAGGAGGACGAGGANGG	chr19	11025002	CCTGGGCTCCAGGATGAGGAAGG	-	6	2	61	0.0327869	0.0307692	0.0317781
CGTGCGCAGGAGGACGAGGANGG	chr1	199562940	CCAGCTCAGGAGGTTGAGGCAGG	+	6	2	63	0.031746	0	0.031746
CGTGCGCAGGAGGACGAGGANGG	chr5	181261504	CCTGAGCCGGAGCCCCAGGAAGG	+	6	2	63	0.031746	0	0.031746
CGTGCGCAGGAGGACGAGGANGG	chr9	104764648	CCTACTCCGGAGGATGAGGCAGG	-	6	2	63	0.031746	0	0.031746
CGTGCGCAGGAGGACGAGGANGG	chrX	75785566	GGAAGGGAGGAGGAGGAGGAGGG	+	6	3	92	0.0326087	0.0265487	0.031743
CGTGCGCAGGAGGACGAGGANGG	chr19	15920948	TGTGTGCAGGGGGAGGGAGAAGG	-	6	1	31	0.0322581	0.0196078	0.0316256
CGTGCGCAGGAGGACGAGGANGG	chr1	27409826	GCCCCGGAGGAGGAGGAGGAGGG	+	6	2	62	0.0322581	0.021978	0.0315491
CGTGCGCAGGAGGACGAGGANGG	chr16	70736935	AGTGCTCAGCAGGACAGGGTGGG	+	6	2	62	0.0322581	0.0222222	0.0315412
CGTGCGCAGGAGGACGAGGANGG	chr13	113838472	CCAGCCCCGGAGCAGGAGGAGGG	+	6	1	32	0.03125	0	0.03125
CGTGCGCAGGAGGACGAGGANGG	chr7	131255000	CCAGCTCTGGAGGCTGAGGAAGG	-	6	3	94	0.0319149	0.0208333	0.03125
CGTGCGCAGGAGGACGAGGANGG	chr16	3700244	TGAACCCGGGAGGAGGAGGATGG	-	6	3	94	0.0319149	0.0229885	0.0311812
CGTGCGCAGGAGGACGAGGANGG	chr11	64743443	GGAGCCCAGGAAGGCGAGGCGGG	+	6	2	64	0.03125	0.0106383	0.0309176
CGTGCGCAGGAGGACGAGGANGG	chr4	6377723	GGGGCCCAGGTGAAGGAGGATGG	+	6	2	64	0.03125	0.0126582	0.0308544
CGTGCGCAGGAGGACGAGGANGG	chr19	17455659	GGTGGGGAGGAGGGCGGGGCCGG	-	6	2	64	0.03125	0.0131579	0.0308388
CGTGCGCAGGAGGACGAGGANGG	chr16	8547223	TGTGTGGAGGATGAGGAGTAAGG	+	6	2	65	0.0307692	0	0.0307692
CGTGCGCAGGAGGACGAGGANGG	chr2	54004780	CGTGTGTGGGAGGCTGAGGCAGG	+	6	2	65	0.0307692	0	0.0307692
CGTGCGCAGGAGGACGAGGANGG	chr2	173556370	TGCAAACAGGAGGAGGAGGAAGG	-	6	2	65	0.0307692	0	0.0307692
CGTGCGCAGGAGGACGAGGANGG	chr10	74826804	CGTTCCCAGGGGGAGGAGACTGG	+	6	1	32	0.03125	0.025641	0.0304487
CGTGCGCAGGAGGACGAGGANGG	chr11	116566815	ACTTGGCAGGAGGAGGTGGACGG	-	6	2	65	0.0307692	0.0114943	0.0304156
CGTGCGCAGGAGGACGAGGANGG	chr16	3880827	CCGGCGCAGGTGGAGGGGGCGGG	-	6	2	65	0.0307692	0.0121951	0.030394
CGTGCGCAGGAGGACGAGGANGG	chr11	45339111	AGTGCCCAGCAGGTTGAGCAGGG	+	6	2	65	0.0307692	0.0133333	0.030359
CGTGCGCAGGAGGACGAGGANGG	chr20	62066136	GGGGCGGTGGCGGACGGGGAGGG	+	6	1	32	0.03125	0.0285714	0.0303571
CGTGCGCAGGAGGACGAGGANGG	chr19	43542131	TGGGCCCAGGAGTTCGAGGCTGG	+	6	2	65	0.0307692	0.0169492	0.0302477
CGTGCGCAGGAGGACGAGGANGG	chr12	81947876	TGAGCCCAGGAGGTCGAGCGAGG	-	6	2	65	0.0307692	0.0240964	0.0300278
CGTGCGCAGGAGGACGAGGANGG	chr2	190852893	CATGCCCTGGAGCAGGAGGGAGG	+	6	2	67	0.0298507	0.00961539	0.0295637
CGTGCGCAGGAGGACGAGGANGG	chr3	192917901	CGAGGGGAGGAGGCCCAGGGGGG	-	6	1	33	0.030303	0.027027	0.029484
CGTGCGCAGGAGGACGAGGANGG	chr1	109975359	GCTCCGCAGGAGGCTGAGGTGGG	+	6	3	102	0.0294118	0	0.0294118
CGTGCGCAGGAGGACGAGGANGG	chr13	26679063	CGGGAGGAAGAGGACTGGGAGGG	-	6	2	68	0.0294118	0	0.0294118
CGTGCGCAGGAGGACGAGGANGG	chr13	113838553	CCAGCCCCGGAGCAGGAGGAAGG	+	6	1	34	0.0294118	0	0.0294118
CGTGCGCAGGAGGACGAGGANGG	chr19	2717120	GAAGAGGAGGAGGCCGAGGAGGG	+	6	1	34	0.0294118	0	0.0294118
CGTGCGCAGGAGGACGAGGANGG	chr2	48530148	CAGGAGGCGGAGGAAGAGGAGGG	-	6	1	34	0.0294118	0	0.0294118
CGTGCGCAGGAGGACGAGGANGG	chr2	238093959	GGTGGGCACCAGGAGGGGGAGGG	+	6	2	68	0.0294118	0	0.0294118
CGTGCGCAGGAGGACGAGGANGG	chr5	93937271	TGTGGGTGGGGGGAGGAGGAGGG	+	6	2	68	0.0294118	0	0.0294118
CGTGCGCAGGAGGACGAGGANGG	chr1	207964064	AGGGAGGAGGAGGAGGAGGCAGG	+	6	3	102	0.0294118	0.00769231	0.0291855
CGTGCGCAGGAGGACGAGGANGG	chr4	133152316	CATGGCCAGCAGGAAGATGAAGG	-	6	2	69	0.0289855	0	0.0289855
CGTGCGCAGGAGGACGAGGANGG	chr6	166027881	TGTGAGAGGGAGGAAGATGAGGG	-	6	2	69	0.0289855	0	0.0289855
CGTGCGCAGGAGGACGAGGANGG	chr14	21070185	CGGGCGCTGAAGGGCGGGGCGGG	+	6	1	34	0.0294118	0.016129	0.0289374
CGTGCGCAGGAGGACGAGGANGG	chr1	204065362	AGGGAGGAGGAGGAAGAGAAGGG	-	6	3	102	0.0294118	0.0162602	0.0289335
CGTGCGCAGGAGGACGAGGANGG	chr6	41546322	GGGGCGGGGGAGGAGGAGGGTGG	-	6	1	34	0.0294118	0.0196078	0.0288351
CGTGCGCAGGAGGACGAGGANGG	chr16	276161	TGTGGGCCGGGGGCCGAGGGGGG	+	6	1	34	0.0294118	0.02	0.0288235
CGTGCGCAGGAGGACGAGGANGG	chr19	30227707	AAGGCGCAGGAGGAACCGGAGGG	-	6	1	34	0.0294118	0.0232558	0.0287278
CGTGCGCAGGAGGACGAGGANGG	chr22	43418501	TGTGTGCTGAAGGCCCAGGAAGG	-	6	2	69	0.0289855	0.00925926	0.0287171
CGTGCGCAGGAGGACGAGGANGG	chr1	43657859	GCTACTCGGGAGGCCGAGGAAGG	-	6	2	69	0.0289855	0.010989	0.028667
CGTGCGCAGGAGGACGAGGANGG	chr16	87287025	GGAGGGAAGGAGGAAGAGGTGGG	+	6	1	34	0.0294118	0.0263158	0.0286378
CGTGCGCAGGAGGACGAGGANGG	chr2	73201948	CTTGTGTGGGAGGCCGAGGCGGG	-	6	2	68	0.0294118	0.0277778	0.0285948
CGTGCGCAGGAGGACGAGGANGG	chr12	26688144	GCTACCCAGGAGGCCGAGGTGGG	-	6	3	103	0.0291262	0.0186916	0.0285818
CGTGCGCAGGAGGACGAGGANGG	chr1	13422335	GCTGCTCGGGAGCACGAGGCAGG	-	6	2	70	0.0285714	0	0.0285714
CGTGCGCAGGAGGACGAGGANGG	chr18	5543199	CGGCCGGTGGGGGAGGAGGAGGG	-	6	1	35	0.0285714	0	0.0285714
CGTGCGCAGGAGGACGAGGANGG	chr4	147558410	GAAAAGCAGGAGGAGGAGGAGGG	+	6	1	35	0.0285714	0	0.0285714
CGTGCGCAGGAGGACGAGGANGG	chr19	39476595	TGTGGGGAGGAGGTACAGGAAGG	-	6	2	69	0.0289855	0.0222222	0.0283414
CGTGCGCAGGAGGACGAGGANGG	chr3	48886731	GGTACGCAGGAGGCTGAGACGGG	+	6	3	106	0.0283019	0	0.0283019
CGTGCGCAGGAGGACGAGGANGG	chrX	40176339	CGTGAGGCCGAGGCCGGGGAGGG	-	6	2	70	0.0285714	0.0131579	0.0281955
CGTGCGCAGGAGGACGAGGANGG	chr12	124334500	TGGGCGGCGGAGGTCCAGGACGG	+	6	2	71	0.028169	0	0.028169
CGTGCGCAGGAGGACGAGGANGG	chr18	47997142	AGAAAGGAGGAGGAGGAGGAGGG	-	6	1	35	0.0285714	0.0175439	0.0280702
CGTGCGCAGGAGGACGAGGANGG	chr14	89527052	GGAGAGGAGGAGGAAGGGGAAGG	+	6	1	35	0.0285714	0.0217391	0.0279503
CGTGCGCAGGAGGACGAGGANGG	chr20	19212602	GGCGAGGAGGAGGAGGAGGGAGG	+	6	1	35	0.0285714	0.0222222	0.0279365
CGTGCGCAGGAGGACGAGGANGG	chr7	20833982	TGAGAGAAGGGGGAAGAGGAGGG	+	6	2	71	0.028169	0.0128205	0.0278079
CGTGCGCAGGAGGACGAGGANGG	chr2	128358863	TTTGCCCAAGAGGATGATGATGG	-	6	2	70	0.0285714	0.0273973	0.0277887
CGTGCGCAGGAGGACGAGGANGG	chr2	229587758	GGTGCCCAGGAGCACAAAGCTGG	-	6	2	71	0.028169	0.0135135	0.0277884
CGTGCGCAGGAGGACGAGGANGG	chr15	29242165	CGGGGGCAGGGGGACGCAGGGGG	-	6	1	36	0.0277778	0	0.0277778
CGTGCGCAGGAGGACGAGGANGG	chr4	2799810	CTTGAGGGGGAGCAGGAGGAGGG	+	6	2	72	0.0277778	0	0.0277778
CGTGCGCAGGAGGACGAGGANGG	chr8	133169558	CGTGTACAGGAGAAAGAAGGGGG	+	6	2	73	0.0273973	0	0.0273973
CGTGCGCAGGAGGACGAGGANGG	chr13	73727806	GGTACTCAGGAGACCGAGGCAGG	-	6	3	109	0.0275229	0.00641026	0.0273465
CGTGCGCAGGAGGACGAGGANGG	chr1	235182747	AGTGAGCAGGAAGATGAGAGAGG	-	6	3	108	0.0277778	0.0167598	0.0273122
CGTGCGCAGGAGGACGAGGANGG	chr15	62568757	AGAGCTCAGGAGGACAGGGCTGG	-	6	1	36	0.0277778	0.0172414	0.0272989
CGTGCGCAGGAGGACGAGGANGG	chr20	19212599	AGCGGCGAGGAGGAGGAGGAGGG	+	6	1	36	0.0277778	0.0217391	0.0271739
CGTGCGCAGGAGGACGAGGANGG	chr1	2215206	CTTAAGCAGGAGAACGGGGTGGG	+	6	1	37	0.027027	0	0.027027
CGTGCGCAGGAGGACGAGGANGG	chr16	48384718	CGCGGGGAGGAGGGGGAGGGAGG	+	6	1	37	0.027027	0	0.027027
CGTGCGCAGGAGGACGAGGANGG	chr19	3778329	GCTGCTCATGAGGACGTGCACGG	+	6	2	74	0.027027	0	0.027027
CGTGCGCAGGAGGACGAGGANGG	chr19	19228245	CTGGAGCAGGGGGACAAGGTTGG	+	6	2	74	0.027027	0	0.027027
CGTGCGCAGGAGGACGAGGANGG	chr3	181712264	CGGGCGGGGGGAGAGGAGGAGGG	-	6	1	37	0.027027	0	0.027027
CGTGCGCAGGAGGACGAGGANGG	chr17	71940169	GTTGGGCAGGAGGCTGAGGCAGG	+	6	3	110	0.0272727	0.0165289	0.0268219
CGTGCGCAGGAGGACGAGGANGG	chr5	170066193	CATTTGCGGGAGGCCGAGGTGGG	-	6	3	112	0.0267857	0	0.0267857
CGTGCGCAGGAGGACGAGGANGG	chr10	23393373	CCTACTCGGGAGGCCGAGGTAGG	+	6	2	75	0.0266667	0	0.0266667
CGTGCGCAGGAGGACGAGGANGG	chr19	31358947	CCTGAGGATGGGGAGGAGGAAGG	-	6	2	75	0.0266667	0	0.0266667
CGTGCGCAGGAGGACGAGGANGG	chr20	43569436	GTAGCGCAGGCCCACGAGGAAGG	-	6	2	75	0.0266667	0	0.0266667
CGTGCGCAGGAGGACGAGGANGG	chr3	166845875	GCTGCTCAGGAGGCTGAGTAAGG	-	6	2	75	0.0266667	0	0.0266667
CGTGCGCAGGAGGACGAGGANGG	chr2	141740889	GGGGGGTAGGGGGATGAGGATGG	-	6	1	37	0.027027	0.016129	0.0265911
CGTGCGCAGGAGGACGAGGANGG	chr20	36232688	GGGGAGCATGGGGACGAGAAAGG	-	6	2	75	0.0266667	0.0102041	0.0263946
CGTGCGCAGGAGGACGAGGANGG	chr11	2391079	GGAGTGATGGAGGAGGAGGAGGG	+	6	1	38	0.0263158	0	0.0263158
CGTGCGCAGGAGGACGAGGANGG	chr11	116546180	CTTTCGGAGGATGAGGAGGGCGG	-	6	2	76	0.0263158	0	0.0263158
CGTGCGCAGGAGGACGAGGANGG	chr13	105639103	CAGGAGCAGGAGCAAGAGTAGGG	-	6	1	38	0.0263158	0	0.0263158
CGTGCGCAGGAGGACGAGGANGG	chr16	89729462	AGTGAGCGGGAGGCGGGGGAGGG	+	6	2	76	0.0263158	0	0.0263158
CGTGCGCAGGAGGACGAGGANGG	chr3	184166662	ATTGCCCAGGAGTAAGTGGATGG	+	6	1	38	0.0263158	0	0.0263158
CGTGCGCAGGAGGACGAGGANGG	chr7	134692096	GGTGCGGTGGTGGAGGATGAAGG	+	6	1	38	0.0263158	0	0.0263158
CGTGCGCAGGAGGACGAGGANGG	chrX	136105227	GGAGAGAAGGAGGAAGAAGAGGG	+	6	1	38	0.0263158	0	0.0263158
CGTGCGCAGGAGGACGAGGANGG	chr17	82191569	GTTGAGGAGGAGGCAGAGGATGG	-	6	3	113	0.0265487	0.0155039	0.0261371
CGTGCGCAGGAGGACGAGGANGG	chr8	122742554	TGAGGAGAGGAGGAGGAGGAGGG	+	6	2	75	0.0266667	0.0235294	0.0260392
CGTGCGCAGGAGGACGAGGANGG	chr7	41690153	CTTGCCCAGGAGAACCAAGCTGG	+	6	2	76	0.0263158	0.0111111	0.0260234
CGTGCGCAGGAGGACGAGGANGG	chr17	28780080	CCTACCCAGGAGGCTGACGAAGG	-	6	2	76	0.0263158	0.0128205	0.0259784
CGTGCGCAGGAGGACGAGGANGG	chr13	106592235	TAGGCCAAGGAGGAGGAGGAGGG	-	6	1	38	0.0263158	0.0178571	0.0258459
CGTGCGCAGGAGGACGAGGANGG	chr22	26023513	CAGGAGGAGGAAGAGGAGGAGGG	-	6	2	78	0.025641	0	0.025641
CGTGCGCAGGAGGACGAGGANGG	chr3	181711770	CGCGCGGGGGAGGCCGGGGGAGG	-	6	1	39	0.025641	0	0.025641
CGTGCGCAGGAGGACGAGGANGG	chrX	71255256	CGTGCGCACGAGAAGCAGAGAGG	-	6	2	77	0.025974	0.0138889	0.0256133
CGTGCGCAGGAGGACGAGGANGG	chr17	56859528	GCTGCTTAGGAGGATGAGGCAGG	-	6	2	77	0.025974	0.0190476	0.0254793
CGTGCGCAGGAGGACGAGGANGG	chr11	70843344	GGTGGGCCCCAGGAGGAGGAAGG	+	6	2	79	0.0253165	0	0.0253165
CGTGCGCAGGAGGACGAGGANGG	chr19	44808995	CGGGCATCGGGGGACGAGGGGGG	+	6	1	39	0.025641	0.0166667	0.0252137
CGTGCGCAGGAGGACGAGGANGG	chr16	1206990	CATGCCCAGGATGCTGAGGGTGG	-	6	1	39	0.025641	0.0178571	0.0251832
CGTGCGCAGGAGGACGAGGANGG	chr1	27161977	GCTGCTCGGGAGGGCGAGGCTGG	-	6	2	78	0.025641	0.0192308	0.0251479
CGTGCGCAGGAGGACGAGGANGG	chr11	6652589	CCTGTGGAAGAGGAAGGGGATGG	+	6	2	80	0.025	0	0.025
CGTGCGCAGGAGGACGAGGANGG	chr6	165132316	CGTCCGCAAGCTGAGGAGCAAGG	+	6	1	40	0.025	0	0.025
CGTGCGCAGGAGGACGAGGANGG	chr7	26751881	GGTGGGAGGGAGGGGGAGGATGG	+	6	1	40	0.025	0	0.025
CGTGCGCAGGAGGACGAGGANGG	chr12	110280644	CGTGCGAAGGAGCTGGCGGCAGG	+	6	2	80	0.025	0.0104167	0.0247396
CGTGCGCAGGAGGACGAGGANGG	chr5	74878192	GCTGGTCAGGAGGCCGAGGTGGG	+	6	2	81	0.0246914	0	0.0246914
CGTGCGCAGGAGGACGAGGANGG	chr1	15171089	CGGGGGGTGGAGGAGGAGGGAGG	-	6	2	80	0.025	0.016129	0.0245968
CGTGCGCAGGAGGACGAGGANGG	chr1	41423606	CGGGCGCAGGGCGACGTGCGAGG	-	6	2	81	0.0246914	0.00980392	0.0244493
CGTGCGCAGGAGGACGAGGANGG	chr1	22711369	TGTGCGGAGCAAGACCAGGCCGG	-	6	1	41	0.0243902	0	0.0243902
CGTGCGCAGGAGGACGAGGANGG	chr14	32938854	GCGGCGGCGGAGGAGGAGGAGGG	-	6	1	41	0.0243902	0	0.0243902
CGTGCGCAGGAGGACGAGGANGG	chr15	46316269	CTAGAACAAGAGGAGGAGGAGGG	+	6	1	41	0.0243902	0	0.0243902
CGTGCGCAGGAGGACGAGGANGG	chr18	57313668	GGCAGGGAGGAGGAGGAGGAGGG	+	6	1	41	0.0243902	0	0.0243902
CGTGCGCAGGAGGACGAGGANGG	chr3	189889425	GGTGTGCAGTGGGAGGTGGATGG	-	6	1	41	0.0243902	0	0.0243902
CGTGCGCAGGAGGACGAGGANGG	chr3	196969187	CACGCGCGGGAGGTCGGCGAGGG	+	6	1	41	0.0243902	0	0.0243902
CGTGCGCAGGAGGACGAGGANGG	chr7	45689479	CGAGAGCAGGAGCAAGGGGGTGG	+	6	2	82	0.0243902	0	0.0243902
CGTGCGCAGGAGGACGAGGANGG	chr8	102411972	CGGGGGCAGGGGGCCGCGGGGGG	-	6	1	41	0.0243902	0	0.0243902
CGTGCGCAGGAGGACGAGGANGG	chr17	19706629	CATGGGTACGTGGAAGAGGATGG	-	6	2	83	0.0240964	0	0.0240964
CGTGCGCAGGAGGACGAGGANGG	chr19	12900407	CCTGAGGAAGAGGACAGGGATGG	-	6	2	83	0.0240964	0	0.0240964
CGTGCGCAGGAGGACGAGGANGG	chr20	63175062	CGGGGGCGGGAGCGGGAGGAGGG	-	6	2	83	0.0240964	0	0.0240964
CGTGCGCAGGAGGACGAGGANGG	chrX	39642612	TGGGGGCAGGAAGACCAGCATGG	+	6	1	41	0.0243902	0.0204082	0.0238925
CGTGCGCAGGAGGACGAGGANGG	chr2	216461719	CTTGGGTAGGAGGCTGAGGTGGG	+	6	2	82	0.0243902	0.0229885	0.0238295
CGTGCGCAGGAGGACGAGGANGG	chr12	48633748	GGTTCCCAGTAGGAGAAGGAAGG	+	6	2	84	0.0238095	0	0.0238095
CGTGCGCAGGAGGACGAGGANGG	chr2	70935690	TGAGAGCTGGAGGATGTGGAGGG	-	6	2	84	0.0238095	0	0.0238095
CGTGCGCAGGAGGACGAGGANGG	chr2	124725464	AGGGGGAAGGAGGAAGGGGAAGG	-	6	1	42	0.0238095	0	0.0238095
CGTGCGCAGGAGGACGAGGANGG	chr8	102738417	CGGGAGCGGGAGGGGGAGGTGGG	+	6	1	42	0.0238095	0	0.0238095
CGTGCGCAGGAGGACGAGGANGG	chr7	149497232	CGGGGGCAGGAAGCCCCGGAGGG	+	6	2	83	0.0240964	0.015625	0.0237199
CGTGCGCAGGAGGACGAGGANGG	chr10	92667811	AGAGGGGGGGAGGAGGAGGAAGG	+	6	2	84	0.0238095	0.0104167	0.0235615
CGTGCGCAGGAGGACGAGGANGG	chr11	14854043	AGAGAGCAGTAAGAGGAGGATGG	+	6	2	84	0.0238095	0.0114943	0.0235359
CGTGCGCAGGAGGACGAGGANGG	chr10	101603861	GCTTCTCAGGAGGATGAGGCGGG	-	6	2	85	0.0235294	0	0.0235294
CGTGCGCAGGAGGACGAGGANGG	chr19	41422551	CGAGGCCAAGGGGACGAGCAGGG	-	6	2	85	0.0235294	0	0.0235294
CGTGCGCAGGAGGACGAGGANGG	chr9	71026940	CGTGCTCAGCAGCAGCAGCAGGG	-	6	2	85	0.0235294	0	0.0235294
CGTGCGCAGGAGGACGAGGANGG	chr7	1486955	TCCGGGGAGGAGGACGACGAGGG	-	6	2	86	0.0232558	0	0.0232558
CGTGCGCAGGAGGACGAGGANGG	chr12	123199114	CATACTCAGGAGGTTGAGGCAGG	-	6	2	85	0.0235294	0.0192308	0.0230769
CGTGCGCAGGAGGACGAGGANGG	chr17	74632811	CAGGCCCAGGAGTTTGAGGATGG	+	6	2	87	0.0229885	0	0.0229885
CGTGCGCAGGAGGACGAGGANGG	chr3	54612108	CCTTGGGAAGAGGAAGAGGAAGG	+	6	2	86	0.0232558	0.0128205	0.0229577
CGTGCGCAGGAGGACGAGGANGG	chr8	1389284	GGGACTCTGGAGGAGGAGGATGG	+	6	1	43	0.0232558	0.0147059	0.0229138
CGTGCGCAGGAGGACGAGGANGG	chr10	45472149	TGTTCCTGGGAGGAGGAGGAGGG	-	6	2	87	0.0229885	0.0104167	0.022749
CGTGCGCAGGAGGACGAGGANGG	chr12	133037461	CGTGCGCGGGACACGGGGGACGG	+	6	1	44	0.0227273	0	0.0227273
CGTGCGCAGGAGGACGAGGANGG	chr13	110946384	CCGGGGCAGGAGGACGGAGGGGG	+	6	1	44	0.0227273	0	0.0227273
CGTGCGCAGGAGGACGAGGANGG	chr14	77259736	GGTCTGCAAGAGGATGAGGGTGG	+	6	1	44	0.0227273	0	0.0227273
CGTGCGCAGGAGGACGAGGANGG	chr19	19273094	CGTGCGGAGAGGGGCCAGGGCGG	-	6	1	44	0.0227273	0	0.0227273
CGTGCGCAGGAGGACGAGGANGG	chr3	118780792	GGTGTGCAGGAGGAGTGGTAGGG	-	6	1	44	0.0227273	0	0.0227273
CGTGCGCAGGAGGACGAGGANGG	chr6	170026272	CGTGGCCAGGGGGTTGGGGAGGG	+	6	2	88	0.0227273	0	0.0227273
CGTGCGCAGGAGGACGAGGANGG	chr8	23768823	GGTGGGCGGGGGGAAGAGAAAGG	-	6	1	44	0.0227273	0	0.0227273
CGTGCGCAGGAGGACGAGGANGG	chr9	135907775	CCTGCGGAAGCGGGCGGGGAGGG	-	6	1	44	0.0227273	0	0.0227273
CGTGCGCAGGAGGACGAGGANGG	chr6	1575131	AGTGCGGGGGATTAGGAGGAAGG	-	6	2	87	0.0229885	0.016129	0.0226177
CGTGCGCAGGAGGACGAGGANGG	chr6	10482757	CGGGTGCCGGCGGAGGAGGGGGG	+	6	2	89	0.0224719	0	0.0224719
CGTGCGCAGGAGGACGAGGANGG	chr1	17000199	CGGGGGCAGGAGTGGGAGGGTGG	-	6	1	45	0.0222222	0	0.0222222
CGTGCGCAGGAGGACGAGGANGG	chr10	119104385	CGCGGGCGGGCGGGCGAGGGCGG	-	6	1	45	0.0222222	0	0.0222222
CGTGCGCAGGAGGACGAGGANGG	chr11	93038488	GATGAGGAGAAGGAGGAGGAAGG	-	6	1	45	0.0222222	0	0.0222222
CGTGCGCAGGAGGACGAGGANGG	chrX	107278068	CCAGAGCAGGAGGAAGTGGGGGG	-	6	3	135	0.0222222	0	0.0222222
CGTGCGCAGGAGGACGAGGANGG	chr22	33409287	CGGAAGGAGGAGGAGGAGGCTGG	+	6	2	90	0.0222222	0.0078125	0.0220486
CGTGCGCAGGAGGACGAGGANGG	chr6	137356702	CCTTCTCAGGAAGACAAGAAAGG	+	6	2	90	0.0222222	0.0103093	0.0219931
CGTGCGCAGGAGGACGAGGANGG	chr1	44707506	TGAGCCTAGGAGGTCGAGGCTGG	-	6	2	91	0.021978	0	0.021978
CGTGCGCAGGAGGACGAGGANGG	chr1	63322712	CCAGGGCCAGAGGCCGAGGAAGG	+	6	2	91	0.021978	0	0.021978
CGTGCGCAGGAGGACGAGGANGG	chr11	798308	AGCCCGGAGGAGGCCGAGGGCGG	-	6	1	46	0.0217391	0	0.0217391
CGTGCGCAGGAGGACGAGGANGG	chr13	113964617	GATGAGAAGGGGGAAGAGGAGGG	-	6	1	46	0.0217391	0	0.0217391
CGTGCGCAGGAGGACGAGGANGG	chr15	33248146	TGTGTGGAGGTGGAACAGGAAGG	+	6	1	46	0.0217391	0	0.0217391
CGTGCGCAGGAGGACGAGGANGG	chr15	82043083	CGAGCGCTGGGGAAAGAGGGTGG	+	6	2	92	0.0217391	0	0.0217391
CGTGCGCAGGAGGACGAGGANGG	chr18	1379055	AGTGGGCTGGAGACCCAGGAAGG	+	6	1	46	0.0217391	0	0.0217391
CGTGCGCAGGAGGACGAGGANGG	chr3	18425355	GCGGCGGAGGAGGAGGAGGGGGG	+	6	1	46	0.0217391	0	0.0217391
CGTGCGCAGGAGGACGAGGANGG	chr6	168715863	AATGGTGAGGAGGAAGAGGATGG	+	6	1	46	0.0217391	0	0.0217391
CGTGCGCAGGAGGACGAGGANGG	chr9	2836028	ATTGGGGAGGAGGAAGATGAGGG	+	6	1	46	0.0217391	0	0.0217391
CGTGCGCAGGAGGACGAGGANGG	chr10	75418079	TGGGAGGAGGAGGAGGATGAAGG	-	6	2	92	0.0217391	0.00900901	0.0215433
CGTGCGCAGGAGGACGAGGANGG	chr11	118336220	TGAGCCCAGGAGTTCAAGGATGG	-	6	2	93	0.0215054	0	0.0215054
CGTGCGCAGGAGGACGAGGANGG	chr22	33096673	CCTGCTCGGGAGGCGGAGGCAGG	-	6	2	93	0.0215054	0	0.0215054
CGTGCGCAGGAGGACGAGGANGG	chr9	131260460	GGGGCTCAGGGGCAGGAGGAGGG	-	6	2	92	0.0217391	0.0113636	0.0214921
CGTGCGCAGGAGGACGAGGANGG	chr2	168736435	CGTGCTTGGGAGGCTGAGGCAGG	-	6	2	93	0.0215054	0.00884956	0.0213151
CGTGCGCAGGAGGACGAGGANGG	chr4	184474076	AGGGAGGAGGAGGAGGAGGTTGG	-	6	1	46	0.0217391	0.02	0.0213043
CGTGCGCAGGAGGACGAGGANGG	chr1	23791898	AGTTTGGAGGACGCCGAGGATGG	+	6	1	47	0.0212766	0	0.0212766
CGTGCGCAGGAGGACGAGGANGG	chr10	43267119	CGGGCGCGGGACGCGGAGGGAGG	+	6	1	47	0.0212766	0	0.0212766
CGTGCGCAGGAGGACGAGGANGG	chr14	25360214	CCTGTGAAGAAGGTAGAGGAAGG	+	6	1	47	0.0212766	0	0.0212766
CGTGCGCAGGAGGACGAGGANGG	chr3	46923443	TGGGAGAAAGAGGAGGAGGAAGG	+	6	2	94	0.0212766	0	0.0212766
CGTGCGCAGGAGGACGAGGANGG	chr3	143675994	GATGGGGAGGAGGGCGAGGTGGG	+	6	2	94	0.0212766	0	0.0212766
CGTGCGCAGGAGGACGAGGANGG	chr3	191053722	GGAGGGCAGTTGGAGGAGGAGGG	+	6	1	47	0.0212766	0	0.0212766
CGTGCGCAGGAGGACGAGGANGG	chrX	10775122	GGGGCGAGGGAGGAGGGGGAGGG	+	6	1	47	0.0212766	0	0.0212766
CGTGCGCAGGAGGACGAGGANGG	chr17	78684195	TGTGCTGAGAAGAGCGAGGAGGG	-	6	2	94	0.0212766	0.0119048	0.0210233
CGTGCGCAGGAGGACGAGGANGG	chr6	26422155	GCTGAGGAGGAGGAGGAGGGAGG	-	6	2	95	0.0210526	0.00675676	0.0209104
CGTGCGCAGGAGGACGAGGANGG	chr13	23134510	CTGGAAAAGGAGGAAGAGGAGGG	+	6	1	47	0.0212766	0.0172414	0.0209098
CGTGCGCAGGAGGACGAGGANGG	chr1	1420652	GGTGGGCGGCAGGACGGGGTGGG	-	6	1	48	0.0208333	0	0.0208333
CGTGCGCAGGAGGACGAGGANGG	chr13	110812489	CGGGCACAGGAGAGCGCAGAGGG	-	6	1	48	0.0208333	0	0.0208333
CGTGCGCAGGAGGACGAGGANGG	chr13	112860335	GCTGTACAGGAGGATGGGGAGGG	-	6	1	48	0.0208333	0	0.0208333
CGTGCGCAGGAGGACGAGGANGG	chr9	13483208	CATGGAAAAGAGGAGGAGGAAGG	-	6	1	48	0.0208333	0	0.0208333
CGTGCGCAGGAGGACGAGGANGG	chr11	134445342	TGTAATCAGGAGGCCGAGGTGGG	-	6	2	97	0.0206186	0	0.0206186
CGTGCGCAGGAGGACGAGGANGG	chrX	78033314	GGTGGGCAGAGGGACCAGGCTGG	-	6	2	97	0.0206186	0	0.0206186
CGTGCGCAGGAGGACGAGGANGG	chr1	227927979	AGGGCAGGGGAGGAGGAGGAGGG	+	6	3	145	0.0206897	0.0097561	0.0204878
CGTGCGCAGGAGGACGAGGANGG	chr1	161920025	CTTGAGCAGAATGAATAGGACGG	-	6	2	98	0.0204082	0	0.0204082
CGTGCGCAGGAGGACGAGGANGG	chr1	204945675	CGTGTGCATGTGCACAGGGAGGG	+	6	2	98	0.0204082	0	0.0204082
CGTGCGCAGGAGGACGAGGANGG	chr12	110281500	CGGGCGGCTGAGGGCGAGGGAGG	+	6	1	49	0.0204082	0	0.0204082
CGTGCGCAGGAGGACGAGGANGG	chr13	53485206	CTGGAGCAGGAGCAAGAGGCAGG	-	6	1	49	0.0204082	0	0.0204082
CGTGCGCAGGAGGACGAGGANGG	chr13	56190152	TGTGAGCAGGTGCACGAGCTGGG	-	6	1	49	0.0204082	0	0.0204082
CGTGCGCAGGAGGACGAGGANGG	chr16	89570846	CGGGAGCAGGTGAGCGGGGACGG	+	6	1	49	0.0204082	0	0.0204082
CGTGCGCAGGAGGACGAGGANGG	chr17	79273707	CGAGCGGGGCAGGTCCAGGATGG	+	6	2	98	0.0204082	0	0.0204082
CGTGCGCAGGAGGACGAGGANGG	chr18	70497714	CCTGCTAAGGAGGGGGAGTAGGG	+	6	1	49	0.0204082	0	0.0204082
CGTGCGCAGGAGGACGAGGANGG	chr7	71786153	GCTGAGCAGGAAGACAGGGAGGG	+	6	1	49	0.0204082	0	0.0204082
CGTGCGCAGGAGGACGAGGANGG	chr8	27951712	CCCCTGCATGAGGAAGAGGAAGG	-	6	1	49	0.0204082	0	0.0204082
CGTGCGCAGGAGGACGAGGANGG	chr9	11515335	CTGGAGCAGAAGGAAGTGGAAGG	-	6	1	49	0.0204082	0	0.0204082
CGTGCGCAGGAGGACGAGGANGG	chr9	16094985	CCAGAGCAGGAGGAGGAGATGGG	-	6	1	49	0.0204082	0	0.0204082
CGTGCGCAGGAGGACGAGGANGG	chr10	6050786	CAGGACGAGGAGGAGGAGGATGG	+	6	2	99	0.020202	0	0.020202
CGTGCGCAGGAGGACGAGGANGG	chr17	78974557	AGTGGGCAGGCGGTAGTGGAAGG	+	6	2	99	0.020202	0	0.020202
CGTGCGCAGGAGGACGAGGANGG	chr21	37850555	CAGGGGCAGGAGGAGGGGGTGGG	-	6	2	99	0.020202	0	0.020202
CGTGCGCAGGAGGACGAGGANGG	chr5	176847945	GGTGAGGCGGAGGCCCAGGATGG	+	6	2	99	0.020202	0	0.020202
CGTGCGCAGGAGGACGAGGANGG	chr15	77576352	GGGGAGGAGAAGGAGGAGGAGGG	+	6	1	49	0.0204082	0.0114943	0.0201736
CGTGCGCAGGAGGACGAGGANGG	chr17	66807806	CGTGCTGAGAAGGGAGAGGGAGG	+	6	2	99	0.020202	0.00909091	0.0200184
CGTGCGCAGGAGGACGAGGANGG	chr3	129130622	TGTTTGTAGTCGGACGAGGAAGG	-	6	2	99	0.020202	0.00909091	0.0200184
CGTGCGCAGGAGGACGAGGANGG	chr18	71666065	TGCCAGCAGAAGGATGAGGAGGG	+	6	1	49	0.0204082	0.0196078	0.020008
CGTGCGCAGGAGGACGAGGANGG	chr11	2420913	CTCGAGCTGGAGGAAGAGCAGGG	-	6	1	50	0.02	0	0.02
CGTGCGCAGGAGGACGAGGANGG	chr3	7443029	AAAGAGGAGGAGGAGGAGGATGG	-	6	1	50	0.02	0	0.02
CGTGCGCAGGAGGACGAGGANGG	chr4	20700211	GGAGAGCAGAGGGACGATGACGG	-	6	1	50	0.02	0	0.02
CGTGCGCAGGAGGACGAGGANGG	chr6	111745440	GGTGCGCAAGGGGATGGGCAGGG	+	6	2	100	0.02	0	0.02
CGTGCGCAGGAGGACGAGGANGG	chr10	11851674	GGTACTCAGGAGGCCGGGGCAGG	+	6	2	100	0.02	0.016	0.01968
CGTGCGCAGGAGGACGAGGANGG	chr1	15975915	GGGGCGGAGGCGGCGGAGGATGG	-	6	1	51	0.0196078	0	0.0196078
CGTGCGCAGGAGGACGAGGANGG	chr12	120437708	CAGTCGGAGGATGGCGAGGAAGG	+	6	1	51	0.0196078	0	0.0196078
CGTGCGCAGGAGGACGAGGANGG	chr16	20620931	CCAGAGCAGGAGGAAGACAAGGG	+	6	1	51	0.0196078	0	0.0196078
CGTGCGCAGGAGGACGAGGANGG	chr2	226799660	TCCGAGGAGGAGGAGGAGGAGGG	-	6	1	51	0.0196078	0	0.0196078
CGTGCGCAGGAGGACGAGGANGG	chr3	135449588	AGGATGGAGGAGGAGGAGGAGGG	-	6	1	51	0.0196078	0	0.0196078
CGTGCGCAGGAGGACGAGGANGG	chr4	89962000	AATAAGGAGGAGGAAGAGGAAGG	+	6	1	51	0.0196078	0	0.0196078
CGTGCGCAGGAGGACGAGGANGG	chr5	134507392	TGCGCCCAGGAGGTTGAGGCTGG	+	6	1	51	0.0196078	0	0.0196078
CGTGCGCAGGAGGACGAGGANGG	chr8	11677070	GGTCACCAGGAGGGCCAGGAGGG	-	6	1	51	0.0196078	0	0.0196078
CGTGCGCAGGAGGACGAGGANGG	chr8	26441040	GCAGAGCAGGAGGCAGAGGAGGG	-	6	1	51	0.0196078	0	0.0196078
CGTGCGCAGGAGGACGAGGANGG	chr6	150314415	AGGGAGGAGGAGGAGGAGAAAGG	+	6	1	51	0.0196078	0.0147059	0.0193195
CGTGCGCAGGAGGACGAGGANGG	chr1	145867077	AGTGAGCAGGTGGACTAAGGGGG	-	6	2	104	0.0192308	0	0.0192308
CGTGCGCAGGAGGACGAGGANGG	chr1	159948079	GAAGAGGAGGAGGAGGAGGAGGG	-	6	1	52	0.0192308	0	0.0192308
CGTGCGCAGGAGGACGAGGANGG	chr15	77556968	GGAGCCCAGGAGAGGGAGGAAGG	+	6	2	104	0.0192308	0	0.0192308
CGTGCGCAGGAGGACGAGGANGG	chr2	130342629	TGGTGGGGGGAGGACGAGGATGG	+	6	1	52	0.0192308	0	0.0192308
CGTGCGCAGGAGGACGAGGANGG	chr20	22250579	GGAGTGGAGGAGGAGGAGGGAGG	+	6	1	52	0.0192308	0	0.0192308
CGTGCGCAGGAGGACGAGGANGG	chr20	49277201	GGGACGCAGGAGGCTGAGGTCGG	+	6	1	52	0.0192308	0	0.0192308
CGTGCGCAGGAGGACGAGGANGG	chr3	14810618	CGCGGGGCGGGGGAGGAGGAGGG	-	6	1	52	0.0192308	0	0.0192308
CGTGCGCAGGAGGACGAGGANGG	chr3	129893758	CGTGCGCCGCCGGCCGGGGGCGG	-	6	1	52	0.0192308	0	0.0192308
CGTGCGCAGGAGGACGAGGANGG	chr3	130894057	GGAGCGCAGGAGTCGGAGGCGGG	+	6	1	52	0.0192308	0	0.0192308
CGTGCGCAGGAGGACGAGGANGG	chr4	94365972	GTAGCGGAGGTGGAGGAGGAAGG	-	6	1	52	0.0192308	0	0.0192308
CGTGCGCAGGAGGACGAGGANGG	chr6	73824073	GGTGGGCAGTAGGGCTAGGTTGG	-	6	1	52	0.0192308	0	0.0192308
CGTGCGCAGGAGGACGAGGANGG	chr7	66700479	CGGGCCCCGGAGGGGGAGGTAGG	+	6	1	52	0.0192308	0	0.0192308
CGTGCGCAGGAGGACGAGGANGG	chrX	24192780	CATGCCTAGGAGGCTGAGGTGGG	+	6	1	52	0.0192308	0	0.0192308
CGTGCGCAGGAGGACGAGGANGG	chrX	29464928	GGGTGGCAGGAGGGTGAGGATGG	+	6	1	52	0.0192308	0	0.0192308
CGTGCGCAGGAGGACGAGGANGG	chr10	52680780	GGTTCGCAGGCGGGGGTGGAGGG	+	6	2	105	0.0190476	0	0.0190476
CGTGCGCAGGAGGACGAGGANGG	chr6	124773289	AATGGGAAGGAGAAAGAGGAGGG	+	6	2	105	0.0190476	0	0.0190476
CGTGCGCAGGAGGACGAGGANGG	chr22	20131729	CGGGCGCTGGGGGCCGCGGCGGG	-	6	1	52	0.0192308	0.0140845	0.0189599
CGTGCGCAGGAGGACGAGGANGG	chr4	56314702	CTGGGGGAAGAGGAGGAGGAGGG	+	6	1	52	0.0192308	0.0181818	0.0188811
CGTGCGCAGGAGGACGAGGANGG	chr10	42962165	GGAGCACAGGAGGCCGGGGGTGG	-	6	1	53	0.0188679	0	0.0188679
CGTGCGCAGGAGGACGAGGANGG	chr11	68039163	CCGGGGCAGGGGGAAGAGGGTGG	-	6	1	53	0.0188679	0	0.0188679
CGTGCGCAGGAGGACGAGGANGG	chr13	28495244	CGAGCCTGGGAGGAAGAAGAGGG	-	6	1	53	0.0188679	0	0.0188679
CGTGCGCAGGAGGACGAGGANGG	chr16	74666055	GAGGCGGAGGGGGAAGAGGAGGG	+	6	1	53	0.0188679	0	0.0188679
CGTGCGCAGGAGGACGAGGANGG	chr17	12122289	AGGCAGCAGGGGGACGAGGGAGG	-	6	1	53	0.0188679	0	0.0188679
CGTGCGCAGGAGGACGAGGANGG	chr19	13795354	AGGGCCGAGGAGGCCGAGGGGGG	+	6	1	53	0.0188679	0	0.0188679
CGTGCGCAGGAGGACGAGGANGG	chr19	52821231	GGAACCCAGGAGGATGAGGCTGG	+	6	1	53	0.0188679	0	0.0188679
CGTGCGCAGGAGGACGAGGANGG	chr20	17938380	CATGGGAAGCAGGCCGTGGAAGG	+	6	2	106	0.0188679	0	0.0188679
CGTGCGCAGGAGGACGAGGANGG	chr22	41976724	CGGGCGCCGCGGGAAGGGGAGGG	+	6	1	53	0.0188679	0	0.0188679
CGTGCGCAGGAGGACGAGGANGG	chr6	41428071	GGCGCGCTGGAGGCCGACCAGGG	-	6	1	53	0.0188679	0	0.0188679
CGTGCGCAGGAGGACGAGGANGG	chrX	69746723	GGTGCGGAGGGCAAAGAGGAGGG	-	6	1	53	0.0188679	0	0.0188679
CGTGCGCAGGAGGACGAGGANGG	chr8	142797453	CGGGCCCTGGAGAGAGAGGAAGG	-	6	1	53	0.0188679	0.00934579	0.0186916
CGTGCGCAGGAGGACGAGGANGG	chr6	154953919	TGAGCCCAGGAGATCGAGGTTGG	+	6	2	107	0.0186916	0.00813008	0.0185396
CGTGCGCAGGAGGACGAGGANGG	chr1	26697280	CGTGAGCAGTTGGTTGAGGGTGG	-	6	1	54	0.0185185	0	0.0185185
CGTGCGCAGGAGGACGAGGANGG	chr1	247656303	GCTACGCAGGAGGCAGAGGCAGG	-	6	1	54	0.0185185	0	0.0185185
CGTGCGCAGGAGGACGAGGANGG	chr10	44666	AGGGAAGAGGAGGAGGAGGAGGG	-	6	1	54	0.0185185	0	0.0185185
CGTGCGCAGGAGGACGAGGANGG	chr4	22687530	CGTGTGCAGGAGCCAGGGGTAGG	-	6	1	54	0.0185185	0	0.0185185
CGTGCGCAGGAGGACGAGGANGG	chr4	121951603	CCGGAGGAGGAGGAAGACGAGGG	-	6	1	54	0.0185185	0	0.0185185
CGTGCGCAGGAGGACGAGGANGG	chr8	11429120	CAGGGGCTGGAGGAGGGGGATGG	-	6	1	54	0.0185185	0	0.0185185
CGTGCGCAGGAGGACGAGGANGG	chr8	85177612	CTGCTGCAGGAGGCCAAGGACGG	+	6	1	54	0.0185185	0	0.0185185
CGTGCGCAGGAGGACGAGGANGG	chr17	44209602	TCTGCCCTGGAGGTCGGGGAGGG	-	6	2	108	0.0185185	0.00591716	0.0184089
CGTGCGCAGGAGGACGAGGANGG	chr6	121555923	TTGGTGCAGGAGGCAGAGGAGGG	+	6	1	54	0.0185185	0.0138889	0.0182613
CGTGCGCAGGAGGACGAGGANGG	chr11	49893571	CAGGAGGAGGAGGAGGAGCACGG	-	6	1	55	0.0181818	0	0.0181818
CGTGCGCAGGAGGACGAGGANGG	chr12	50100326	TGCTCGCAGGAGCCTGAGGAGGG	-	6	1	55	0.0181818	0	0.0181818
CGTGCGCAGGAGGACGAGGANGG	chr12	121562645	ATGGAGGAGGAGGAGGAGGAAGG	+	6	1	55	0.0181818	0	0.0181818
CGTGCGCAGGAGGACGAGGANGG	chr20	53986201	AGAGGGAAGGAGGCGGAGGAAGG	-	6	1	55	0.0181818	0	0.0181818
CGTGCGCAGGAGGACGAGGANGG	chr8	30681871	TGGGGGCAGGGGAAAGAGGAAGG	+	6	1	55	0.0181818	0	0.0181818
CGTGCGCAGGAGGACGAGGANGG	chr11	2132926	CGTGGTCAGGAGGAGGCTGCAGG	+	6	1	55	0.0181818	0.0105263	0.0179904
CGTGCGCAGGAGGACGAGGANGG	chr8	139737885	GCAGCGGAGGAGAACTAGGACGG	+	6	1	55	0.0181818	0.0113636	0.0179752
CGTGCGCAGGAGGACGAGGANGG	chr1	4047555	GAGGGGGAGGAGGAGGAGGAAGG	+	6	1	56	0.0178571	0	0.0178571
CGTGCGCAGGAGGACGAGGANGG	chr10	29912830	CTGGAGCAGGAGGAAGGGGCTGG	-	6	1	56	0.0178571	0	0.0178571
CGTGCGCAGGAGGACGAGGANGG	chr10	49447589	CTGAGGCAGGAGGCCGAGGCAGG	+	6	1	56	0.0178571	0	0.0178571
CGTGCGCAGGAGGACGAGGANGG	chr11	71268734	CTTTGGGAGGAGGAGGAGAAGGG	+	6	1	56	0.0178571	0	0.0178571
CGTGCGCAGGAGGACGAGGANGG	chr12	112575141	CTTTAGCGGGGGGATGAGGATGG	+	6	1	56	0.0178571	0	0.0178571
CGTGCGCAGGAGGACGAGGANGG	chr15	55326722	CGGGCGTGGGAGGCTGAGGCAGG	+	6	1	56	0.0178571	0	0.0178571
CGTGCGCAGGAGGACGAGGANGG	chr16	774408	TGGGCGCAGGTGCAGGAGGTAGG	-	6	1	56	0.0178571	0	0.0178571
CGTGCGCAGGAGGACGAGGANGG	chr16	74723385	CGTCAGCATGTGGGAGAGGAAGG	-	6	1	56	0.0178571	0	0.0178571
CGTGCGCAGGAGGACGAGGANGG	chr2	239069957	GGTGGGCACGGGGCCAAGGAGGG	-	6	1	56	0.0178571	0	0.0178571
CGTGCGCAGGAGGACGAGGANGG	chr20	38728478	CAGGCGCAGGTGAAAGAGGCTGG	-	6	1	56	0.0178571	0	0.0178571
CGTGCGCAGGAGGACGAGGANGG	chr3	185919468	GAGGTGGAGGAGGAGGAGGATGG	-	6	1	56	0.0178571	0	0.0178571
CGTGCGCAGGAGGACGAGGANGG	chr5	148878460	GGAGAGCAGGAGGGTGAGTAAGG	+	6	1	56	0.0178571	0	0.0178571
CGTGCGCAGGAGGACGAGGANGG	chr8	92639847	AGTGAGAAAGAAGACGAGGGAGG	+	6	1	56	0.0178571	0	0.0178571
CGTGCGCAGGAGGACGAGGANGG	chrX	3685931	GTTACGCAGGAGGCTGAGCAGGG	+	6	1	56	0.0178571	0	0.0178571
CGTGCGCAGGAGGACGAGGANGG	chr1	151832743	CGAGAGCAGGAGGAGGTGCCAGG	-	6	2	113	0.0176991	0	0.0176991
CGTGCGCAGGAGGACGAGGANGG	chr12	67451577	GGTGGGTGGGAGGAGGAGGTGGG	-	6	1	56	0.0178571	0.0119048	0.0176446
CGTGCGCAGGAGGACGAGGANGG	chr3	172990962	AGTGAGCAGCAGCAGGAGAAGGG	+	6	1	56	0.0178571	0.0133333	0.017619
CGTGCGCAGGAGGACGAGGANGG	chr1	10647088	TCTGGGGAGGAGGAGGGGGAGGG	+	6	1	57	0.0175439	0	0.0175439
CGTGCGCAGGAGGACGAGGANGG	chr1	173890107	GCTCCTCAGGAGGCTGAGGAAGG	-	6	2	114	0.0175439	0	0.0175439
CGTGCGCAGGAGGACGAGGANGG	chr11	87583564	TGTGCAAGGGAGAAGGAGGAAGG	-	6	1	57	0.0175439	0	0.0175439
CGTGCGCAGGAGGACGAGGANGG	chr14	25050299	AGCGCGGAGGTGGCAGAGGAAGG	+	6	1	57	0.0175439	0	0.0175439
CGTGCGCAGGAGGACGAGGANGG	chr15	69988765	TGTGCCCTGGGGGGCGAGGCTGG	-	6	2	114	0.0175439	0	0.0175439
CGTGCGCAGGAGGACGAGGANGG	chr16	21757319	CCTGACAGGGAGGACAAGGAAGG	-	6	1	57	0.0175439	0	0.0175439
CGTGCGCAGGAGGACGAGGANGG	chr16	29290566	GGTGCTGGGGAGGACGATGTGGG	-	6	1	57	0.0175439	0	0.0175439
CGTGCGCAGGAGGACGAGGANGG	chr19	17328573	GACGAGGAGGAGGGCGAGGAAGG	-	6	1	57	0.0175439	0	0.0175439
CGTGCGCAGGAGGACGAGGANGG	chr6	168715984	TATGAGGATGAGGAGGAGGATGG	+	6	1	57	0.0175439	0	0.0175439
CGTGCGCAGGAGGACGAGGANGG	chr7	19117895	CGCCCGCCGGAGGAAGGCGACGG	-	6	1	57	0.0175439	0	0.0175439
CGTGCGCAGGAGGACGAGGANGG	chr8	27461272	TGGGGCCAGGGTGACGAGGAAGG	-	6	1	57	0.0175439	0	0.0175439
CGTGCGCAGGAGGACGAGGANGG	chrX	5226945	GGTGTGCAGTGGCACGAGCATGG	-	6	1	57	0.0175439	0	0.0175439
CGTGCGCAGGAGGACGAGGANGG	chr16	30979857	CGGGAGGAGGGCGAAGAGGAGGG	+	6	2	115	0.0173913	0	0.0173913
CGTGCGCAGGAGGACGAGGANGG	chr19	55370620	CGCTCGGAGGAGGGCACGGAAGG	+	6	1	57	0.0175439	0.0144928	0.0172896
CGTGCGCAGGAGGACGAGGANGG	chr5	11903743	CAGCGGCAAGAGGAGGAGGACGG	+	6	1	57	0.0175439	0.016129	0.0172609
CGTGCGCAGGAGGACGAGGANGG	chr1	202161957	CCTGAGGAGGAGGCCGATTAGGG	+	6	2	116	0.0172414	0	0.0172414
CGTGCGCAGGAGGACGAGGANGG	chr10	132043694	TGGACACAGCATGACGAGGAGGG	+	6	1	58	0.0172414	0	0.0172414
CGTGCGCAGGAGGACGAGGANGG	chr10	132737562	CGTGCTCTGGATGGTGAGGCAGG	+	6	1	58	0.0172414	0	0.0172414
CGTGCGCAGGAGGACGAGGANGG	chr12	39106700	GCTGCTCAGGAAGCCGAGGCAGG	-	6	1	58	0.0172414	0	0.0172414
CGTGCGCAGGAGGACGAGGANGG	chr12	89119342	CGGGGGAAGGAGGGAGAGGGAGG	-	6	1	58	0.0172414	0	0.0172414
CGTGCGCAGGAGGACGAGGANGG	chr16	48021986	AATGAGCAGGGGGAGGTGGAAGG	+	6	1	58	0.0172414	0	0.0172414
CGTGCGCAGGAGGACGAGGANGG	chr17	77736052	AGGTGGCAGGAGGAAAAGGAGGG	+	6	1	58	0.0172414	0	0.0172414
CGTGCGCAGGAGGACGAGGANGG	chr19	5802550	GGTGAGCGGGAGGCAGTGGAGGG	+	6	1	58	0.0172414	0	0.0172414
CGTGCGCAGGAGGACGAGGANGG	chr2	182916061	CAGGAGCAGGGAGACGGGGAGGG	-	6	1	58	0.0172414	0	0.0172414
CGTGCGCAGGAGGACGAGGANGG	chr2	217061553	CTGGCGCAGATGGATGATGAAGG	+	6	1	58	0.0172414	0	0.0172414
CGTGCGCAGGAGGACGAGGANGG	chr20	45313494	AGAGCGCAGGCGGTTGAAGAGGG	-	6	1	58	0.0172414	0	0.0172414
CGTGCGCAGGAGGACGAGGANGG	chr7	74084278	CCTTCGCGGGGGGACGTGGGAGG	-	6	1	58	0.0172414	0	0.0172414
CGTGCGCAGGAGGACGAGGANGG	chrX	142207631	AGTGGGCAGGAGTGGGTGGAAGG	-	6	1	58	0.0172414	0	0.0172414
CGTGCGCAGGAGGACGAGGANGG	chrX	9619509	TGTGGGCAGCAAGACCGGGAAGG	-	6	1	58	0.0172414	0.0113636	0.0170455
CGTGCGCAGGAGGACGAGGANGG	chr15	78077611	CGGGCGGAGGAGGGCGGCGGCGG	-	6	1	58	0.0172414	0.0142857	0.0169951
CGTGCGCAGGAGGACGAGGANGG	chr7	159121219	TCTGCCCCGCACGACGAGGAAGG	-	6	1	58	0.0172414	0.0153846	0.0169761
CGTGCGCAGGAGGACGAGGANGG	chr10	103369087	CCTACGCGGGAGGCTGAGGCAGG	-	6	1	59	0.0169492	0	0.0169492
CGTGCGCAGGAGGACGAGGANGG	chr10	123135405	CGAGCGCAGGAGGCGAGCGAGGG	-	6	1	59	0.0169492	0	0.0169492
CGTGCGCAGGAGGACGAGGANGG	chr11	60852780	CTTGCGCAGCATGTCGGGGCAGG	+	6	1	59	0.0169492	0	0.0169492
CGTGCGCAGGAGGACGAGGANGG	chr17	15594592	GGGTCCCAGGTGGAAGAGGAGGG	+	6	1	59	0.0169492	0	0.0169492
CGTGCGCAGGAGGACGAGGANGG	chr19	23963499	CTGAGGCAGGAGAACGAGGCAGG	-	6	1	59	0.0169492	0	0.0169492
CGTGCGCAGGAGGACGAGGANGG	chr22	27501483	CCTGGGCAGGATAAAGGGGAAGG	-	6	1	59	0.0169492	0	0.0169492
CGTGCGCAGGAGGACGAGGANGG	chr3	118771250	AGCAGGCAGAAGGACGTGGAAGG	-	6	1	59	0.0169492	0	0.0169492
CGTGCGCAGGAGGACGAGGANGG	chr7	30906318	TGTGGGAAGGAAGTCCAGGAAGG	-	6	1	59	0.0169492	0	0.0169492
CGTGCGCAGGAGGACGAGGANGG	chr8	144051323	CGGGCCCAGGAGGCCGTGTGAGG	-	6	1	59	0.0169492	0	0.0169492
CGTGCGCAGGAGGACGAGGANGG	chr1	27978153	AGTGACAGGGAGGAAGAGGAAGG	+	6	2	118	0.0169492	0.00719425	0.0168272
CGTGCGCAGGAGGACGAGGANGG	chr8	123596081	GGTGAGAAGGAGGGAGAGAAGGG	-	6	1	59	0.0169492	0.00952381	0.0167877
CGTGCGCAGGAGGACGAGGANGG	chr19	33269109	CCTGGGAGGGAGCAGGAGGAAGG	-	6	1	59	0.0169492	0.0106383	0.0167688
CGTGCGCAGGAGGACGAGGANGG	chr11	1925589	CCTGGGGTGGAGGACTAGGGTGG	-	6	1	59	0.0169492	0.0121951	0.0167425
CGTGCGCAGGAGGACGAGGANGG	chr12	1922400	CTCGGGGAGGGGGACGGGGACGG	+	6	1	59	0.0169492	0.0131579	0.0167261
CGTGCGCAGGAGGACGAGGANGG	chr1	18632408	CGGGCGCTGGATGTTTAGGAAGG	-	6	1	60	0.0166667	0	0.0166667
CGTGCGCAGGAGGACGAGGANGG	chr10	105305446	CGTGGGCAGATGCAGGATGAGGG	-	6	1	60	0.0166667	0	0.0166667
CGTGCGCAGGAGGACGAGGANGG	chr11	131191576	CGTGAACAGGCAGACCAGGGGGG	+	6	1	60	0.0166667	0	0.0166667
CGTGCGCAGGAGGACGAGGANGG	chr15	49213871	CGTTGGCAGGTGGAGGCGGGTGG	+	6	1	60	0.0166667	0	0.0166667
CGTGCGCAGGAGGACGAGGANGG	chr18	75076036	AGGGAGGAGGAGGAGGAAGAGGG	+	6	1	60	0.0166667	0	0.0166667
CGTGCGCAGGAGGACGAGGANGG	chr2	62197169	CGTGGGAAGGTGGGCGTGGGGGG	+	6	1	60	0.0166667	0	0.0166667
CGTGCGCAGGAGGACGAGGANGG	chr2	63049496	GGTGAGGAGGAGGAGAACGAAGG	-	6	1	60	0.0166667	0	0.0166667
CGTGCGCAGGAGGACGAGGANGG	chr2	241576128	CGGGAGGAGGAGAGGGAGGAAGG	-	6	1	60	0.0166667	0	0.0166667
CGTGCGCAGGAGGACGAGGANGG	chr20	773936	AGAGGGCAGGAGAATGTGGAGGG	-	6	1	60	0.0166667	0	0.0166667
CGTGCGCAGGAGGACGAGGANGG	chr3	195828303	CCAACTGAGGAGGAGGAGGAGGG	+	6	1	60	0.0166667	0	0.0166667
CGTGCGCAGGAGGACGAGGANGG	chr4	8683080	GGCCCCCAGGAGCAAGAGGAGGG	+	6	1	60	0.0166667	0	0.0166667
CGTGCGCAGGAGGACGAGGANGG	chr6	108074747	CGAGAGCCGGGTCACGAGGAGGG	+	6	1	60	0.0166667	0	0.0166667
CGTGCGCAGGAGGACGAGGANGG	chr9	134982171	GGACGGCGGGAGGACGATGATGG	+	6	1	60	0.0166667	0	0.0166667
CGTGCGCAGGAGGACGAGGANGG	chrX	70289983	CGCGCGCAGGCCGGCGCGGTGGG	-	6	1	60	0.0166667	0	0.0166667
CGTGCGCAGGAGGACGAGGANGG	chr1	224502957	AGGGTGAGGGAGGAGGAGGAGGG	+	6	2	121	0.0165289	0	0.0165289
CGTGCGCAGGAGGACGAGGANGG	chr2	174186501	CCAGCTCAAGAGGACTAAGAGGG	-	6	1	60	0.0166667	0.0114943	0.0164751
CGTGCGCAGGAGGACGAGGANGG	chr7	100483941	CGCCCGGAGCAGGAGGAGGGAGG	-	6	1	60	0.0166667	0.012987	0.0164502
CGTGCGCAGGAGGACGAGGANGG	chr14	91253758	CGTGCGCGCTGGCAAGAGGAGGG	-	6	1	60	0.0166667	0.0133333	0.0164444
CGTGCGCAGGAGGACGAGGANGG	chr20	32310953	GGGGAAGAGGAGGAGGAGGAGGG	+	6	1	60	0.0166667	0.0142857	0.0164286
CGTGCGCAGGAGGACGAGGANGG	chr16	1669646	CGGGCAGTGGGGGAGGAGGATGG	-	6	1	61	0.0163934	0	0.0163934
CGTGCGCAGGAGGACGAGGANGG	chr16	22190286	CCTGAGCAGCAGGCGCAGGAGGG	-	6	1	61	0.0163934	0	0.0163934
CGTGCGCAGGAGGACGAGGANGG	chr16	88635228	CGAGGGCACTAGGCCGAGGTGGG	+	6	1	61	0.0163934	0	0.0163934
CGTGCGCAGGAGGACGAGGANGG	chr17	79476838	ACAGAGAAGGAGGAAGAGGAGGG	+	6	1	61	0.0163934	0	0.0163934
CGTGCGCAGGAGGACGAGGANGG	chr19	29529351	CGTGCTCCGGGAGGTGAGGAGGG	+	6	1	61	0.0163934	0	0.0163934
CGTGCGCAGGAGGACGAGGANGG	chr2	55923635	CGCGCGCGGGAGAGTGAGGTGGG	-	6	1	61	0.0163934	0	0.0163934
CGTGCGCAGGAGGACGAGGANGG	chr3	138915681	CCGGGGCGGGAAGAGGAGGAGGG	+	6	1	61	0.0163934	0	0.0163934
CGTGCGCAGGAGGACGAGGANGG	chr5	84431561	GCTTTGCAGGTGGACCAGGAGGG	-	6	1	61	0.0163934	0	0.0163934
CGTGCGCAGGAGGACGAGGANGG	chr7	5571606	TGAGCCCAGGAGGTCAAGGTGGG	+	6	1	61	0.0163934	0	0.0163934
CGTGCGCAGGAGGACGAGGANGG	chr1	9312086	GCTACTCAGGAGGCTGAGGAGGG	-	6	1	62	0.016129	0	0.016129
CGTGCGCAGGAGGACGAGGANGG	chr1	22627209	AGAGCGCAGGGGGTTGCGGAGGG	-	6	1	62	0.016129	0	0.016129
CGTGCGCAGGAGGACGAGGANGG	chr10	69124311	CGCGCGCTCCGGGACGAGGGCGG	-	6	1	62	0.016129	0	0.016129
CGTGCGCAGGAGGACGAGGANGG	chr10	122567240	CATTCACAGGGTGACCAGGAGGG	+	6	1	62	0.016129	0	0.016129
CGTGCGCAGGAGGACGAGGANGG	chr11	80991566	ATTGTGCTGGAGGCAGAGGAAGG	-	6	1	62	0.016129	0	0.016129
CGTGCGCAGGAGGACGAGGANGG	chr14	34061153	CGTGGAGAGGGAGACGAGGTGGG	+	6	1	62	0.016129	0	0.016129
CGTGCGCAGGAGGACGAGGANGG	chr14	105425120	CAAGTTCAGCAGGAGGAGGAAGG	-	6	1	62	0.016129	0	0.016129
CGTGCGCAGGAGGACGAGGANGG	chr2	102848625	CCTGCGCATGCGCATGCGGAAGG	+	6	1	62	0.016129	0	0.016129
CGTGCGCAGGAGGACGAGGANGG	chr2	238272474	GTTACGCTGGAGGAAGAAGATGG	+	6	1	62	0.016129	0	0.016129
CGTGCGCAGGAGGACGAGGANGG	chr2	240478103	CTGGAGCGGGAGGAAGGGGAGGG	-	6	1	62	0.016129	0	0.016129
CGTGCGCAGGAGGACGAGGANGG	chr20	24305568	GGGTTGAAGGAGGAGGAGGAAGG	+	6	1	62	0.016129	0	0.016129
CGTGCGCAGGAGGACGAGGANGG	chr20	41201809	CCTGCGCAGGGGAAGGAACATGG	-	6	1	62	0.016129	0	0.016129
CGTGCGCAGGAGGACGAGGANGG	chr4	182375650	GCTGCCCAGGAGGCGGAGGCAGG	-	6	1	62	0.016129	0	0.016129
CGTGCGCAGGAGGACGAGGANGG	chr5	141811386	CCTGCGCATGGAGAAGAGGCTGG	-	6	1	62	0.016129	0	0.016129
CGTGCGCAGGAGGACGAGGANGG	chr6	49254142	AGTGCACGGGAGGCTGAGGCAGG	-	6	1	62	0.016129	0	0.016129
CGTGCGCAGGAGGACGAGGANGG	chr6	97039396	CGTAGGGAGGGGGAGGATGATGG	+	6	1	62	0.016129	0	0.016129
CGTGCGCAGGAGGACGAGGANGG	chrX	120373894	GTGGAGCAGGAGGAGGAGGCGGG	-	6	2	124	0.016129	0	0.016129
CGTGCGCAGGAGGACGAGGANGG	chr5	18491264	CGTGTGGAGTGGAACCAGGAAGG	+	6	1	62	0.016129	0.0105263	0.0159593
CGTGCGCAGGAGGACGAGGANGG	chr16	11371789	GGTGGGGCGGAGGTCAAGGACGG	+	6	1	62	0.016129	0.0106383	0.0159574
CGTGCGCAGGAGGACGAGGANGG	chr1	159172484	AGGGCGGAGGGGGCCCAGGATGG	+	6	1	62	0.016129	0.0107527	0.0159556
CGTGCGCAGGAGGACGAGGANGG	chr11	36159842	CCTACCCTGGAGGGCCAGGACGG	+	6	1	62	0.016129	0.0142857	0.0158986
CGTGCGCAGGAGGACGAGGANGG	chr1	20696673	CGGGCTGTGCAGGACGGGGACGG	-	6	1	63	0.015873	0	0.015873
CGTGCGCAGGAGGACGAGGANGG	chr1	42747078	CGTTCACAGCAGGCCCAGGGAGG	+	6	1	63	0.015873	0	0.015873
CGTGCGCAGGAGGACGAGGANGG	chr10	102463492	TGTGGGCTGGAGGAGGGGAAGGG	+	6	1	63	0.015873	0	0.015873
CGTGCGCAGGAGGACGAGGANGG	chr10	127032630	TGAGCCTAGGAGGACAAGGCTGG	-	6	1	63	0.015873	0	0.015873
CGTGCGCAGGAGGACGAGGANGG	chr11	115462615	GATGTGGAGGAGGAGGAGGGAGG	+	6	1	63	0.015873	0	0.015873
CGTGCGCAGGAGGACGAGGANGG	chr12	95201642	AGTGGGGAGGGTGACAAGGAGGG	-	6	1	63	0.015873	0	0.015873
CGTGCGCAGGAGGACGAGGANGG	chr13	34588915	CCTTGGGAGGAGGAGGAGAAGGG	-	6	1	63	0.015873	0	0.015873
CGTGCGCAGGAGGACGAGGANGG	chr19	3721705	CGAGACCTGGAGGAGGAAGAGGG	+	6	1	63	0.015873	0	0.015873
CGTGCGCAGGAGGACGAGGANGG	chr19	18613818	CATGGGGAGGGGCAGGAGGAGGG	-	6	1	63	0.015873	0	0.015873
CGTGCGCAGGAGGACGAGGANGG	chr2	123030893	GAAGAGAAGGAGGAAGAGGAGGG	-	6	1	63	0.015873	0	0.015873
CGTGCGCAGGAGGACGAGGANGG	chr2	191246136	CGAGCGCAGCTGCACGCGCAGGG	-	6	1	63	0.015873	0	0.015873
CGTGCGCAGGAGGACGAGGANGG	chr7	39951181	TGGGTGCCGGAGGAGGAGGCCGG	-	6	1	63	0.015873	0	0.015873
CGTGCGCAGGAGGACGAGGANGG	chrX	17177997	AGGGCACAGGTGTAGGAGGATGG	+	6	1	63	0.015873	0	0.015873
CGTGCGCAGGAGGACGAGGANGG	chr1	184499147	GGGGAAGAGGAGGAGGAGGAAGG	-	6	1	63	0.015873	0.0117647	0.0156863
CGTGCGCAGGAGGACGAGGANGG	chr10	28253016	GCTGCTCGGGAGGCTGAGGAAGG	-	6	1	63	0.015873	0.0133333	0.0156614
CGTGCGCAGGAGGACGAGGANGG	chr1	3695305	CGGCCCCAGGAGGAAGTGGGGGG	-	6	1	64	0.015625	0	0.015625
CGTGCGCAGGAGGACGAGGANGG	chr10	81706696	GCTACTCAGGAGCCCGAGGAAGG	-	6	1	64	0.015625	0	0.015625
CGTGCGCAGGAGGACGAGGANGG	chr10	126997469	CTAGAGCAGGAGGAAGAGAGAGG	+	6	1	64	0.015625	0	0.015625
CGTGCGCAGGAGGACGAGGANGG	chr11	69010344	CGGTCCCAGAAGGAGGAGCAGGG	+	6	1	64	0.015625	0	0.015625
CGTGCGCAGGAGGACGAGGANGG	chr12	132192697	AGGACACAGGAGGAGGACGAGGG	-	6	1	64	0.015625	0	0.015625
CGTGCGCAGGAGGACGAGGANGG	chr14	35083985	TAAGCCCAGGAGGTCGAGGCTGG	-	6	1	64	0.015625	0	0.015625
CGTGCGCAGGAGGACGAGGANGG	chr16	2969311	CGGGCGCGGCCGGACGCGGGAGG	-	6	1	64	0.015625	0	0.015625
CGTGCGCAGGAGGACGAGGANGG	chr19	35545383	TGGGCGCAGGCGATCGAGTAAGG	-	6	1	64	0.015625	0	0.015625
CGTGCGCAGGAGGACGAGGANGG	chr19	51173954	CAGCCACAGGAAGACGGGGAAGG	+	6	1	64	0.015625	0	0.015625
CGTGCGCAGGAGGACGAGGANGG	chr2	26970763	CCGGCGGAGGCGGAGGGGGAGGG	-	6	1	64	0.015625	0	0.015625
CGTGCGCAGGAGGACGAGGANGG	chr2	214150786	TTTGGGCTGGATGACAAGGATGG	-	6	1	64	0.015625	0	0.015625
CGTGCGCAGGAGGACGAGGANGG	chr20	22407834	TTAGCACAGGAGGAAGAGGGAGG	-	6	1	64	0.015625	0	0.015625
CGTGCGCAGGAGGACGAGGANGG	chr20	23138459	CAGGTGCTGGAGGAGGGGGAAGG	+	6	1	64	0.015625	0	0.015625
CGTGCGCAGGAGGACGAGGANGG	chr4	89307114	GGTAGGCAGAAAGAAGAGGAAGG	-	6	1	64	0.015625	0	0.015625
CGTGCGCAGGAGGACGAGGANGG	chr4	168046630	AGTGCGCAGGTCAACAAGGTGGG	+	6	1	64	0.015625	0	0.015625
CGTGCGCAGGAGGACGAGGANGG	chr6	46260820	TGTCCCCAGGATGGGGAGGAGGG	+	6	1	64	0.015625	0	0.015625
CGTGCGCAGGAGGACGAGGANGG	chr7	113159970	GGAGTGCAGGGGGATGTGGAGGG	-	6	1	64	0.015625	0	0.015625
CGTGCGCAGGAGGACGAGGANGG	chr9	93954918	CGTACCCAGGTGGCTGTGGAAGG	+	6	1	64	0.015625	0	0.015625
CGTGCGCAGGAGGACGAGGANGG	chr7	24285155	GGAGCGCGGGGGGCAGAGGAGGG	+	6	1	64	0.015625	0.00900901	0.0154842
CGTGCGCAGGAGGACGAGGANGG	chr12	121669269	AGTGGGCAACAGGGCCAGGAAGG	-	6	1	64	0.015625	0.00909091	0.015483
CGTGCGCAGGAGGACGAGGANGG	chr1	41581096	AGTGCTGAGGAGGTCGGGTATGG	+	6	1	64	0.015625	0.0111111	0.0154514
CGTGCGCAGGAGGACGAGGANGG	chr22	44391502	GGGGGGCAGGAGGAAGTGGGAGG	+	6	1	64	0.015625	0.0111111	0.0154514
CGTGCGCAGGAGGACGAGGANGG	chr12	4290578	TGGGGGCAGGAGGAGGGGGGTGG	-	6	1	64	0.015625	0.011236	0.0154494
CGTGCGCAGGAGGACGAGGANGG	chr10	49008601	ACTGCGGAGAAGGACTGGGAAGG	-	6	1	64	0.015625	0.0136986	0.015411
CGTGCGCAGGAGGACGAGGANGG	chr10	71574634	GCTGAGCAGGAGGAGGACGTGGG	+	6	1	65	0.0153846	0	0.0153846
CGTGCGCAGGAGGACGAGGANGG	chr10	97126901	CATGCTCAGGGAGATGAGAAGGG	-	6	1	65	0.0153846	0	0.0153846
CGTGCGCAGGAGGACGAGGANGG	chr10	102644588	CGCGGGCAGGGGGCCGGGGCAGG	-	6	1	65	0.0153846	0	0.0153846
CGTGCGCAGGAGGACGAGGANGG	chr11	5354599	AGTGGGGAGGATCATGAGGAGGG	-	6	1	65	0.0153846	0	0.0153846
CGTGCGCAGGAGGACGAGGANGG	chr16	83892	CGTGGTCAGGTTGCCAAGGATGG	+	6	1	65	0.0153846	0	0.0153846
CGTGCGCAGGAGGACGAGGANGG	chr17	8835180	CAGGAGAAGGAGGAAGAGCAGGG	+	6	1	65	0.0153846	0	0.0153846
CGTGCGCAGGAGGACGAGGANGG	chr19	31164029	AGTGAGCAGGTGGTCGAGCTGGG	+	6	1	65	0.0153846	0	0.0153846
CGTGCGCAGGAGGACGAGGANGG	chr19	49621381	GGTCCGAAGGAGGAGGGGGCTGG	+	6	1	65	0.0153846	0	0.0153846
CGTGCGCAGGAGGACGAGGANGG	chr5	110357749	CACGGCCAGGAGGCCTAGGAGGG	+	6	1	65	0.0153846	0	0.0153846
CGTGCGCAGGAGGACGAGGANGG	chr6	71313839	CTTGGGCAGGAAAAAGAGGTGGG	-	6	1	65	0.0153846	0	0.0153846
CGTGCGCAGGAGGACGAGGANGG	chr7	100284289	CCTACGCAGGAGGCTAAGGCAGG	-	6	1	65	0.0153846	0	0.0153846
CGTGCGCAGGAGGACGAGGANGG	chr7	101719309	TGGGAGGAGCTGGACGAGGAGGG	+	6	1	65	0.0153846	0	0.0153846
CGTGCGCAGGAGGACGAGGANGG	chr9	77601060	CTTGTGCAGGGGGAGGAGCGTGG	+	6	1	65	0.0153846	0	0.0153846
CGTGCGCAGGAGGACGAGGANGG	chr9	113657247	CAGGCGGATGTGGACGGGGAGGG	-	6	1	65	0.0153846	0	0.0153846
CGTGCGCAGGAGGACGAGGANGG	chr1	24150687	CAGCAGTAGGAGGAGGAGGAGGG	+	6	1	65	0.0153846	0.0108696	0.0152174
CGTGCGCAGGAGGACGAGGANGG	chr8	65015294	AGTGGGCAGTAGGAAGTGGGGGG	-	6	1	65	0.0153846	0.0108696	0.0152174
CGTGCGCAGGAGGACGAGGANGG	chr9	134173928	GGGGCGCAGGAGGCAGGCGAGGG	-	6	1	65	0.0153846	0.0125	0.0151923
CGTGCGCAGGAGGACGAGGANGG	chr20	62516002	CGGGCGCAGGCTGAAGGGGGCGG	+	6	1	65	0.0153846	0.0131579	0.0151822
CGTGCGCAGGAGGACGAGGANGG	chr1	52698352	CGTGAGCCGGCGGAGGGGGCGGG	+	6	1	66	0.0151515	0	0.0151515
CGTGCGCAGGAGGACGAGGANGG	chr12	129354856	CTTGCACTGGAAGAAGAGGTGGG	-	6	1	66	0.0151515	0	0.0151515
CGTGCGCAGGAGGACGAGGANGG	chr13	44577735	CGCGGGCACGCGGCAGAGGAGGG	+	6	1	66	0.0151515	0	0.0151515
CGTGCGCAGGAGGACGAGGANGG	chr14	104693729	CGTGGCCAGCTGTGCGAGGAGGG	+	6	1	66	0.0151515	0	0.0151515
CGTGCGCAGGAGGACGAGGANGG	chr16	54585731	CGGGAGGAGGAGGAGAAGAAGGG	+	6	1	66	0.0151515	0	0.0151515
CGTGCGCAGGAGGACGAGGANGG	chr17	7262538	GGAGCGCGGGAGGGGGAGGCGGG	+	6	1	66	0.0151515	0	0.0151515
CGTGCGCAGGAGGACGAGGANGG	chr2	74418152	CTGGAGAAGGAGGAAGAGAAGGG	-	6	1	66	0.0151515	0	0.0151515
CGTGCGCAGGAGGACGAGGANGG	chr2	105311470	CCTCCTCAGGAGGCTGAGGTAGG	+	6	1	66	0.0151515	0	0.0151515
CGTGCGCAGGAGGACGAGGANGG	chr2	237085748	GGTGCCCTGGAGGACCTGGCCGG	-	6	1	66	0.0151515	0	0.0151515
CGTGCGCAGGAGGACGAGGANGG	chr20	6249244	TGGGGGCAGGAGCAAGAGGCAGG	-	6	1	66	0.0151515	0	0.0151515
CGTGCGCAGGAGGACGAGGANGG	chr4	7789473	GGTGGTGAGGATGAAGAGGATGG	-	6	1	66	0.0151515	0	0.0151515
CGTGCGCAGGAGGACGAGGANGG	chr5	36745331	GGTGGCGGGGAGGAGGAGGAGGG	+	6	1	65	0.0153846	0.0151515	0.0151515
CGTGCGCAGGAGGACGAGGANGG	chr7	48773612	CTGTCACAGGAGAAAGAGGATGG	-	6	1	66	0.0151515	0	0.0151515
CGTGCGCAGGAGGACGAGGANGG	chr7	70119098	CCTACTCAGAAGGATGAGGCAGG	-	6	1	66	0.0151515	0	0.0151515
CGTGCGCAGGAGGACGAGGANGG	chr8	125645022	AGAGAAGAGGAGGAGGAGGAAGG	-	6	1	66	0.0151515	0	0.0151515
CGTGCGCAGGAGGACGAGGANGG	chrX	154378530	CCTGGGAAGGGGGACGACGGCGG	+	6	1	66	0.0151515	0	0.0151515
CGTGCGCAGGAGGACGAGGANGG	chr1	152237709	CGGGGGCAGGAGAAAGAGATGGG	-	6	1	66	0.0151515	0.010989	0.014985
CGTGCGCAGGAGGACGAGGANGG	chr1	25523689	CTTGCTCAGGAAGAAGGGGTGGG	-	6	1	67	0.0149254	0	0.0149254
CGTGCGCAGGAGGACGAGGANGG	chr10	104315824	CTGGAGCAGGTGGCGGAGGAGGG	-	6	1	67	0.0149254	0	0.0149254
CGTGCGCAGGAGGACGAGGANGG	chr11	17647825	TGTGGGAAGGAGAAGGAGGGGGG	+	6	1	67	0.0149254	0	0.0149254
CGTGCGCAGGAGGACGAGGANGG	chr11	44466327	GGGGGGCAGGAGGAAAAGCAGGG	-	6	1	67	0.0149254	0	0.0149254
CGTGCGCAGGAGGACGAGGANGG	chr11	70457941	GGGTGGCGGGAGGAGGAGGATGG	-	6	1	67	0.0149254	0	0.0149254
CGTGCGCAGGAGGACGAGGANGG	chr11	103310799	GCTGCTCAGCAGGATGAGGCAGG	-	6	1	67	0.0149254	0	0.0149254
CGTGCGCAGGAGGACGAGGANGG	chr12	115937172	CTGGCGCAGGATGTTGATGATGG	+	6	1	67	0.0149254	0	0.0149254
CGTGCGCAGGAGGACGAGGANGG	chr15	59574646	AGTGCTCAGAAGGCTGAGGCAGG	-	6	1	67	0.0149254	0	0.0149254
CGTGCGCAGGAGGACGAGGANGG	chr16	85291276	AGGGAGGAGGAGGGTGAGGAGGG	-	6	1	67	0.0149254	0	0.0149254
CGTGCGCAGGAGGACGAGGANGG	chr19	47702475	AGTCCCCAGGAGGCTGAGGGCGG	-	6	1	67	0.0149254	0	0.0149254
CGTGCGCAGGAGGACGAGGANGG	chr2	16375552	AGTGAGAACGAGGAAAAGGATGG	-	6	1	67	0.0149254	0	0.0149254
CGTGCGCAGGAGGACGAGGANGG	chr22	42388615	GGTGCTCAGAGGCAGGAGGAGGG	+	6	1	67	0.0149254	0	0.0149254
CGTGCGCAGGAGGACGAGGANGG	chr5	150255169	CCTGCACTGGAGGAGGAAGGAGG	-	6	1	67	0.0149254	0	0.0149254
CGTGCGCAGGAGGACGAGGANGG	chr8	53491520	CGTGAGCAGGAGCCAGAGATTGG	-	6	1	67	0.0149254	0	0.0149254
CGTGCGCAGGAGGACGAGGANGG	chr9	34577883	CGGGGGGCGGAGGCCGAGAAAGG	+	6	1	67	0.0149254	0	0.0149254
CGTGCGCAGGAGGACGAGGANGG	chrX	63852739	TGAGAGAAGGAGGACCAGGTTGG	-	6	1	67	0.0149254	0	0.0149254
CGTGCGCAGGAGGACGAGGANGG	chr5	174708806	TTTGAGGAGGAGGAGGAGGCGGG	-	6	2	135	0.0148148	0	0.0148148
CGTGCGCAGGAGGACGAGGANGG	chr11	77801783	CGCTCTCTGGAGGAAGTGGATGG	-	6	1	67	0.0149254	0.01	0.0147761
CGTGCGCAGGAGGACGAGGANGG	chr9	77440824	GCTACTCAGGGGGACGAGGCAGG	-	6	1	67	0.0149254	0.0125	0.0147388
CGTGCGCAGGAGGACGAGGANGG	chr2	118844779	CTTGGGCAGTTGGGGGAGGAGGG	-	6	1	67	0.0149254	0.0135135	0.0147237
CGTGCGCAGGAGGACGAGGANGG	chr11	69775411	GGCGCCCAGGAGAACGCGAACGG	-	6	1	68	0.0147059	0	0.0147059
CGTGCGCAGGAGGACGAGGANGG	chr12	102326756	CATGTGAAGGAGGACGTGTTTGG	+	6	1	68	0.0147059	0	0.0147059
CGTGCGCAGGAGGACGAGGANGG	chr19	28171686	GCTACCCAGGAGGATGAGGTAGG	-	6	1	68	0.0147059	0	0.0147059
CGTGCGCAGGAGGACGAGGANGG	chr19	49651736	CATGCGGAGTCGGACGGCGAGGG	+	6	1	68	0.0147059	0	0.0147059
CGTGCGCAGGAGGACGAGGANGG	chr2	153338178	GCTACTCTGGAGGATGAGGAGGG	+	6	1	68	0.0147059	0	0.0147059
CGTGCGCAGGAGGACGAGGANGG	chr20	84965	CGTGTGTGGGAAGGTGAGGATGG	-	6	1	68	0.0147059	0	0.0147059
CGTGCGCAGGAGGACGAGGANGG	chr20	19476887	AGTGCCCAGAAGAGAGAGGAGGG	-	6	1	68	0.0147059	0	0.0147059
CGTGCGCAGGAGGACGAGGANGG	chr5	95962361	CGTGTGGGGGAGGACGCAGCAGG	+	6	1	68	0.0147059	0	0.0147059
CGTGCGCAGGAGGACGAGGANGG	chr6	115419798	CAGAAGGAGGAGGAGGAGGAGGG	+	6	1	68	0.0147059	0	0.0147059
CGTGCGCAGGAGGACGAGGANGG	chr9	133969716	GGAGCGCAGGAGGAGTGGGTGGG	-	6	1	68	0.0147059	0	0.0147059
CGTGCGCAGGAGGACGAGGANGG	chr12	126121379	TATGGAGAGGAGGACAAGGAAGG	+	6	1	69	0.0144928	0	0.0144928
CGTGCGCAGGAGGACGAGGANGG	chr14	29618963	CTGGAGAATGAGGAGGAGGAAGG	+	6	1	69	0.0144928	0	0.0144928
CGTGCGCAGGAGGACGAGGANGG	chr17	4845529	CGAGGCCTGGAGGTCCAGGAGGG	-	6	1	69	0.0144928	0	0.0144928
CGTGCGCAGGAGGACGAGGANGG	chr19	40590177	GGTGGGGACTGGGACGAGGAAGG	+	6	1	69	0.0144928	0	0.0144928
CGTGCGCAGGAGGACGAGGANGG	chr2	170823179	CGCGCGCAGGAGCTGACGGATGG	-	6	1	69	0.0144928	0	0.0144928
CGTGCGCAGGAGGACGAGGANGG	chr20	24267300	AGTGTGGAGGGGGCTGAGGAAGG	-	6	1	69	0.0144928	0	0.0144928
CGTGCGCAGGAGGACGAGGANGG	chr4	41864158	GGTGCCCAGGATGACTTGCACGG	+	6	1	69	0.0144928	0	0.0144928
CGTGCGCAGGAGGACGAGGANGG	chr4	117212483	CCTGCTCAGGAGGCTGGGGCAGG	-	6	1	69	0.0144928	0	0.0144928
CGTGCGCAGGAGGACGAGGANGG	chr9	131827510	CGGGGGCTGGGGGAGGGGGAAGG	+	6	1	69	0.0144928	0	0.0144928
CGTGCGCAGGAGGACGAGGANGG	chr9	136896034	CCTGGGAAAGAGGTGGAGGAAGG	-	6	1	69	0.0144928	0	0.0144928
CGTGCGCAGGAGGACGAGGANGG	chr5	4022520	TGTGCACGTGGGGAAGAGGAAGG	+	6	1	69	0.0144928	0.0126582	0.0143093
CGTGCGCAGGAGGACGAGGANGG	chr10	114740918	CACTCTCAGGAGGATGAGGCAGG	+	6	1	69	0.0144928	0.0128205	0.0143069
CGTGCGCAGGAGGACGAGGANGG	chr12	49622195	GGCGGGCGGGGGGAGGAGGACGG	-	6	1	69	0.0144928	0.0131579	0.0143021
CGTGCGCAGGAGGACGAGGANGG	chr4	169271433	CGGGGGGAGGAGGAGGCGGCGGG	-	6	1	69	0.0144928	0.0136986	0.0142942
CGTGCGCAGGAGGACGAGGANGG	chr1	20153113	AGCGGGTGGGAGGAGGAGGAGGG	+	6	1	70	0.0142857	0	0.0142857
CGTGCGCAGGAGGACGAGGANGG	chr1	46442795	AGTTCCCAGAAGGACCGGGAGGG	+	6	1	70	0.0142857	0	0.0142857
CGTGCGCAGGAGGACGAGGANGG	chr10	93009131	TGAGCCCAGGAGGTTGAGGGAGG	+	6	1	70	0.0142857	0	0.0142857
CGTGCGCAGGAGGACGAGGANGG	chr10	94275181	AATGAGAAGGAGGAAAAGGAAGG	-	6	1	70	0.0142857	0	0.0142857
CGTGCGCAGGAGGACGAGGANGG	chr11	1332926	CTAGAGCAGGAGCAAGAGGGGGG	+	6	1	70	0.0142857	0	0.0142857
CGTGCGCAGGAGGACGAGGANGG	chr11	2394452	TGTGCCCGGGACGCCGAGGCTGG	-	6	1	70	0.0142857	0	0.0142857
CGTGCGCAGGAGGACGAGGANGG	chr12	132503891	TGGGGGCAGGAGGCTGAGGGAGG	-	6	1	70	0.0142857	0	0.0142857
CGTGCGCAGGAGGACGAGGANGG	chr16	57765518	CTTGTGCAGCAGGTGGATGATGG	+	6	1	70	0.0142857	0	0.0142857
CGTGCGCAGGAGGACGAGGANGG	chr16	89179573	GGTGAGCAGGTGGAGGGGGCAGG	+	6	1	70	0.0142857	0	0.0142857
CGTGCGCAGGAGGACGAGGANGG	chr19	38949932	GGGGCCCAGGAGGCTGAGGGGGG	-	6	1	70	0.0142857	0	0.0142857
CGTGCGCAGGAGGACGAGGANGG	chr2	26189358	GGTGAGATGGAGGACACGGATGG	-	6	1	70	0.0142857	0	0.0142857
CGTGCGCAGGAGGACGAGGANGG	chr21	41199277	CAGGTGGAGGAAGATGAGGAAGG	-	6	1	70	0.0142857	0	0.0142857
CGTGCGCAGGAGGACGAGGANGG	chr6	36862060	AGTGACTAAGAGGAGGAGGAAGG	-	6	1	70	0.0142857	0	0.0142857
CGTGCGCAGGAGGACGAGGANGG	chr7	153842955	CATGCGCAGGTGGGTGAGTGGGG	-	6	1	70	0.0142857	0	0.0142857
CGTGCGCAGGAGGACGAGGANGG	chr8	70052158	CGTTCACACAAGGAGGATGATGG	-	6	1	70	0.0142857	0	0.0142857
CGTGCGCAGGAGGACGAGGANGG	chr8	79748601	TGGGGGCAGGAGGACAGAGAGGG	-	6	1	70	0.0142857	0	0.0142857
CGTGCGCAGGAGGACGAGGANGG	chr8	83886130	ACTGAGGAGGAGGAAAAGGAAGG	+	6	1	70	0.0142857	0	0.0142857
CGTGCGCAGGAGGACGAGGANGG	chr11	117836872	CATGGTCAGAGGGAAGAGGAAGG	-	6	1	70	0.0142857	0.00806452	0.0141705
CGTGCGCAGGAGGACGAGGANGG	chr3	127658096	TGTGTGCAGTAGGTGGAAGAGGG	+	6	1	70	0.0142857	0.0119048	0.0141156
CGTGCGCAGGAGGACGAGGANGG	chr1	27481589	TTAGCTCAGGAGGCCGAGGCAGG	+	6	1	70	0.0142857	0.0128205	0.0141026
CGTGCGCAGGAGGACGAGGANGG	chr8	117923347	AGTGAGCAGGGGGATGTGGGTGG	+	6	1	70	0.0142857	0.0133333	0.0140952
CGTGCGCAGGAGGACGAGGANGG	chr1	8208288	GCTACGCAGGAGGCTGAGGTGGG	-	6	1	71	0.0140845	0	0.0140845
CGTGCGCAGGAGGACGAGGANGG	chr1	36179593	AGGATGGAGGAGGAGGAGGATGG	-	6	1	71	0.0140845	0	0.0140845
CGTGCGCAGGAGGACGAGGANGG	chr1	118987946	AGGGCGGAGGAGGACGCAGGGGG	-	6	1	71	0.0140845	0	0.0140845
CGTGCGCAGGAGGACGAGGANGG	chr10	42979898	TGTGAGAAGCAGCATGAGGAGGG	+	6	1	71	0.0140845	0	0.0140845
CGTGCGCAGGAGGACGAGGANGG	chr12	68804807	AGTGGGAAGGAGGAGAAGGGGGG	+	6	1	71	0.0140845	0	0.0140845
CGTGCGCAGGAGGACGAGGANGG	chr13	30862480	AGTGAGCAACTGGCCGAGGAAGG	-	6	1	71	0.0140845	0	0.0140845
CGTGCGCAGGAGGACGAGGANGG	chr16	71544290	GCTACTCAGGAGACCGAGGAGGG	+	6	1	71	0.0140845	0	0.0140845
CGTGCGCAGGAGGACGAGGANGG	chr17	12656438	AGTGAGGAAGGGGAGGAGGAAGG	-	6	1	71	0.0140845	0	0.0140845
CGTGCGCAGGAGGACGAGGANGG	chr17	18006849	CAGGGGCAGGGAGTCGAGGAAGG	+	6	1	71	0.0140845	0	0.0140845
CGTGCGCAGGAGGACGAGGANGG	chr19	4971282	ACAGGGCAGGAGGCTGAGGAAGG	-	6	1	71	0.0140845	0	0.0140845
CGTGCGCAGGAGGACGAGGANGG	chr19	8821354	CGTGCACAGGAAGAGGGGCCAGG	+	6	1	71	0.0140845	0	0.0140845
CGTGCGCAGGAGGACGAGGANGG	chr19	41883052	CGGGCGCAGCGGGGAAAGGAGGG	+	6	1	71	0.0140845	0	0.0140845
CGTGCGCAGGAGGACGAGGANGG	chr19	48575981	CGAGTACAGGCCGACGGGGAAGG	-	6	1	71	0.0140845	0	0.0140845
CGTGCGCAGGAGGACGAGGANGG	chr2	157264738	CTGGAGGAGGAAGAGGAGGAGGG	+	6	1	71	0.0140845	0	0.0140845
CGTGCGCAGGAGGACGAGGANGG	chr2	173276673	GCTCCACAGGAGGCTGAGGAGGG	-	6	1	71	0.0140845	0	0.0140845
CGTGCGCAGGAGGACGAGGANGG	chr5	16716677	AGAGCCCAGGAAGACGTGGCTGG	+	6	1	71	0.0140845	0	0.0140845
CGTGCGCAGGAGGACGAGGANGG	chr5	108970720	AATAGGCAGAAGGAGGAGGAGGG	+	6	1	71	0.0140845	0	0.0140845
CGTGCGCAGGAGGACGAGGANGG	chr7	70065951	CCTGAGAAGGAGGCTGAGGCAGG	-	6	1	71	0.0140845	0	0.0140845
CGTGCGCAGGAGGACGAGGANGG	chr8	37674539	GGTGGAGAGGAGGGGGAGGAAGG	-	6	1	71	0.0140845	0	0.0140845
CGTGCGCAGGAGGACGAGGANGG	chr8	127867252	CCTGGGAGGGTGGAGGAGGAGGG	+	6	1	71	0.0140845	0	0.0140845
CGTGCGCAGGAGGACGAGGANGG	chr9	26565306	TGTGGGCAGGAGCTAAAGGAAGG	-	6	1	71	0.0140845	0	0.0140845
CGTGCGCAGGAGGACGAGGANGG	chrX	40091986	CGTGCCCCGGGGGCCGCCGATGG	-	6	1	71	0.0140845	0	0.0140845
CGTGCGCAGGAGGACGAGGANGG	chr2	25332204	CCTGGGCCGGGGGACATGGAAGG	-	6	1	71	0.0140845	0.00990099	0.0139451
CGTGCGCAGGAGGACGAGGANGG	chr3	69013357	CGGGCGCCCGGGGCCGGGGAGGG	+	6	1	71	0.0140845	0.012987	0.0139016
CGTGCGCAGGAGGACGAGGANGG	chr10	112886623	GCAGAGGAGGAGGAGGAGGAGGG	-	6	1	72	0.0138889	0	0.0138889
CGTGCGCAGGAGGACGAGGANGG	chr11	68354494	CCTTCTCAGGAGGTGGCGGAGGG	+	6	1	72	0.0138889	0	0.0138889
CGTGCGCAGGAGGACGAGGANGG	chr11	74533523	CGAGAGCAGGAGCAACAGAAAGG	+	6	1	72	0.0138889	0	0.0138889
CGTGCGCAGGAGGACGAGGANGG	chr12	105677124	CTAGCAGAGGAGGAAGAGGTGGG	+	6	1	72	0.0138889	0	0.0138889
CGTGCGCAGGAGGACGAGGANGG	chr14	60893910	TGTGTGCCTGAGGATCAGGATGG	+	6	1	72	0.0138889	0	0.0138889
CGTGCGCAGGAGGACGAGGANGG	chr16	2964652	CTGGGGGCGGAGGCCGAGGAAGG	-	6	1	72	0.0138889	0	0.0138889
CGTGCGCAGGAGGACGAGGANGG	chr16	14392925	GTGGTGCAGGAGGCTGAGGAGGG	+	6	1	72	0.0138889	0	0.0138889
CGTGCGCAGGAGGACGAGGANGG	chr5	104922209	CAAGAACAGGAGCAAGAGGAGGG	-	6	1	72	0.0138889	0	0.0138889
CGTGCGCAGGAGGACGAGGANGG	chr6	124485393	AGTAGGAAGGAAGAGGAGGAAGG	-	6	1	72	0.0138889	0	0.0138889
CGTGCGCAGGAGGACGAGGANGG	chr7	103680197	GGTGAGAAGGAGAGGGAGGAGGG	+	6	1	72	0.0138889	0	0.0138889
CGTGCGCAGGAGGACGAGGANGG	chr9	117215001	CTTGTGAAGAAGGAAGAGCAGGG	-	6	1	72	0.0138889	0	0.0138889
CGTGCGCAGGAGGACGAGGANGG	chr13	43224884	CAGGAGCAGGGAGAAGAGGAAGG	-	6	1	72	0.0138889	0.00980392	0.0137527
CGTGCGCAGGAGGACGAGGANGG	chr19	50363671	CTAGTTCAGGAGGGTGAGGAAGG	-	6	1	72	0.0138889	0.0114943	0.0137292
CGTGCGCAGGAGGACGAGGANGG	chr16	1612823	GGTGCGGAGCGGGACGGGGCTGG	+	6	1	72	0.0138889	0.0120482	0.0137216
CGTGCGCAGGAGGACGAGGANGG	chr1	11660706	GGGGGGCAGGGGAACAAGGAAGG	-	6	1	73	0.0136986	0	0.0136986
CGTGCGCAGGAGGACGAGGANGG	chr1	15526842	CCTGGGGAGGGGAAAGAGGAGGG	-	6	1	73	0.0136986	0	0.0136986
CGTGCGCAGGAGGACGAGGANGG	chr11	16782569	TGAGCACAGCAGGACTTGGAAGG	-	6	1	73	0.0136986	0	0.0136986
CGTGCGCAGGAGGACGAGGANGG	chr11	44919766	GGTGGGCAGGAGGAGGACACAGG	-	6	1	73	0.0136986	0	0.0136986
CGTGCGCAGGAGGACGAGGANGG	chr11	127078013	TGGGGGCAGGAGGATGGGCAAGG	-	6	1	73	0.0136986	0	0.0136986
CGTGCGCAGGAGGACGAGGANGG	chr13	40240096	GGAGGGCAGGGGGAAGAGAATGG	-	6	1	73	0.0136986	0	0.0136986
CGTGCGCAGGAGGACGAGGANGG	chr14	95157054	GCTGTGCGGGACGACGAGGCAGG	+	6	1	73	0.0136986	0	0.0136986
CGTGCGCAGGAGGACGAGGANGG	chr15	89906840	CGTTAACAGGAGGCTGAGGCAGG	+	6	1	73	0.0136986	0	0.0136986
CGTGCGCAGGAGGACGAGGANGG	chr16	1742232	CCCGCGGAGGAGGACGTAAAGGG	+	6	1	73	0.0136986	0	0.0136986
CGTGCGCAGGAGGACGAGGANGG	chr19	15122434	AGGGAAAAGGAGGAGGAGGAGGG	+	6	1	73	0.0136986	0	0.0136986
CGTGCGCAGGAGGACGAGGANGG	chr19	38595904	GGTGGGGAGGAAGGGGAGGAAGG	+	6	1	73	0.0136986	0	0.0136986
CGTGCGCAGGAGGACGAGGANGG	chr19	47075447	ACTGAAGAGGAGGAGGAGGAGGG	-	6	1	73	0.0136986	0	0.0136986
CGTGCGCAGGAGGACGAGGANGG	chr2	51025959	CCTTCACAGGATTAGGAGGAGGG	-	6	1	73	0.0136986	0	0.0136986
CGTGCGCAGGAGGACGAGGANGG	chr20	39109516	CGGGAGGAGGAGGGTGAGGTGGG	+	6	1	73	0.0136986	0	0.0136986
CGTGCGCAGGAGGACGAGGANGG	chr3	128433177	CGAGCGCCGCCGGGCGAGGCCGG	-	6	1	73	0.0136986	0	0.0136986
CGTGCGCAGGAGGACGAGGANGG	chr3	129543251	CCTGCTGTGGAAGTCGAGGAGGG	-	6	1	73	0.0136986	0	0.0136986
CGTGCGCAGGAGGACGAGGANGG	chr3	134822005	GTTGAAAAGGAGGAGGAGGAAGG	+	6	1	73	0.0136986	0	0.0136986
CGTGCGCAGGAGGACGAGGANGG	chr4	912057	CGCGCGTGGCAGGAGGAGGCAGG	+	6	1	73	0.0136986	0	0.0136986
CGTGCGCAGGAGGACGAGGANGG	chr7	45890801	CCAGGGCATCAGGACCAGGAAGG	-	6	1	73	0.0136986	0	0.0136986
CGTGCGCAGGAGGACGAGGANGG	chr7	126936829	GGTGGGTAGGTGGCCCAGGATGG	-	6	1	73	0.0136986	0	0.0136986
CGTGCGCAGGAGGACGAGGANGG	chr8	123073056	AGCGCGGAGCAGGAGGAGGCCGG	+	6	1	73	0.0136986	0	0.0136986
CGTGCGCAGGAGGACGAGGANGG	chr1	13587469	ACGGGGGAGGAGGAGGAGGAGGG	+	6	1	73	0.0136986	0.0111111	0.0135464
CGTGCGCAGGAGGACGAGGANGG	chr7	39894600	TCTGGGGATGAGGATGAGGATGG	+	6	1	73	0.0136986	0.0125	0.0135274
CGTGCGCAGGAGGACGAGGANGG	chr14	40212933	TGTGTGTAGAAGAACTAGGAAGG	+	6	1	73	0.0136986	0.0126582	0.0135252
CGTGCGCAGGAGGACGAGGANGG	chr1	231805472	CCAGAGCAGGAGGAGGGGGGTGG	+	6	2	148	0.0135135	0	0.0135135
CGTGCGCAGGAGGACGAGGANGG	chr11	45376442	GGGGAGCAGGGGAAAGAGGAGGG	-	6	1	74	0.0135135	0	0.0135135
CGTGCGCAGGAGGACGAGGANGG	chr12	132192743	AGGACACAGGAGGAGGATGAGGG	-	6	1	74	0.0135135	0	0.0135135
CGTGCGCAGGAGGACGAGGANGG	chr15	75844019	CTTGGGTGGGAGGAGGCGGAGGG	+	6	1	74	0.0135135	0	0.0135135
CGTGCGCAGGAGGACGAGGANGG	chr17	81345796	CGGGCCCTGGCGGTCGAAGACGG	-	6	1	74	0.0135135	0	0.0135135
CGTGCGCAGGAGGACGAGGANGG	chr2	38512784	CTTGCACATGGGGTGGAGGAAGG	-	6	1	74	0.0135135	0	0.0135135
CGTGCGCAGGAGGACGAGGANGG	chr2	119397282	CCTGAGGAGGAGGAACAGGCTGG	+	6	1	74	0.0135135	0	0.0135135
CGTGCGCAGGAGGACGAGGANGG	chr2	201903758	AGGGCTGAGAAGGAAGAGGAAGG	+	6	1	74	0.0135135	0	0.0135135
CGTGCGCAGGAGGACGAGGANGG	chr20	16293861	AGTGCATGGGAGGACCAGGCAGG	+	6	1	74	0.0135135	0	0.0135135
CGTGCGCAGGAGGACGAGGANGG	chr20	43914442	TGGGTGCGGGGGGAAGAGGAAGG	-	6	1	74	0.0135135	0	0.0135135
CGTGCGCAGGAGGACGAGGANGG	chr3	52056723	GGTGCGGAGGCGGTGGGGGAGGG	-	6	1	74	0.0135135	0	0.0135135
CGTGCGCAGGAGGACGAGGANGG	chr4	108864708	CGTGTCCTGAAGGATGAGTAGGG	+	6	1	74	0.0135135	0	0.0135135
CGTGCGCAGGAGGACGAGGANGG	chr5	45449941	CGTACTCGGGAGGCTGAGGCGGG	-	6	1	74	0.0135135	0	0.0135135
CGTGCGCAGGAGGACGAGGANGG	chr5	150515825	GGAGTGCAGGCGGGTGAGGAGGG	+	6	1	74	0.0135135	0	0.0135135
CGTGCGCAGGAGGACGAGGANGG	chr8	142338381	CCAGGGCAGGAGCTTGAGGAGGG	+	6	1	74	0.0135135	0	0.0135135
CGTGCGCAGGAGGACGAGGANGG	chr9	89408662	CTAGAGGAGGAGGAGGAGGCAGG	+	6	1	74	0.0135135	0	0.0135135
CGTGCGCAGGAGGACGAGGANGG	chr9	125992278	CGGGGGGAGAAGGAAGGGGATGG	-	6	1	74	0.0135135	0	0.0135135
CGTGCGCAGGAGGACGAGGANGG	chr9	135181109	CGTGGGCTGGAGGGACAGGGTGG	+	6	1	74	0.0135135	0	0.0135135
CGTGCGCAGGAGGACGAGGANGG	chr1	34865795	GGTGCCCATGGGGAGGAGGTGGG	+	6	1	74	0.0135135	0.00917431	0.0133895
CGTGCGCAGGAGGACGAGGANGG	chr1	46613976	CAAGCACTGGAGGAGGGGGAGGG	+	6	1	74	0.0135135	0.00934579	0.0133872
CGTGCGCAGGAGGACGAGGANGG	chr11	62545934	TATGCTGAGGTGGGCGAGGAGGG	-	6	1	74	0.0135135	0.01	0.0133784
CGTGCGCAGGAGGACGAGGANGG	chr1	9039823	GCCGCCCATGAGGACGATGATGG	+	6	1	75	0.0133333	0	0.0133333
CGTGCGCAGGAGGACGAGGANGG	chr1	21717853	TGAGCCCAGGAGGTGGAGGTTGG	+	6	1	75	0.0133333	0	0.0133333
CGTGCGCAGGAGGACGAGGANGG	chr1	26178586	CAGGCTCAGGAGGACCAGCCCGG	+	6	1	75	0.0133333	0	0.0133333
CGTGCGCAGGAGGACGAGGANGG	chr12	53612084	GGTGCTCGGGAGGCTGAGGTGGG	-	6	1	75	0.0133333	0	0.0133333
CGTGCGCAGGAGGACGAGGANGG	chr16	705022	TGCCCGCGGGAGGAGGAGGGTGG	-	6	1	75	0.0133333	0	0.0133333
CGTGCGCAGGAGGACGAGGANGG	chr16	50915986	CTTAGAGAGGAGGAAGAGGAGGG	+	6	1	75	0.0133333	0	0.0133333
CGTGCGCAGGAGGACGAGGANGG	chr16	86947729	GGTGTGCAAGTGTACGATGAGGG	-	6	1	75	0.0133333	0	0.0133333
CGTGCGCAGGAGGACGAGGANGG	chr19	39458772	CGTGAGCAAGGGCAGGTGGAGGG	-	6	1	75	0.0133333	0	0.0133333
CGTGCGCAGGAGGACGAGGANGG	chr2	9513896	GCTGCTCAGGAGAAAGAGGCAGG	+	6	1	75	0.0133333	0	0.0133333
CGTGCGCAGGAGGACGAGGANGG	chr2	68116512	CGTCAGCAGGAGGCAGGGGCTGG	+	6	1	75	0.0133333	0	0.0133333
CGTGCGCAGGAGGACGAGGANGG	chr2	105765406	CGGCCTCAGGATGACCATGATGG	-	6	1	75	0.0133333	0	0.0133333
CGTGCGCAGGAGGACGAGGANGG	chr5	46041245	GGAGCGCATGAGGCCTATGATGG	+	6	1	75	0.0133333	0	0.0133333
CGTGCGCAGGAGGACGAGGANGG	chr5	56380767	ACTACTCAGGAGGCCGAGGCTGG	+	6	1	75	0.0133333	0	0.0133333
CGTGCGCAGGAGGACGAGGANGG	chr5	150087842	ACTACTCAGGAGGATGAGGTAGG	-	6	1	75	0.0133333	0	0.0133333
CGTGCGCAGGAGGACGAGGANGG	chr7	101486967	CCAGGGCTGGAGGGGGAGGAAGG	+	6	1	75	0.0133333	0	0.0133333
CGTGCGCAGGAGGACGAGGANGG	chr6	7673123	CGTGGGAGGGAGGAAGAAGCTGG	+	6	1	75	0.0133333	0.00892857	0.0132143
CGTGCGCAGGAGGACGAGGANGG	chr2	171164404	AGTACTCAGGAGGCCAAGGTGGG	+	6	1	75	0.0133333	0.0106383	0.0131915
CGTGCGCAGGAGGACGAGGANGG	chr2	188910547	TGTCTGCAGAAGGAGGAGCAAGG	+	6	1	75	0.0133333	0.0125	0.0131667
CGTGCGCAGGAGGACGAGGANGG	chr1	1080421	ACTGGGTGGGAGGAGGAGGAGGG	+	6	1	76	0.0131579	0	0.0131579
CGTGCGCAGGAGGACGAGGANGG	chr10	55678261	CATGGTCAGGAGGACAAAGCTGG	+	6	1	76	0.0131579	0	0.0131579
CGTGCGCAGGAGGACGAGGANGG	chr10	63899343	TTGGGGTAGGAGGAGGAGGAGGG	-	6	1	76	0.0131579	0	0.0131579
CGTGCGCAGGAGGACGAGGANGG	chr10	81117631	CGGGGAAAGGAGGAAGGGGAGGG	+	6	1	76	0.0131579	0	0.0131579
CGTGCGCAGGAGGACGAGGANGG	chr11	125343765	CGGGAGCAAGACCACGAAGAGGG	+	6	1	76	0.0131579	0	0.0131579
CGTGCGCAGGAGGACGAGGANGG	chr12	111139299	AGTGCTCAATAGGAGGAGAATGG	+	6	1	76	0.0131579	0	0.0131579
CGTGCGCAGGAGGACGAGGANGG	chr14	101111957	TCGGCGAAGGAGGAAGGGGAAGG	-	6	1	76	0.0131579	0	0.0131579
CGTGCGCAGGAGGACGAGGANGG	chr2	71599694	CCTGCGCTGGAGGTGGCGGTGGG	+	6	1	76	0.0131579	0	0.0131579
CGTGCGCAGGAGGACGAGGANGG	chr2	74086160	TGTGGGCAGGGGAAGGATGAGGG	-	6	1	76	0.0131579	0	0.0131579
CGTGCGCAGGAGGACGAGGANGG	chr20	17494470	GGTCTGCAGGAGAAAGAAGATGG	-	6	1	76	0.0131579	0	0.0131579
CGTGCGCAGGAGGACGAGGANGG	chr20	48373254	TGTGCGAATGAGGCGGGGGAGGG	-	6	1	76	0.0131579	0	0.0131579
CGTGCGCAGGAGGACGAGGANGG	chr4	140427231	CGGGCTGGGGCGGACGAGCACGG	-	6	1	76	0.0131579	0	0.0131579
CGTGCGCAGGAGGACGAGGANGG	chr5	41739252	AGTGAACAGGAGTAGAAGGAAGG	-	6	1	76	0.0131579	0	0.0131579
CGTGCGCAGGAGGACGAGGANGG	chr6	74464261	CCACTGCAGGAGGATGAGGGAGG	+	6	1	76	0.0131579	0	0.0131579
CGTGCGCAGGAGGACGAGGANGG	chr7	3043314	CCTGTCCAGTAGGAGGAGGTGGG	+	6	1	76	0.0131579	0	0.0131579
CGTGCGCAGGAGGACGAGGANGG	chr7	151174242	GGCGCACAGGAGGAAGCGGCAGG	-	6	1	76	0.0131579	0	0.0131579
CGTGCGCAGGAGGACGAGGANGG	chr9	114292033	CTAAGGCAGGAGGAGGCGGAGGG	-	6	1	76	0.0131579	0	0.0131579
CGTGCGCAGGAGGACGAGGANGG	chrX	50814782	GGTGCGGGGGAGCCCGAGCAGGG	-	6	1	76	0.0131579	0	0.0131579
CGTGCGCAGGAGGACGAGGANGG	chr12	108122821	CCTGGGAAGGGAGAGGAGGAAGG	-	6	1	76	0.0131579	0.010101	0.013025
CGTGCGCAGGAGGACGAGGANGG	chr16	87959817	CGAGAGCAGGGCGATGAGGGTGG	+	6	1	76	0.0131579	0.0103093	0.0130222
CGTGCGCAGGAGGACGAGGANGG	chr10	58979391	GCTGCTCAGGAGGCCAAGGTGGG	+	6	1	77	0.012987	0	0.012987
CGTGCGCAGGAGGACGAGGANGG	chr10	92323573	GGTGGCCAGGAGCTCGGGGAGGG	-	6	1	77	0.012987	0	0.012987
CGTGCGCAGGAGGACGAGGANGG	chr10	130364276	CCTGCTCTGGAGAAGGAGCAAGG	-	6	1	77	0.012987	0	0.012987
CGTGCGCAGGAGGACGAGGANGG	chr11	16252811	CCTGCTTAGGTGGGAGAGGATGG	-	6	1	77	0.012987	0	0.012987
CGTGCGCAGGAGGACGAGGANGG	chr11	36407752	AATGCAAAGGATGACTAGGAAGG	+	6	1	77	0.012987	0	0.012987
CGTGCGCAGGAGGACGAGGANGG	chr11	64437767	GGGAGGCAGGAGGAAGGGGAAGG	-	6	1	77	0.012987	0	0.012987
CGTGCGCAGGAGGACGAGGANGG	chr11	71646459	GATACTCAGGAGGCCGAGGTGGG	-	6	1	77	0.012987	0	0.012987
CGTGCGCAGGAGGACGAGGANGG	chr12	3251359	TGTGGGGAGGAGGAGGGGTAGGG	+	6	1	77	0.012987	0	0.012987
CGTGCGCAGGAGGACGAGGANGG	chr12	110429992	CTGGAGAAGTAGGAAGAGGAGGG	-	6	1	77	0.012987	0	0.012987
CGTGCGCAGGAGGACGAGGANGG	chr14	89013238	TGTGACCAGGAGGCTGAAGAAGG	-	6	1	77	0.012987	0	0.012987
CGTGCGCAGGAGGACGAGGANGG	chr14	105482979	GGCAGGCTGGAGGACCAGGACGG	+	6	1	77	0.012987	0	0.012987
CGTGCGCAGGAGGACGAGGANGG	chr16	89154883	CCTGCGCTGGGGGGTGAGGCAGG	-	6	1	77	0.012987	0	0.012987
CGTGCGCAGGAGGACGAGGANGG	chr2	29028379	CGTGCCCAGGAGCAGGACCGTGG	+	6	1	77	0.012987	0	0.012987
CGTGCGCAGGAGGACGAGGANGG	chr2	72863994	CGTGGGTATTAGGACATGGATGG	+	6	1	77	0.012987	0	0.012987
CGTGCGCAGGAGGACGAGGANGG	chr20	62781687	TGTCCGTAGGTGGGAGAGGAGGG	-	6	1	77	0.012987	0	0.012987
CGTGCGCAGGAGGACGAGGANGG	chr5	136063365	CTTGTGCATGTGGGGGAGGAGGG	+	6	1	77	0.012987	0	0.012987
CGTGCGCAGGAGGACGAGGANGG	chr5	178576086	CTTGCGCAGCAAGTCGATGCTGG	+	6	1	77	0.012987	0	0.012987
CGTGCGCAGGAGGACGAGGANGG	chr6	41768821	CCTGGACAGTAGGAGGGGGAGGG	+	6	1	77	0.012987	0	0.012987
CGTGCGCAGGAGGACGAGGANGG	chr7	75830892	TGTACTCAGGAGGTTGAGGTGGG	-	6	1	77	0.012987	0	0.012987
CGTGCGCAGGAGGACGAGGANGG	chr7	90528985	CGAGAACAGTACGAAGAGGATGG	-	6	1	77	0.012987	0	0.012987
CGTGCGCAGGAGGACGAGGANGG	chr7	94394596	GGAGGGCGGGAGGATGCGGAGGG	+	6	1	77	0.012987	0	0.012987
CGTGCGCAGGAGGACGAGGANGG	chr9	137006728	TGTGGGCAGGAGATGGGGGAGGG	-	6	1	77	0.012987	0	0.012987
CGTGCGCAGGAGGACGAGGANGG	chrX	40146089	TGTGTGCTAGGGGAAGAGGAAGG	-	6	1	77	0.012987	0	0.012987
CGTGCGCAGGAGGACGAGGANGG	chrX	153784056	GGGGCGGGGGAGGAAGAGGCTGG	-	6	1	77	0.012987	0	0.012987
CGTGCGCAGGAGGACGAGGANGG	chr17	58417663	TGTGAGCACCAGGAGGAGGGGGG	-	6	1	77	0.012987	0.00877193	0.0128731
CGTGCGCAGGAGGACGAGGANGG	chr17	17710885	AGAGCTCTGGAGTACGAGGCTGG	-	6	1	77	0.012987	0.00884956	0.0128721
CGTGCGCAGGAGGACGAGGANGG	chr1	206470710	CGTGCGGAGGGGGGTGGGGGTGG	+	6	1	77	0.012987	0.00990099	0.0128584
CGTGCGCAGGAGGACGAGGANGG	chr1	33866677	AGAGGGCAGGAAGAGCAGGAGGG	-	6	1	78	0.0128205	0	0.0128205
CGTGCGCAGGAGGACGAGGANGG	chr10	70979199	AGTGCACAGTGGCAGGAGGAAGG	-	6	1	78	0.0128205	0	0.0128205
CGTGCGCAGGAGGACGAGGANGG	chr10	90887076	ATTGCTCAGGAGGCTGAGGTAGG	-	6	1	78	0.0128205	0	0.0128205
CGTGCGCAGGAGGACGAGGANGG	chr10	133268681	CGTGCTCAGCTGCCAGAGGAAGG	-	6	1	78	0.0128205	0	0.0128205
CGTGCGCAGGAGGACGAGGANGG	chr11	20378411	GCTGCTCAGGAGGTTGAGGCTGG	-	6	1	78	0.0128205	0	0.0128205
CGTGCGCAGGAGGACGAGGANGG	chr12	84162227	TTGGTGCAGTGGGACGAGGATGG	+	6	1	78	0.0128205	0	0.0128205
CGTGCGCAGGAGGACGAGGANGG	chr17	6288950	GGGGAGCTGGAGGATGGGGAGGG	+	6	1	78	0.0128205	0	0.0128205
CGTGCGCAGGAGGACGAGGANGG	chr2	46617314	CTTCTGCGGGAGGAGGAGGCTGG	+	6	1	78	0.0128205	0	0.0128205
CGTGCGCAGGAGGACGAGGANGG	chr2	96866791	AGTGGGCAGCAGGGCAAAGAAGG	-	6	1	78	0.0128205	0	0.0128205
CGTGCGCAGGAGGACGAGGANGG	chr2	175699405	CATGCTCAGGAAGAAAAGAAGGG	-	6	1	78	0.0128205	0	0.0128205
CGTGCGCAGGAGGACGAGGANGG	chr2	201003171	GGTACTCTGGAGGCCGAGGCTGG	-	6	1	78	0.0128205	0	0.0128205
CGTGCGCAGGAGGACGAGGANGG	chr2	218022142	AGTGAGCTGGAGGAGGAGAGGGG	+	6	1	78	0.0128205	0	0.0128205
CGTGCGCAGGAGGACGAGGANGG	chr20	13879460	CCTACTCAGGAAGCCGAGGCAGG	-	6	1	78	0.0128205	0	0.0128205
CGTGCGCAGGAGGACGAGGANGG	chr4	7416341	TGTGTCCTGGAGGGCAAGGAGGG	-	6	1	78	0.0128205	0	0.0128205
CGTGCGCAGGAGGACGAGGANGG	chr6	32622504	GGTGAGGAGGAGGAGGATGCTGG	+	6	1	78	0.0128205	0	0.0128205
CGTGCGCAGGAGGACGAGGANGG	chr8	133197558	CATAGAGAGGAGGAGGAGGAGGG	-	6	1	78	0.0128205	0	0.0128205
CGTGCGCAGGAGGACGAGGANGG	chrX	137550572	CGAGCGGTGGCAGGCGAGGAAGG	+	6	1	78	0.0128205	0	0.0128205
CGTGCGCAGGAGGACGAGGANGG	chr3	170642488	GCTACCCGGGAGGCCGAGGAAGG	-	6	1	78	0.0128205	0.00900901	0.012705
CGTGCGCAGGAGGACGAGGANGG	chr12	133228287	CCTGTGTGTGAGTACGAGGAAGG	-	6	1	78	0.0128205	0.0108696	0.0126812
CGTGCGCAGGAGGACGAGGANGG	chr9	115008029	GGTACGCCGGAGGCTGAGGCAGG	+	6	1	78	0.0128205	0.0120482	0.012666
CGTGCGCAGGAGGACGAGGANGG	chr10	26422833	GGTGGTCAGGAGGCTGAGGCAGG	+	6	1	79	0.0126582	0	0.0126582
CGTGCGCAGGAGGACGAGGANGG	chr10	95183958	GGTGACGAGGAGGAGCAGGACGG	+	6	1	79	0.0126582	0	0.0126582
CGTGCGCAGGAGGACGAGGANGG	chr10	120079238	CAGGCACAGGAGGGTTAGGAAGG	+	6	1	79	0.0126582	0	0.0126582
CGTGCGCAGGAGGACGAGGANGG	chr11	65219616	TGTGCCCAGGGTGAAGAGCAAGG	+	6	1	79	0.0126582	0	0.0126582
CGTGCGCAGGAGGACGAGGANGG	chr11	86391928	CTGGAGCAGGAGTAAGAGGGAGG	+	6	1	79	0.0126582	0	0.0126582
CGTGCGCAGGAGGACGAGGANGG	chr11	132204637	GGTGGCCAGCAGGGTGAGGAAGG	+	6	1	79	0.0126582	0	0.0126582
CGTGCGCAGGAGGACGAGGANGG	chr12	38445048	CCTGCGCAAAAGGAGGAAGCTGG	-	6	1	79	0.0126582	0	0.0126582
CGTGCGCAGGAGGACGAGGANGG	chr19	9313465	AGGGTGCTGGAAGACAAGGAAGG	-	6	1	79	0.0126582	0	0.0126582
CGTGCGCAGGAGGACGAGGANGG	chr19	33537232	TGTTGGCAGGAGGAGGAGACAGG	-	6	1	79	0.0126582	0	0.0126582
CGTGCGCAGGAGGACGAGGANGG	chr2	109161294	AGTGTGTAGGAAGACAAGGTGGG	+	6	1	79	0.0126582	0	0.0126582
CGTGCGCAGGAGGACGAGGANGG	chr21	28960818	CTTCAGGAGGAGGAGGAGGGGGG	-	6	1	79	0.0126582	0	0.0126582
CGTGCGCAGGAGGACGAGGANGG	chr21	44931256	GAGGCGCGGGAGGAAGAGGCTGG	-	6	1	79	0.0126582	0	0.0126582
CGTGCGCAGGAGGACGAGGANGG	chr4	16900800	TGTGGGCAGGGGGACCAGTTCGG	-	6	1	79	0.0126582	0	0.0126582
CGTGCGCAGGAGGACGAGGANGG	chr5	14737890	GATGGGCATGAGGATGAGAAAGG	-	6	1	79	0.0126582	0	0.0126582
CGTGCGCAGGAGGACGAGGANGG	chr7	30916567	GGTGCCCAGGGGGATCATGAGGG	+	6	1	79	0.0126582	0	0.0126582
CGTGCGCAGGAGGACGAGGANGG	chr7	46715238	CTTGAGGTTGAGGAAGAGGAGGG	-	6	1	79	0.0126582	0	0.0126582
CGTGCGCAGGAGGACGAGGANGG	chr7	100029855	TGTGGGCAGCAGGAAGAGCTGGG	-	6	1	79	0.0126582	0	0.0126582
CGTGCGCAGGAGGACGAGGANGG	chr8	144548521	CGTGCCCAGAAGCAGCAGGCAGG	-	6	1	79	0.0126582	0	0.0126582
CGTGCGCAGGAGGACGAGGANGG	chr9	89421069	TGTGTGCAGGAGGAGGCTGGTGG	-	6	1	79	0.0126582	0	0.0126582
CGTGCGCAGGAGGACGAGGANGG	chr4	126617145	TGTGTGCCAGAGGAGGAGCAGGG	+	6	1	79	0.0126582	0.0103093	0.0125277
CGTGCGCAGGAGGACGAGGANGG	chr14	60941591	GCTACTCAGGAGGGAGAGGAGGG	+	6	1	79	0.0126582	0.0113636	0.0125144
CGTGCGCAGGAGGACGAGGANGG	chr2	134239691	CCTGGGGATGAGGATGTGGATGG	+	6	1	79	0.0126582	0.0114943	0.0125127
CGTGCGCAGGAGGACGAGGANGG	chr19	8684268	CTTGCGGAGGATGTAGGGGATGG	+	6	1	79	0.0126582	0.0116279	0.012511
CGTGCGCAGGAGGACGAGGANGG	chr22	50179139	GAGGCCCGGGAGGAGGAGGACGG	+	6	1	79	0.0126582	0.0123457	0.012502
CGTGCGCAGGAGGACGAGGANGG	chr10	121801820	CTCTAGCAGGAGTAGGAGGATGG	-	6	1	80	0.0125	0	0.0125
CGTGCGCAGGAGGACGAGGANGG	chr12	49091864	GGCCCAAAGGAGGAGGAGGAAGG	-	6	1	80	0.0125	0	0.0125
CGTGCGCAGGAGGACGAGGANGG	chr17	53269982	CCTACTCAGGAGGCTGAGGCTGG	-	6	1	80	0.0125	0	0.0125
CGTGCGCAGGAGGACGAGGANGG	chr19	3861511	ACTACTTAGGAGGCCGAGGAGGG	+	6	1	80	0.0125	0	0.0125
CGTGCGCAGGAGGACGAGGANGG	chr2	153524584	TGTGTGCTGGGGGAGGAAGATGG	+	6	1	80	0.0125	0	0.0125
CGTGCGCAGGAGGACGAGGANGG	chr3	13161984	CCAGCCCTGGGGGAGGAGGATGG	-	6	1	80	0.0125	0	0.0125
CGTGCGCAGGAGGACGAGGANGG	chr5	10931593	CGTGCTTAGATGGAGGAGCAGGG	-	6	1	80	0.0125	0	0.0125
CGTGCGCAGGAGGACGAGGANGG	chr7	26387628	CTTGCGAGGGGGGTGGAGGAAGG	-	6	1	80	0.0125	0	0.0125
CGTGCGCAGGAGGACGAGGANGG	chr1	47668460	TGAGAGAAGGAGGAGGTGGAGGG	+	6	1	81	0.0123457	0	0.0123457
CGTGCGCAGGAGGACGAGGANGG	chr1	95933448	CTGACGCAGGAGGTAGATGAGGG	-	6	1	81	0.0123457	0	0.0123457
CGTGCGCAGGAGGACGAGGANGG	chr10	132935025	GGAGGGAAGGAGGACCAGAAGGG	-	6	1	81	0.0123457	0	0.0123457
CGTGCGCAGGAGGACGAGGANGG	chr12	104860682	TGTCCTCAGGAGGCTGAGGCAGG	-	6	1	81	0.0123457	0	0.0123457
CGTGCGCAGGAGGACGAGGANGG	chr14	52032050	CGTGGGCAGTAGGGCAGGCACGG	-	6	1	81	0.0123457	0	0.0123457
CGTGCGCAGGAGGACGAGGANGG	chr14	104657977	TGTGCGGGGGAGGCCGGGCAGGG	+	6	1	81	0.0123457	0	0.0123457
CGTGCGCAGGAGGACGAGGANGG	chr15	97002300	GGTACTCAGGAGGCTGGGGAGGG	+	6	1	81	0.0123457	0	0.0123457
CGTGCGCAGGAGGACGAGGANGG	chr16	2146900	CGCGGGCAGCAGGAGGAGTTGGG	-	6	1	81	0.0123457	0	0.0123457
CGTGCGCAGGAGGACGAGGANGG	chr16	49742638	GGTGGGCAGGGGAGGGAGGATGG	+	6	1	81	0.0123457	0	0.0123457
CGTGCGCAGGAGGACGAGGANGG	chr2	29856986	CGTGTACAGGACCACGGGGGTGG	+	6	1	81	0.0123457	0	0.0123457
CGTGCGCAGGAGGACGAGGANGG	chr20	21611160	AGTGCTTTGGAGGCCAAGGAGGG	+	6	1	81	0.0123457	0	0.0123457
CGTGCGCAGGAGGACGAGGANGG	chr20	24534054	GGGGAGCAAGAGAAAGAGGAGGG	+	6	1	81	0.0123457	0	0.0123457
CGTGCGCAGGAGGACGAGGANGG	chr20	48975686	GGTGCTCTGGAGGCTGAGGCAGG	+	6	1	81	0.0123457	0	0.0123457
CGTGCGCAGGAGGACGAGGANGG	chr22	46203729	CTTGCGCAGCGGGAGGAGCCTGG	-	6	1	81	0.0123457	0	0.0123457
CGTGCGCAGGAGGACGAGGANGG	chr3	103694369	ATTGAGCAGGAGAATTAGGAAGG	+	6	1	81	0.0123457	0	0.0123457
CGTGCGCAGGAGGACGAGGANGG	chr4	70903378	CGAGTGGAGGGGAACGTGGAGGG	+	6	1	81	0.0123457	0	0.0123457
CGTGCGCAGGAGGACGAGGANGG	chr5	150386783	CGTTAGCTGGAGGTTCAGGAAGG	+	6	1	81	0.0123457	0	0.0123457
CGTGCGCAGGAGGACGAGGANGG	chr7	44532035	CGAGAGCAGGGGCACTAGGTGGG	-	6	1	81	0.0123457	0	0.0123457
CGTGCGCAGGAGGACGAGGANGG	chr8	128425938	AGTGCTTAGGTGGCCAAGGAAGG	+	6	1	81	0.0123457	0	0.0123457
CGTGCGCAGGAGGACGAGGANGG	chr9	89860997	AGTGAGGGGGAGGAGGAAGAGGG	+	6	1	81	0.0123457	0	0.0123457
CGTGCGCAGGAGGACGAGGANGG	chr3	102852152	TGTTCGCTGGAGCAGGAGAAAGG	-	6	1	81	0.0123457	0.00909091	0.0122334
CGTGCGCAGGAGGACGAGGANGG	chr6	139028726	GCTGTGGAGGAGGAGGAGCAGGG	-	6	1	81	0.0123457	0.0111111	0.0122085
CGTGCGCAGGAGGACGAGGANGG	chr1	230832152	CGAGCTGAGGAGAACGAGTTTGG	-	6	2	163	0.0122699	0.00543478	0.0122033
CGTGCGCAGGAGGACGAGGANGG	chr3	156826638	CCGGAAGAGGAGGAGGAGGAGGG	-	6	1	81	0.0123457	0.0117647	0.0122004
CGTGCGCAGGAGGACGAGGANGG	chr1	25074961	CGTGCTCAGGTGCATGGAGAAGG	+	6	1	82	0.0121951	0	0.0121951
CGTGCGCAGGAGGACGAGGANGG	chr1	34976622	GGTGTGCAGGATGTCGAGCGTGG	+	6	1	82	0.0121951	0	0.0121951
CGTGCGCAGGAGGACGAGGANGG	chr10	6385328	TGTGAGTGGGAGGAGGAGGGAGG	-	6	1	82	0.0121951	0	0.0121951
CGTGCGCAGGAGGACGAGGANGG	chr11	32427010	CGCGCGGAGGGGAGGGAGGATGG	+	6	1	82	0.0121951	0	0.0121951
CGTGCGCAGGAGGACGAGGANGG	chr12	50968128	AATGAGGAGGAGGAGGAGAAGGG	+	6	1	82	0.0121951	0	0.0121951
CGTGCGCAGGAGGACGAGGANGG	chr12	130593310	TGGGCCCAGGAGGATGGGGCTGG	+	6	1	82	0.0121951	0	0.0121951
CGTGCGCAGGAGGACGAGGANGG	chr13	93065830	CCAGCAGAGAAGCACGAGGATGG	+	6	1	82	0.0121951	0	0.0121951
CGTGCGCAGGAGGACGAGGANGG	chr14	64061199	GGTATGCAGGAGGAGCAAGATGG	-	6	1	82	0.0121951	0	0.0121951
CGTGCGCAGGAGGACGAGGANGG	chr15	79922840	CGTGGGGAGGAGTCGGAGGTGGG	-	6	1	82	0.0121951	0	0.0121951
CGTGCGCAGGAGGACGAGGANGG	chr19	41888046	GCAGGGCTGGAGGAAGAGGAGGG	-	6	1	82	0.0121951	0	0.0121951
CGTGCGCAGGAGGACGAGGANGG	chr2	2966594	CATGAACAGGAGGAGAAGAAGGG	-	6	1	82	0.0121951	0	0.0121951
CGTGCGCAGGAGGACGAGGANGG	chr2	97659850	GGGGCACAGGTGGCCCAGGAGGG	-	6	1	82	0.0121951	0	0.0121951
CGTGCGCAGGAGGACGAGGANGG	chr2	122432045	CGAGTTAAGGAGGAGGAGTAGGG	+	6	1	82	0.0121951	0	0.0121951
CGTGCGCAGGAGGACGAGGANGG	chr2	224013462	CCTTTTCACGAGGAAGAGGAGGG	+	6	1	82	0.0121951	0	0.0121951
CGTGCGCAGGAGGACGAGGANGG	chr3	140125404	GGTGGGCATGGGGAGGAGGGAGG	+	6	1	82	0.0121951	0	0.0121951
CGTGCGCAGGAGGACGAGGANGG	chr5	37278731	TGAGCTCAGGAGTGCGAGGCAGG	-	6	1	82	0.0121951	0	0.0121951
CGTGCGCAGGAGGACGAGGANGG	chr6	26085169	GGAGGGGAGGAGGAGGAGAATGG	+	6	1	82	0.0121951	0	0.0121951
CGTGCGCAGGAGGACGAGGANGG	chr6	107551100	CGGCCGTAGGAGGAGGATGTTGG	-	6	1	82	0.0121951	0	0.0121951
CGTGCGCAGGAGGACGAGGANGG	chr8	142811233	CGGGTGCAGGTGGAGGAGTCAGG	+	6	1	82	0.0121951	0	0.0121951
CGTGCGCAGGAGGACGAGGANGG	chr9	136347185	CCGGCGCAGTCTGATGAGGAGGG	+	6	1	82	0.0121951	0	0.0121951
CGTGCGCAGGAGGACGAGGANGG	chr5	173056311	CGCGGCGAGGAGGAGGAGGGAGG	-	6	1	82	0.0121951	0.00854701	0.0120909
CGTGCGCAGGAGGACGAGGANGG	chr7	155910217	CAGGCAGAGGAGGAGGAGCAAGG	-	6	1	82	0.0121951	0.00970874	0.0120767
CGTGCGCAGGAGGACGAGGANGG	chr16	69939951	TGTGCGCTGGGGGGCGTGGGAGG	-	6	1	82	0.0121951	0.0108696	0.0120626
CGTGCGCAGGAGGACGAGGANGG	chr1	933027	CTGGGGCAGGAGGCGCAGGAAGG	-	6	1	83	0.0120482	0	0.0120482
CGTGCGCAGGAGGACGAGGANGG	chr1	10668100	CAGGGGCAGGAGGCAGAGGTAGG	+	6	1	83	0.0120482	0	0.0120482
CGTGCGCAGGAGGACGAGGANGG	chr1	42941365	AGTGAACAGGAGGAGGGGAAAGG	-	6	1	83	0.0120482	0	0.0120482
CGTGCGCAGGAGGACGAGGANGG	chr11	14232194	GGTGAGGGGGAGGGCCAGGATGG	-	6	1	83	0.0120482	0	0.0120482
CGTGCGCAGGAGGACGAGGANGG	chr12	65636094	CATACTCAGGAGGCTGAGGTAGG	-	6	1	83	0.0120482	0	0.0120482
CGTGCGCAGGAGGACGAGGANGG	chr12	126116225	GCAGCACTGGAGGACAAGGATGG	-	6	1	83	0.0120482	0	0.0120482
CGTGCGCAGGAGGACGAGGANGG	chr15	90699553	GCTGTTCAGGAGGCTGAGGAAGG	+	6	1	83	0.0120482	0	0.0120482
CGTGCGCAGGAGGACGAGGANGG	chr16	84869375	AATTCGTAGGAAGACGAGCAAGG	-	6	1	83	0.0120482	0	0.0120482
CGTGCGCAGGAGGACGAGGANGG	chr16	89036247	GGAGGGCAGGATGAGGGGGATGG	-	6	1	83	0.0120482	0	0.0120482
CGTGCGCAGGAGGACGAGGANGG	chr17	81415121	CGGGCGAGGGAGCTGGAGGAGGG	+	6	1	83	0.0120482	0	0.0120482
CGTGCGCAGGAGGACGAGGANGG	chr2	43105791	CATGCCCTGAAGGCCCAGGAAGG	-	6	1	83	0.0120482	0	0.0120482
CGTGCGCAGGAGGACGAGGANGG	chr2	97674100	TTGGCGCAGGAGGTCGGGAAAGG	+	6	1	83	0.0120482	0	0.0120482
CGTGCGCAGGAGGACGAGGANGG	chr20	63594477	CTGCCCCAGCAGGACGTGGAAGG	+	6	1	83	0.0120482	0	0.0120482
CGTGCGCAGGAGGACGAGGANGG	chr3	126909651	GGGCAGCTGGAGGAGGAGGAGGG	+	6	1	83	0.0120482	0	0.0120482
CGTGCGCAGGAGGACGAGGANGG	chr4	1754048	CCTGGGGAGGAGCACGGGGCTGG	-	6	1	83	0.0120482	0	0.0120482
CGTGCGCAGGAGGACGAGGANGG	chr4	87312944	AATACTCAGGAGGCTGAGGAAGG	+	6	1	83	0.0120482	0	0.0120482
CGTGCGCAGGAGGACGAGGANGG	chr4	166515064	CAGGCTGAGGAGGAAGAAGAGGG	+	6	1	83	0.0120482	0	0.0120482
CGTGCGCAGGAGGACGAGGANGG	chr5	122705150	AGCTCCCAGGAGGACTGGGAAGG	+	6	1	83	0.0120482	0	0.0120482
CGTGCGCAGGAGGACGAGGANGG	chr9	124254717	TGAGGGATGGAGGAGGAGGAAGG	+	6	1	83	0.0120482	0	0.0120482
CGTGCGCAGGAGGACGAGGANGG	chr1	116495155	CGGAGGAAGGAGCAGGAGGAGGG	-	6	1	83	0.0120482	0.00819672	0.0119494
CGTGCGCAGGAGGACGAGGANGG	chr22	41443151	GGTGCCTAGGAGAAAGACGACGG	+	6	1	83	0.0120482	0.00884956	0.0119416
CGTGCGCAGGAGGACGAGGANGG	chr1	225397116	CGGGCTCGGGAGGCTGAGGCAGG	-	6	2	166	0.0120482	0.0107527	0.0119186
CGTGCGCAGGAGGACGAGGANGG	chr5	51282616	GGTGAGAAGGAGGCCAAGTAAGG	-	6	1	83	0.0120482	0.0108696	0.0119172
CGTGCGCAGGAGGACGAGGANGG	chr17	82458947	CGGGCCCAGGGTGCCGAGGCCGG	-	6	1	83	0.0120482	0.010989	0.0119158
CGTGCGCAGGAGGACGAGGANGG	chr1	45621329	CGGGAGCAGGAGGTGGGGGCAGG	+	6	1	84	0.0119048	0	0.0119048
CGTGCGCAGGAGGACGAGGANGG	chr11	68375479	CGGGGGCAGGGGGCAGGGGAAGG	-	6	1	84	0.0119048	0	0.0119048
CGTGCGCAGGAGGACGAGGANGG	chr12	121509927	GAGGAGGAGAAGGACGAGGAGGG	-	6	1	84	0.0119048	0	0.0119048
CGTGCGCAGGAGGACGAGGANGG	chr16	1575438	CACGCTCAGGAGGCTGAGGTGGG	+	6	1	84	0.0119048	0	0.0119048
CGTGCGCAGGAGGACGAGGANGG	chr2	172291940	CGAGTGCAGGAGGAAAAGAGAGG	-	6	1	84	0.0119048	0	0.0119048
CGTGCGCAGGAGGACGAGGANGG	chr2	216282525	AGTGAGCACGAGAGTGAGGATGG	-	6	1	84	0.0119048	0	0.0119048
CGTGCGCAGGAGGACGAGGANGG	chr20	32638845	GGAGCGCAGGAGGAGGGGCCTGG	-	6	1	84	0.0119048	0	0.0119048
CGTGCGCAGGAGGACGAGGANGG	chr22	36084964	CGTGTGCATAGGGTAGAGGAAGG	+	6	1	84	0.0119048	0	0.0119048
CGTGCGCAGGAGGACGAGGANGG	chr3	107588375	TGTGTGTAGGAGGATCAGTAAGG	+	6	1	84	0.0119048	0	0.0119048
CGTGCGCAGGAGGACGAGGANGG	chr4	693497	GGGGAGGAGGAGGACACGGAGGG	-	6	1	84	0.0119048	0	0.0119048
CGTGCGCAGGAGGACGAGGANGG	chr4	139271411	GCTGCTCAGGGGGCCGAGGCAGG	+	6	1	84	0.0119048	0	0.0119048
CGTGCGCAGGAGGACGAGGANGG	chr6	42771976	GGAGGGGAGGAGGAGGATGAAGG	+	6	1	84	0.0119048	0	0.0119048
CGTGCGCAGGAGGACGAGGANGG	chr6	53202078	ACTACTCAGGAGGTTGAGGAGGG	-	6	1	84	0.0119048	0	0.0119048
CGTGCGCAGGAGGACGAGGANGG	chr6	131458140	GGTTTGCAGGAGGCTGAGGCAGG	-	6	1	84	0.0119048	0	0.0119048
CGTGCGCAGGAGGACGAGGANGG	chrX	153910004	CCCGCACAGGAGGATGGTGAGGG	-	6	1	84	0.0119048	0	0.0119048
CGTGCGCAGGAGGACGAGGANGG	chr1	65066740	CCGGAGGAGGAGGAGGAGGGAGG	-	6	1	84	0.0119048	0.01	0.0117857
CGTGCGCAGGAGGACGAGGANGG	chr1	6557812	GCTACTCAGGAGGCTGAGGATGG	-	6	1	85	0.0117647	0	0.0117647
CGTGCGCAGGAGGACGAGGANGG	chr1	21523184	GGTACTCAGGAGGATGAGACAGG	+	6	1	85	0.0117647	0	0.0117647
CGTGCGCAGGAGGACGAGGANGG	chr1	37583723	TCTTTGTAGGAGGAAGAGGATGG	+	6	1	85	0.0117647	0	0.0117647
CGTGCGCAGGAGGACGAGGANGG	chr11	13134975	CCAGAGGAGGAGGAGGAAGAGGG	+	6	1	85	0.0117647	0	0.0117647
CGTGCGCAGGAGGACGAGGANGG	chr11	62837988	GGTACTCAGGAGGTTGAGGCGGG	+	6	1	85	0.0117647	0	0.0117647
CGTGCGCAGGAGGACGAGGANGG	chr11	64369949	GATGTGCAGCAGCACGAGGGAGG	+	6	1	85	0.0117647	0	0.0117647
CGTGCGCAGGAGGACGAGGANGG	chr12	51828617	CGAGGGCAGCAGGACCACGGGGG	-	6	1	85	0.0117647	0	0.0117647
CGTGCGCAGGAGGACGAGGANGG	chr16	366398	CATGTGCAGAATGACAAGGGGGG	-	6	1	85	0.0117647	0	0.0117647
CGTGCGCAGGAGGACGAGGANGG	chr16	54722990	CTGGAGGTGGAGGATGAGGATGG	+	6	1	85	0.0117647	0	0.0117647
CGTGCGCAGGAGGACGAGGANGG	chr17	39933946	GGTGGGAAGAAGGAGGGGGAGGG	+	6	1	85	0.0117647	0	0.0117647
CGTGCGCAGGAGGACGAGGANGG	chr3	52516085	CATGCCCAGGGGGTCTAGGGGGG	+	6	1	85	0.0117647	0	0.0117647
CGTGCGCAGGAGGACGAGGANGG	chr7	36763605	CATGCGCAGGAGCATGGAGGAGG	+	6	1	85	0.0117647	0	0.0117647
CGTGCGCAGGAGGACGAGGANGG	chr7	115097265	CTCTCTCAGGAGGATCAGGACGG	-	6	1	85	0.0117647	0	0.0117647
CGTGCGCAGGAGGACGAGGANGG	chr7	135905362	GGTGGCCAAGAGGCCAAGGAGGG	-	6	1	85	0.0117647	0	0.0117647
CGTGCGCAGGAGGACGAGGANGG	chr9	114124364	AGAGAGGAGGAGGCAGAGGAGGG	+	6	1	85	0.0117647	0	0.0117647
CGTGCGCAGGAGGACGAGGANGG	chr16	81518037	TGTGTGCTGGAAGTGGAGGAGGG	+	6	1	85	0.0117647	0.00961539	0.0116516
CGTGCGCAGGAGGACGAGGANGG	chr1	65066743	GTGCCGGAGGAGGAGGAGGAGGG	-	6	1	85	0.0117647	0.010101	0.0116459
CGTGCGCAGGAGGACGAGGANGG	chr22	46108760	CCTGGGACCCAGGACGAGGAAGG	-	6	1	85	0.0117647	0.0102041	0.0116447
CGTGCGCAGGAGGACGAGGANGG	chr9	41780496	CGTCTGCAGGTGGGTGAGAAGGG	+	6	1	85	0.0117647	0.0108696	0.0116368
CGTGCGCAGGAGGACGAGGANGG	chr16	67266146	ACAGAGAAGGAGGACGATGAGGG	+	6	1	85	0.0117647	0.010989	0.0116354
CGTGCGCAGGAGGACGAGGANGG	chr1	51599098	GCTGCTCAAGAGGATGAGGTTGG	+	6	1	86	0.0116279	0	0.0116279
CGTGCGCAGGAGGACGAGGANGG	chr10	129843314	AGTGCACGGCAGGGCCAGGACGG	-	6	1	86	0.0116279	0	0.0116279
CGTGCGCAGGAGGACGAGGANGG	chr11	67121245	GTTCCTAAGGAGGAAGAGGAAGG	+	6	1	86	0.0116279	0	0.0116279
CGTGCGCAGGAGGACGAGGANGG	chr13	79838386	TGAGGGAGGGAGGAAGAGGATGG	+	6	1	86	0.0116279	0	0.0116279
CGTGCGCAGGAGGACGAGGANGG	chr19	45187100	GGAGGCCAGGAGGACCAGGCTGG	+	6	1	86	0.0116279	0	0.0116279
CGTGCGCAGGAGGACGAGGANGG	chr20	1310295	CGTGTCCAGGAGGGTGACCATGG	-	6	1	86	0.0116279	0	0.0116279
CGTGCGCAGGAGGACGAGGANGG	chr3	123343497	CTTGCCCAGGAGTCAGTGGAAGG	-	6	1	86	0.0116279	0	0.0116279
CGTGCGCAGGAGGACGAGGANGG	chr5	1641164	CTAGCGTGGGAGGAGGAGGGCGG	-	6	1	86	0.0116279	0	0.0116279
CGTGCGCAGGAGGACGAGGANGG	chr5	95621409	GGAGGCGCGGAGGACGAGGAGGG	+	6	1	86	0.0116279	0	0.0116279
CGTGCGCAGGAGGACGAGGANGG	chr5	126944468	CATGCCCAGGGGGCTGAGGCAGG	+	6	1	86	0.0116279	0	0.0116279
CGTGCGCAGGAGGACGAGGANGG	chr5	180136630	TGTGCCAGGGAGGAGGAGGGGGG	+	6	1	86	0.0116279	0	0.0116279
CGTGCGCAGGAGGACGAGGANGG	chr7	52846256	CATGGACAGGGGGTCGAGGTTGG	+	6	1	86	0.0116279	0	0.0116279
CGTGCGCAGGAGGACGAGGANGG	chr7	73347753	GCTGCTCAGGAGGCTGGGGAGGG	-	6	1	86	0.0116279	0	0.0116279
CGTGCGCAGGAGGACGAGGANGG	chr8	37361600	CCTGCCCTGCAGGACTAAGAGGG	-	6	1	86	0.0116279	0	0.0116279
CGTGCGCAGGAGGACGAGGANGG	chr9	121306081	TCTGCGGAGTGGGAGGAGGAGGG	-	6	1	86	0.0116279	0	0.0116279
CGTGCGCAGGAGGACGAGGANGG	chr9	131842318	AGGGGGCAGGAGGGTGGGGACGG	+	6	1	86	0.0116279	0	0.0116279
CGTGCGCAGGAGGACGAGGANGG	chr22	37366698	CCAAGGGAGGAGGAGGAGGACGG	-	6	1	86	0.0116279	0.00813008	0.0115334
CGTGCGCAGGAGGACGAGGANGG	chr7	74320789	TGAGAAGAGGAGGAGGAGGAAGG	+	6	1	86	0.0116279	0.00970874	0.011515
CGTGCGCAGGAGGACGAGGANGG	chr2	74354491	AATGGGGAGGAGGGGGAGGATGG	+	6	1	86	0.0116279	0.0108696	0.0115015
CGTGCGCAGGAGGACGAGGANGG	chr10	123637923	TGTGAGCAGGGGCCCCAGGAAGG	-	6	1	87	0.0114943	0	0.0114943
CGTGCGCAGGAGGACGAGGANGG	chr12	68896252	GCTGAGCAGAAGGATCAGGAAGG	-	6	1	87	0.0114943	0	0.0114943
CGTGCGCAGGAGGACGAGGANGG	chr14	60172983	CCTGCGCTGCAGGGACAGGAAGG	-	6	1	87	0.0114943	0	0.0114943
CGTGCGCAGGAGGACGAGGANGG	chr16	11355212	CAGGTGAAGCAGGAGGAGGAAGG	+	6	1	87	0.0114943	0	0.0114943
CGTGCGCAGGAGGACGAGGANGG	chr16	28108801	CATGCTCAGGAGGCAGATGGAGG	+	6	1	87	0.0114943	0	0.0114943
CGTGCGCAGGAGGACGAGGANGG	chr17	72438645	GTTGCGCATGAGGACCGGGGAGG	-	6	1	87	0.0114943	0	0.0114943
CGTGCGCAGGAGGACGAGGANGG	chr2	179465040	CTTTGACAGGAGGATAAGGATGG	-	6	1	87	0.0114943	0	0.0114943
CGTGCGCAGGAGGACGAGGANGG	chr2	200860165	AGTGTAGAGGATGATGAGGAGGG	-	6	1	87	0.0114943	0	0.0114943
CGTGCGCAGGAGGACGAGGANGG	chr20	44258367	CGGGGGCAGGTGGCCGGGGCAGG	+	6	1	87	0.0114943	0	0.0114943
CGTGCGCAGGAGGACGAGGANGG	chr20	46115895	TGTGCATGGGAGGACGTGGCAGG	+	6	1	87	0.0114943	0	0.0114943
CGTGCGCAGGAGGACGAGGANGG	chr3	22927178	CGTGGGTGGGACGGTGAGGAGGG	+	6	1	87	0.0114943	0	0.0114943
CGTGCGCAGGAGGACGAGGANGG	chr3	128584793	CCTCTCCAGGAGTACAAGGAGGG	+	6	1	87	0.0114943	0	0.0114943
CGTGCGCAGGAGGACGAGGANGG	chr4	151058913	GTTACTCAGGAGGCTGAGGACGG	+	6	1	87	0.0114943	0	0.0114943
CGTGCGCAGGAGGACGAGGANGG	chr6	146884856	CCTTCTGAGGAGGACTAGGGAGG	+	6	1	87	0.0114943	0	0.0114943
CGTGCGCAGGAGGACGAGGANGG	chr7	72425401	ACTGGGCAGGAGGCCGAGCGTGG	-	6	1	87	0.0114943	0	0.0114943
CGTGCGCAGGAGGACGAGGANGG	chr7	155998086	GCTGTGCAGGAGCCCGTGGACGG	+	6	1	87	0.0114943	0	0.0114943
CGTGCGCAGGAGGACGAGGANGG	chr7	158546146	TGTGAGCATGAGGACAGGAAGGG	+	6	1	87	0.0114943	0	0.0114943
CGTGCGCAGGAGGACGAGGANGG	chr8	60510933	CGTACTTAGGAGGCTGAGGTGGG	+	6	1	87	0.0114943	0	0.0114943
CGTGCGCAGGAGGACGAGGANGG	chr8	106609119	TGTGGGCAGTGGGACGTGGTGGG	+	6	1	87	0.0114943	0	0.0114943
CGTGCGCAGGAGGACGAGGANGG	chr9	136255049	GGACCGCAGGAGGAGGTGGTGGG	+	6	1	87	0.0114943	0	0.0114943
CGTGCGCAGGAGGACGAGGANGG	chrX	137566451	TGTTGGCGGGGGGAGGAGGAGGG	-	6	1	87	0.0114943	0	0.0114943
CGTGCGCAGGAGGACGAGGANGG	chrX	153812967	CGTTTGCAGGTGGGGCAGGAGGG	-	6	1	87	0.0114943	0	0.0114943
CGTGCGCAGGAGGACGAGGANGG	chr1	211579481	CGCGTGCAGCGGGAGGGGGAGGG	+	6	1	87	0.0114943	0.00819672	0.0114
CGTGCGCAGGAGGACGAGGANGG	chr14	99373749	CCTCCAAAGGAGGGCGAGAAGGG	+	6	1	87	0.0114943	0.00877193	0.0113934
CGTGCGCAGGAGGACGAGGANGG	chr22	44404385	TGTTTGGAGGTGGATGAGGAGGG	-	6	1	87	0.0114943	0.00892857	0.0113916
CGTGCGCAGGAGGACGAGGANGG	chr12	53739179	GGTGGGCAGGAAGAGGGGGTCGG	+	6	1	87	0.0114943	0.00925926	0.0113878
CGTGCGCAGGAGGACGAGGANGG	chr2	83879115	TGTCCGCAGGAGGAGGGCCAGGG	+	6	1	87	0.0114943	0.0106383	0.011372
CGTGCGCAGGAGGACGAGGANGG	chr1	1440894	GGTGCACATGAGGACCAAGGAGG	-	6	1	88	0.0113636	0	0.0113636
CGTGCGCAGGAGGACGAGGANGG	chr1	159709304	ACTACGCAGGAGGCTGAGGCAGG	+	6	1	88	0.0113636	0	0.0113636
CGTGCGCAGGAGGACGAGGANGG	chr11	65998056	CGTACACAGGGTGACTAGAAAGG	+	6	1	88	0.0113636	0	0.0113636
CGTGCGCAGGAGGACGAGGANGG	chr12	120157843	CCCGGGCGGGTGGACGAGGTTGG	-	6	1	88	0.0113636	0	0.0113636
CGTGCGCAGGAGGACGAGGANGG	chr12	120716629	CAGGAGGAGGATGAGGAGGAGGG	+	6	1	88	0.0113636	0	0.0113636
CGTGCGCAGGAGGACGAGGANGG	chr14	75252998	GCTATTCAGGAGGATGAGGAGGG	+	6	1	88	0.0113636	0	0.0113636
CGTGCGCAGGAGGACGAGGANGG	chr16	9178109	GGTGGGGAGGCGGAGGAGGGCGG	+	6	1	88	0.0113636	0	0.0113636
CGTGCGCAGGAGGACGAGGANGG	chr16	89581599	AGGGCACAGATGGAAGAGGATGG	+	6	1	88	0.0113636	0	0.0113636
CGTGCGCAGGAGGACGAGGANGG	chr2	109533513	CCTGAGGAGGAGGCTGCGGATGG	+	6	1	88	0.0113636	0	0.0113636
CGTGCGCAGGAGGACGAGGANGG	chr21	46388746	CCTGCGCAGGGCGTCCTGGAGGG	-	6	1	88	0.0113636	0	0.0113636
CGTGCGCAGGAGGACGAGGANGG	chr22	44278507	AGTGCTGAGGAGAAGGAGGTAGG	+	6	1	88	0.0113636	0	0.0113636
CGTGCGCAGGAGGACGAGGANGG	chr3	39131139	TGGGGGCTGAAGGAGGAGGAAGG	+	6	1	88	0.0113636	0	0.0113636
CGTGCGCAGGAGGACGAGGANGG	chr7	26608692	TGTGCGTAGGAGAAGGGGAAGGG	+	6	1	88	0.0113636	0	0.0113636
CGTGCGCAGGAGGACGAGGANGG	chr7	107506462	CCTGGGCAGGAGTTTGAGGGAGG	+	6	1	88	0.0113636	0	0.0113636
CGTGCGCAGGAGGACGAGGANGG	chrX	84060974	TTTGGGGAAGAGGAAGAGGAAGG	+	6	1	88	0.0113636	0	0.0113636
CGTGCGCAGGAGGACGAGGANGG	chr17	82706143	CCAGCGAGGGAGGCCGAGGCAGG	-	6	1	88	0.0113636	0.0102041	0.0112477
CGTGCGCAGGAGGACGAGGANGG	chr11	117516755	AGAGAGGAGGAGGAGGAGAAGGG	+	6	1	88	0.0113636	0.0105263	0.011244
CGTGCGCAGGAGGACGAGGANGG	chr2	216341012	TGAGGGGAGGAGGAGGAAGAGGG	-	6	1	88	0.0113636	0.0106383	0.0112427
CGTGCGCAGGAGGACGAGGANGG	chr10	123759326	AGTGCTAATGAGGACGAAAAGGG	-	6	1	89	0.011236	0	0.011236
CGTGCGCAGGAGGACGAGGANGG	chr15	92087627	GGCACTCAGGAGGCCGAGGCAGG	-	6	1	89	0.011236	0	0.011236
CGTGCGCAGGAGGACGAGGANGG	chr19	1300688	AATGACCAGGAGGACGGGGGTGG	-	6	1	89	0.011236	0	0.011236
CGTGCGCAGGAGGACGAGGANGG	chr19	49058617	CGTGGGCGGGGGGAAGGGTACGG	+	6	1	89	0.011236	0	0.011236
CGTGCGCAGGAGGACGAGGANGG	chr19	55091609	TGTGGGCAGAGGGCCGAGGGTGG	-	6	1	89	0.011236	0	0.011236
CGTGCGCAGGAGGACGAGGANGG	chr2	73644306	CACAGGGAGGAGGATGAGGAAGG	+	6	1	89	0.011236	0	0.011236
CGTGCGCAGGAGGACGAGGANGG	chr2	74462451	CGTGGGAAGAATGACCGGGAGGG	+	6	1	89	0.011236	0	0.011236
CGTGCGCAGGAGGACGAGGANGG	chr21	42279364	CAGACGCAGGAGGCGGAGGGCGG	+	6	1	89	0.011236	0	0.011236
CGTGCGCAGGAGGACGAGGANGG	chr22	17771719	AGAGAAAAGGAGGAAGAGGAAGG	+	6	1	89	0.011236	0	0.011236
CGTGCGCAGGAGGACGAGGANGG	chr22	33956328	TGTGCCCAGGGGGCCAGGGATGG	-	6	1	89	0.011236	0	0.011236
CGTGCGCAGGAGGACGAGGANGG	chr8	56987837	CCTGCTCGGGAGGTTGAGGCAGG	-	6	1	89	0.011236	0	0.011236
CGTGCGCAGGAGGACGAGGANGG	chr2	240554938	GGTGTGCAGGAGTGGCAGGATGG	-	6	1	89	0.011236	0.00892857	0.0111356
CGTGCGCAGGAGGACGAGGANGG	chr6	161445432	CATGTGTAGGAGAAAGGGGAGGG	-	6	1	89	0.011236	0.00980392	0.0111258
CGTGCGCAGGAGGACGAGGANGG	chr17	49704403	CGTGGGCCGGGGGGCGGGGGTGG	-	6	1	89	0.011236	0.0103093	0.0111201
CGTGCGCAGGAGGACGAGGANGG	chr1	163142774	CTTGCAAAGGGAGAAGAGGAAGG	+	6	1	90	0.0111111	0	0.0111111
CGTGCGCAGGAGGACGAGGANGG	chr17	81461536	TTCTCGGACGAGGACGAGGACGG	+	6	1	90	0.0111111	0	0.0111111
CGTGCGCAGGAGGACGAGGANGG	chr20	35513367	GATACACAGGAGGCCGAGGCAGG	-	6	1	90	0.0111111	0	0.0111111
CGTGCGCAGGAGGACGAGGANGG	chr3	123163004	CACAGGCAGGAGGCCGAGCAAGG	-	6	1	90	0.0111111	0	0.0111111
CGTGCGCAGGAGGACGAGGANGG	chr3	159900480	GGTAGGTAGGAAGACCAGGAGGG	+	6	1	90	0.0111111	0	0.0111111
CGTGCGCAGGAGGACGAGGANGG	chr9	137238226	CGACAGCTGCAGGAGGAGGAGGG	+	6	1	90	0.0111111	0	0.0111111
CGTGCGCAGGAGGACGAGGANGG	chr1	154959664	CGTGTGCAGGGGGGCATGGCGGG	-	6	1	90	0.0111111	0.008	0.0110222
CGTGCGCAGGAGGACGAGGANGG	chr6	37055911	CTGGGGCAGGAGGGCCAGGTGGG	+	6	1	90	0.0111111	0.008	0.0110222
CGTGCGCAGGAGGACGAGGANGG	chr1	108693096	GGTGGGCAGGAGGTTGGGGGAGG	-	6	1	91	0.010989	0	0.010989
CGTGCGCAGGAGGACGAGGANGG	chr1	112662217	GGTGCTTGGGAGGATGAGGTGGG	-	6	1	91	0.010989	0	0.010989
CGTGCGCAGGAGGACGAGGANGG	chr10	103794505	CCTCCTCAGTGGGACCAGGAAGG	+	6	1	91	0.010989	0	0.010989
CGTGCGCAGGAGGACGAGGANGG	chr18	27252504	GGGGGGAAAGAGGAGGAGGAAGG	+	6	1	91	0.010989	0	0.010989
CGTGCGCAGGAGGACGAGGANGG	chr21	27344415	GCTTCTCAGGAGGCCGAGGCGGG	+	6	1	91	0.010989	0	0.010989
CGTGCGCAGGAGGACGAGGANGG	chr21	43345869	CCAGGGCTGGCGGAGGAGGAAGG	+	6	1	91	0.010989	0.00775194	0.0109038
CGTGCGCAGGAGGACGAGGANGG	chr20	29298151	CGAGAGCAGGAGAACTCGGGAGG	-	6	1	91	0.010989	0.00847458	0.0108959
CGTGCGCAGGAGGACGAGGANGG	chr1	34795695	CTTGAACAGTAGAACTAGGAAGG	-	6	1	92	0.0108696	0	0.0108696
CGTGCGCAGGAGGACGAGGANGG	chr11	72244603	ACTGCGGAGGCGGCCCAGGAAGG	+	6	1	92	0.0108696	0	0.0108696
CGTGCGCAGGAGGACGAGGANGG	chr14	99533765	TGTGCACAGGTGGAGGTAGATGG	-	6	1	92	0.0108696	0	0.0108696
CGTGCGCAGGAGGACGAGGANGG	chr17	44268039	CGTGAGCAGGTGGGCAGGGCAGG	-	6	1	92	0.0108696	0	0.0108696
CGTGCGCAGGAGGACGAGGANGG	chr17	67506019	AGTGCCCAGGAGGGCAGGAAAGG	-	6	1	92	0.0108696	0	0.0108696
CGTGCGCAGGAGGACGAGGANGG	chr17	81294693	CGGGTGCAGGCGGCCGCGGGCGG	-	6	1	92	0.0108696	0	0.0108696
CGTGCGCAGGAGGACGAGGANGG	chr19	3964985	TGGCCGCTGGAGGAGGGGGAGGG	+	6	1	92	0.0108696	0	0.0108696
CGTGCGCAGGAGGACGAGGANGG	chr2	241226871	CGGCTGGAGGAGGAGGAGGGAGG	-	6	1	92	0.0108696	0	0.0108696
CGTGCGCAGGAGGACGAGGANGG	chr3	14303038	GGTGGGCAGAAGGAAGGAGAAGG	-	6	1	92	0.0108696	0	0.0108696
CGTGCGCAGGAGGACGAGGANGG	chr5	61792800	AGTGGGGAGGAGGCTGAGGTAGG	-	6	1	92	0.0108696	0	0.0108696
CGTGCGCAGGAGGACGAGGANGG	chr6	43973503	CGGGTGAAGGAGGAAGTGGTAGG	-	6	1	92	0.0108696	0	0.0108696
CGTGCGCAGGAGGACGAGGANGG	chr9	113598692	CTTGCCCAGGGAGATGAGTAAGG	-	6	1	92	0.0108696	0	0.0108696
CGTGCGCAGGAGGACGAGGANGG	chr17	81434991	GGTGGGCAGGAGGAAAGGAAGGG	+	6	1	92	0.0108696	0.00719425	0.0107914
CGTGCGCAGGAGGACGAGGANGG	chr21	43195581	TGTGCGGGGGAGGCCGGGGGAGG	+	6	1	92	0.0108696	0.00735294	0.0107896
CGTGCGCAGGAGGACGAGGANGG	chr17	49225023	CAGCAGGAGGAGGAGGAGGAGGG	+	6	1	92	0.0108696	0.0078125	0.0107846
CGTGCGCAGGAGGACGAGGANGG	chr14	102852211	CCTGCTCAGAAGGCTGAGGCAGG	-	6	1	92	0.0108696	0.00819672	0.0107805
CGTGCGCAGGAGGACGAGGANGG	chr1	217063085	AATAGGGAGGAGGAGGAGGAGGG	-	6	1	92	0.0108696	0.01	0.0107609
CGTGCGCAGGAGGACGAGGANGG	chr1	20212467	CGTGCCCTGAAGGTGGAGAAGGG	-	6	1	93	0.0107527	0	0.0107527
CGTGCGCAGGAGGACGAGGANGG	chr1	111543719	AAAGAGGAGGAGGAAGAGGAGGG	+	6	1	93	0.0107527	0	0.0107527
CGTGCGCAGGAGGACGAGGANGG	chr1	156209392	AGTGCGGAGGAGGGTGCTGAAGG	+	6	1	93	0.0107527	0	0.0107527
CGTGCGCAGGAGGACGAGGANGG	chr16	3496979	CCTGCTGGGGAGGCCGAGGCAGG	-	6	1	93	0.0107527	0	0.0107527
CGTGCGCAGGAGGACGAGGANGG	chr19	30077562	GGGGCTGAGGGGGACAAGGAGGG	+	6	1	93	0.0107527	0	0.0107527
CGTGCGCAGGAGGACGAGGANGG	chr2	24208051	TGTGGGCAGGAGCCCCAGGGAGG	+	6	1	93	0.0107527	0	0.0107527
CGTGCGCAGGAGGACGAGGANGG	chr20	3748101	GGTGTGATGGAGGAGGAGGTGGG	+	6	1	93	0.0107527	0	0.0107527
CGTGCGCAGGAGGACGAGGANGG	chr3	50236913	GGGGCACAGAAGGAGAAGGAGGG	-	6	1	93	0.0107527	0	0.0107527
CGTGCGCAGGAGGACGAGGANGG	chr6	42827770	CCTACTCAGGAGGCCGAGATGGG	+	6	1	92	0.0108696	0.0107527	0.0107527
CGTGCGCAGGAGGACGAGGANGG	chr6	161984871	AGTGAGCAGGAGGACCCTGCTGG	+	6	1	93	0.0107527	0	0.0107527
CGTGCGCAGGAGGACGAGGANGG	chr7	139588668	CTGGAGGCTGAGGACGAGGAGGG	+	6	1	93	0.0107527	0	0.0107527
CGTGCGCAGGAGGACGAGGANGG	chrX	81082917	CCTGCTCTGGTGGAAGTGGAAGG	-	6	1	93	0.0107527	0	0.0107527
CGTGCGCAGGAGGACGAGGANGG	chr1	82796414	TGTTAGCAGGTGGAGGAAGAGGG	+	6	1	93	0.0107527	0.00613497	0.0106867
CGTGCGCAGGAGGACGAGGANGG	chr10	13238898	AGCGCACAGGAGCCCGTGGAGGG	-	6	1	93	0.0107527	0.00793651	0.0106673
CGTGCGCAGGAGGACGAGGANGG	chr9	35886556	CCAGCTCAGGAGGCTGAGGGGGG	+	6	1	93	0.0107527	0.00884956	0.0106575
CGTGCGCAGGAGGACGAGGANGG	chr1	31239460	CGTGCCCAGGCAGTCGGGGCAGG	-	6	1	94	0.0106383	0	0.0106383
CGTGCGCAGGAGGACGAGGANGG	chr1	156934365	CGTCTGTGGGAGGATGTGGATGG	+	6	1	94	0.0106383	0	0.0106383
CGTGCGCAGGAGGACGAGGANGG	chr11	119419425	CGTGGCCTGGAGGAGGGAGAGGG	+	6	1	94	0.0106383	0	0.0106383
CGTGCGCAGGAGGACGAGGANGG	chr14	69023605	TGAACCCAGGAGGAGGAGGTTGG	+	6	1	94	0.0106383	0	0.0106383
CGTGCGCAGGAGGACGAGGANGG	chr15	94676787	GGAGGGCAGGAGAAGGAGGTGGG	-	6	1	94	0.0106383	0	0.0106383
CGTGCGCAGGAGGACGAGGANGG	chr17	47836900	CTTGCGCAGGAGTGGCAGAAGGG	-	6	1	94	0.0106383	0	0.0106383
CGTGCGCAGGAGGACGAGGANGG	chr2	74117485	GGTACTCAGGAGGTTGAGGGAGG	-	6	1	94	0.0106383	0	0.0106383
CGTGCGCAGGAGGACGAGGANGG	chr21	36832253	GCTGATGAGGAGGAAGAGGATGG	+	6	1	94	0.0106383	0	0.0106383
CGTGCGCAGGAGGACGAGGANGG	chr22	49794032	GGGCCGGAGGCGGGCGAGGAAGG	-	6	1	94	0.0106383	0	0.0106383
CGTGCGCAGGAGGACGAGGANGG	chr3	45923750	CGTGGGAATGAGGACCTGGGAGG	+	6	1	94	0.0106383	0	0.0106383
CGTGCGCAGGAGGACGAGGANGG	chr3	57527525	CGAAAGCAGGAGCAAGAGCAGGG	+	6	1	94	0.0106383	0	0.0106383
CGTGCGCAGGAGGACGAGGANGG	chr6	25573140	CAAGGGGAGGAGGATGGGGAGGG	+	6	1	94	0.0106383	0	0.0106383
CGTGCGCAGGAGGACGAGGANGG	chr7	154293439	TGTGGGCTGAAGGATGAGAAGGG	+	6	1	94	0.0106383	0	0.0106383
CGTGCGCAGGAGGACGAGGANGG	chr8	60753733	GGTACTCTGGAGGATGAGGTGGG	-	6	1	94	0.0106383	0	0.0106383
CGTGCGCAGGAGGACGAGGANGG	chrX	106999867	CGTGCTCAGGCGGATCCCGAAGG	+	6	1	94	0.0106383	0	0.0106383
CGTGCGCAGGAGGACGAGGANGG	chr1	207897452	CAGGGGCGGGAGGAAGAGGTTGG	+	6	1	95	0.0105263	0	0.0105263
CGTGCGCAGGAGGACGAGGANGG	chr10	97834619	TGTGCTCAGGATGTAGAGAAAGG	+	6	1	95	0.0105263	0	0.0105263
CGTGCGCAGGAGGACGAGGANGG	chr16	30183856	CGGGCGCAGCAGCCCGTGGGGGG	+	6	1	95	0.0105263	0	0.0105263
CGTGCGCAGGAGGACGAGGANGG	chr17	44318619	CTTGCCCTGGGGGCTGAGGAAGG	-	6	1	95	0.0105263	0	0.0105263
CGTGCGCAGGAGGACGAGGANGG	chr17	76147694	TGTGAGAATGAGGCTGAGGAGGG	-	6	1	95	0.0105263	0	0.0105263
CGTGCGCAGGAGGACGAGGANGG	chr17	81813451	CCTGGGGAGGGGGACGGGGCAGG	-	6	1	95	0.0105263	0	0.0105263
CGTGCGCAGGAGGACGAGGANGG	chr18	26463645	CCTACTCAGAAGGCTGAGGATGG	-	6	1	95	0.0105263	0	0.0105263
CGTGCGCAGGAGGACGAGGANGG	chr2	110938046	AGAGCCCAGCACGACGAGGCAGG	+	6	1	95	0.0105263	0	0.0105263
CGTGCGCAGGAGGACGAGGANGG	chr20	31924168	GTTGTCTAGGAGGAAGAGGATGG	-	6	1	95	0.0105263	0	0.0105263
CGTGCGCAGGAGGACGAGGANGG	chr7	73871266	GTTGAGCAGGAGGAGGCTGAGGG	+	6	1	95	0.0105263	0	0.0105263
CGTGCGCAGGAGGACGAGGANGG	chr7	156578470	CCTGCCAGGGAGGAAAAGGAGGG	+	6	1	95	0.0105263	0	0.0105263
CGTGCGCAGGAGGACGAGGANGG	chr9	35835315	GGTGGGCAGCAGCACAAGGGTGG	+	6	1	95	0.0105263	0	0.0105263
CGTGCGCAGGAGGACGAGGANGG	chr16	2422941	CAAGCCCAGGACCAAGAGGAAGG	-	6	1	95	0.0105263	0.00900901	0.0104315
CGTGCGCAGGAGGACGAGGANGG	chr1	156971825	GGTGAGGAGGAGAAGGGGGAGGG	+	6	1	96	0.0104167	0	0.0104167
CGTGCGCAGGAGGACGAGGANGG	chr1	173477599	AGTGCGGGGGAAGGCGAGGGCGG	-	6	1	96	0.0104167	0	0.0104167
CGTGCGCAGGAGGACGAGGANGG	chr1	175765086	TGTGCCTAGGAAGAAGAAGAAGG	+	6	1	96	0.0104167	0	0.0104167
CGTGCGCAGGAGGACGAGGANGG	chr10	76188830	CAAACCCAAGAGGAGGAGGATGG	+	6	1	96	0.0104167	0	0.0104167
CGTGCGCAGGAGGACGAGGANGG	chr15	78102139	GGGGGGCAGAAGCAGGAGGATGG	+	6	1	96	0.0104167	0	0.0104167
CGTGCGCAGGAGGACGAGGANGG	chr15	92609867	GTTGGGCAGGATGACAACGAGGG	-	6	1	96	0.0104167	0	0.0104167
CGTGCGCAGGAGGACGAGGANGG	chr19	55232142	GAGGAGGAGGAAGACGAGGAGGG	-	6	1	96	0.0104167	0	0.0104167
CGTGCGCAGGAGGACGAGGANGG	chr2	74254369	GCTGCCCAGGGGGTCAAGGAGGG	-	6	1	96	0.0104167	0	0.0104167
CGTGCGCAGGAGGACGAGGANGG	chr3	16465741	CTTGTGCAGAAGGCTGAGCAGGG	+	6	1	96	0.0104167	0	0.0104167
CGTGCGCAGGAGGACGAGGANGG	chr3	53255048	CTGGGGCGGGAGGAGGCGGAGGG	-	6	1	96	0.0104167	0	0.0104167
CGTGCGCAGGAGGACGAGGANGG	chr9	124871043	GGGGCCCAGGTGGAGGAGAATGG	+	6	1	96	0.0104167	0	0.0104167
CGTGCGCAGGAGGACGAGGANGG	chrX	153785056	TGTGGGCAGAAAGAGGAGGTTGG	-	6	1	96	0.0104167	0	0.0104167
CGTGCGCAGGAGGACGAGGANGG	chr1	73941957	GGTGTGTATGAGGAGGTGGAAGG	-	6	1	96	0.0104167	0.0078125	0.0103353
CGTGCGCAGGAGGACGAGGANGG	chr1	107244657	AGCTGGCAGGAGAAGGAGGAAGG	-	6	1	96	0.0104167	0.00884956	0.0103245
CGTGCGCAGGAGGACGAGGANGG	chr1	155146329	TGAGAGCAGGAGGAGGGAGATGG	-	6	1	97	0.0103093	0	0.0103093
CGTGCGCAGGAGGACGAGGANGG	chr10	100508349	GGAGAGAAGGAGGAAGATGAGGG	+	6	1	97	0.0103093	0	0.0103093
CGTGCGCAGGAGGACGAGGANGG	chr14	99331641	AGCACTCAGGAGGCCGAGGTGGG	-	6	1	97	0.0103093	0	0.0103093
CGTGCGCAGGAGGACGAGGANGG	chr18	23934262	TATGGGCAGGAAGAGGAGCATGG	-	6	1	97	0.0103093	0	0.0103093
CGTGCGCAGGAGGACGAGGANGG	chr7	154582535	AGGAAACAGGAGGAGGAGGAAGG	-	6	1	97	0.0103093	0	0.0103093
CGTGCGCAGGAGGACGAGGANGG	chr8	133278444	CATGCGAAGGTGCTCCAGGAGGG	-	6	1	97	0.0103093	0	0.0103093
CGTGCGCAGGAGGACGAGGANGG	chr6	14686715	GGTGGGCAGGTGGGCGAGCCAGG	-	6	1	97	0.0103093	0.00662252	0.010241
CGTGCGCAGGAGGACGAGGANGG	chr9	95095267	AGTGCGGAACAGGCAGAGGAAGG	-	6	1	97	0.0103093	0.00980392	0.0102082
CGTGCGCAGGAGGACGAGGANGG	chr1	48052500	CAAGGGCAGGGGGCAGAGGAGGG	+	6	1	98	0.0102041	0	0.0102041
CGTGCGCAGGAGGACGAGGANGG	chr1	115195022	CGAGAGCAGGAGGAGCATCAGGG	+	6	1	98	0.0102041	0	0.0102041
CGTGCGCAGGAGGACGAGGANGG	chr1	119623490	CGTGTGCAGGCGCAGGTGGTTGG	+	6	1	98	0.0102041	0	0.0102041
CGTGCGCAGGAGGACGAGGANGG	chr1	152110652	CAGCTCCAGGAGGAGGAGGACGG	-	6	1	98	0.0102041	0	0.0102041
CGTGCGCAGGAGGACGAGGANGG	chr1	169085548	CTTAAGGAGGAGGACTGGGAAGG	+	6	1	98	0.0102041	0	0.0102041
CGTGCGCAGGAGGACGAGGANGG	chr1	204742901	CATGGGGAGGAAGACTGGGAGGG	+	6	1	98	0.0102041	0	0.0102041
CGTGCGCAGGAGGACGAGGANGG	chr11	62891500	GGAGTCCAGGAGGCAGAGGAAGG	-	6	1	98	0.0102041	0	0.0102041
CGTGCGCAGGAGGACGAGGANGG	chr14	73616075	GCTACTCAGGAGGAAGAGGCGGG	-	6	1	98	0.0102041	0	0.0102041
CGTGCGCAGGAGGACGAGGANGG	chr18	23577704	GCTGCACAGGAGGCCACGGAGGG	+	6	1	98	0.0102041	0	0.0102041
CGTGCGCAGGAGGACGAGGANGG	chr5	90562553	CCTGCCCAGCAGCTCGGGGAGGG	-	6	1	98	0.0102041	0	0.0102041
CGTGCGCAGGAGGACGAGGANGG	chr6	117231472	CCGGAGCAGGAGGAAGAGAGAGG	+	6	1	98	0.0102041	0	0.0102041
CGTGCGCAGGAGGACGAGGANGG	chrX	154534303	CCTGGGCCGGGGGACCAGGGTGG	-	6	1	98	0.0102041	0	0.0102041
CGTGCGCAGGAGGACGAGGANGG	chr1	154970369	CGTCCCCAGGCAGAGGAGGCAGG	+	6	1	98	0.0102041	0.00757576	0.0101268
CGTGCGCAGGAGGACGAGGANGG	chr3	47396811	GCTACGCAGGAGTCTGAGGAGGG	+	6	1	98	0.0102041	0.00847458	0.0101176
CGTGCGCAGGAGGACGAGGANGG	chr1	112908743	GGTACTCAGGAGGCTGAGAAAGG	+	6	1	99	0.010101	0	0.010101
CGTGCGCAGGAGGACGAGGANGG	chr1	179765095	AGGGAAGAGGTGGACGAGGAAGG	-	6	1	99	0.010101	0	0.010101
CGTGCGCAGGAGGACGAGGANGG	chr10	14940991	GCTGCTCAGGAGGGTGAGGCAGG	-	6	1	99	0.010101	0	0.010101
CGTGCGCAGGAGGACGAGGANGG	chr15	70387266	CGTGCTGAGGGGCAGGCGGAGGG	+	6	1	99	0.010101	0	0.010101
CGTGCGCAGGAGGACGAGGANGG	chr15	77616613	CAGGTGCAGGGGGAGGAGGGAGG	-	6	1	99	0.010101	0	0.010101
CGTGCGCAGGAGGACGAGGANGG	chr3	68760507	AGTGCTGGGCAGGAGGAGGAAGG	-	6	1	99	0.010101	0	0.010101
CGTGCGCAGGAGGACGAGGANGG	chr7	156576558	TGAGCCCAGGGGGAAGGGGAAGG	-	6	1	99	0.010101	0	0.010101
CGTGCGCAGGAGGACGAGGANGG	chr1	227788529	CCAGCGGAGAAGGCAGAGGAGGG	+	6	1	99	0.010101	0.00584795	0.0100419
CGTGCGCAGGAGGACGAGGANGG	chr3	50150694	CCAGTGCAGAAGGATGAAGAAGG	+	6	1	99	0.010101	0.00675676	0.0100328
CGTGCGCAGGAGGACGAGGANGG	chr1	169507554	ATTGAGGAGGAGGATGGGGAAGG	+	6	1	99	0.010101	0.00746269	0.0100256

## Sheet: WGS_PCSK9-opti
WGS results of mutated sgRNA targeting PCSK9
On	chrom	position	Off	strand	Mismatches	num_indel	total_reads	indel_freq	indel_freq_bg	indel_freq_fixed
CGTGCGCAGTAGGACGAGGANGG	chr1	55039921	CGTGCGCAGGAGGACGAGGACGG	+	1	49	88	0.556818	0.37037	0.350589
CGTGCGCAGTAGGACGAGGANGG	chr10	26423014	GGTGCGCAGTAGGACCACCAGGG	-	4	14	73	0.191781	0.155556	0.161948
CGTGCGCAGTAGGACGAGGANGG	chrX	130171844	GGTGCGCTGGAGGAGGAGGAGGG	+	4	3	128	0.0234375	0.0070922	0.0232713
CGTGCGCAGTAGGACGAGGANGG	chr12	127508629	CGTGCTCAGTAGAACGAGCCAGG	+	4	1	57	0.0175439	0	0.0175439
CGTGCGCAGTAGGACGAGGANGG	chr11	64220535	CGTGCGCTGCAGGCTGAGGAAGG	-	4	1	81	0.0123457	0	0.0123457
CGTGCGCAGTAGGACGAGGANGG	chr1	230175592	GGGGAGGAGGAGGACGAGGAGGG	-	5	18	25	0.72	0.368421	0.454737
CGTGCGCAGTAGGACGAGGANGG	chr8	11556883	CGGGCTTAGCAGGAGGAGGAGGG	+	5	24	42	0.571429	0.395349	0.345515
CGTGCGCAGTAGGACGAGGANGG	chr9	32060422	GGAGTGCAGAAGGATGAGGAAGG	-	5	33	74	0.445946	0.323077	0.301871
CGTGCGCAGTAGGACGAGGANGG	chr4	82947341	CGTGCTCAGGAGGCTGAGGCAGG	-	5	19	56	0.339286	0.114286	0.30051
CGTGCGCAGTAGGACGAGGANGG	chr17	67444931	TGTGCGCTGTGGGAGGAGGGAGG	+	5	58	100	0.58	0.482759	0.3
CGTGCGCAGTAGGACGAGGANGG	chr5	56338183	CAAGAGGAGGAGGACGAGGAGGG	-	5	8	22	0.363636	0.214286	0.285714
CGTGCGCAGTAGGACGAGGANGG	chr6	37105460	GATGGGGAGTAGGAGGAGGATGG	+	5	29	70	0.414286	0.348315	0.269984
CGTGCGCAGTAGGACGAGGANGG	chr12	26174452	CGTGGGTAGCAGGATGGGGAAGG	-	5	24	73	0.328767	0.202899	0.262061
CGTGCGCAGTAGGACGAGGANGG	chr4	64351331	GGTGTGCAGTGGCATGAGGATGG	+	5	40	91	0.43956	0.413793	0.257673
CGTGCGCAGTAGGACGAGGANGG	chr15	69697355	AGAGCGCAGGAGAGCGAGGAGGG	+	5	36	102	0.352941	0.333333	0.235294
CGTGCGCAGTAGGACGAGGANGG	chr12	122556999	CCTGCTCAGGAGGCCGAGGCAGG	-	5	15	63	0.238095	0.168675	0.197935
CGTGCGCAGTAGGACGAGGANGG	chr14	23133988	GGAGTGCAGTAGCACGATGATGG	+	5	18	91	0.197802	0.157895	0.16657
CGTGCGCAGTAGGACGAGGANGG	chr21	46414730	CGTGTCCAGGAGGAGGAGGGTGG	-	5	6	56	0.107143	0.0833333	0.0982143
CGTGCGCAGTAGGACGAGGANGG	chrX	40477033	CATGGGCAGTGGGACGGGCATGG	+	5	8	74	0.108108	0.103774	0.0968893
CGTGCGCAGTAGGACGAGGANGG	chr2	97717253	GGGGGGCAGTAGGAGGAGGTGGG	+	5	2	22	0.0909091	0.0212766	0.0889749
CGTGCGCAGTAGGACGAGGANGG	chr4	108968574	CTTACGGAGTGGGATGAGGAAGG	-	5	4	60	0.0666667	0.0649351	0.0623377
CGTGCGCAGTAGGACGAGGANGG	chr12	111506647	CGTGGGGAGAAGGAGAAGGAGGG	-	5	2	38	0.0526316	0.05	0.05
CGTGCGCAGTAGGACGAGGANGG	chr2	67057897	TTTGTGCAGAAGGAAGAGGAGGG	-	5	4	78	0.0512821	0.0392157	0.049271
CGTGCGCAGTAGGACGAGGANGG	chr19	55146679	GCTGCGGAGGAGGAGGAGGAAGG	-	5	2	40	0.05	0.0454545	0.0477273
CGTGCGCAGTAGGACGAGGANGG	chr20	62540114	CGAGGGCTGGAGGAGGAGGAGGG	+	5	3	69	0.0434783	0.0240964	0.0424306
CGTGCGCAGTAGGACGAGGANGG	chr12	114480349	GGTGAGGAGGAGGAGGAGGAAGG	+	5	3	77	0.038961	0	0.038961
CGTGCGCAGTAGGACGAGGANGG	chr19	19533446	AGGGGGCAGGAGGAGGAGGAAGG	-	5	1	26	0.0384615	0	0.0384615
CGTGCGCAGTAGGACGAGGANGG	chr4	7114458	GGTGGACCGTAGGGCGAGGAGGG	+	5	3	76	0.0394737	0.0350877	0.0380886
CGTGCGCAGTAGGACGAGGANGG	chr1	201505609	CGGAGGCAGTCAGACGAGGAAGG	-	5	4	103	0.038835	0.0320513	0.0375902
CGTGCGCAGTAGGACGAGGANGG	chr14	91253758	CGTGCGCGCTGGCAAGAGGAGGG	-	5	2	74	0.027027	0.0133333	0.0266667
CGTGCGCAGTAGGACGAGGANGG	chr4	83012358	GGCGGGCAGTAGGGAGAGGAGGG	+	5	2	76	0.0263158	0	0.0263158
CGTGCGCAGTAGGACGAGGANGG	chr18	3119124	AGTGGGAAGTGGGGCGAGGATGG	-	5	1	40	0.025	0	0.025
CGTGCGCAGTAGGACGAGGANGG	chr11	126460102	CGGGAGCAGGAGGAGGGGGAAGG	+	5	1	40	0.025	0.0166667	0.0245833
CGTGCGCAGTAGGACGAGGANGG	chr1	41416559	CGGCCGCAGGAGGCAGAGGAAGG	-	5	2	82	0.0243902	0	0.0243902
CGTGCGCAGTAGGACGAGGANGG	chr16	75258954	CCTGGGAAGGAGGAGGAGGAGGG	+	5	2	85	0.0235294	0.00833333	0.0233333
CGTGCGCAGTAGGACGAGGANGG	chr1	163144628	CGTGGAGAGGAGGAGGAGGAGGG	+	5	2	85	0.0235294	0.0108696	0.0232737
CGTGCGCAGTAGGACGAGGANGG	chr3	10708224	CGCGCGGAGGAGGACGCGGGCGG	-	5	1	44	0.0227273	0	0.0227273
CGTGCGCAGTAGGACGAGGANGG	chr12	12562942	CGGGAGGAGGAGGAGGAGGAGGG	-	5	1	45	0.0222222	0	0.0222222
CGTGCGCAGTAGGACGAGGANGG	chr3	177749026	GCTGCGCACTAGGAAGGGGATGG	-	5	1	45	0.0222222	0	0.0222222
CGTGCGCAGTAGGACGAGGANGG	chr8	6708717	CGTGCCCAGGAGCACGACGCTGG	-	5	1	45	0.0222222	0	0.0222222
CGTGCGCAGTAGGACGAGGANGG	chr3	189889425	GGTGTGCAGTGGGAGGTGGATGG	-	5	1	47	0.0212766	0	0.0212766
CGTGCGCAGTAGGACGAGGANGG	chr12	101857442	CAAGAGCAGGAGGAGGAGGAAGG	-	5	1	51	0.0196078	0	0.0196078
CGTGCGCAGTAGGACGAGGANGG	chr5	179858689	CCCGCGCCGGAGGAGGAGGAGGG	+	5	2	105	0.0190476	0	0.0190476
CGTGCGCAGTAGGACGAGGANGG	chr1	167221389	GGGGCGCAGTAGGGCGCGGGCGG	+	5	1	55	0.0181818	0	0.0181818
CGTGCGCAGTAGGACGAGGANGG	chr3	191053722	GGAGGGCAGTTGGAGGAGGAGGG	+	5	1	56	0.0178571	0	0.0178571
CGTGCGCAGTAGGACGAGGANGG	chr12	57177718	TGGGCACAGGAGGAGGAGGACGG	+	5	1	58	0.0172414	0	0.0172414
CGTGCGCAGTAGGACGAGGANGG	chr5	37326952	GCTGAGGAGTAGGAAGAGGAAGG	-	5	1	60	0.0166667	0	0.0166667
CGTGCGCAGTAGGACGAGGANGG	chr1	235328562	CCTGCGCAGTGTGACCGGGATGG	+	5	2	120	0.0166667	0.00568182	0.016572
CGTGCGCAGTAGGACGAGGANGG	chr6	100837815	AGTGCACAGTAGGATGACTAGGG	+	5	1	61	0.0163934	0	0.0163934
CGTGCGCAGTAGGACGAGGANGG	chr2	48755793	GGTGCGCGGTAAGAGGGGGAGGG	-	5	1	63	0.015873	0	0.015873
CGTGCGCAGTAGGACGAGGANGG	chr14	34125603	GGAGCACAGTAGGAAGAAGAAGG	+	5	1	63	0.015873	0.0140845	0.0156495
CGTGCGCAGTAGGACGAGGANGG	chr7	445607	CAAGAGCTGGAGGACGAGGACGG	-	5	1	64	0.015625	0	0.015625
CGTGCGCAGTAGGACGAGGANGG	chr1	39133507	GATGAGGAGGAGGACGAGGAAGG	-	5	1	66	0.0151515	0.0136986	0.014944
CGTGCGCAGTAGGACGAGGANGG	chrX	5226945	GGTGTGCAGTGGCACGAGCATGG	-	5	1	67	0.0149254	0	0.0149254
CGTGCGCAGTAGGACGAGGANGG	chr16	24540393	GGGGAGGAGGAGGACGAGGACGG	-	5	1	70	0.0142857	0	0.0142857
CGTGCGCAGTAGGACGAGGANGG	chr1	34795695	CTTGAACAGTAGAACTAGGAAGG	-	5	1	71	0.0140845	0	0.0140845
CGTGCGCAGTAGGACGAGGANGG	chr2	129576572	CTTGCAGAGGAGGAGGAGGAGGG	-	5	1	73	0.0136986	0.0133333	0.013516
CGTGCGCAGTAGGACGAGGANGG	chr11	14854043	AGAGAGCAGTAAGAGGAGGATGG	+	5	1	74	0.0135135	0.0114943	0.0133582
CGTGCGCAGTAGGACGAGGANGG	chr1	1068451	GGCGAGCAGGAGGAGGAGGAAGG	-	5	1	75	0.0133333	0	0.0133333
CGTGCGCAGTAGGACGAGGANGG	chr5	156182913	CAAGAGCAGGAGGAAGAGGAAGG	-	5	1	76	0.0131579	0	0.0131579
CGTGCGCAGTAGGACGAGGANGG	chr11	111422496	TGTGAGCATTAGGGCGATGAAGG	-	5	1	79	0.0126582	0	0.0126582
CGTGCGCAGTAGGACGAGGANGG	chr17	8912127	TCTCCTCAGTAGGATGAGGAAGG	-	5	1	79	0.0126582	0	0.0126582
CGTGCGCAGTAGGACGAGGANGG	chr7	3043314	CCTGTCCAGTAGGAGGAGGTGGG	+	5	1	79	0.0126582	0	0.0126582
CGTGCGCAGTAGGACGAGGANGG	chr8	65015294	AGTGGGCAGTAGGAAGTGGGGGG	-	5	1	79	0.0126582	0.0108696	0.0125206
CGTGCGCAGTAGGACGAGGANGG	chr10	129926225	CGTGCCAGGCAGGACGAGAATGG	+	5	1	81	0.0123457	0	0.0123457
CGTGCGCAGTAGGACGAGGANGG	chr12	85250191	CTTGCTCCGTAGTAAGAGGAAGG	+	5	1	81	0.0123457	0	0.0123457
CGTGCGCAGTAGGACGAGGANGG	chr7	140398603	GGCGCGGAGGAGGGCGAGGAGGG	+	5	1	81	0.0123457	0	0.0123457
CGTGCGCAGTAGGACGAGGANGG	chrX	145254120	AGTGGGCAGGAGGCAGAGGAAGG	+	5	1	81	0.0123457	0	0.0123457
CGTGCGCAGTAGGACGAGGANGG	chr11	119224815	CATGTTGAGTAGGAGGAGGAGGG	+	5	1	82	0.0121951	0	0.0121951
CGTGCGCAGTAGGACGAGGANGG	chr7	90466009	CCTAGGCAGGAGGAAGAGGAAGG	-	5	1	82	0.0121951	0	0.0121951
CGTGCGCAGTAGGACGAGGANGG	chrX	154398861	CGTGCGTTGTCGGACGTGAAGGG	+	5	1	82	0.0121951	0	0.0121951
CGTGCGCAGTAGGACGAGGANGG	chr9	38005173	CGTGGGCAGTAGGAAAAGAGAGG	+	5	1	83	0.0120482	0	0.0120482
CGTGCGCAGTAGGACGAGGANGG	chr9	124470177	CCTGAGCAGTGGGACCAGCAGGG	-	5	1	84	0.0119048	0	0.0119048
CGTGCGCAGTAGGACGAGGANGG	chr10	112817629	AGTGTCCAGGAGGACCAGGAAGG	-	5	1	85	0.0117647	0	0.0117647
CGTGCGCAGTAGGACGAGGANGG	chr2	98132698	CTTGCCCTGTAGGGCAAGGAGGG	-	5	1	85	0.0117647	0.010101	0.0116459
CGTGCGCAGTAGGACGAGGANGG	chr2	9205939	GGGGTGCAGGAGGAGGAGGAGGG	-	5	1	87	0.0114943	0	0.0114943
CGTGCGCAGTAGGACGAGGANGG	chr5	132192967	CATGGGCTGAAGGACCAGGAAGG	+	5	1	87	0.0114943	0	0.0114943
CGTGCGCAGTAGGACGAGGANGG	chr3	54197150	CCTGCTCAGGAGGATGAGGCAGG	-	5	1	90	0.0111111	0	0.0111111
CGTGCGCAGTAGGACGAGGANGG	chr18	26272128	CCTGCCCACTGGGAGGAGGAGGG	-	5	1	96	0.0104167	0	0.0104167
CGTGCGCAGTAGGACGAGGANGG	chr18	44391753	CCTGTGTAGTAGACAGAGGAGGG	+	6	24	38	0.631579	0.381818	0.390431
CGTGCGCAGTAGGACGAGGANGG	chr22	43812118	CGCGTGCGACAGGCCGAGGAGGG	-	6	26	50	0.52	0.285714	0.371429
CGTGCGCAGTAGGACGAGGANGG	chr22	45191690	GGAGCGCAGTAGTATGAGCTTGG	+	6	40	63	0.634921	0.440678	0.355125
CGTGCGCAGTAGGACGAGGANGG	chr6	34303140	GTTACTCAGGAGGCCGAGGAGGG	-	6	23	45	0.511111	0.322581	0.346237
CGTGCGCAGTAGGACGAGGANGG	chr14	77443819	AGTGTGCAGTAGGACAATCTTGG	-	6	40	65	0.615385	0.448598	0.339324
CGTGCGCAGTAGGACGAGGANGG	chr7	76042351	AGGGAGCAGTTGGTGGAGGAGGG	-	6	18	33	0.545455	0.380952	0.337662
CGTGCGCAGTAGGACGAGGANGG	chr17	31803624	GGAGTGCAGTAGTGCGACGACGG	-	6	35	61	0.57377	0.436364	0.323398
CGTGCGCAGTAGGACGAGGANGG	chr7	154893398	GGTACCAAGGAGGACAAGGATGG	-	6	31	56	0.553571	0.421687	0.320138
CGTGCGCAGTAGGACGAGGANGG	chr2	121170389	GGAGTGCAGTAGCACAATGAGGG	+	6	33	62	0.532258	0.4	0.319355
CGTGCGCAGTAGGACGAGGANGG	chr4	186605301	AGTGAGAAGGGGGAGGAGGAGGG	+	6	4	11	0.363636	0.125	0.318182
CGTGCGCAGTAGGACGAGGANGG	chr2	176423216	TGAGGGCACTAGGTTGAGGAAGG	+	6	42	93	0.451613	0.298077	0.316998
CGTGCGCAGTAGGACGAGGANGG	chr6	19265849	GGTAAGCAGGAGGAGGAGGTGGG	+	6	23	52	0.442308	0.304348	0.307692
CGTGCGCAGTAGGACGAGGANGG	chr9	41354610	AGTGTGCAGAAGGCCTATGAGGG	-	6	25	55	0.454545	0.333333	0.30303
CGTGCGCAGTAGGACGAGGANGG	chr12	20644831	GGGGAGGAGGAGGAGGAGGAGGG	-	6	13	31	0.419355	0.3	0.293548
CGTGCGCAGTAGGACGAGGANGG	chr1	47875633	GTTGTGCAGTAGCACGATCATGG	-	6	27	51	0.529412	0.454545	0.28877
CGTGCGCAGTAGGACGAGGANGG	chr12	114632997	GGTGTGCAGTGGCACGATGTCGG	+	6	42	85	0.494118	0.419355	0.286907
CGTGCGCAGTAGGACGAGGANGG	chr14	30621361	AGTGGGCAGTCTGAGGTGGAAGG	+	6	25	64	0.390625	0.267327	0.2862
CGTGCGCAGTAGGACGAGGANGG	chr17	3386712	CGGGCTGAGTAGGCAGACGACGG	-	6	45	94	0.478723	0.402299	0.286134
CGTGCGCAGTAGGACGAGGANGG	chr7	101188206	AGTGTGCAGTGGCACGATCAGGG	-	6	25	52	0.480769	0.408451	0.284399
CGTGCGCAGTAGGACGAGGANGG	chr3	132427179	CGAGTGCAGTGGCAAGATGAGGG	+	6	16	45	0.355556	0.204545	0.282828
CGTGCGCAGTAGGACGAGGANGG	chr14	105228600	CGGCCCCAGAAGGACTAGCAGGG	+	6	18	53	0.339623	0.168421	0.282423
CGTGCGCAGTAGGACGAGGANGG	chr7	23469182	CGGGCGGAGCAGGACGCCCAGGG	-	6	34	70	0.485714	0.418605	0.282392
CGTGCGCAGTAGGACGAGGANGG	chr4	38571484	GCTGAGCAGAAGGAAGAGCAAGG	+	6	31	57	0.54386	0.482143	0.281642
CGTGCGCAGTAGGACGAGGANGG	chr4	40390922	AATTCACAGTAGGAAGAGCAAGG	-	6	26	51	0.509804	0.448276	0.281271
CGTGCGCAGTAGGACGAGGANGG	chr17	83173263	GGTCAGCAGTGCGGCGAGGAGGG	+	6	25	47	0.531915	0.472222	0.280733
CGTGCGCAGTAGGACGAGGANGG	chr9	107240849	CGTGCAGAGTATGAAGAGCTGGG	-	6	28	61	0.459016	0.39726	0.276667
CGTGCGCAGTAGGACGAGGANGG	chr4	119469252	CATTGGCAGGAGGAGGAGGTTGG	-	6	37	68	0.544118	0.494737	0.274923
CGTGCGCAGTAGGACGAGGANGG	chr14	63797025	GGAGTGCAGTGGCACGAGGTTGG	-	6	25	62	0.403226	0.32	0.274194
CGTGCGCAGTAGGACGAGGANGG	chr19	1689313	TGGGCCCAGGAGGCCGAGGCTGG	-	6	26	69	0.376812	0.273684	0.273684
CGTGCGCAGTAGGACGAGGANGG	chr9	66263872	AGTGGGCAGAAGGCCCATGAGGG	-	6	74	142	0.521127	0.478528	0.271753
CGTGCGCAGTAGGACGAGGANGG	chr19	7952654	CGTACTCAGGAGGCTGAGGTAGG	+	6	19	63	0.301587	0.1	0.271429
CGTGCGCAGTAGGACGAGGANGG	chr1	13671340	GGAGCGCAGTAGCACGATCTCGG	-	6	48	90	0.533333	0.492308	0.270769
CGTGCGCAGTAGGACGAGGANGG	chr1	198174427	GGTGGGTAGGAGGGGGAGGAAGG	+	6	46	95	0.484211	0.442308	0.27004
CGTGCGCAGTAGGACGAGGANGG	chr3	7911530	AGTGCTCTGTATGAGCAGGAGGG	+	6	34	87	0.390805	0.314815	0.267774
CGTGCGCAGTAGGACGAGGANGG	chr20	1735885	CGGCCGCAGCAGGAGAGGGAGGG	-	6	38	88	0.431818	0.380952	0.267316
CGTGCGCAGTAGGACGAGGANGG	chr12	32495741	TGTGTGCAGGAGGATATGGAAGG	-	6	31	65	0.476923	0.44	0.267077
CGTGCGCAGTAGGACGAGGANGG	chr15	89704213	GGTGCTCGGGAGGCTGAGGAAGG	+	6	42	87	0.482759	0.45082	0.265122
CGTGCGCAGTAGGACGAGGANGG	chr2	1900268	AGTGCCCACTAGGACAAGACTGG	-	6	34	71	0.478873	0.446809	0.264909
CGTGCGCAGTAGGACGAGGANGG	chr9	94567134	TGTGGTCAGTATGAAGATGATGG	-	6	32	85	0.376471	0.304762	0.261737
CGTGCGCAGTAGGACGAGGANGG	chr10	103668764	CGCGGGCGGAAGGCGGAGGAGGG	+	6	39	94	0.414894	0.371134	0.260912
CGTGCGCAGTAGGACGAGGANGG	chr12	11099449	GGTGTGGAGGAGGCTGAGGAGGG	+	6	18	40	0.45	0.423077	0.259615
CGTGCGCAGTAGGACGAGGANGG	chr19	19484580	AGTGCGCAGTGGCACGATCTCGG	+	6	19	56	0.339286	0.242424	0.257035
CGTGCGCAGTAGGACGAGGANGG	chr15	88652350	GGTGAGGAGGAGGGGGAGGAGGG	-	6	7	21	0.333333	0.230769	0.25641
CGTGCGCAGTAGGACGAGGANGG	chr1	960275	CCGGAGGAGGAGGAGGAGGAGGG	+	6	6	21	0.285714	0.105263	0.255639
CGTGCGCAGTAGGACGAGGANGG	chr10	66644205	AGTGTGCAGTAGCATGATCATGG	-	6	16	49	0.326531	0.217391	0.255546
CGTGCGCAGTAGGACGAGGANGG	chr11	103772837	GGTGTGCAGTGGCACGAATATGG	-	6	24	64	0.375	0.322581	0.254032
CGTGCGCAGTAGGACGAGGANGG	chr1	9292780	CGTGCGCCCGAGGTCGGGGGCGG	+	6	29	62	0.467742	0.462366	0.251474
CGTGCGCAGTAGGACGAGGANGG	chr10	123788342	CTTGCCCTGTAGGGAGAGGCTGG	-	6	27	70	0.385714	0.349398	0.250947
CGTGCGCAGTAGGACGAGGANGG	chr9	98249991	CGGGTGGAGATGGACAAGGACGG	+	6	30	77	0.38961	0.356436	0.250739
CGTGCGCAGTAGGACGAGGANGG	chr19	53059013	CGTGGGCTGTGGACCGTGGAAGG	+	6	27	64	0.421875	0.406977	0.250182
CGTGCGCAGTAGGACGAGGANGG	chr2	186601346	CCTGCTCAGGAGGCTGAGGTAGG	+	6	29	74	0.391892	0.364706	0.248967
CGTGCGCAGTAGGACGAGGANGG	chr1	14674895	GGTGCTCAGGAGGCTGAGGTGGG	-	6	33	75	0.44	0.434783	0.248696
CGTGCGCAGTAGGACGAGGANGG	chr19	12441335	CGTGTCCAGGAGGAAGAAGCAGG	-	6	24	58	0.413793	0.4	0.248276
CGTGCGCAGTAGGACGAGGANGG	chr7	116394478	CATACTCAGTAGGCTGAGGCAGG	+	6	25	74	0.337838	0.27027	0.24653
CGTGCGCAGTAGGACGAGGANGG	chr9	135590307	GGTGCACAGCAGGCCTGGGAAGG	-	6	25	69	0.362319	0.322581	0.245442
CGTGCGCAGTAGGACGAGGANGG	chr1	31391504	GGTATGCAGTAGGGCGATCATGG	+	6	48	124	0.387097	0.378571	0.240553
CGTGCGCAGTAGGACGAGGANGG	chr1	32973369	CAGGGGCAGTGGTCCGAGGACGG	-	6	26	84	0.309524	0.223404	0.240375
CGTGCGCAGTAGGACGAGGANGG	chr19	31348542	TGGGAGCAGCAGTACAAGGAGGG	+	6	20	63	0.31746	0.244444	0.239859
CGTGCGCAGTAGGACGAGGANGG	chr11	30584297	GGTGGGCAGTTGCGCGAGGCGGG	+	6	27	79	0.341772	0.311111	0.235443
CGTGCGCAGTAGGACGAGGANGG	chr20	13067223	GGTGGGCAACAGGAAGAAGAGGG	-	6	23	73	0.315068	0.253333	0.235251
CGTGCGCAGTAGGACGAGGANGG	chr12	116568968	GGTACGCAGGAGGCTGAGGCAGG	-	6	27	79	0.341772	0.316327	0.233661
CGTGCGCAGTAGGACGAGGANGG	chr11	103317712	AGTGAACAATAGGAAGAAGAAGG	-	6	18	51	0.352941	0.338983	0.2333
CGTGCGCAGTAGGACGAGGANGG	chr10	36332165	GGAGTGCAGTGGCACGAGGTGGG	-	6	14	40	0.35	0.340909	0.230682
CGTGCGCAGTAGGACGAGGANGG	chr5	91345237	CTTACTCAGGAGGCTGAGGAAGG	+	6	21	64	0.328125	0.3	0.229687
CGTGCGCAGTAGGACGAGGANGG	chr21	45877852	TGTGCTCAGTGGGAGGGGCAGGG	-	6	23	72	0.319444	0.284091	0.228693
CGTGCGCAGTAGGACGAGGANGG	chr10	92547182	GCTGCGCAGGAGGCTGAGGTGGG	-	6	22	64	0.34375	0.342105	0.226151
CGTGCGCAGTAGGACGAGGANGG	chr20	46149128	TTTACGCTGTCGGAGGAGGAGGG	+	6	18	68	0.264706	0.148515	0.225393
CGTGCGCAGTAGGACGAGGANGG	chr12	108217939	AGGCCAGAGTAGGAAGAGGAAGG	-	6	20	68	0.294118	0.234694	0.22509
CGTGCGCAGTAGGACGAGGANGG	chr17	82617976	AGAGCGCAGTAGCACGACCTTGG	+	6	26	83	0.313253	0.282051	0.2249
CGTGCGCAGTAGGACGAGGANGG	chr9	38260550	CGGGAGCAGTGGGAATTGGATGG	+	6	15	58	0.258621	0.133333	0.224138
CGTGCGCAGTAGGACGAGGANGG	chr12	82171014	GGGGAGGAGGAGGAGGAGGAAGG	+	6	6	23	0.26087	0.16129	0.218794
CGTGCGCAGTAGGACGAGGANGG	chr17	80833145	TGTGCGGACTTGGACTTGGACGG	+	6	24	89	0.269663	0.194915	0.217102
CGTGCGCAGTAGGACGAGGANGG	chr1	197751885	AGGGAGGAGGAGGAGGAGGAGGG	+	6	8	29	0.275862	0.214286	0.216749
CGTGCGCAGTAGGACGAGGANGG	chr12	108837826	GGAGTGCAGTGGGACGACCACGG	+	6	21	70	0.3	0.282051	0.215385
CGTGCGCAGTAGGACGAGGANGG	chr6	40566981	TGTTGACAGTAGGAAGGGGAAGG	+	6	22	77	0.285714	0.246377	0.215321
CGTGCGCAGTAGGACGAGGANGG	chr7	74573348	GGTGGGCAGTGGCACGATCACGG	-	6	19	61	0.311475	0.309524	0.215066
CGTGCGCAGTAGGACGAGGANGG	chr11	71355436	GCTGGGGAGAAGGAGGAGGAGGG	-	6	13	48	0.270833	0.208333	0.21441
CGTGCGCAGTAGGACGAGGANGG	chr1	1341678	TTTGTGGACTCGGACGAGGATGG	-	6	21	81	0.259259	0.178947	0.212865
CGTGCGCAGTAGGACGAGGANGG	chr10	114236469	GGAGCCCAGGAGGTCGAGGCAGG	+	6	17	64	0.265625	0.211268	0.209507
CGTGCGCAGTAGGACGAGGANGG	chr5	82577536	TCTGGGGAGTGGGAAGAGGAGGG	+	6	22	83	0.26506	0.211382	0.209031
CGTGCGCAGTAGGACGAGGANGG	chr10	68617969	GGTGTGCAGTAGTACAATTATGG	+	6	19	78	0.24359	0.15	0.207051
CGTGCGCAGTAGGACGAGGANGG	chr1	202824393	TATCAGCAGTATGAGGAGGAAGG	+	6	26	92	0.282609	0.277778	0.204106
CGTGCGCAGTAGGACGAGGANGG	chr21	39390121	CTTGCCCAGTTGGCAGAGGTGGG	+	6	23	88	0.261364	0.228188	0.201724
CGTGCGCAGTAGGACGAGGANGG	chr2	83960779	TGTGTGCACTTGTGCGAGGAAGG	-	6	17	68	0.25	0.196078	0.20098
CGTGCGCAGTAGGACGAGGANGG	chr22	32567293	CAGGTGCAATAGAACGATGACGG	+	6	30	118	0.254237	0.225	0.197034
CGTGCGCAGTAGGACGAGGANGG	chr9	124493684	CAGGCTCAGGAGGAGGAGGGAGG	+	6	23	104	0.221154	0.112069	0.196369
CGTGCGCAGTAGGACGAGGANGG	chr8	38537108	GCTGCTCAGTAGGCTGAGGGGGG	-	6	10	44	0.227273	0.142857	0.194805
CGTGCGCAGTAGGACGAGGANGG	chr11	46477581	CCAGCACAGTAGGCCAAGGTGGG	-	6	19	84	0.22619	0.175	0.186607
CGTGCGCAGTAGGACGAGGANGG	chr5	179411837	CTGGCGGAGCAGGAGGAGGCTGG	-	6	11	51	0.215686	0.155172	0.182218
CGTGCGCAGTAGGACGAGGANGG	chr8	38239291	CGAGCCCAGAAGGTTGAGGCTGG	+	6	18	80	0.225	0.206522	0.178533
CGTGCGCAGTAGGACGAGGANGG	chr16	69498458	CGTGAGCAGCAGGGTGGGGTCGG	-	6	21	105	0.2	0.123894	0.175221
CGTGCGCAGTAGGACGAGGANGG	chr15	76336218	GGTGACCAGCTGGACGATGACGG	+	6	19	96	0.197917	0.122581	0.173656
CGTGCGCAGTAGGACGAGGANGG	chr7	140906249	GGTGTGCAGTGGCACGACCAAGG	+	6	14	71	0.197183	0.119403	0.173639
CGTGCGCAGTAGGACGAGGANGG	chr13	20178279	CTTGCTGAGTAGGAGGCGGGAGG	-	6	6	33	0.181818	0.0576923	0.171329
CGTGCGCAGTAGGACGAGGANGG	chr7	131251746	TGAGCCCAGGAGGACAAGGCTGG	-	6	14	74	0.189189	0.097561	0.170732
CGTGCGCAGTAGGACGAGGANGG	chr6	1988938	AGTGAGCAGTAAGAGCAGAAAGG	+	6	21	112	0.1875	0.0909091	0.170455
CGTGCGCAGTAGGACGAGGANGG	chr6	156933280	CGTGTGTTGGAGGAGGAGGCGGG	+	6	22	108	0.203704	0.181818	0.166667
CGTGCGCAGTAGGACGAGGANGG	chr17	4857381	AGTGGGGAGGGGGACAAGGATGG	+	6	14	72	0.194444	0.16129	0.163082
CGTGCGCAGTAGGACGAGGANGG	chr17	62616353	CGGACGCAGTAGGAATGGGTGGG	-	6	16	81	0.197531	0.181818	0.161616
CGTGCGCAGTAGGACGAGGANGG	chr5	76678363	TGTGCTCAGTGGCATGGGGAAGG	+	6	13	75	0.173333	0.0823529	0.159059
CGTGCGCAGTAGGACGAGGANGG	chr1	23766540	GGTGCGCAGTGGGATGATCTTGG	-	6	14	77	0.181818	0.12963	0.158249
CGTGCGCAGTAGGACGAGGANGG	chr8	37503284	GGTGCCCAGAGAGAGGAGGAAGG	+	6	20	105	0.190476	0.176923	0.156777
CGTGCGCAGTAGGACGAGGANGG	chr12	6774241	AGTGCCCAGAGGGAGGGGGAGGG	+	6	16	84	0.190476	0.18	0.15619
CGTGCGCAGTAGGACGAGGANGG	chr5	178308915	CTCGGGCTGTAGGAGGAAGAAGG	+	6	18	95	0.189474	0.179688	0.155428
CGTGCGCAGTAGGACGAGGANGG	chr9	6040908	AGTAAGGAGGAGGAGGAGGAAGG	-	6	2	13	0.153846	0	0.153846
CGTGCGCAGTAGGACGAGGANGG	chr9	35906499	CGTGGCCAGGATGACGGTGATGG	-	6	15	88	0.170455	0.11236	0.151302
CGTGCGCAGTAGGACGAGGANGG	chr1	179045840	GGAGGGCAGTGGCACGAGCATGG	-	6	17	95	0.178947	0.164948	0.14943
CGTGCGCAGTAGGACGAGGANGG	chr10	102006804	CGTACACAGGAGGCTGAGGCAGG	-	6	9	57	0.157895	0.06	0.148421
CGTGCGCAGTAGGACGAGGANGG	chr17	79725229	CATGCTCAGCATGAAGTGGATGG	+	6	12	72	0.166667	0.115942	0.147343
CGTGCGCAGTAGGACGAGGANGG	chr13	64424210	GGAGTGCAGTGGGACGATCACGG	-	6	30	174	0.172414	0.147651	0.146957
CGTGCGCAGTAGGACGAGGANGG	chr5	143403282	TGAACGCAGAAGGAGCAGGAGGG	+	6	11	63	0.174603	0.16129	0.146441
CGTGCGCAGTAGGACGAGGANGG	chr1	31143588	GGAGTGCAGTAGCACGATTATGG	-	6	13	80	0.1625	0.114286	0.143929
CGTGCGCAGTAGGACGAGGANGG	chr7	373948	GGTGGGCAGGAGGGAGAGGGAGG	+	6	3	21	0.142857	0	0.142857
CGTGCGCAGTAGGACGAGGANGG	chrX	45812842	CCAGAGCAGAAAGAAGAGGAGGG	+	6	9	55	0.163636	0.149254	0.139213
CGTGCGCAGTAGGACGAGGANGG	chr1	235639472	CCGGCCCAGAAGGACAGGGAAGG	-	6	21	138	0.152174	0.0909091	0.13834
CGTGCGCAGTAGGACGAGGANGG	chr16	29224558	TGTGTTCAGGAGGTGGAGGAGGG	+	6	9	59	0.152542	0.108108	0.136051
CGTGCGCAGTAGGACGAGGANGG	chr10	73958013	CGAGTGCAGTAGCACCATCACGG	+	6	11	77	0.142857	0.0588235	0.134454
CGTGCGCAGTAGGACGAGGANGG	chr8	67388794	CAGGAGCAGGAGGAGGAGGGAGG	-	6	8	53	0.150943	0.115942	0.133443
CGTGCGCAGTAGGACGAGGANGG	chr2	170963472	GGGGGGCGGGAGGAGGAGGAGGG	-	6	4	29	0.137931	0.0487805	0.131203
CGTGCGCAGTAGGACGAGGANGG	chr16	57631034	CAAACCCAGCAGGACGGGGAGGG	+	6	11	74	0.148649	0.130435	0.12926
CGTGCGCAGTAGGACGAGGANGG	chr15	89043696	GGAGAGGAGGAGGAAGAGGAGGG	+	6	2	14	0.142857	0.1	0.128571
CGTGCGCAGTAGGACGAGGANGG	chr17	35487443	CGTGGGCTCCGGGACGAGGTGGG	-	6	10	67	0.149254	0.140845	0.128232
CGTGCGCAGTAGGACGAGGANGG	chr16	89907626	GGTGGGAACTAGGATGAGGGAGG	-	6	3	22	0.136364	0.0909091	0.123967
CGTGCGCAGTAGGACGAGGANGG	chr20	19892677	CATGTCTAGAAGGAAGAGGAAGG	-	6	11	83	0.13253	0.0821918	0.121637
CGTGCGCAGTAGGACGAGGANGG	chr17	74130582	CGTGCAGAGCAGGAGCTGGACGG	+	6	14	110	0.127273	0.0583333	0.119848
CGTGCGCAGTAGGACGAGGANGG	chr7	91946480	GGTGCTCAGGAGGTTGAGGCAGG	-	6	11	86	0.127907	0.103093	0.114721
CGTGCGCAGTAGGACGAGGANGG	chr7	145291512	CGTGGTCAGGAGGCTGAGGCAGG	+	6	9	77	0.116883	0.0357143	0.112709
CGTGCGCAGTAGGACGAGGANGG	chr6	82552785	GGTGAGCAGGAGGACCCTGAAGG	+	6	8	65	0.123077	0.111111	0.109402
CGTGCGCAGTAGGACGAGGANGG	chr10	55008977	CTTCCGGAGTGAGACGAGTATGG	-	6	5	43	0.116279	0.0681818	0.108351
CGTGCGCAGTAGGACGAGGANGG	chr3	49419876	AGTGGAGAGGAGGAGGAGGAGGG	+	6	11	92	0.119565	0.109244	0.106503
CGTGCGCAGTAGGACGAGGANGG	chr1	109403515	CGTACTCAGGAGGCTGAGGTGGG	+	6	11	96	0.114583	0.0736842	0.10614
CGTGCGCAGTAGGACGAGGANGG	chr12	113185570	CGTGTGTACTAGGCCGCCGAGGG	-	6	6	56	0.107143	0.0491803	0.101874
CGTGCGCAGTAGGACGAGGANGG	chr19	41202744	CTGGTGCAGTAGTACAATGACGG	-	6	7	67	0.104478	0.03125	0.101213
CGTGCGCAGTAGGACGAGGANGG	chr2	156334563	TGTGAGTAGGGGGATGAGGAGGG	+	6	5	48	0.104167	0.0322581	0.100806
CGTGCGCAGTAGGACGAGGANGG	chr4	78520157	TGGAAGCAGTAGGAGGAGGTAGG	-	6	9	84	0.107143	0.0714286	0.0994898
CGTGCGCAGTAGGACGAGGANGG	chr18	37566084	CGCGCGGAGGAGGGCGCGGGGGG	+	6	5	49	0.102041	0.0555556	0.0963719
CGTGCGCAGTAGGACGAGGANGG	chr2	56183698	GGTGTGCAGAGGGCAGAGGAGGG	+	6	6	58	0.103448	0.0909091	0.0940439
CGTGCGCAGTAGGACGAGGANGG	chr9	134762800	AGTCTGCTGTAAGATGAGGAAGG	+	6	6	64	0.09375	0.0217391	0.091712
CGTGCGCAGTAGGACGAGGANGG	chr1	22598124	GGCGGGCAGTAGGGAGAGGGTGG	-	6	8	84	0.0952381	0.0649351	0.0890538
CGTGCGCAGTAGGACGAGGANGG	chr18	76491591	GGGGCGGAGAAGCACGGGGAGGG	-	6	1	11	0.0909091	0.05	0.0863636
CGTGCGCAGTAGGACGAGGANGG	chr15	40494564	AATACTCAGGAGGCCGAGGAAGG	-	6	5	56	0.0892857	0.0384615	0.0858516
CGTGCGCAGTAGGACGAGGANGG	chr17	83172698	GGTCAGCAGTGTGGCGAGGAGGG	+	6	1	12	0.0833333	0	0.0833333
CGTGCGCAGTAGGACGAGGANGG	chr12	2194101	GAGGAGCAGGAGGAGGAGGACGG	-	6	5	60	0.0833333	0.0612245	0.0782313
CGTGCGCAGTAGGACGAGGANGG	chr1	13923668	GATGAGGAGGAGGATGAGGAGGG	+	6	6	73	0.0821918	0.0736842	0.0761355
CGTGCGCAGTAGGACGAGGANGG	chr6	8577045	AGGGAGGGGTAGGGCGAGGAGGG	-	6	4	50	0.08	0.0545455	0.0756364
CGTGCGCAGTAGGACGAGGANGG	chr1	150551785	CCTACTCAGGAGGCTGAGGAAGG	+	6	8	103	0.0776699	0.0280374	0.0754922
CGTGCGCAGTAGGACGAGGANGG	chr17	74464918	CTTGCACAGAATGACCAGGTGGG	-	6	7	91	0.0769231	0.0196078	0.0754148
CGTGCGCAGTAGGACGAGGANGG	chr2	224540419	GGAGGGAAGAAGGAAGAGGAAGG	+	6	6	77	0.0779221	0.057971	0.0734049
CGTGCGCAGTAGGACGAGGANGG	chr2	153916265	GATACTCAGGAGGCCGAGGAAGG	-	6	5	66	0.0757576	0.0344828	0.0731452
CGTGCGCAGTAGGACGAGGANGG	chr18	14871195	GGGGTGCAGCAGGACCAGGCAGG	-	6	1	14	0.0714286	0	0.0714286
CGTGCGCAGTAGGACGAGGANGG	chr15	25598834	CTTGCTCTGTAGGTAGAGCATGG	-	6	3	42	0.0714286	0.0212766	0.0699088
CGTGCGCAGTAGGACGAGGANGG	chr5	86319188	GGTGAGGAGGAGGAGGAAGAAGG	-	6	3	41	0.0731707	0.0540541	0.0692156
CGTGCGCAGTAGGACGAGGANGG	chr7	95957440	CAGCAGCAGGAGGAGGAGGAGGG	-	6	5	73	0.0684932	0.0138889	0.0675419
CGTGCGCAGTAGGACGAGGANGG	chr10	69046280	GGTGGGCAACAGGAGGAGCAAGG	-	6	5	69	0.0724638	0.0705882	0.0673487
CGTGCGCAGTAGGACGAGGANGG	chr2	218467182	CCTGGGCAGGGGGAGGGGGAAGG	-	6	4	56	0.0714286	0.06	0.0671429
CGTGCGCAGTAGGACGAGGANGG	chr11	12191949	CCAGGGCAGGAGGACCAGCAAGG	+	6	4	61	0.0655738	0	0.0655738
CGTGCGCAGTAGGACGAGGANGG	chr1	211579481	CGCGTGCAGCGGGAGGGGGAGGG	+	6	5	76	0.0657895	0.00819672	0.0652502
CGTGCGCAGTAGGACGAGGANGG	chr1	9997146	CGCGCGCGGGAGGAGCAGGTGGG	-	6	4	60	0.0666667	0.0238095	0.0650794
CGTGCGCAGTAGGACGAGGANGG	chr1	230393069	AAGGCGGAGGAGGAAGAGGAAGG	+	6	2	31	0.0645161	0	0.0645161
CGTGCGCAGTAGGACGAGGANGG	chr9	129568840	CGCGGGCGGGAGGAGGAGGGAGG	+	6	2	31	0.0645161	0.0181818	0.0633431
CGTGCGCAGTAGGACGAGGANGG	chr18	26593579	CAGGAGGAGAAGGACAAGGAGGG	+	6	1	16	0.0625	0	0.0625
CGTGCGCAGTAGGACGAGGANGG	chr4	95549282	TGGGGGGAGTTGGAGGAGGAGGG	+	6	3	48	0.0625	0	0.0625
CGTGCGCAGTAGGACGAGGANGG	chr2	234759469	AGAGTGCAGTAGCACGATCAAGG	+	6	4	61	0.0655738	0.0581395	0.0617613
CGTGCGCAGTAGGACGAGGANGG	chr7	27861231	CCCGCACAGTAGTAAAAGGATGG	-	6	5	81	0.0617284	0	0.0617284
CGTGCGCAGTAGGACGAGGANGG	chr2	197827300	TGTGAGAAGTAGGAAGTGGTAGG	-	6	4	65	0.0615385	0	0.0615385
CGTGCGCAGTAGGACGAGGANGG	chr2	60267205	GGTGGGCAGTAGGGAGAAAATGG	-	6	4	65	0.0615385	0.0428571	0.0589011
CGTGCGCAGTAGGACGAGGANGG	chr18	71666065	TGCCAGCAGAAGGATGAGGAGGG	+	6	3	52	0.0576923	0.0196078	0.0565611
CGTGCGCAGTAGGACGAGGANGG	chr2	127536032	GGGGCTGAGGAGGAGGAGGAGGG	+	6	5	84	0.0595238	0.0540541	0.0563063
CGTGCGCAGTAGGACGAGGANGG	chr7	25951479	GGTGGGCAGAAGGGCGGGGCGGG	-	6	3	51	0.0588235	0.0508475	0.0558325
CGTGCGCAGTAGGACGAGGANGG	chr20	62384482	GATGCTCAGGAGGCCGAGGTGGG	-	6	4	72	0.0555556	0.0103093	0.0549828
CGTGCGCAGTAGGACGAGGANGG	chr3	51127016	CATGCGCAGGCTGAGGAGCAAGG	+	6	5	91	0.0549451	0	0.0549451
CGTGCGCAGTAGGACGAGGANGG	chr9	75100350	CATGGGCACATGGACAAGGAGGG	-	6	5	92	0.0543478	0.00961539	0.0538253
CGTGCGCAGTAGGACGAGGANGG	chr4	131500328	CGTGGGCACAAGCCCGAGGGTGG	+	6	4	74	0.0540541	0.0243902	0.0527357
CGTGCGCAGTAGGACGAGGANGG	chr15	43013865	CGTGGGGAGGGGGAGGGGGAAGG	-	6	2	39	0.0512821	0	0.0512821
CGTGCGCAGTAGGACGAGGANGG	chr20	29753298	CGTGGGTAGTAGGGGGAGCCTGG	+	6	3	58	0.0517241	0.0483871	0.0492214
CGTGCGCAGTAGGACGAGGANGG	chr10	13158533	CGGCGGCGGTGGGAGGAGGATGG	-	6	4	80	0.05	0.0449438	0.0477528
CGTGCGCAGTAGGACGAGGANGG	chr2	240916365	GGGGCGCAGGGGGACGCAGAGGG	-	6	1	21	0.047619	0	0.047619
CGTGCGCAGTAGGACGAGGANGG	chr6	51127903	CGTGAGCATAATGAGGAAGAGGG	+	6	2	41	0.0487805	0.0377358	0.0469397
CGTGCGCAGTAGGACGAGGANGG	chr3	156422923	GGTGAGCATTTCGAGGAGGATGG	+	6	5	106	0.0471698	0.0107527	0.0466626
CGTGCGCAGTAGGACGAGGANGG	chr17	65139175	GCTGGGGAGGAGGAGGAGGATGG	-	6	1	23	0.0434783	0	0.0434783
CGTGCGCAGTAGGACGAGGANGG	chr2	119180743	TGAGTGCTTTAGGAAGAGGAAGG	-	6	3	69	0.0434783	0.0416667	0.0416667
CGTGCGCAGTAGGACGAGGANGG	chr4	29952045	CGAGGTCAGTAGGAAGAGTTGGG	+	6	2	47	0.0425532	0.0357143	0.0410334
CGTGCGCAGTAGGACGAGGANGG	chr4	1601997	CGGGGGAGGTAGGACGGGGGAGG	+	6	1	25	0.04	0	0.04
CGTGCGCAGTAGGACGAGGANGG	chr8	32758794	CATGGGCACTAGGAAATGGAAGG	+	6	2	49	0.0408163	0.027027	0.0397132
CGTGCGCAGTAGGACGAGGANGG	chr9	18425605	TCTGCTCAGGAGGCTGAGGAGGG	+	6	4	101	0.039604	0.00917431	0.0392406
CGTGCGCAGTAGGACGAGGANGG	chr12	42178938	CGTACTCAGAAGGCTGAGGCGGG	+	6	3	74	0.0405405	0.04	0.0389189
CGTGCGCAGTAGGACGAGGANGG	chr19	29436761	AGAGCGCAGGGGGTGGAGGAGGG	+	6	2	51	0.0392157	0.0229885	0.0383142
CGTGCGCAGTAGGACGAGGANGG	chr2	218003031	TGGGGGGAGGAGGAGGAGGAGGG	-	6	2	51	0.0392157	0.0307692	0.0380091
CGTGCGCAGTAGGACGAGGANGG	chr11	131365663	CATGAGGAGGAGGAGGAGGTGGG	-	6	3	80	0.0375	0	0.0375
CGTGCGCAGTAGGACGAGGANGG	chr12	88147875	TGTGCCCAGTAGAAAAGGGATGG	+	6	3	80	0.0375	0	0.0375
CGTGCGCAGTAGGACGAGGANGG	chr20	4322241	CCTGCACAGTGGGATGGGGGAGG	+	6	3	79	0.0379747	0.0227273	0.0371116
CGTGCGCAGTAGGACGAGGANGG	chr10	119542719	GGCGAGGAGGAGGAGGAGGAGGG	+	6	2	53	0.0377358	0.0192308	0.0370102
CGTGCGCAGTAGGACGAGGANGG	chr11	120097126	CCCTCGCAGCAGGAGGGGGAAGG	+	6	3	79	0.0379747	0.0315789	0.0367755
CGTGCGCAGTAGGACGAGGANGG	chr8	96644281	AGTGGGCAACAGGACTAGTAAGG	+	6	3	82	0.0365854	0	0.0365854
CGTGCGCAGTAGGACGAGGANGG	chr9	124507411	GGCGGGGAGGAGGAGGAGGACGG	-	6	3	81	0.037037	0.0133333	0.0365432
CGTGCGCAGTAGGACGAGGANGG	chr11	67275477	CTTGGGCAGGAAGAAGGGGAAGG	-	6	2	55	0.0363636	0	0.0363636
CGTGCGCAGTAGGACGAGGANGG	chr7	113961993	CAAGTGCAGTAAAAAGAGGAGGG	-	6	3	83	0.0361446	0	0.0361446
CGTGCGCAGTAGGACGAGGANGG	chr9	136253766	CTTGGGGAGTGGGAGGAGGTGGG	+	6	2	55	0.0363636	0.0113636	0.0359504
CGTGCGCAGTAGGACGAGGANGG	chr16	1306418	GGTGGGAAGTAGTGCCAGGAGGG	-	6	3	82	0.0365854	0.0210526	0.0358151
CGTGCGCAGTAGGACGAGGANGG	chr9	98236199	CTGGCCCAGAAAGACCAGGATGG	-	6	3	82	0.0365854	0.0210526	0.0358151
CGTGCGCAGTAGGACGAGGANGG	chr10	24952652	CGTGGGGATGGGGACGGGGACGG	+	6	1	28	0.0357143	0	0.0357143
CGTGCGCAGTAGGACGAGGANGG	chr17	41758771	CACCAGCAGTTGGACGAGGCGGG	+	6	5	140	0.0357143	0.00840336	0.0354142
CGTGCGCAGTAGGACGAGGANGG	chr16	70736935	AGTGCTCAGCAGGACAGGGTGGG	+	6	3	83	0.0361446	0.0222222	0.0353414
CGTGCGCAGTAGGACGAGGANGG	chr16	223915	CGGGAGGAGGAGGAGGAGGCGGG	-	6	3	83	0.0361446	0.0227273	0.0353231
CGTGCGCAGTAGGACGAGGANGG	chr5	163287836	GGTGGGAAGTGGGGAGAGGAAGG	+	6	2	55	0.0363636	0.0298507	0.0352782
CGTGCGCAGTAGGACGAGGANGG	chr3	194217420	CGTTCCCAGTGGGCGGAAGAGGG	+	6	2	57	0.0350877	0	0.0350877
CGTGCGCAGTAGGACGAGGANGG	chr22	50170811	GGCGCGCAGGACGACAAGGCGGG	+	6	1	29	0.0344828	0	0.0344828
CGTGCGCAGTAGGACGAGGANGG	chr7	144790849	CGTGTGTTGAAGGGTGAGGAGGG	+	6	3	89	0.0337079	0.016129	0.0331642
CGTGCGCAGTAGGACGAGGANGG	chr20	48825553	CGTGTAGAGTAGGAGGAAGCTGG	-	6	2	61	0.0327869	0	0.0327869
CGTGCGCAGTAGGACGAGGANGG	chr17	77727142	CGGGGGGAGTGGGACGGGGTGGG	-	6	3	91	0.032967	0.0192308	0.0323331
CGTGCGCAGTAGGACGAGGANGG	chr10	28677022	CCTGTGCAGGTGGCGGAGGAGGG	-	6	1	31	0.0322581	0	0.0322581
CGTGCGCAGTAGGACGAGGANGG	chr8	143228465	CCTGCACAGGTAGATGAGGAGGG	+	6	1	31	0.0322581	0	0.0322581
CGTGCGCAGTAGGACGAGGANGG	chr15	77576352	GGGGAGGAGAAGGAGGAGGAGGG	+	6	2	62	0.0322581	0.0114943	0.0318873
CGTGCGCAGTAGGACGAGGANGG	chr7	55178484	GGTGAGCAGTGGGCCATGGAGGG	+	6	2	63	0.031746	0	0.031746
CGTGCGCAGTAGGACGAGGANGG	chr10	42882191	GCTGAGGAGGAGGAGGAGGAAGG	+	6	2	62	0.0322581	0.0224719	0.0315332
CGTGCGCAGTAGGACGAGGANGG	chr1	201914720	CCTGGGCAGGAGGAGAGGGAAGG	-	6	3	95	0.0315789	0.00925926	0.0312866
CGTGCGCAGTAGGACGAGGANGG	chr3	182980511	GCTGCGGAGCCGGAGGAGGAGGG	-	6	1	32	0.03125	0	0.03125
CGTGCGCAGTAGGACGAGGANGG	chr4	188091841	CATGGGCAGCAGGATGGGGCTGG	-	6	1	32	0.03125	0	0.03125
CGTGCGCAGTAGGACGAGGANGG	chr6	34145963	CACGCGCACGGGGAGGAGGAAGG	-	6	2	63	0.031746	0.0204082	0.0310982
CGTGCGCAGTAGGACGAGGANGG	chr1	2444226	CCTCCGCAGAAGCCCGGGGAAGG	-	6	2	66	0.030303	0	0.030303
CGTGCGCAGTAGGACGAGGANGG	chr19	5474887	GGAGGGCTGTAGGCAGAGGAGGG	+	6	3	99	0.030303	0	0.030303
CGTGCGCAGTAGGACGAGGANGG	chr2	216105932	GAGGAGCAGGAGGAAGAGGAAGG	+	6	2	64	0.03125	0.0307692	0.0302885
CGTGCGCAGTAGGACGAGGANGG	chr3	129138982	GGAGCGCAGTGGGACGATCTCGG	+	6	2	66	0.030303	0.015625	0.0298295
CGTGCGCAGTAGGACGAGGANGG	chr1	9129569	CCGGGGCAACGGGACGAGGAAGG	-	6	1	34	0.0294118	0	0.0294118
CGTGCGCAGTAGGACGAGGANGG	chr20	61128778	CGAGTGCAGGAGGATGGGGGGGG	+	6	2	66	0.030303	0.0298507	0.0293985
CGTGCGCAGTAGGACGAGGANGG	chr19	4824976	GGTGAGGAGGAGGGAGAGGAGGG	+	6	2	67	0.0298507	0.019802	0.0292596
CGTGCGCAGTAGGACGAGGANGG	chr1	22614016	TGTGAGGGGGAGGAGGAGGAGGG	+	6	2	68	0.0294118	0.00925926	0.0291394
CGTGCGCAGTAGGACGAGGANGG	chr10	28472012	GGTGAGGAGTGGGGTGAGGATGG	-	6	2	69	0.0289855	0	0.0289855
CGTGCGCAGTAGGACGAGGANGG	chr5	126595287	CGTGCCCAGTGGGAGGGGTCGGG	-	6	1	35	0.0285714	0	0.0285714
CGTGCGCAGTAGGACGAGGANGG	chr22	47452033	GGGGAGAAGGGGGACGAGGATGG	-	6	2	69	0.0289855	0.0266667	0.0282126
CGTGCGCAGTAGGACGAGGANGG	chr4	8508862	CGGCGGGAGGAGGAGGAGGAAGG	-	6	2	71	0.028169	0	0.028169
CGTGCGCAGTAGGACGAGGANGG	chr17	77641916	CAGGAGGAGGAGGAGGAGGAAGG	+	6	2	69	0.0289855	0.0285714	0.0281574
CGTGCGCAGTAGGACGAGGANGG	chr7	159121219	TCTGCCCCGCACGACGAGGAAGG	-	6	2	70	0.0285714	0.0153846	0.0281319
CGTGCGCAGTAGGACGAGGANGG	chr12	123222687	GCTGGGCAGGAGGCCGAGGTGGG	+	6	2	72	0.0277778	0	0.0277778
CGTGCGCAGTAGGACGAGGANGG	chr4	112993169	GGTACTCAGGAGGTCGAGGTGGG	+	6	2	70	0.0285714	0.0283019	0.0277628
CGTGCGCAGTAGGACGAGGANGG	chrX	118897237	TGAGCCCAGGAGGTCGAGGCAGG	+	6	4	143	0.027972	0.0140845	0.0275781
CGTGCGCAGTAGGACGAGGANGG	chr13	29799201	CGGGGGCAGGGGGAAGGGGAAGG	-	6	2	72	0.0277778	0.0120482	0.0274431
CGTGCGCAGTAGGACGAGGANGG	chr10	21366668	GGTGGGGAGGATGATGAGGAAGG	+	6	2	73	0.0273973	0	0.0273973
CGTGCGCAGTAGGACGAGGANGG	chr11	2391108	CAAGGCCAGGAGGAGGAGGAGGG	+	6	2	73	0.0273973	0	0.0273973
CGTGCGCAGTAGGACGAGGANGG	chr3	14999437	AGAGCGCAGTAGCACAATTATGG	-	6	3	107	0.0280374	0.0267857	0.0272864
CGTGCGCAGTAGGACGAGGANGG	chr10	9031195	ACTGCACAGTAGGATGACTATGG	+	6	2	74	0.027027	0	0.027027
CGTGCGCAGTAGGACGAGGANGG	chr14	97853104	GGAGGGAAGGAGGAGGAGGATGG	-	6	1	37	0.027027	0	0.027027
CGTGCGCAGTAGGACGAGGANGG	chr22	49950964	GGTGGGGAGTGGGAGGAGGGTGG	-	6	2	74	0.027027	0	0.027027
CGTGCGCAGTAGGACGAGGANGG	chr8	41650041	CGGGGGGCAGAGGACGAGGAGGG	-	6	2	74	0.027027	0	0.027027
CGTGCGCAGTAGGACGAGGANGG	chr5	149796201	AGTGAGCAGTCGGTGGAGTAGGG	+	6	2	73	0.0273973	0.0175439	0.0269166
CGTGCGCAGTAGGACGAGGANGG	chr12	112036733	CCTACTCAGGAGGCCGAGGGAGG	+	6	2	74	0.027027	0.0116279	0.0267128
CGTGCGCAGTAGGACGAGGANGG	chr11	4743914	CCTGCTCAGGAGGTTGAGGCGGG	-	6	2	74	0.027027	0.0235294	0.0263911
CGTGCGCAGTAGGACGAGGANGG	chr11	93237524	CTTTGGAACTAGGACTAGGAAGG	+	6	2	76	0.0263158	0	0.0263158
CGTGCGCAGTAGGACGAGGANGG	chr19	4538407	GGTGCGCAGGAGGGTGAAGTTGG	+	6	2	76	0.0263158	0	0.0263158
CGTGCGCAGTAGGACGAGGANGG	chr2	120422026	CCGGGGCAGTAGGAGGAGCCTGG	-	6	2	76	0.0263158	0	0.0263158
CGTGCGCAGTAGGACGAGGANGG	chr3	132168642	AGTGGGAAGTTGGTGGAGGATGG	+	6	2	76	0.0263158	0.0104167	0.0260417
CGTGCGCAGTAGGACGAGGANGG	chr17	40520905	CGGGTGCAGGAGGATGGAGAGGG	-	6	2	77	0.025974	0	0.025974
CGTGCGCAGTAGGACGAGGANGG	chr4	7366139	CCTGCCAAGGAGGAGGAGGGTGG	-	6	2	77	0.025974	0	0.025974
CGTGCGCAGTAGGACGAGGANGG	chr1	25393270	AGTCCGCAGGAAGACAAGGGTGG	-	6	2	78	0.025641	0	0.025641
CGTGCGCAGTAGGACGAGGANGG	chr11	1309644	CCTGCGCAGTGGGGCGGTGCCGG	-	6	1	39	0.025641	0	0.025641
CGTGCGCAGTAGGACGAGGANGG	chr17	79367344	GAGGAGGAGTAGGAGGAGGAGGG	-	6	1	39	0.025641	0	0.025641
CGTGCGCAGTAGGACGAGGANGG	chr19	1941130	GCTGCGCAGTGGGGCGCGTATGG	+	6	1	39	0.025641	0	0.025641
CGTGCGCAGTAGGACGAGGANGG	chr14	102961113	GGAGTGCAGTAGCACGATCAGGG	-	6	2	77	0.025974	0.02	0.0254545
CGTGCGCAGTAGGACGAGGANGG	chr7	154970008	GCTGAGGAGTAGGAGAAGGACGG	+	6	2	77	0.025974	0.0252101	0.0253192
CGTGCGCAGTAGGACGAGGANGG	chr22	20979462	TGACCGCACTAGGAAGAGGCCGG	+	6	3	116	0.0258621	0.0220994	0.0252905
CGTGCGCAGTAGGACGAGGANGG	chr7	140924729	CGGCCGCTGTCGGGCGGGGAGGG	+	6	1	40	0.025	0	0.025
CGTGCGCAGTAGGACGAGGANGG	chr13	81411344	AATGGGGAGGAGGAAGAGGAAGG	-	6	2	79	0.0253165	0.012987	0.0249877
CGTGCGCAGTAGGACGAGGANGG	chr1	1600778	AGAGCGCATCTGGAGGAGGAGGG	-	6	2	81	0.0246914	0	0.0246914
CGTGCGCAGTAGGACGAGGANGG	chr10	79305837	CGTGGGGAGCAGCAGGTGGAGGG	-	6	2	81	0.0246914	0	0.0246914
CGTGCGCAGTAGGACGAGGANGG	chr4	113049623	GGAAAGCAGGAGGAGGAGGAGGG	-	6	2	81	0.0246914	0	0.0246914
CGTGCGCAGTAGGACGAGGANGG	chr9	123389140	GCTGCGCAGGGGGACGGGGCAGG	+	6	2	82	0.0243902	0	0.0243902
CGTGCGCAGTAGGACGAGGANGG	chr2	28142539	AGGGTGGAGTAGGGAGAGGAGGG	-	6	2	83	0.0240964	0	0.0240964
CGTGCGCAGTAGGACGAGGANGG	chr22	43418501	TGTGTGCTGAAGGCCCAGGAAGG	-	6	2	83	0.0240964	0.00925926	0.0238733
CGTGCGCAGTAGGACGAGGANGG	chr14	51930921	CTTACTCATTAGTGCGAGGATGG	+	6	2	84	0.0238095	0	0.0238095
CGTGCGCAGTAGGACGAGGANGG	chr2	232550353	CCCGCACTGGAGGAAGAGGAAGG	+	6	2	85	0.0235294	0	0.0235294
CGTGCGCAGTAGGACGAGGANGG	chr21	21947202	CCTGCTCAGAAGGCTGAGGGAGG	+	6	2	85	0.0235294	0	0.0235294
CGTGCGCAGTAGGACGAGGANGG	chr4	42143519	GAGGAGGAGGAGGACGAGGAAGG	-	6	2	83	0.0240964	0.0238095	0.0235227
CGTGCGCAGTAGGACGAGGANGG	chr14	60723087	GGTGGGCAGCCGGACCAGGCTGG	+	6	1	42	0.0238095	0.0147059	0.0234594
CGTGCGCAGTAGGACGAGGANGG	chr1	22711369	TGTGCGGAGCAAGACCAGGCCGG	-	6	1	43	0.0232558	0	0.0232558
CGTGCGCAGTAGGACGAGGANGG	chr7	104287584	GGGGTGGAGTAGGAGGGGGAGGG	-	6	1	43	0.0232558	0	0.0232558
CGTGCGCAGTAGGACGAGGANGG	chr9	89839944	CGGGCTCAGTACTACAAGAATGG	+	6	2	86	0.0232558	0	0.0232558
CGTGCGCAGTAGGACGAGGANGG	chr13	49764530	CGTGCACGTTAGGAAGTTGAGGG	-	6	1	44	0.0227273	0	0.0227273
CGTGCGCAGTAGGACGAGGANGG	chr12	15826913	CCTGGCCATTAGGACATGGATGG	-	6	1	45	0.0222222	0	0.0222222
CGTGCGCAGTAGGACGAGGANGG	chr12	29783974	CATGCGCAGTGGGGCGGAGGAGG	-	6	1	45	0.0222222	0	0.0222222
CGTGCGCAGTAGGACGAGGANGG	chr17	746371	CGGGTGCACTATGACCAGGCGGG	+	6	2	90	0.0222222	0	0.0222222
CGTGCGCAGTAGGACGAGGANGG	chr20	36865230	AATGGGCAGGAGGAAGAAGAGGG	-	6	1	45	0.0222222	0	0.0222222
CGTGCGCAGTAGGACGAGGANGG	chr1	44602977	CGGCCCGAGGAGGAGGAGGAGGG	-	6	2	89	0.0224719	0.0151515	0.0221314
CGTGCGCAGTAGGACGAGGANGG	chr13	102861620	CGAAGGCAGTATGAAGATGAAGG	+	6	1	46	0.0217391	0	0.0217391
CGTGCGCAGTAGGACGAGGANGG	chr13	111540716	GATGGGCAGTGGGACCAGGCCGG	+	6	1	46	0.0217391	0	0.0217391
CGTGCGCAGTAGGACGAGGANGG	chr19	35733261	CACGGGCAGCACGCCGAGGAGGG	-	6	1	46	0.0217391	0	0.0217391
CGTGCGCAGTAGGACGAGGANGG	chr8	63484162	CTAGCTCTGTAGGACGAGTCAGG	+	6	1	46	0.0217391	0	0.0217391
CGTGCGCAGTAGGACGAGGANGG	chr6	10872796	GGAGTGCAGTAGCACAAAGATGG	+	6	2	92	0.0217391	0.0144928	0.0214241
CGTGCGCAGTAGGACGAGGANGG	chr6	88467625	CGAGGGCAGCACCAAGAGGATGG	-	6	2	93	0.0215054	0.00847458	0.0213231
CGTGCGCAGTAGGACGAGGANGG	chr15	40470391	CATGAGGAGAAGGCAGAGGAGGG	+	6	1	47	0.0212766	0	0.0212766
CGTGCGCAGTAGGACGAGGANGG	chr2	196056523	CATGAGCAGCCAGAAGAGGATGG	+	6	2	94	0.0212766	0	0.0212766
CGTGCGCAGTAGGACGAGGANGG	chr3	120908654	CGCGCCCAGCAGGCTGAGGCGGG	+	6	1	47	0.0212766	0	0.0212766
CGTGCGCAGTAGGACGAGGANGG	chr12	49264860	CAGGAGCAGGAAGAGGAGGAAGG	-	6	1	48	0.0208333	0	0.0208333
CGTGCGCAGTAGGACGAGGANGG	chr15	75843866	CCCGCGGGGCAGGGCGAGGACGG	+	6	2	96	0.0208333	0	0.0208333
CGTGCGCAGTAGGACGAGGANGG	chr7	133176935	CGTGGGAAGGGGGAGGGGGAGGG	-	6	1	48	0.0208333	0.0153846	0.0205128
CGTGCGCAGTAGGACGAGGANGG	chr8	27440105	AGGGTGCTGGAGGAGGAGGAGGG	+	6	1	49	0.0204082	0	0.0204082
CGTGCGCAGTAGGACGAGGANGG	chr8	26419881	TTTGGGCAGAAGGAGGAGGGGGG	-	6	1	49	0.0204082	0.0123457	0.0201562
CGTGCGCAGTAGGACGAGGANGG	chr3	126985097	CTGGCGCAGGAGGACTTGGGGGG	+	6	1	49	0.0204082	0.0185185	0.0200302
CGTGCGCAGTAGGACGAGGANGG	chr3	44269347	AGGGAGGAGAAGGAGGAGGAGGG	-	6	1	50	0.02	0	0.02
CGTGCGCAGTAGGACGAGGANGG	chr13	31460318	AGTGCACAGGAGGCAGAGGGAGG	+	6	2	101	0.019802	0	0.019802
CGTGCGCAGTAGGACGAGGANGG	chr4	56314534	AGGCGGCAGGAGGAGGAGGAAGG	+	6	1	51	0.0196078	0	0.0196078
CGTGCGCAGTAGGACGAGGANGG	chr8	28890502	CCGGCGCAGGAAGAGGAGAAGGG	-	6	1	51	0.0196078	0	0.0196078
CGTGCGCAGTAGGACGAGGANGG	chr21	44292769	CGTGTGTAGACGGGGGAGGAGGG	+	6	2	103	0.0194175	0	0.0194175
CGTGCGCAGTAGGACGAGGANGG	chr9	76459100	CTCGCGCAGGTGGGCGAGGCGGG	+	6	1	51	0.0196078	0.0131579	0.0193498
CGTGCGCAGTAGGACGAGGANGG	chr1	245167861	AGAGGGGAGGAGGAGGAGGACGG	+	6	1	52	0.0192308	0	0.0192308
CGTGCGCAGTAGGACGAGGANGG	chr3	186999007	TGGCCACAGTGGGAAGAGGAGGG	-	6	1	52	0.0192308	0	0.0192308
CGTGCGCAGTAGGACGAGGANGG	chr5	158720	AGGAAGGAGTAGAACGAGGAAGG	-	6	1	52	0.0192308	0	0.0192308
CGTGCGCAGTAGGACGAGGANGG	chr7	122470037	AATGGGCAGATGGAAGAGGATGG	+	6	1	52	0.0192308	0	0.0192308
CGTGCGCAGTAGGACGAGGANGG	chr1	16498998	GATGGGCGGCAGGACGCGGAGGG	+	6	1	53	0.0188679	0	0.0188679
CGTGCGCAGTAGGACGAGGANGG	chr1	23168226	CTGCAGCAGCAGGAGGAGGAGGG	-	6	1	53	0.0188679	0	0.0188679
CGTGCGCAGTAGGACGAGGANGG	chr11	85625080	TGTGGGAAGGAAGAGGAGGAAGG	-	6	1	53	0.0188679	0	0.0188679
CGTGCGCAGTAGGACGAGGANGG	chr7	6483991	CTTCAGCAGCAGGATGACGATGG	+	6	1	53	0.0188679	0	0.0188679
CGTGCGCAGTAGGACGAGGANGG	chr9	137302399	CGTGCGCAGGGGTCCGGGGGCGG	+	6	1	53	0.0188679	0	0.0188679
CGTGCGCAGTAGGACGAGGANGG	chr7	152854784	AGCTCGGAGGAGGAGGAGGAGGG	-	6	2	106	0.0188679	0.016	0.018566
CGTGCGCAGTAGGACGAGGANGG	chr12	47884032	CTTGGGCAGTAGGAGCAGAGGGG	-	6	1	54	0.0185185	0	0.0185185
CGTGCGCAGTAGGACGAGGANGG	chr16	2969311	CGGGCGCGGCCGGACGCGGGAGG	-	6	1	54	0.0185185	0	0.0185185
CGTGCGCAGTAGGACGAGGANGG	chr2	127105609	GATGAGCAGTAGGACTCTGAGGG	+	6	1	54	0.0185185	0	0.0185185
CGTGCGCAGTAGGACGAGGANGG	chr5	180997491	AGTGGGGAGAAGGAGGAGCAAGG	+	6	1	54	0.0185185	0	0.0185185
CGTGCGCAGTAGGACGAGGANGG	chrX	56762333	AGAGAGGAGGAGGAGGAGGAGGG	-	6	1	54	0.0185185	0	0.0185185
CGTGCGCAGTAGGACGAGGANGG	chr3	53482875	CCTACGCAGGAGGCTGAGGCAGG	+	6	2	108	0.0185185	0.00925926	0.0183471
CGTGCGCAGTAGGACGAGGANGG	chr17	60156359	TCTGTGGAGGAGGAGGAGGAGGG	+	6	2	107	0.0186916	0.0185185	0.0183454
CGTGCGCAGTAGGACGAGGANGG	chr3	128006540	CCTGGGCACTTGGAAGAGGGGGG	+	6	1	54	0.0185185	0.0153846	0.0182336
CGTGCGCAGTAGGACGAGGANGG	chr19	47375618	CGGCTGCAGGAGGAGCAGGACGG	+	6	1	54	0.0185185	0.015873	0.0182246
CGTGCGCAGTAGGACGAGGANGG	chr10	67198961	CATGTGCAATATAAGGAGGAGGG	+	6	1	55	0.0181818	0	0.0181818
CGTGCGCAGTAGGACGAGGANGG	chr7	71929268	GGTGGGGAGTGGGAGGAGGGAGG	-	6	1	55	0.0181818	0	0.0181818
CGTGCGCAGTAGGACGAGGANGG	chr9	111579444	GGAGTGCAGTAGCACGAACATGG	+	6	1	55	0.0181818	0	0.0181818
CGTGCGCAGTAGGACGAGGANGG	chr10	130129754	GCTGCGCAGTGGGAGAAGGGGGG	-	6	1	55	0.0181818	0.0149254	0.0179104
CGTGCGCAGTAGGACGAGGANGG	chr13	57866277	GGTGGGTAGGAGGAAGAGCAAGG	+	6	1	56	0.0178571	0	0.0178571
CGTGCGCAGTAGGACGAGGANGG	chr2	191245803	CGCACGCTGTAGGTTGCGGAGGG	+	6	1	56	0.0178571	0	0.0178571
CGTGCGCAGTAGGACGAGGANGG	chr4	7206091	CATGCGAGGTAGGACTCGGCTGG	+	6	1	56	0.0178571	0	0.0178571
CGTGCGCAGTAGGACGAGGANGG	chr8	3734229	GGTGCTGAGTAGGAAGCCGAAGG	-	6	1	56	0.0178571	0	0.0178571
CGTGCGCAGTAGGACGAGGANGG	chr8	73746924	CGAGCGCGGGAGGGCGCGGCGGG	-	6	1	56	0.0178571	0	0.0178571
CGTGCGCAGTAGGACGAGGANGG	chr1	210291965	GGTGGGGAGTGGGGGGAGGATGG	+	6	1	56	0.0178571	0.0105263	0.0176692
CGTGCGCAGTAGGACGAGGANGG	chr1	11963705	GATGAGGAGGAGGAGGAGGAAGG	-	6	1	57	0.0175439	0	0.0175439
CGTGCGCAGTAGGACGAGGANGG	chr11	57481468	AGTGGGCAGTGGAGAGAGGAAGG	+	6	1	57	0.0175439	0	0.0175439
CGTGCGCAGTAGGACGAGGANGG	chr12	132857175	CGTGCCCAGGTGGTGGTGGAGGG	+	6	1	57	0.0175439	0	0.0175439
CGTGCGCAGTAGGACGAGGANGG	chr8	11085569	TGGGCACTGCTGGACGAGGAGGG	+	6	1	57	0.0175439	0	0.0175439
CGTGCGCAGTAGGACGAGGANGG	chrX	101658691	CCTGCGCAGGAGGAGGATTGAGG	-	6	2	115	0.0173913	0	0.0173913
CGTGCGCAGTAGGACGAGGANGG	chr16	90077481	TGGGCTCAGGAGGTCGGGGAGGG	+	6	1	57	0.0175439	0.0151515	0.017278
CGTGCGCAGTAGGACGAGGANGG	chr1	998208	CGTGCTCGGGACGATGAGGGAGG	+	6	1	58	0.0172414	0	0.0172414
CGTGCGCAGTAGGACGAGGANGG	chr17	5282246	AGTGCGCAGGCGCAGGGGGATGG	-	6	1	58	0.0172414	0	0.0172414
CGTGCGCAGTAGGACGAGGANGG	chr19	49686560	GGGGGGCAGCAGGCCGAGGCCGG	+	6	1	58	0.0172414	0	0.0172414
CGTGCGCAGTAGGACGAGGANGG	chr19	52551888	GGTACTCAGGAGGTTGAGGAAGG	+	6	1	58	0.0172414	0	0.0172414
CGTGCGCAGTAGGACGAGGANGG	chr3	183479190	CGTGCCCTGGATGAATAGGAAGG	-	6	1	58	0.0172414	0	0.0172414
CGTGCGCAGTAGGACGAGGANGG	chr17	43817880	GGTGGGAAGTAGGAGGTGGGGGG	-	6	1	58	0.0172414	0.00900901	0.0170861
CGTGCGCAGTAGGACGAGGANGG	chr1	46668329	CCTGAGGAGGAGGAGGAGGCGGG	-	6	1	59	0.0169492	0	0.0169492
CGTGCGCAGTAGGACGAGGANGG	chr17	59255966	GGAGTGCAGTAGCATGATGATGG	-	6	1	59	0.0169492	0	0.0169492
CGTGCGCAGTAGGACGAGGANGG	chr7	66738911	TGTGCTGAGGAGGTGGAGGAGGG	-	6	1	59	0.0169492	0.015625	0.0166843
CGTGCGCAGTAGGACGAGGANGG	chr7	117873353	CGGGCCCCGGAGGACGCGGCGGG	-	6	1	59	0.0169492	0.016129	0.0166758
CGTGCGCAGTAGGACGAGGANGG	chr11	123938704	GATGAGCAGCAGGCCGAGGCAGG	-	6	1	60	0.0166667	0	0.0166667
CGTGCGCAGTAGGACGAGGANGG	chr12	68808327	CGTACGCACTAATCCGGGGAGGG	-	6	1	60	0.0166667	0	0.0166667
CGTGCGCAGTAGGACGAGGANGG	chr19	42076110	CGTGCGGCGGCCGAGGAGGAAGG	+	6	1	60	0.0166667	0	0.0166667
CGTGCGCAGTAGGACGAGGANGG	chr9	91946449	GGTGTGGAAGAGGAGGAGGAGGG	+	6	1	60	0.0166667	0	0.0166667
CGTGCGCAGTAGGACGAGGANGG	chrX	40158330	CCTGCGCAGCCGGGCCAAGATGG	-	6	1	60	0.0166667	0	0.0166667
CGTGCGCAGTAGGACGAGGANGG	chr1	29228016	GGTACTTAGTAGGTCTAGGATGG	-	6	2	122	0.0163934	0	0.0163934
CGTGCGCAGTAGGACGAGGANGG	chr16	88328899	GAAGCGGAGGAGGCCGAGGAGGG	+	6	1	61	0.0163934	0	0.0163934
CGTGCGCAGTAGGACGAGGANGG	chr17	32266432	CGCGGGCAGGAGGGGGCGGAGGG	+	6	1	62	0.016129	0	0.016129
CGTGCGCAGTAGGACGAGGANGG	chr17	54900987	CGTCCTCTGCAGGCCGAGAATGG	-	6	1	62	0.016129	0	0.016129
CGTGCGCAGTAGGACGAGGANGG	chr4	14934512	CAGGCTGAGGAGGAGGAGGACGG	+	6	1	62	0.016129	0.010989	0.0159518
CGTGCGCAGTAGGACGAGGANGG	chr13	94317806	GGATCGTAGTATGACAAGGAAGG	+	6	2	124	0.016129	0.0136986	0.0159081
CGTGCGCAGTAGGACGAGGANGG	chr10	3068102	TCTGAGCTGTAGGACGGGGCCGG	+	6	1	63	0.015873	0	0.015873
CGTGCGCAGTAGGACGAGGANGG	chr10	133076475	TGTGGGCAGGAGGACCCAGAGGG	-	6	1	63	0.015873	0	0.015873
CGTGCGCAGTAGGACGAGGANGG	chr11	11377456	CTTCCCCAGCAGAAAGAGGAAGG	+	6	1	63	0.015873	0	0.015873
CGTGCGCAGTAGGACGAGGANGG	chr16	50593902	TGTTCCCAGAAGAAGGAGGAAGG	+	6	1	63	0.015873	0	0.015873
CGTGCGCAGTAGGACGAGGANGG	chr3	13549553	GGTGGGCAGTGGGACCAGAGGGG	-	6	1	63	0.015873	0.0104167	0.0157077
CGTGCGCAGTAGGACGAGGANGG	chr2	143557448	TGGAAGCAGTAGGACGAGCTTGG	+	6	1	63	0.015873	0.0149254	0.0156361
CGTGCGCAGTAGGACGAGGANGG	chr2	10956594	GATGCCCAGAAAGAGGAGGAAGG	-	6	1	64	0.015625	0	0.015625
CGTGCGCAGTAGGACGAGGANGG	chr20	32556114	CATGCGGAGTGAGATGAGAAGGG	+	6	1	64	0.015625	0	0.015625
CGTGCGCAGTAGGACGAGGANGG	chr5	72114742	AGAGGACAGTGGGAGGAGGAAGG	+	6	1	64	0.015625	0	0.015625
CGTGCGCAGTAGGACGAGGANGG	chr1	66116672	GGTACTCAGTAGGCTGAGGTGGG	-	6	2	129	0.0155039	0	0.0155039
CGTGCGCAGTAGGACGAGGANGG	chr11	119630767	CAGGGGCAGAAGGAAGGGGAAGG	+	6	1	65	0.0153846	0	0.0153846
CGTGCGCAGTAGGACGAGGANGG	chr18	13477289	CATGGTCAGAAGAACAAGGAAGG	+	6	1	65	0.0153846	0	0.0153846
CGTGCGCAGTAGGACGAGGANGG	chr21	43754616	CGTCCGCAGTGGGTTCAGGTGGG	+	6	2	130	0.0153846	0	0.0153846
CGTGCGCAGTAGGACGAGGANGG	chr6	93419815	TGTTCAGAGGAGAACGAGGATGG	+	6	1	65	0.0153846	0	0.0153846
CGTGCGCAGTAGGACGAGGANGG	chr2	84603963	AGTGCGGGGTAGAATGAGAATGG	-	6	1	65	0.0153846	0.0102041	0.0152276
CGTGCGCAGTAGGACGAGGANGG	chr22	21389532	AGTGCGCAGAAGTGAGAGGGAGG	-	6	1	65	0.0153846	0.0119048	0.0152015
CGTGCGCAGTAGGACGAGGANGG	chr10	58268349	CGTGCGGGGTGGGAGTTGGAGGG	-	6	1	66	0.0151515	0	0.0151515
CGTGCGCAGTAGGACGAGGANGG	chr12	52308743	CGGTCGCAGGAGTCCGGGGAGGG	+	6	1	66	0.0151515	0	0.0151515
CGTGCGCAGTAGGACGAGGANGG	chr2	32219398	AGGGGGCAGAAGAAGGAGGAGGG	-	6	1	66	0.0151515	0	0.0151515
CGTGCGCAGTAGGACGAGGANGG	chr6	51842815	AGTGTGCAGAAGGCCAGGGAGGG	+	6	1	66	0.0151515	0	0.0151515
CGTGCGCAGTAGGACGAGGANGG	chr8	39919786	GGTGTGCAGTGGCACGAACATGG	-	6	1	66	0.0151515	0	0.0151515
CGTGCGCAGTAGGACGAGGANGG	chrX	17375144	CGGGCGCAGGAGGCCGCGCGGGG	-	6	1	66	0.0151515	0	0.0151515
CGTGCGCAGTAGGACGAGGANGG	chr19	6161371	GGTGAGCAGAGGGAGGAGGTCGG	+	6	1	66	0.0151515	0.00900901	0.015015
CGTGCGCAGTAGGACGAGGANGG	chr1	46442795	AGTTCCCAGAAGGACCGGGAGGG	+	6	1	67	0.0149254	0	0.0149254
CGTGCGCAGTAGGACGAGGANGG	chr12	6878288	GCTACGCAGGAGGCTGAGGAAGG	+	6	1	67	0.0149254	0	0.0149254
CGTGCGCAGTAGGACGAGGANGG	chr16	71500336	CTTCCATAGTAGGAAGAAGATGG	+	6	1	67	0.0149254	0	0.0149254
CGTGCGCAGTAGGACGAGGANGG	chr3	126524849	ACTGCACAGTAGGACAACCAAGG	-	6	1	67	0.0149254	0	0.0149254
CGTGCGCAGTAGGACGAGGANGG	chr6	50268340	AGTGCTCAGTAGGGAGTAGAGGG	+	6	1	67	0.0149254	0	0.0149254
CGTGCGCAGTAGGACGAGGANGG	chr7	30682053	AGAGCGCAGTAGGGCTCAGAGGG	+	6	1	67	0.0149254	0	0.0149254
CGTGCGCAGTAGGACGAGGANGG	chr7	149028369	CAAGAGCAGCAGGAGCAGGAAGG	+	6	1	67	0.0149254	0	0.0149254
CGTGCGCAGTAGGACGAGGANGG	chr10	69814313	GTTTCCCAGGAGGAGGAGGAGGG	+	6	1	67	0.0149254	0.00869565	0.0147956
CGTGCGCAGTAGGACGAGGANGG	chr1	56550708	GGTGGGTGGGAGGAGGAGGATGG	-	6	2	135	0.0148148	0.0060241	0.0147256
CGTGCGCAGTAGGACGAGGANGG	chr13	26679253	AGCAGGCAGGAGGAGGAGGAGGG	-	6	1	68	0.0147059	0	0.0147059
CGTGCGCAGTAGGACGAGGANGG	chr19	3308331	GGAGTGCTGTAGGCAGAGGAGGG	-	6	1	68	0.0147059	0	0.0147059
CGTGCGCAGTAGGACGAGGANGG	chr20	61702350	TGTGCAGAGTTAGACGAGGCAGG	+	6	1	68	0.0147059	0	0.0147059
CGTGCGCAGTAGGACGAGGANGG	chr1	174804379	GCTGCTCAGGAGGATGAGGTGGG	-	6	1	68	0.0147059	0.0106383	0.0145494
CGTGCGCAGTAGGACGAGGANGG	chr2	235267199	GGTTTGCAGTAGGAAGGTGAAGG	-	6	1	68	0.0147059	0.0120482	0.0145287
CGTGCGCAGTAGGACGAGGANGG	chr12	120373738	GGAGCGCGGTGGCACGATGAGGG	+	6	1	69	0.0144928	0	0.0144928
CGTGCGCAGTAGGACGAGGANGG	chr14	39855452	AGTGATGAGGAGGAGGAGGAAGG	-	6	1	69	0.0144928	0	0.0144928
CGTGCGCAGTAGGACGAGGANGG	chr19	50329466	CGGGCGGGGTAGAGGGAGGAGGG	+	6	1	69	0.0144928	0	0.0144928
CGTGCGCAGTAGGACGAGGANGG	chr6	41584120	CACACACATTAGGACCAGGATGG	+	6	1	69	0.0144928	0	0.0144928
CGTGCGCAGTAGGACGAGGANGG	chr7	46289506	CGTGGCCAGCATGGCGAGCATGG	-	6	1	69	0.0144928	0	0.0144928
CGTGCGCAGTAGGACGAGGANGG	chr1	236598728	TGTGCACATTAGGCTGATGATGG	-	6	2	137	0.0145985	0.00896861	0.0144676
CGTGCGCAGTAGGACGAGGANGG	chr5	9900866	TTTGAGCAGGAGGCCGAGGCGGG	-	6	1	69	0.0144928	0.0116279	0.0143242
CGTGCGCAGTAGGACGAGGANGG	chr10	10271878	AGAGCACAGCAGGACAAGGCAGG	+	6	1	70	0.0142857	0	0.0142857
CGTGCGCAGTAGGACGAGGANGG	chr11	746988	CGGGTGCAGGAGGCAGAGCAGGG	-	6	1	70	0.0142857	0.0114943	0.0141215
CGTGCGCAGTAGGACGAGGANGG	chr19	37578144	CGTGGGGAGTGGGGCGAGAGGGG	-	6	1	70	0.0142857	0.0119048	0.0141156
CGTGCGCAGTAGGACGAGGANGG	chr1	215708075	AGTGGGAAGAAGGATGTGGAAGG	+	6	1	71	0.0140845	0	0.0140845
CGTGCGCAGTAGGACGAGGANGG	chr11	90744837	TGTACACAGCAGGACGAGCTTGG	-	6	1	71	0.0140845	0	0.0140845
CGTGCGCAGTAGGACGAGGANGG	chr16	6264985	CATGGGAGGCAGGACGAGGTTGG	-	6	1	71	0.0140845	0	0.0140845
CGTGCGCAGTAGGACGAGGANGG	chr17	9663732	CATACTCAGGAGGCCGAGGCAGG	-	6	1	71	0.0140845	0	0.0140845
CGTGCGCAGTAGGACGAGGANGG	chr19	46593269	GCTATGCAGTAGGCTGAGGAGGG	-	6	1	71	0.0140845	0	0.0140845
CGTGCGCAGTAGGACGAGGANGG	chr7	37213669	TGTGGGCAGGAGGGAGTGGAAGG	+	6	1	71	0.0140845	0	0.0140845
CGTGCGCAGTAGGACGAGGANGG	chr7	76329595	AGCGACCAGCAGGACGACGATGG	-	6	1	71	0.0140845	0	0.0140845
CGTGCGCAGTAGGACGAGGANGG	chr5	36600590	GGGAGGCAGTGGGATGAGGAAGG	+	6	1	71	0.0140845	0.00961539	0.0139491
CGTGCGCAGTAGGACGAGGANGG	chr17	48555777	GGTGCGCAGGAGGGAGGGGGTGG	+	6	1	71	0.0140845	0.0106383	0.0139347
CGTGCGCAGTAGGACGAGGANGG	chr20	10135363	CCTGAGCAGGATGGCGAGAAGGG	+	6	1	71	0.0140845	0.0123457	0.0139106
CGTGCGCAGTAGGACGAGGANGG	chr12	116382305	GGGGCTGAGAAGGAAGAGGAAGG	+	6	1	72	0.0138889	0	0.0138889
CGTGCGCAGTAGGACGAGGANGG	chr12	131056866	CCAGGGCCCTAGGACGACGAAGG	+	6	1	72	0.0138889	0	0.0138889
CGTGCGCAGTAGGACGAGGANGG	chr19	7690359	GGTGGGCAGCATGGCGAGGGTGG	-	6	1	72	0.0138889	0	0.0138889
CGTGCGCAGTAGGACGAGGANGG	chr19	39333465	CGTGTTCAGGAGGCTGAGGCAGG	+	6	1	72	0.0138889	0	0.0138889
CGTGCGCAGTAGGACGAGGANGG	chr2	8191962	TGAGCACAGTGGGTAGAGGAAGG	-	6	1	72	0.0138889	0	0.0138889
CGTGCGCAGTAGGACGAGGANGG	chr2	164961290	CGAGGACAGTACCATGAGGATGG	+	6	1	72	0.0138889	0	0.0138889
CGTGCGCAGTAGGACGAGGANGG	chr2	233004786	GGCCCCCAGCAGGATGAGGAAGG	-	6	1	72	0.0138889	0	0.0138889
CGTGCGCAGTAGGACGAGGANGG	chr2	240916976	TGGGCCCAGGAGGAGGAGCAGGG	+	6	1	72	0.0138889	0	0.0138889
CGTGCGCAGTAGGACGAGGANGG	chr8	78362212	CCAGCACGGTAGGAAGATGAAGG	+	6	1	72	0.0138889	0	0.0138889
CGTGCGCAGTAGGACGAGGANGG	chr11	3661179	CATGAGCAGCAGGGCCAGAAGGG	-	6	1	73	0.0136986	0	0.0136986
CGTGCGCAGTAGGACGAGGANGG	chr16	14286358	CCTGTGCAGAAGAATGTGGATGG	-	6	1	73	0.0136986	0	0.0136986
CGTGCGCAGTAGGACGAGGANGG	chr19	55602820	GAACCGCCGTGGGACGAGGAGGG	+	6	1	73	0.0136986	0	0.0136986
CGTGCGCAGTAGGACGAGGANGG	chr8	123073056	AGCGCGGAGCAGGAGGAGGCCGG	+	6	1	73	0.0136986	0	0.0136986
CGTGCGCAGTAGGACGAGGANGG	chr22	30035684	CAGAAGCAGGAGGAAGAGGAAGG	-	6	2	145	0.0137931	0.0130719	0.0136128
CGTGCGCAGTAGGACGAGGANGG	chr2	34434690	CCTCGGCAGAAGGTAGAGGAAGG	-	6	1	73	0.0136986	0.0121951	0.0135316
CGTGCGCAGTAGGACGAGGANGG	chr11	8061495	CCTGCTCTGAGGGACGGGGAGGG	-	6	1	74	0.0135135	0	0.0135135
CGTGCGCAGTAGGACGAGGANGG	chr11	68212690	GGTGGGCTGCAGGACGAGCTCGG	+	6	1	74	0.0135135	0	0.0135135
CGTGCGCAGTAGGACGAGGANGG	chr12	69257863	CTGGGCCAGCAGGACCAGGAGGG	+	6	1	74	0.0135135	0	0.0135135
CGTGCGCAGTAGGACGAGGANGG	chr19	10552181	CTGGGGCAGACAGACGAGGAAGG	-	6	1	74	0.0135135	0	0.0135135
CGTGCGCAGTAGGACGAGGANGG	chr2	187545057	GGAGCGCAGTGGCACGATCACGG	-	6	1	74	0.0135135	0	0.0135135
CGTGCGCAGTAGGACGAGGANGG	chr2	219267075	AGTGGGGAGAAGAAGGAGGAGGG	+	6	1	74	0.0135135	0	0.0135135
CGTGCGCAGTAGGACGAGGANGG	chr20	2821207	CGCGCGGAGCGGGGCGAGGGCGG	+	6	1	74	0.0135135	0	0.0135135
CGTGCGCAGTAGGACGAGGANGG	chr6	47109572	CTTACTCTGTAAGAAGAGGAGGG	+	6	1	74	0.0135135	0	0.0135135
CGTGCGCAGTAGGACGAGGANGG	chr2	45009879	GGTGTCCAGGAGGAAGGGGAGGG	+	6	1	74	0.0135135	0.0105263	0.0133713
CGTGCGCAGTAGGACGAGGANGG	chr21	5144859	CGGGGACTGGAGGAAGAGGAAGG	-	6	1	74	0.0135135	0.0105263	0.0133713
CGTGCGCAGTAGGACGAGGANGG	chr1	37754213	CGGGTGCAGGAAGCCGAGGGCGG	+	6	1	75	0.0133333	0	0.0133333
CGTGCGCAGTAGGACGAGGANGG	chr11	16782569	TGAGCACAGCAGGACTTGGAAGG	-	6	1	75	0.0133333	0	0.0133333
CGTGCGCAGTAGGACGAGGANGG	chr15	73927473	CGGGCGCGCTACGAGGAGTACGG	+	6	1	75	0.0133333	0	0.0133333
CGTGCGCAGTAGGACGAGGANGG	chr2	37634768	CAAGCACAGGAGAAGGAGGATGG	+	6	1	75	0.0133333	0	0.0133333
CGTGCGCAGTAGGACGAGGANGG	chr2	46195526	TGGTCCCAGCAGGAAGAGGAAGG	-	6	1	75	0.0133333	0	0.0133333
CGTGCGCAGTAGGACGAGGANGG	chr20	12815364	CATCGGGAGTAGGAGGGGGAGGG	+	6	1	75	0.0133333	0	0.0133333
CGTGCGCAGTAGGACGAGGANGG	chr7	1245357	CCGGGGCTGCAGGACCAGGATGG	-	6	1	75	0.0133333	0	0.0133333
CGTGCGCAGTAGGACGAGGANGG	chr7	52180129	CTGGAGCAGTAGGTGGAGGGCGG	+	6	1	75	0.0133333	0	0.0133333
CGTGCGCAGTAGGACGAGGANGG	chr9	136828426	CTTGGGCCATAGGAGGAGCATGG	-	6	1	75	0.0133333	0	0.0133333
CGTGCGCAGTAGGACGAGGANGG	chrX	129980307	CGGGCGAAGCGGGAGGAGGGAGG	-	6	1	75	0.0133333	0	0.0133333
CGTGCGCAGTAGGACGAGGANGG	chr12	55830800	TGCGCGCGGTGGGGGGAGGAGGG	-	6	1	75	0.0133333	0.0123457	0.0131687
CGTGCGCAGTAGGACGAGGANGG	chr10	58519925	TGTGGACAGTGGGAGGAGGGAGG	-	6	1	76	0.0131579	0	0.0131579
CGTGCGCAGTAGGACGAGGANGG	chr11	865620	CGTGGGCAGGTGGGCGGGGTCGG	+	6	1	76	0.0131579	0	0.0131579
CGTGCGCAGTAGGACGAGGANGG	chr14	37587876	GGGGCGAAGAGGGGCGAGGAGGG	-	6	1	76	0.0131579	0	0.0131579
CGTGCGCAGTAGGACGAGGANGG	chr5	322504	CGCGCACAGGAGGCCCAGGGAGG	-	6	1	76	0.0131579	0	0.0131579
CGTGCGCAGTAGGACGAGGANGG	chr7	125365292	AGTACCCAGGAGGCTGAGGAGGG	-	6	1	76	0.0131579	0	0.0131579
CGTGCGCAGTAGGACGAGGANGG	chr8	41865768	GGAAAGCAGTGGGAGGAGGATGG	-	6	1	76	0.0131579	0	0.0131579
CGTGCGCAGTAGGACGAGGANGG	chr1	226517798	GCTACGCAGGAGGACGAAGTGGG	-	6	3	227	0.0132159	0.00858369	0.0131024
CGTGCGCAGTAGGACGAGGANGG	chr8	101067497	TCAGGGCAGGAGGCCGAGGAAGG	+	6	1	76	0.0131579	0.0107527	0.0130164
CGTGCGCAGTAGGACGAGGANGG	chr3	104859687	TGAGTGCAGTGGCACGAGCATGG	-	6	1	76	0.0131579	0.0123457	0.0129955
CGTGCGCAGTAGGACGAGGANGG	chr11	105946471	CGTACCCAGGAGGCTGAGGTGGG	+	6	1	77	0.012987	0	0.012987
CGTGCGCAGTAGGACGAGGANGG	chr11	130693651	GGTGCGGAGCAGAATGAGTAGGG	-	6	1	77	0.012987	0	0.012987
CGTGCGCAGTAGGACGAGGANGG	chr12	130070538	AGTCCGCGGGAGCACGAGGCAGG	-	6	1	77	0.012987	0	0.012987
CGTGCGCAGTAGGACGAGGANGG	chr13	20983805	CCTGTGTAGAAGGAAAAGGAAGG	+	6	1	77	0.012987	0	0.012987
CGTGCGCAGTAGGACGAGGANGG	chr17	4480326	CCTGCCCGGTAGGGTGAGCAAGG	+	6	1	77	0.012987	0	0.012987
CGTGCGCAGTAGGACGAGGANGG	chr4	89307114	GGTAGGCAGAAAGAAGAGGAAGG	-	6	1	77	0.012987	0	0.012987
CGTGCGCAGTAGGACGAGGANGG	chr6	39313220	AGGGCGGAGGAGGCCGGGGAGGG	-	6	1	77	0.012987	0	0.012987
CGTGCGCAGTAGGACGAGGANGG	chr6	42400338	CATGCCAAGAAGGAGGAGTAAGG	+	6	1	77	0.012987	0	0.012987
CGTGCGCAGTAGGACGAGGANGG	chr7	1675680	GGTGCGCAGGAGGCCCTGCAGGG	+	6	1	77	0.012987	0	0.012987
CGTGCGCAGTAGGACGAGGANGG	chr7	30146456	CGAGGGCGGGAGGAGGGGGACGG	+	6	1	77	0.012987	0	0.012987
CGTGCGCAGTAGGACGAGGANGG	chr9	134928255	CGAGCACAGGAGAAAGATGAAGG	-	6	1	77	0.012987	0	0.012987
CGTGCGCAGTAGGACGAGGANGG	chr14	102852211	CCTGCTCAGAAGGCTGAGGCAGG	-	6	1	77	0.012987	0.00819672	0.0128806
CGTGCGCAGTAGGACGAGGANGG	chr10	79347656	CCGGAGGAGGAGGAAGAGGACGG	-	6	1	78	0.0128205	0	0.0128205
CGTGCGCAGTAGGACGAGGANGG	chr17	29046952	GGTGAGGAGGAGGAGGAAGATGG	-	6	1	78	0.0128205	0	0.0128205
CGTGCGCAGTAGGACGAGGANGG	chr19	6777481	GGGGGGCACTTTGACGAGGAGGG	+	6	1	78	0.0128205	0	0.0128205
CGTGCGCAGTAGGACGAGGANGG	chr2	106498978	AGGCCCCAGTAAGATGAGGAAGG	+	6	1	78	0.0128205	0	0.0128205
CGTGCGCAGTAGGACGAGGANGG	chr14	40839739	GCTGAGAAGAAGGAGGAGGAGGG	-	6	1	79	0.0126582	0	0.0126582
CGTGCGCAGTAGGACGAGGANGG	chr14	90968302	CTTACACAATAGGAAGAGGGAGG	-	6	1	79	0.0126582	0	0.0126582
CGTGCGCAGTAGGACGAGGANGG	chr16	70448723	AGAGCACAGTCGGACGGGCATGG	-	6	1	79	0.0126582	0	0.0126582
CGTGCGCAGTAGGACGAGGANGG	chr2	105785087	TGTGCTCAGGAGGCTGAGGCAGG	-	6	1	79	0.0126582	0	0.0126582
CGTGCGCAGTAGGACGAGGANGG	chr3	128395419	CATTCAGAGGAGGAGGAGGAAGG	-	6	1	79	0.0126582	0	0.0126582
CGTGCGCAGTAGGACGAGGANGG	chr5	36531240	CTTGGGCATGAGGCTGAGGAGGG	-	6	1	79	0.0126582	0	0.0126582
CGTGCGCAGTAGGACGAGGANGG	chr7	51729134	GTGGCTGAGAAGGACGAGGAAGG	+	6	1	79	0.0126582	0	0.0126582
CGTGCGCAGTAGGACGAGGANGG	chr8	95886195	TGTGAGTAGTTGAAAGAGGATGG	-	6	1	79	0.0126582	0	0.0126582
CGTGCGCAGTAGGACGAGGANGG	chr1	6338877	AGCGCCCAGTGGGAAGGGGAAGG	+	6	1	79	0.0126582	0.00884956	0.0125462
CGTGCGCAGTAGGACGAGGANGG	chr11	115585401	TGTGTCCAGGAGGAGGCGGAGGG	+	6	1	79	0.0126582	0.0116279	0.012511
CGTGCGCAGTAGGACGAGGANGG	chr1	42747078	CGTTCACAGCAGGCCCAGGGAGG	+	6	1	80	0.0125	0	0.0125
CGTGCGCAGTAGGACGAGGANGG	chr10	70701160	GGTGTTCAGTCGGACTTGGAGGG	+	6	1	80	0.0125	0	0.0125
CGTGCGCAGTAGGACGAGGANGG	chr10	91581954	CATGGACCGTAGGAAAAGGAGGG	-	6	1	80	0.0125	0	0.0125
CGTGCGCAGTAGGACGAGGANGG	chr14	81186835	CCTACTCAGGAGGATGAGGGTGG	+	6	1	80	0.0125	0	0.0125
CGTGCGCAGTAGGACGAGGANGG	chr14	91222332	GGGGCCCAGAAGGATGAGAATGG	+	6	1	80	0.0125	0	0.0125
CGTGCGCAGTAGGACGAGGANGG	chr2	147261433	AGAGTGCAGGAGCAAGAGGAAGG	-	6	1	80	0.0125	0	0.0125
CGTGCGCAGTAGGACGAGGANGG	chr20	62575291	GGTGGGCAGGGGCATGAGGAGGG	+	6	1	80	0.0125	0	0.0125
CGTGCGCAGTAGGACGAGGANGG	chr5	90562553	CCTGCCCAGCAGCTCGGGGAGGG	-	6	1	80	0.0125	0	0.0125
CGTGCGCAGTAGGACGAGGANGG	chr9	119565504	AGTGGCATGTAGGACCAGGAGGG	-	6	1	80	0.0125	0	0.0125
CGTGCGCAGTAGGACGAGGANGG	chr1	2213230	CAAGCCCAGAAGGAGCAGGACGG	-	6	1	81	0.0123457	0	0.0123457
CGTGCGCAGTAGGACGAGGANGG	chr1	53664980	AGTGAGCAATGGGGCGAGGGGGG	+	6	1	81	0.0123457	0	0.0123457
CGTGCGCAGTAGGACGAGGANGG	chr11	15996546	TGAGCCCAGGAGGTTGAGGATGG	+	6	1	81	0.0123457	0	0.0123457
CGTGCGCAGTAGGACGAGGANGG	chr2	122569944	AGTCTGCAGCAGAACTAGGAAGG	+	6	1	81	0.0123457	0	0.0123457
CGTGCGCAGTAGGACGAGGANGG	chr2	148712768	ACTACCCAGTAGGCCGAGGCAGG	+	6	1	81	0.0123457	0	0.0123457
CGTGCGCAGTAGGACGAGGANGG	chr22	50178097	CGCGCGCAGGAAGACGGCCACGG	+	6	1	81	0.0123457	0	0.0123457
CGTGCGCAGTAGGACGAGGANGG	chr3	127616810	AGTGGGAAGTGAGAGGAGGAGGG	-	6	1	81	0.0123457	0	0.0123457
CGTGCGCAGTAGGACGAGGANGG	chr12	54586766	GGTAGGGAGGAGGAGGAGGAAGG	-	6	1	81	0.0123457	0.01	0.0122222
CGTGCGCAGTAGGACGAGGANGG	chr13	30591745	CATGCGTGGTAGGCCAAGGTGGG	-	6	1	81	0.0123457	0.0117647	0.0122004
CGTGCGCAGTAGGACGAGGANGG	chr15	65517448	CCGGCGCAGGAGAAGGAGAAGGG	+	6	1	82	0.0121951	0	0.0121951
CGTGCGCAGTAGGACGAGGANGG	chr17	557252	CGTGAGAAGGAGGCAGAGGCTGG	-	6	1	82	0.0121951	0	0.0121951
CGTGCGCAGTAGGACGAGGANGG	chr2	23658083	AGTGGGCAGGAGAGGGAGGAGGG	-	6	1	82	0.0121951	0	0.0121951
CGTGCGCAGTAGGACGAGGANGG	chr20	64066692	TGGGCTCAGTGGGACAGGGAGGG	+	6	1	82	0.0121951	0	0.0121951
CGTGCGCAGTAGGACGAGGANGG	chr21	45034766	GGTGTGCAGAAGGTGGAGGTGGG	+	6	1	82	0.0121951	0	0.0121951
CGTGCGCAGTAGGACGAGGANGG	chr3	140307350	AGTGCCCAGGAGGAAGGGCAAGG	-	6	1	82	0.0121951	0	0.0121951
CGTGCGCAGTAGGACGAGGANGG	chr5	5048778	GGTGGGCAGTGGGCCCAGGGAGG	-	6	1	82	0.0121951	0	0.0121951
CGTGCGCAGTAGGACGAGGANGG	chr9	93128009	TGTGCCCAGGAGGAAGAGAGTGG	+	6	1	82	0.0121951	0	0.0121951
CGTGCGCAGTAGGACGAGGANGG	chr10	4909328	CCTGTGCAGCAGGAGGAGCCTGG	+	6	1	82	0.0121951	0.00925926	0.0120822
CGTGCGCAGTAGGACGAGGANGG	chr12	57195287	CCAGGGCAGGAGAAGGAGGAGGG	-	6	1	83	0.0120482	0	0.0120482
CGTGCGCAGTAGGACGAGGANGG	chr3	102540489	GGTGTGGAGTTTGACGAAGAAGG	+	6	1	83	0.0120482	0	0.0120482
CGTGCGCAGTAGGACGAGGANGG	chr3	172523547	CCTGGGCAGTAGGAAAGGGGAGG	-	6	1	83	0.0120482	0	0.0120482
CGTGCGCAGTAGGACGAGGANGG	chr5	31357127	CGTGGACTGAAGGTGGAGGATGG	+	6	1	83	0.0120482	0	0.0120482
CGTGCGCAGTAGGACGAGGANGG	chr3	39267190	CATGAGCAGGAGGGGGAGGGGGG	+	6	1	83	0.0120482	0.00775194	0.0119548
CGTGCGCAGTAGGACGAGGANGG	chr1	38328658	CGTGTGCAGGTGCACGTGCATGG	-	6	1	83	0.0120482	0.00961539	0.0119323
CGTGCGCAGTAGGACGAGGANGG	chr20	40571811	CCTGCTCAAGAGGAACAGGAAGG	+	6	1	83	0.0120482	0.0102041	0.0119253
CGTGCGCAGTAGGACGAGGANGG	chr1	33741893	CTGGCGGAGTAGGAAGAACAAGG	-	6	1	84	0.0119048	0	0.0119048
CGTGCGCAGTAGGACGAGGANGG	chr11	45391008	GGTCAGCAGGATGATGAGGAAGG	+	6	1	84	0.0119048	0	0.0119048
CGTGCGCAGTAGGACGAGGANGG	chr2	231467851	CCTGCCATGTAGGCCGAGCAGGG	+	6	1	84	0.0119048	0	0.0119048
CGTGCGCAGTAGGACGAGGANGG	chr6	166296723	CCAGCCCTGGAGGAAGAGGAAGG	-	6	1	84	0.0119048	0	0.0119048
CGTGCGCAGTAGGACGAGGANGG	chr9	127936086	GGTGAGGTGTAGGAGGAGGTGGG	-	6	1	84	0.0119048	0	0.0119048
CGTGCGCAGTAGGACGAGGANGG	chr1	170249197	GGAGTGGAGAAGGAAGAGGAAGG	-	6	1	84	0.0119048	0.0106383	0.0117781
CGTGCGCAGTAGGACGAGGANGG	chr6	45663206	GGCTCGCAGGAAGAGGAGGAGGG	-	6	1	84	0.0119048	0.0111111	0.0117725
CGTGCGCAGTAGGACGAGGANGG	chr12	49339882	GGTGTGCTGCAGGACAAAGAAGG	+	6	1	85	0.0117647	0	0.0117647
CGTGCGCAGTAGGACGAGGANGG	chr14	20406132	CCTCCCCAGTTGGAAGGGGAAGG	-	6	1	85	0.0117647	0	0.0117647
CGTGCGCAGTAGGACGAGGANGG	chr14	104750244	CCTGCACGGCAGGAGGAGAAAGG	+	6	1	85	0.0117647	0	0.0117647
CGTGCGCAGTAGGACGAGGANGG	chr2	239181442	TGTGCGCAGGAGGGGCAGGGAGG	+	6	1	85	0.0117647	0	0.0117647
CGTGCGCAGTAGGACGAGGANGG	chr7	55001749	AGTGCCAGGAAGGAGGAGGAAGG	-	6	1	85	0.0117647	0	0.0117647
CGTGCGCAGTAGGACGAGGANGG	chr10	13468668	GATGCACAGCTGGACCAGGATGG	+	6	1	85	0.0117647	0.00917431	0.0116568
CGTGCGCAGTAGGACGAGGANGG	chr22	49894989	GAAGCCCAGGAGGAGGAGGAGGG	+	6	1	85	0.0117647	0.0104167	0.0116422
CGTGCGCAGTAGGACGAGGANGG	chr6	40003775	CATGCCCAGAAGGAAGATGGAGG	-	6	1	85	0.0117647	0.010989	0.0116354
CGTGCGCAGTAGGACGAGGANGG	chr1	43508726	CGTGAGTAGGAGGAGATGGATGG	-	6	1	86	0.0116279	0	0.0116279
CGTGCGCAGTAGGACGAGGANGG	chr11	119838998	CGTGGCATGTGGGAAGAGGAAGG	+	6	1	86	0.0116279	0	0.0116279
CGTGCGCAGTAGGACGAGGANGG	chr12	926848	CACTCGCAGTAGGAGTGGGAAGG	+	6	1	86	0.0116279	0	0.0116279
CGTGCGCAGTAGGACGAGGANGG	chr16	88784271	TGAGCCCAGTAGGGCAAGGGAGG	+	6	1	86	0.0116279	0	0.0116279
CGTGCGCAGTAGGACGAGGANGG	chr17	5541821	GGTGGGCAGGGGGAGGTGGAGGG	-	6	1	86	0.0116279	0	0.0116279
CGTGCGCAGTAGGACGAGGANGG	chr5	123501285	CATGCTGACTAGGACCAGAATGG	-	6	1	86	0.0116279	0	0.0116279
CGTGCGCAGTAGGACGAGGANGG	chr6	33710178	GGTGGGGGGTTGGATGAGGACGG	-	6	1	86	0.0116279	0.01	0.0115116
CGTGCGCAGTAGGACGAGGANGG	chr1	162508220	CCTACTCAGGAGGGTGAGGAGGG	-	6	1	87	0.0114943	0	0.0114943
CGTGCGCAGTAGGACGAGGANGG	chr7	3912752	AGTTGACAGAAGGAAGAGGAAGG	+	6	1	87	0.0114943	0	0.0114943
CGTGCGCAGTAGGACGAGGANGG	chrX	133218559	GGTGCGCAGCAGCAGGGGGGCGG	+	6	1	87	0.0114943	0	0.0114943
CGTGCGCAGTAGGACGAGGANGG	chr2	109699645	GCTGAGAAGGAGGAGGAGGAGGG	+	6	1	87	0.0114943	0.00793651	0.011403
CGTGCGCAGTAGGACGAGGANGG	chr19	45037548	CGGGGGCAGCAGGTCCAGCATGG	-	6	1	87	0.0114943	0.0106383	0.011372
CGTGCGCAGTAGGACGAGGANGG	chr10	103041788	AGTGGCCAGCAGGAAGGGGAGGG	-	6	1	88	0.0113636	0	0.0113636
CGTGCGCAGTAGGACGAGGANGG	chr12	48957988	CTTTCCCATAAGGAAGAGGAAGG	+	6	1	88	0.0113636	0	0.0113636
CGTGCGCAGTAGGACGAGGANGG	chr17	63774118	CGCGGGCAGAAGGGCGGGGCCGG	-	6	1	88	0.0113636	0	0.0113636
CGTGCGCAGTAGGACGAGGANGG	chr19	29185718	CGTGGGCACAAGGAACAGAATGG	-	6	1	88	0.0113636	0	0.0113636
CGTGCGCAGTAGGACGAGGANGG	chr2	45770542	CCTTCACAGGAGGACCAGGCAGG	+	6	1	88	0.0113636	0	0.0113636
CGTGCGCAGTAGGACGAGGANGG	chr2	60829910	CTGGGGAAGTAGGTCAAGGATGG	+	6	1	88	0.0113636	0	0.0113636
CGTGCGCAGTAGGACGAGGANGG	chr5	103390819	ATTGTGGAGTAGAAAGAGGAAGG	-	6	1	88	0.0113636	0	0.0113636
CGTGCGCAGTAGGACGAGGANGG	chr9	95095267	AGTGCGGAACAGGCAGAGGAAGG	-	6	1	88	0.0113636	0.00980392	0.0112522
CGTGCGCAGTAGGACGAGGANGG	chr1	4799462	GAGGCGCAGGAGGAAGATGAGGG	+	6	1	89	0.011236	0	0.011236
CGTGCGCAGTAGGACGAGGANGG	chr1	22608210	CAGGGGCAGAAGGGAGAGGAAGG	-	6	1	89	0.011236	0	0.011236
CGTGCGCAGTAGGACGAGGANGG	chr1	180235989	CGGGAGCAGCAGGAAGTTGAAGG	+	6	1	89	0.011236	0	0.011236
CGTGCGCAGTAGGACGAGGANGG	chr3	90276837	TGTGAGCAGTTGGAGGACTATGG	-	6	1	89	0.011236	0	0.011236
CGTGCGCAGTAGGACGAGGANGG	chr7	34238039	GGTGGGGCGTTGGAGGAGGAGGG	-	6	1	89	0.011236	0	0.011236
CGTGCGCAGTAGGACGAGGANGG	chr1	230002282	CAGGTGCAGCAGGAGGAGCAAGG	+	6	2	178	0.011236	0.00558659	0.0111732
CGTGCGCAGTAGGACGAGGANGG	chr11	65313658	CCAGCTCAGTGTGACCAGGATGG	-	6	1	90	0.0111111	0	0.0111111
CGTGCGCAGTAGGACGAGGANGG	chr11	71646844	GGAGGCCAGTTGGAGGAGGAGGG	+	6	1	90	0.0111111	0	0.0111111
CGTGCGCAGTAGGACGAGGANGG	chr17	4624070	CACCTGCTGTAGGAGGAGGAAGG	+	6	1	90	0.0111111	0	0.0111111
CGTGCGCAGTAGGACGAGGANGG	chr3	50236913	GGGGCACAGAAGGAGAAGGAGGG	-	6	1	90	0.0111111	0	0.0111111
CGTGCGCAGTAGGACGAGGANGG	chr6	105358945	TGTGCCCAGGTGGATGAGGTTGG	+	6	1	90	0.0111111	0	0.0111111
CGTGCGCAGTAGGACGAGGANGG	chr6	150172433	CTTGCACAGTAGGCCAGGAATGG	-	6	1	90	0.0111111	0	0.0111111
CGTGCGCAGTAGGACGAGGANGG	chr1	111831412	TGGGAGCAGGAGGAAGAGGTTGG	-	6	1	90	0.0111111	0.00769231	0.0110256
CGTGCGCAGTAGGACGAGGANGG	chr11	32589285	GCTGCTCAGGAGGCAGAGGAAGG	-	6	1	91	0.010989	0	0.010989
CGTGCGCAGTAGGACGAGGANGG	chr13	93065830	CCAGCAGAGAAGCACGAGGATGG	+	6	1	91	0.010989	0	0.010989
CGTGCGCAGTAGGACGAGGANGG	chr19	13092564	TGTGGACAATAGGACAGGGAGGG	-	6	1	91	0.010989	0	0.010989
CGTGCGCAGTAGGACGAGGANGG	chr5	172557112	AGGGAGCAGAAGCAGGAGGAGGG	-	6	1	91	0.010989	0	0.010989
CGTGCGCAGTAGGACGAGGANGG	chr9	124521608	AGGGTGCGGTAGGAAGGGGAGGG	+	6	1	91	0.010989	0	0.010989
CGTGCGCAGTAGGACGAGGANGG	chr8	66525539	CCTGTGCAGTGGGAGGGGCAGGG	+	6	1	91	0.010989	0.00840336	0.0108967
CGTGCGCAGTAGGACGAGGANGG	chr8	142427906	TGTGCCCAGAAAGACGGCGAGGG	-	6	1	91	0.010989	0.00892857	0.0108909
CGTGCGCAGTAGGACGAGGANGG	chrX	153883359	TCTGCCTAGAAGGAGGAGGAAGG	+	6	1	91	0.010989	0.00970874	0.0108823
CGTGCGCAGTAGGACGAGGANGG	chr1	152478723	GGGGTGCACTAGCAGGAGGAGGG	+	6	1	92	0.0108696	0	0.0108696
CGTGCGCAGTAGGACGAGGANGG	chr12	19753695	AGTGCTTTGTAGGAAGAGAAAGG	-	6	1	92	0.0108696	0	0.0108696
CGTGCGCAGTAGGACGAGGANGG	chr12	41601108	AGTGCAGAGTAGGAGGGAGATGG	+	6	1	92	0.0108696	0	0.0108696
CGTGCGCAGTAGGACGAGGANGG	chr2	149060018	AGGGAGAAGGAGGAGGAGGAGGG	+	6	1	92	0.0108696	0	0.0108696
CGTGCGCAGTAGGACGAGGANGG	chr21	33266237	GATGCACACGAGGAAGAGGAAGG	-	6	1	92	0.0108696	0	0.0108696
CGTGCGCAGTAGGACGAGGANGG	chr5	139764623	AGTGGGCAGGAGGCCGAGCCTGG	+	6	1	92	0.0108696	0	0.0108696
CGTGCGCAGTAGGACGAGGANGG	chr8	122771029	GGTGGGCAGTAGGGAGAGAGAGG	+	6	1	92	0.0108696	0	0.0108696
CGTGCGCAGTAGGACGAGGANGG	chr3	149574139	GGTACTCAGTAGGCCAAGGTGGG	-	6	1	92	0.0108696	0.00961539	0.010765
CGTGCGCAGTAGGACGAGGANGG	chr16	89581599	AGGGCACAGATGGAAGAGGATGG	+	6	1	93	0.0107527	0	0.0107527
CGTGCGCAGTAGGACGAGGANGG	chr22	19122726	CGGGCGCGGGACGGCAAGGATGG	+	6	1	93	0.0107527	0	0.0107527
CGTGCGCAGTAGGACGAGGANGG	chr3	5561877	GGTGGGGAGTAGGCAGGGGAAGG	+	6	1	93	0.0107527	0	0.0107527
CGTGCGCAGTAGGACGAGGANGG	chr3	130409349	CCTGGGCAGTATGGAGAGAAGGG	+	6	1	93	0.0107527	0	0.0107527
CGTGCGCAGTAGGACGAGGANGG	chr6	7455741	GCTGCGCAGCAGGCTGAGGCAGG	+	6	1	93	0.0107527	0	0.0107527
CGTGCGCAGTAGGACGAGGANGG	chr20	33971521	CTAGGGCAGCAGGAAGGGGAAGG	+	6	1	94	0.0106383	0	0.0106383
CGTGCGCAGTAGGACGAGGANGG	chr22	35587687	ACAGAGCAGAAGGAAGAGGATGG	+	6	1	94	0.0106383	0	0.0106383
CGTGCGCAGTAGGACGAGGANGG	chr22	36760094	CGTGTCCAGCTGGACGGTGATGG	-	6	1	94	0.0106383	0	0.0106383
CGTGCGCAGTAGGACGAGGANGG	chr5	158925544	GGTGGCCAGTGGAAGGAGGAAGG	-	6	1	94	0.0106383	0	0.0106383
CGTGCGCAGTAGGACGAGGANGG	chr6	7759300	CTTGAGCAGTTCCACGTGGAGGG	+	6	1	94	0.0106383	0	0.0106383
CGTGCGCAGTAGGACGAGGANGG	chr7	156971289	CGTGACCACTCTGAAGAGGACGG	-	6	1	94	0.0106383	0	0.0106383
CGTGCGCAGTAGGACGAGGANGG	chrX	151528443	GGTGTGCAGTGGCACGATTATGG	+	6	1	94	0.0106383	0	0.0106383
CGTGCGCAGTAGGACGAGGANGG	chr7	17925275	AGTGTGGAGTAAAAGGAGGAGGG	+	6	1	94	0.0106383	0.00980392	0.010534
CGTGCGCAGTAGGACGAGGANGG	chr13	35796519	AGAGCACGGCAGGGCGAGGAAGG	+	6	1	95	0.0105263	0	0.0105263
CGTGCGCAGTAGGACGAGGANGG	chr2	96968404	CCTGGGCGCAAGGACAAGGAAGG	-	6	1	95	0.0105263	0	0.0105263
CGTGCGCAGTAGGACGAGGANGG	chr2	123396240	TGGGAGGAGTGGGAAGAGGAGGG	-	6	1	95	0.0105263	0	0.0105263
CGTGCGCAGTAGGACGAGGANGG	chr3	39131139	TGGGGGCTGAAGGAGGAGGAAGG	+	6	1	95	0.0105263	0	0.0105263
CGTGCGCAGTAGGACGAGGANGG	chr2	231441513	CTTGGGGAGGAGGCCGAGGCAGG	-	6	1	95	0.0105263	0.00840336	0.0104379
CGTGCGCAGTAGGACGAGGANGG	chr1	221741027	CGTGTGTAGACGGATGAGAATGG	-	6	1	96	0.0104167	0	0.0104167
CGTGCGCAGTAGGACGAGGANGG	chr11	126844954	TGTGCACAGCAGGGTGGGGAAGG	-	6	1	96	0.0104167	0	0.0104167
CGTGCGCAGTAGGACGAGGANGG	chr14	91145625	TGTGAGGAGGAGGAGGGGGATGG	-	6	1	96	0.0104167	0	0.0104167
CGTGCGCAGTAGGACGAGGANGG	chr22	37476855	GGTGGGCAGGAAGGCGGGGAGGG	-	6	1	96	0.0104167	0	0.0104167
CGTGCGCAGTAGGACGAGGANGG	chr22	42427156	CGTGGGCAACAGGACCCAGATGG	-	6	1	96	0.0104167	0	0.0104167
CGTGCGCAGTAGGACGAGGANGG	chr6	168197857	TGGACTCAGCAGGATGAGGAAGG	-	6	1	96	0.0104167	0	0.0104167
CGTGCGCAGTAGGACGAGGANGG	chr7	151701084	CCTGAGGAGTGGGAGGTGGAAGG	-	6	1	96	0.0104167	0.00862069	0.0103269
CGTGCGCAGTAGGACGAGGANGG	chr1	219205108	AGCACTCAGTAGGCCGAGGCGGG	+	6	1	97	0.0103093	0	0.0103093
CGTGCGCAGTAGGACGAGGANGG	chr10	809128	TGTCTGCACTAGGAAGAGGCTGG	-	6	1	97	0.0103093	0	0.0103093
CGTGCGCAGTAGGACGAGGANGG	chr21	45928125	CGGGGGCAGGAGGAGGAAGCAGG	-	6	1	97	0.0103093	0	0.0103093
CGTGCGCAGTAGGACGAGGANGG	chr4	99252997	CCTGCTCAGAAGGACCAGCCTGG	+	6	1	97	0.0103093	0	0.0103093
CGTGCGCAGTAGGACGAGGANGG	chr5	131997145	GGTCCTCAGTGGGAGGAAGAAGG	+	6	1	97	0.0103093	0	0.0103093
CGTGCGCAGTAGGACGAGGANGG	chr9	98126526	GGTGTGAAGGAGGACGGGGTGGG	-	6	1	97	0.0103093	0	0.0103093
CGTGCGCAGTAGGACGAGGANGG	chr21	16061089	CATGGGAAGGAGGCCGAGGTGGG	-	6	1	97	0.0103093	0.00925926	0.0102138
CGTGCGCAGTAGGACGAGGANGG	chr12	1918153	CGGGAGGAGTGGGCAGAGGATGG	+	6	1	98	0.0102041	0	0.0102041
CGTGCGCAGTAGGACGAGGANGG	chr21	38660314	CGCGTGCAGTCGGGTGCGGATGG	-	6	1	98	0.0102041	0	0.0102041
CGTGCGCAGTAGGACGAGGANGG	chr5	175673185	GGCTCGAACTAGGACTAGGACGG	+	6	1	98	0.0102041	0	0.0102041
CGTGCGCAGTAGGACGAGGANGG	chr15	77420051	CGTGGTCACCAGGAAGGGGACGG	-	6	1	98	0.0102041	0.00900901	0.0101122
CGTGCGCAGTAGGACGAGGANGG	chr13	72862185	TCTGGGTAGTGGGAAGAGGATGG	+	6	1	99	0.010101	0	0.010101
CGTGCGCAGTAGGACGAGGANGG	chr3	10392649	TGTGGGCAGTTAGAGGAGGTGGG	-	6	1	99	0.010101	0	0.010101
CGTGCGCAGTAGGACGAGGANGG	chr3	39375496	TCTGAGCAGTAGCACCTGGAGGG	+	6	1	99	0.010101	0	0.010101
CGTGCGCAGTAGGACGAGGANGG	chr3	64142091	TGTGCAGAGTAGGATGTGAAAGG	+	6	1	99	0.010101	0	0.010101

## Sheet: WGS_BCL11A
WGS results of WT-sgRNA targeting BCL11A
On	chrom	position	Off	strand	Mismatches	num_indel	total_reads	indel_freq	indel_freq_bg	indel_freq_fixed
GGCGAGACATGGTGGGCTGCNGG	chr2	60553260	GGCGAGACATGGTGGGCTGCGGG	+	0	11	25	0.44	0.0172414	0.432414
GGCGAGACATGGTGGGCTGCNGG	chr4	125281203	GGCCAGACATGGCGGGCTGCAGG	-	2	5	43	0.116279	0.0714286	0.107973
GGCGAGACATGGTGGGCTGCNGG	chr21	9660243	GCTGAGGCATGGTGGGCTGCAGG	-	3	1	19	0.0526316	0.037037	0.0506823
GGCGAGACATGGTGGGCTGCNGG	chr15	77187674	GGAGAGAGATGGTGGGCTTCGGG	-	3	4	80	0.05	0	0.05
GGCGAGACATGGTGGGCTGCNGG	chr17	2755709	GGCGAGGCATGGCGGGCCGCCGG	+	3	2	45	0.0444444	0	0.0444444
GGCGAGACATGGTGGGCTGCNGG	chr15	73994865	GGGGAGGCATGGTGGGCTCCTGG	-	3	2	90	0.0222222	0.00666667	0.0220741
GGCGAGACATGGTGGGCTGCNGG	chr19	10431516	GGCCAGACGGGGTGGGCTGCGGG	+	3	1	83	0.0120482	0.0104167	0.0119227
GGCGAGACATGGTGGGCTGCNGG	chr2	128016519	GGCTAGGCATGGTGGGCTTCGGG	+	3	1	84	0.0119048	0	0.0119048
GGCGAGACATGGTGGGCTGCNGG	chr9	423991	TGCGCTACCTGGTGGGCTGCTGG	+	4	18	39	0.461538	0.375	0.288462
GGCGAGACATGGTGGGCTGCNGG	chr16	17841182	GGCAAGACTTTGTAGGCTGCAGG	+	4	23	50	0.46	0.382353	0.284118
GGCGAGACATGGTGGGCTGCNGG	chr9	130930385	GGGGAGACATGGGGAGATGCGGG	+	4	16	51	0.313725	0.216667	0.245752
GGCGAGACATGGTGGGCTGCNGG	chr15	47582640	CAAGAGACATGGAGGGCTGCAGG	-	4	6	33	0.181818	0	0.181818
GGCGAGACATGGTGGGCTGCNGG	chr4	54710141	TCTAAGACATGGTGGGCTGCAGG	-	4	2	43	0.0465116	0	0.0465116
GGCGAGACATGGTGGGCTGCNGG	chr16	80360511	AGAGAGACATGAAGGGCTGCTGG	+	4	3	64	0.046875	0.027027	0.0456081
GGCGAGACATGGTGGGCTGCNGG	chr8	98672233	GCTGAGACATGGTGGGCGGTGGG	+	4	1	24	0.0416667	0.0243902	0.0406504
GGCGAGACATGGTGGGCTGCNGG	chr3	140544777	GGAGACACATGGTGGGCAGAGGG	+	4	2	50	0.04	0	0.04
GGCGAGACATGGTGGGCTGCNGG	chr2	73001317	ATTGAGACATGCTGGGCTGCTGG	+	4	2	59	0.0338983	0	0.0338983
GGCGAGACATGGTGGGCTGCNGG	chr9	24738790	GCTGGGGCATGGTGGGCTGCTGG	-	4	1	41	0.0243902	0	0.0243902
GGCGAGACATGGTGGGCTGCNGG	chr15	80907640	GAAGAGACATAGTGAGCTGCAGG	+	4	2	88	0.0227273	0	0.0227273
GGCGAGACATGGTGGGCTGCNGG	chr3	177688461	GGGGAGACATGGGTGGGTGCAGG	-	4	1	46	0.0217391	0	0.0217391
GGCGAGACATGGTGGGCTGCNGG	chr2	28832733	GGTGAGAAATGGTAGGATGCTGG	-	4	1	46	0.0217391	0.0120482	0.0214772
GGCGAGACATGGTGGGCTGCNGG	chr5	57458839	GGTGAGACATGGTGGACTCTTGG	-	4	1	50	0.02	0	0.02
GGCGAGACATGGTGGGCTGCNGG	chr17	81944644	GGCGACTCCTGGTGGGCTCCTGG	+	4	2	102	0.0196078	0	0.0196078
GGCGAGACATGGTGGGCTGCNGG	chr18	11677094	CGCTACACGTGGTGGGCTGCTGG	-	4	1	52	0.0192308	0.0166667	0.0189103
GGCGAGACATGGTGGGCTGCNGG	chr10	116545553	GGCAAGAGCTGGTAGGCTGCTGG	+	4	1	54	0.0185185	0	0.0185185
GGCGAGACATGGTGGGCTGCNGG	chr4	31185072	GCTGGGGCATGGTGGGCTGCAGG	+	4	1	54	0.0185185	0	0.0185185
GGCGAGACATGGTGGGCTGCNGG	chr10	123264870	GGAGAGGAATGGTGGACTGCTGG	-	4	1	56	0.0178571	0	0.0178571
GGCGAGACATGGTGGGCTGCNGG	chr12	130038122	GGCCAGCCACGGTGGGATGCAGG	-	4	1	56	0.0178571	0	0.0178571
GGCGAGACATGGTGGGCTGCNGG	chr17	9909336	TGCGAGAAATGGTGGGATGAGGG	-	4	1	60	0.0166667	0	0.0166667
GGCGAGACATGGTGGGCTGCNGG	chr2	69592348	GGGGAGACAAGGGGTGCTGCTGG	+	4	1	67	0.0149254	0	0.0149254
GGCGAGACATGGTGGGCTGCNGG	chr19	4699507	GGAGGGATATGCTGGGCTGCAGG	+	4	1	71	0.0140845	0	0.0140845
GGCGAGACATGGTGGGCTGCNGG	chr7	2512764	GGGGAGACATAGGGGGCTCCAGG	-	4	1	73	0.0136986	0	0.0136986
GGCGAGACATGGTGGGCTGCNGG	chr3	13101623	GGGGAGTCAGGCTGGGCTGCAGG	+	4	1	73	0.0136986	0.00847458	0.0135825
GGCGAGACATGGTGGGCTGCNGG	chr6	109713737	GGAGGGAGAGGGTGGGCTGCTGG	+	4	1	75	0.0133333	0	0.0133333
GGCGAGACATGGTGGGCTGCNGG	chr20	31578668	GGGGGGGCATGGCGGGCTGCAGG	+	4	1	79	0.0126582	0	0.0126582
GGCGAGACATGGTGGGCTGCNGG	chr16	88803410	GGCGCGGCCTGGGGGGCTGCAGG	-	4	1	79	0.0126582	0.010989	0.0125191
GGCGAGACATGGTGGGCTGCNGG	chr10	76000614	GAAGACATATGGTGGGCTGCAGG	+	4	1	82	0.0121951	0	0.0121951
GGCGAGACATGGTGGGCTGCNGG	chr6	168248032	GACGTGACATGGTGGGGTGGGGG	-	4	1	82	0.0121951	0	0.0121951
GGCGAGACATGGTGGGCTGCNGG	chr11	67278429	GGAGAGGCAAGGTGGGCTGTGGG	-	4	1	85	0.0117647	0.00645161	0.0116888
GGCGAGACATGGTGGGCTGCNGG	chr10	80315635	GCTTAGGCATGGTGGGCTGCAGG	-	4	1	93	0.0107527	0	0.0107527
GGCGAGACATGGTGGGCTGCNGG	chr2	25176088	AGAGCGACCTGGAGGGCTGCTGG	-	5	32	50	0.64	0.460317	0.345397
GGCGAGACATGGTGGGCTGCNGG	chr16	57240283	GGCTGTACATGTTGGGGTGCTGG	+	5	16	39	0.410256	0.205128	0.326101
GGCGAGACATGGTGGGCTGCNGG	chr20	4184127	AGCTGGACATGGTGGCGTGCCGG	-	5	24	43	0.55814	0.444444	0.310078
GGCGAGACATGGTGGGCTGCNGG	chrX	100601679	TGGGAGAAATGGTGGGGTGGGGG	-	5	25	57	0.438596	0.368421	0.277008
GGCGAGACATGGTGGGCTGCNGG	chr11	82841127	GGAGAGAGATTCTGGGCAGCAGG	+	5	16	52	0.307692	0.12069	0.270557
GGCGAGACATGGTGGGCTGCNGG	chr6	5605212	AACCAGACACTGTGGGCTGCAGG	+	5	34	86	0.395349	0.325581	0.266631
GGCGAGACATGGTGGGCTGCNGG	chr19	5377598	TGGGAACCATGGGGGGCTGCGGG	+	5	33	72	0.458333	0.426667	0.262778
GGCGAGACATGGTGGGCTGCNGG	chr15	54505824	AGCAAGTCAGGATGGGCTGCAGG	-	5	9	30	0.3	0.125	0.2625
GGCGAGACATGGTGGGCTGCNGG	chr20	58102363	GGCAACACAGTGTGTGCTGCAGG	+	5	20	65	0.307692	0.166667	0.25641
GGCGAGACATGGTGGGCTGCNGG	chr10	104581818	GGGGAGGCCTGGCGGGCAGCTGG	+	5	23	65	0.353846	0.287356	0.252166
GGCGAGACATGGTGGGCTGCNGG	chr1	76781779	GGAGAGAGAAGGTGGGGTGGTGG	-	5	9	26	0.346154	0.305085	0.240548
GGCGAGACATGGTGGGCTGCNGG	chrX	5972741	GGGAAGACAAGGTGGGGGGCGGG	+	5	6	18	0.333333	0.290323	0.236559
GGCGAGACATGGTGGGCTGCNGG	chr19	3226713	GGAGAGACAGGTGGGGGTGCAGG	+	5	24	75	0.32	0.287356	0.228046
GGCGAGACATGGTGGGCTGCNGG	chr2	33060580	GGTGAGATATGGAGGGAGGCAGG	+	5	9	32	0.28125	0.210526	0.222039
GGCGAGACATGGTGGGCTGCNGG	chr4	8076943	ACCCAGAGAAGGTGGGCTGCAGG	+	5	5	24	0.208333	0	0.208333
GGCGAGACATGGTGGGCTGCNGG	chr5	135047028	GGCTTGAGATGGAGGGCTGAGGG	-	5	12	55	0.218182	0.111111	0.193939
GGCGAGACATGGTGGGCTGCNGG	chr18	56028895	AGAGAGGCATGGTGGTATGCTGG	-	5	8	34	0.235294	0.178571	0.193277
GGCGAGACATGGTGGGCTGCNGG	chr10	13892106	GGCGAGACAAAGTTCGCTCCCGG	+	5	9	45	0.2	0.0816327	0.183673
GGCGAGACATGGTGGGCTGCNGG	chr2	10229695	GGCGAGTCAGTGGGTGCTGCAGG	-	5	18	76	0.236842	0.225806	0.183362
GGCGAGACATGGTGGGCTGCNGG	chr14	51238848	GGCGGGAGATGGGGGGCGGGGGG	+	5	14	60	0.233333	0.226804	0.180412
GGCGAGACATGGTGGGCTGCNGG	chr3	99700320	CGCGTGAAATGGTGTGCTCCGGG	+	5	23	98	0.234694	0.234234	0.179721
GGCGAGACATGGTGGGCTGCNGG	chr11	2130460	GGCAGGACGTGGTGGTCTCCAGG	+	5	8	41	0.195122	0.126761	0.170388
GGCGAGACATGGTGGGCTGCNGG	chr11	2130443	GGCGATAAATGGCGGGGGGCAGG	+	5	5	40	0.125	0.0983607	0.112705
GGCGAGACATGGTGGGCTGCNGG	chr1	112433994	GGCCAGGCATGGTGGCCTTTGGG	-	5	9	74	0.121622	0.102941	0.109102
GGCGAGACATGGTGGGCTGCNGG	chr8	124572657	GGTGAGACATTAGGGGCTGTTGG	-	5	7	61	0.114754	0.0779221	0.105812
GGCGAGACATGGTGGGCTGCNGG	chr12	51981929	GGCGACACTTCGTGGACTACAGG	-	5	6	58	0.103448	0.0490196	0.0983773
GGCGAGACATGGTGGGCTGCNGG	chr19	1618465	TGCGGGGCCTTGTGGGCTGCGGG	-	5	5	61	0.0819672	0.00909091	0.0812221
GGCGAGACATGGTGGGCTGCNGG	chr10	66915621	GCCAAGAAATGGAGTGCTGCAGG	+	5	3	37	0.0810811	0.027027	0.0788897
GGCGAGACATGGTGGGCTGCNGG	chr5	118034030	GCACCGGCATGGTGGGCTGCAGG	-	5	4	56	0.0714286	0	0.0714286
GGCGAGACATGGTGGGCTGCNGG	chr5	26230602	GGAGAGAAATGGGGGCATGCAGG	-	5	3	41	0.0731707	0.0243902	0.0713861
GGCGAGACATGGTGGGCTGCNGG	chr11	114249863	GGCTACAGATGGTGGGGAGCAGG	-	5	5	67	0.0746269	0.0701754	0.0693899
GGCGAGACATGGTGGGCTGCNGG	chr15	75342595	GGAGAGAGAGGGTGGGTTGTGGG	+	5	6	91	0.0659341	0.0518519	0.0625153
GGCGAGACATGGTGGGCTGCNGG	chrX	126165914	GCTGGGCCATGGTGGGCGGCGGG	+	5	4	71	0.056338	0.0315789	0.0545589
GGCGAGACATGGTGGGCTGCNGG	chr2	64018988	GGTGCGACGTGGAGGGCTGGAGG	-	5	4	74	0.0540541	0	0.0540541
GGCGAGACATGGTGGGCTGCNGG	chr10	30930180	GCTCAGGCATGGTGGGTTGCAGG	+	5	2	36	0.0555556	0.0540541	0.0525526
GGCGAGACATGGTGGGCTGCNGG	chr10	133211124	GGAGAGGGGTGGTGGGCTGAGGG	+	5	2	39	0.0512821	0	0.0512821
GGCGAGACATGGTGGGCTGCNGG	chr1	80053630	GCTCAGGCGTGGTGGGCTGCAGG	+	5	3	58	0.0517241	0.015873	0.0509031
GGCGAGACATGGTGGGCTGCNGG	chr13	49637064	GGCAAGACCTGATGGGGTGGTGG	+	5	3	59	0.0508475	0	0.0508475
GGCGAGACATGGTGGGCTGCNGG	chr4	21028145	GGGGAGAGATGGTGAGGTTCTGG	-	5	2	40	0.05	0	0.05
GGCGAGACATGGTGGGCTGCNGG	chr2	218897133	GGCGAGAAAAGGTGGGGGGGCGG	-	5	3	65	0.0461538	0	0.0461538
GGCGAGACATGGTGGGCTGCNGG	chr13	95678624	GATGAGGGATGGTGGGGTGCGGG	-	5	2	42	0.047619	0.038961	0.0457638
GGCGAGACATGGTGGGCTGCNGG	chr6	88466795	TGCAAGACATGGTGGGCCAGGGG	+	5	2	45	0.0444444	0	0.0444444
GGCGAGACATGGTGGGCTGCNGG	chr7	100489035	GCCGGGGCAGGGGGGGCTGCCGG	-	5	3	70	0.0428571	0.0153846	0.0421978
GGCGAGACATGGTGGGCTGCNGG	chr10	34823356	GGGAAGCCATGGTGGGATGATGG	-	5	2	48	0.0416667	0	0.0416667
GGCGAGACATGGTGGGCTGCNGG	chr11	101127297	GGCCGGAGAGGGTGGGCAGCGGG	-	5	2	49	0.0408163	0	0.0408163
GGCGAGACATGGTGGGCTGCNGG	chr4	88379277	GGCCAGGCAGGGAGGGGTGCTGG	+	5	2	51	0.0392157	0	0.0392157
GGCGAGACATGGTGGGCTGCNGG	chr3	52298940	GGGGAGAAAGGGGGGGCAGCGGG	+	5	2	52	0.0384615	0.0113636	0.0380245
GGCGAGACATGGTGGGCTGCNGG	chr1	155191982	GAGGTGACATCGTGGGCTGGCGG	+	5	3	77	0.038961	0.0247934	0.0379951
GGCGAGACATGGTGGGCTGCNGG	chr15	83285623	GGCTAGACTGGGGGGGCGGCGGG	+	5	3	81	0.037037	0.00990099	0.0366703
GGCGAGACATGGTGGGCTGCNGG	chr9	137232956	GGGGGGGCAGGGTGGGCCGCAGG	+	5	2	54	0.037037	0.0188679	0.0363382
GGCGAGACATGGTGGGCTGCNGG	chr3	46898495	GGCGGGACATGGTGGAGGGGGGG	+	5	3	89	0.0337079	0	0.0337079
GGCGAGACATGGTGGGCTGCNGG	chr14	103057584	GCCGCGCCCTGGTTGGCTGCGGG	-	5	1	33	0.030303	0	0.030303
GGCGAGACATGGTGGGCTGCNGG	chr19	55654941	GGCGGGGCGGGGAGGGCTGCCGG	+	5	1	33	0.030303	0	0.030303
GGCGAGACATGGTGGGCTGCNGG	chr3	184583929	GGCGAGGTGTGGCGGGCGGCCGG	+	5	1	33	0.030303	0	0.030303
GGCGAGACATGGTGGGCTGCNGG	chr19	33792468	GACGTGACAAGGAGGGCTGTGGG	+	5	1	34	0.0294118	0	0.0294118
GGCGAGACATGGTGGGCTGCNGG	chr7	50783083	GGGTAGACATGGAGGGCTTTCGG	-	5	2	68	0.0294118	0	0.0294118
GGCGAGACATGGTGGGCTGCNGG	chr1	154961394	GGGGAGGGATGGTGGGCGGGGGG	-	5	3	101	0.029703	0.0165289	0.029212
GGCGAGACATGGTGGGCTGCNGG	chr10	548611	GGGGTGACATGGTGTGGTGGGGG	+	5	1	34	0.0294118	0.0217391	0.0287724
GGCGAGACATGGTGGGCTGCNGG	chr13	20261587	GGGGAGAGAAGATGGTCTGCTGG	-	5	1	35	0.0285714	0	0.0285714
GGCGAGACATGGTGGGCTGCNGG	chr9	136277990	ACCGAGACAGGGTGAGCAGCAGG	+	5	2	73	0.0273973	0	0.0273973
GGCGAGACATGGTGGGCTGCNGG	chr6	168556387	GGGGCCGCAGGGTGGGCTGCTGG	-	5	2	74	0.027027	0	0.027027
GGCGAGACATGGTGGGCTGCNGG	chr5	77852770	GGTGAGACTGGGTGGGATGGGGG	+	5	1	39	0.025641	0	0.025641
GGCGAGACATGGTGGGCTGCNGG	chr18	11523817	GGAGAGCCATGGGGAGCAGCTGG	-	5	1	40	0.025	0	0.025
GGCGAGACATGGTGGGCTGCNGG	chr19	4061284	GCCCAGAGAGGGTGGGCGGCCGG	+	5	2	83	0.0240964	0	0.0240964
GGCGAGACATGGTGGGCTGCNGG	chr19	1513904	GGCGGGAAAGGGTGGGGTGGGGG	-	5	2	83	0.0240964	0.0105263	0.0238427
GGCGAGACATGGTGGGCTGCNGG	chr18	7118029	GGGCAGAGAAGGTGGGCTGAGGG	+	5	1	42	0.0238095	0	0.0238095
GGCGAGACATGGTGGGCTGCNGG	chr14	78439061	GGGGAGACATGGTTGGCACGGGG	+	5	1	42	0.0238095	0.0102041	0.0235666
GGCGAGACATGGTGGGCTGCNGG	chr10	15452991	GGTGGGGCATGGTGGGGGGCGGG	+	5	1	43	0.0232558	0	0.0232558
GGCGAGACATGGTGGGCTGCNGG	chr7	104940407	TCTCAGGCATGGTGGGCTGCGGG	-	5	2	87	0.0229885	0	0.0229885
GGCGAGACATGGTGGGCTGCNGG	chr18	58762554	GGGCAGCCATGGTGGGGTGGAGG	-	5	1	44	0.0227273	0	0.0227273
GGCGAGACATGGTGGGCTGCNGG	chr2	227472731	GGCGCGGCGTGGGAGGCTGCGGG	+	5	1	45	0.0222222	0	0.0222222
GGCGAGACATGGTGGGCTGCNGG	chr14	72715868	GGCGAGGGGAGGAGGGCTGCTGG	-	5	1	46	0.0217391	0	0.0217391
GGCGAGACATGGTGGGCTGCNGG	chr8	4816371	AGCGGGAGATGGGGGGCTGGGGG	+	5	1	47	0.0212766	0	0.0212766
GGCGAGACATGGTGGGCTGCNGG	chr9	107280923	GGAGAGACCAGGTGGGACGCAGG	+	5	1	49	0.0204082	0	0.0204082
GGCGAGACATGGTGGGCTGCNGG	chr10	38610844	GGACAGAGATGCCGGGCTGCGGG	-	5	1	50	0.02	0	0.02
GGCGAGACATGGTGGGCTGCNGG	chr3	60206447	GGCAATAAATCGTGGCCTGCTGG	-	5	1	50	0.02	0	0.02
GGCGAGACATGGTGGGCTGCNGG	chr3	183179122	GTCGAGAAGGCGTGGGCTGCGGG	+	5	1	50	0.02	0	0.02
GGCGAGACATGGTGGGCTGCNGG	chr4	17095898	GGGGAGCCTGGATGGGCTGCAGG	-	5	1	51	0.0196078	0.0142857	0.0193277
GGCGAGACATGGTGGGCTGCNGG	chr7	2507383	GCCGAGACATGGAGGGTACCTGG	-	5	1	52	0.0192308	0	0.0192308
GGCGAGACATGGTGGGCTGCNGG	chr11	133545832	GGCCATACAAGGTGGGGTGAGGG	-	5	1	53	0.0188679	0	0.0188679
GGCGAGACATGGTGGGCTGCNGG	chr6	108117653	GGAGAGGCACGGAGGGCTTCCGG	+	5	1	53	0.0188679	0	0.0188679
GGCGAGACATGGTGGGCTGCNGG	chr9	14322496	GGCGCGGAAGGGTGCGCTGCTGG	-	5	1	53	0.0188679	0	0.0188679
GGCGAGACATGGTGGGCTGCNGG	chr6	41706749	TGGGTGACTTGGTGGGCTGTTGG	-	5	1	53	0.0188679	0.0116279	0.0186485
GGCGAGACATGGTGGGCTGCNGG	chr12	52258543	GGCAGGACATGGTGCGGTGGCGG	+	5	1	54	0.0185185	0	0.0185185
GGCGAGACATGGTGGGCTGCNGG	chr4	171320871	GGTGAGCCATGGTGATCTTCTGG	-	5	1	54	0.0185185	0	0.0185185
GGCGAGACATGGTGGGCTGCNGG	chr3	135808585	GACGAGGCATGCTGGCCTACTGG	+	5	1	54	0.0185185	0.0135135	0.0182683
GGCGAGACATGGTGGGCTGCNGG	chr16	89199559	GTCCAAACCTGGTGGGCAGCGGG	+	5	1	54	0.0185185	0.0175439	0.0181936
GGCGAGACATGGTGGGCTGCNGG	chr1	16167794	TGCGAGACTTGGGGGGATGGGGG	-	5	1	55	0.0181818	0	0.0181818
GGCGAGACATGGTGGGCTGCNGG	chr4	97658435	GGCGTGGCCTAGTAGGCTGCAGG	+	5	1	55	0.0181818	0	0.0181818
GGCGAGACATGGTGGGCTGCNGG	chr12	43572117	GGGGAGCCAGGCTGGCCTGCCGG	+	5	1	57	0.0175439	0	0.0175439
GGCGAGACATGGTGGGCTGCNGG	chr6	45547054	GTAGAGATATGGAGTGCTGCTGG	-	5	1	57	0.0175439	0	0.0175439
GGCGAGACATGGTGGGCTGCNGG	chr9	68507268	GGCGTGACTTGGAGGTCTTCAGG	+	5	1	57	0.0175439	0	0.0175439
GGCGAGACATGGTGGGCTGCNGG	chr2	152718477	GGAGAGCAAGGGTGGGCGGCGGG	-	5	1	58	0.0172414	0	0.0172414
GGCGAGACATGGTGGGCTGCNGG	chr11	11423618	AGAGAGAGATGTTGGGCAGCAGG	-	5	1	58	0.0172414	0.0113636	0.0170455
GGCGAGACATGGTGGGCTGCNGG	chr3	184728987	GGGCAGACATGGTGGGTGGAAGG	-	5	1	59	0.0169492	0	0.0169492
GGCGAGACATGGTGGGCTGCNGG	chrX	48002003	GAAAAAATATGGTGGGCTGCAGG	+	5	1	59	0.0169492	0	0.0169492
GGCGAGACATGGTGGGCTGCNGG	chr22	49590525	GGCGAGGCTGGGGAGGCTGCAGG	+	5	1	59	0.0169492	0.00943396	0.0167893
GGCGAGACATGGTGGGCTGCNGG	chr10	3069185	GGCGCTGCAGGGCGGGCTGCGGG	-	5	1	59	0.0169492	0.0120482	0.0167449
GGCGAGACATGGTGGGCTGCNGG	chr11	116726285	GGCGGGGGAGGGTGGGCAGCGGG	-	5	1	60	0.0166667	0	0.0166667
GGCGAGACATGGTGGGCTGCNGG	chr14	46217109	GGTTAGGAAAGGTGGGCTGCTGG	-	5	1	60	0.0166667	0	0.0166667
GGCGAGACATGGTGGGCTGCNGG	chr19	5474877	CGGGAGCCATGGAGGGCTGTAGG	+	5	1	60	0.0166667	0	0.0166667
GGCGAGACATGGTGGGCTGCNGG	chr2	156342622	AGGGAGACTTGGGAGGCTGCCGG	-	5	1	60	0.0166667	0	0.0166667
GGCGAGACATGGTGGGCTGCNGG	chr19	6665361	AGAGAGACAAAGGGGGCTGCCGG	+	5	1	61	0.0163934	0	0.0163934
GGCGAGACATGGTGGGCTGCNGG	chr4	1569313	GGAGAGACCAGGCGGGCTGTGGG	-	5	1	61	0.0163934	0	0.0163934
GGCGAGACATGGTGGGCTGCNGG	chr5	56174110	GGCACCACATGGTGTCCTGCTGG	+	5	1	61	0.0163934	0	0.0163934
GGCGAGACATGGTGGGCTGCNGG	chr8	38997412	GGCGAGGGATGGGGGGACGCTGG	-	5	1	61	0.0163934	0	0.0163934
GGCGAGACATGGTGGGCTGCNGG	chr12	45187006	GGAGAGACATGGTTCACTGGAGG	+	5	1	62	0.016129	0	0.016129
GGCGAGACATGGTGGGCTGCNGG	chr22	49392195	GGAGAGACATGATGGGGAGGGGG	-	5	1	62	0.016129	0	0.016129
GGCGAGACATGGTGGGCTGCNGG	chr14	36522464	AACGAGACGTGGGGGGCTGGGGG	-	5	1	63	0.015873	0	0.015873
GGCGAGACATGGTGGGCTGCNGG	chr19	18743088	GGCCAGACATTGAGGACAGCTGG	+	5	1	63	0.015873	0	0.015873
GGCGAGACATGGTGGGCTGCNGG	chr19	23073262	GGGGAGAGGTGGTAGGCTGTGGG	+	5	1	63	0.015873	0	0.015873
GGCGAGACATGGTGGGCTGCNGG	chr2	20241380	AGCCAGGCATGGTGGCGTGCGGG	+	5	1	63	0.015873	0.0116279	0.0156884
GGCGAGACATGGTGGGCTGCNGG	chr10	123013610	ACTCAGGCATGGTGGGCTGCAGG	+	5	1	64	0.015625	0	0.015625
GGCGAGACATGGTGGGCTGCNGG	chr3	140651633	GCTCAGGCATGGTGGGCTGTAGG	-	5	1	64	0.015625	0	0.015625
GGCGAGACATGGTGGGCTGCNGG	chr20	61881669	GGCGGCACGTGGGGGACTGCAGG	+	5	1	65	0.0153846	0	0.0153846
GGCGAGACATGGTGGGCTGCNGG	chr2	241029828	GGTCACACAAGGTGGGCTTCGGG	-	5	1	66	0.0151515	0	0.0151515
GGCGAGACATGGTGGGCTGCNGG	chr20	47699651	AGAACGACATGGTGGGCTGAAGG	+	5	1	66	0.0151515	0	0.0151515
GGCGAGACATGGTGGGCTGCNGG	chr2	129928977	CAGCAGCCATGGTGGGCTGCAGG	+	5	1	66	0.0151515	0.0104167	0.0149937
GGCGAGACATGGTGGGCTGCNGG	chr16	67192378	GGGGAGACAAGGGAGGCTGGTGG	+	5	1	67	0.0149254	0	0.0149254
GGCGAGACATGGTGGGCTGCNGG	chr2	126860250	TGCCAGGCATTGTGAGCTGCTGG	-	5	1	67	0.0149254	0	0.0149254
GGCGAGACATGGTGGGCTGCNGG	chr1	982042	GGTAGGACATGGTCAGCTGCTGG	-	5	1	69	0.0144928	0	0.0144928
GGCGAGACATGGTGGGCTGCNGG	chr19	52689931	GGAGAGACCTGGGGAGCAGCAGG	+	5	1	69	0.0144928	0	0.0144928
GGCGAGACATGGTGGGCTGCNGG	chr3	26613685	GGAGAGGGATGGTGTGCTGTGGG	+	5	1	69	0.0144928	0	0.0144928
GGCGAGACATGGTGGGCTGCNGG	chr20	2135437	TGCCAGATATGTTGGACTGCTGG	-	5	1	69	0.0144928	0.00819672	0.014374
GGCGAGACATGGTGGGCTGCNGG	chr18	24359248	AGAGAGATATGGTGGGGGGCGGG	+	5	1	70	0.0142857	0	0.0142857
GGCGAGACATGGTGGGCTGCNGG	chr2	120361669	GGGGAGCAGTGGTGGTCTGCTGG	-	5	1	70	0.0142857	0	0.0142857
GGCGAGACATGGTGGGCTGCNGG	chr4	404107	GCTCAGGCATGGTGGGCCGCAGG	+	5	1	70	0.0142857	0	0.0142857
GGCGAGACATGGTGGGCTGCNGG	chr10	133133653	GGCGGGGCCTGGTGGGCATCTGG	+	5	1	71	0.0140845	0	0.0140845
GGCGAGACATGGTGGGCTGCNGG	chr2	202125361	GGGGAGAAATTGTGGGTTTCTGG	-	5	1	71	0.0140845	0	0.0140845
GGCGAGACATGGTGGGCTGCNGG	chr14	31561578	GCTGACAGATGCTGGGCTGCAGG	+	5	1	72	0.0138889	0	0.0138889
GGCGAGACATGGTGGGCTGCNGG	chr15	83516110	AGGGATACATGGGGGGCTTCTGG	+	5	1	72	0.0138889	0	0.0138889
GGCGAGACATGGTGGGCTGCNGG	chr16	88792262	GGCAGGACATGGCAGGCGGCAGG	-	5	1	72	0.0138889	0	0.0138889
GGCGAGACATGGTGGGCTGCNGG	chr7	50648377	GGGGACAAAAGCTGGGCTGCTGG	+	5	1	72	0.0138889	0	0.0138889
GGCGAGACATGGTGGGCTGCNGG	chr11	8003827	AGTGAGAAATGGTGGGGTGGTGG	-	5	1	73	0.0136986	0	0.0136986
GGCGAGACATGGTGGGCTGCNGG	chr19	12703559	GGCCAGCCAGGGTAAGCTGCAGG	+	5	1	73	0.0136986	0	0.0136986
GGCGAGACATGGTGGGCTGCNGG	chr5	149545729	GCACAGAAATGGTGGGCTCCAGG	-	5	1	73	0.0136986	0	0.0136986
GGCGAGACATGGTGGGCTGCNGG	chrX	53281630	GGCCAGGCCAGCTGGGCTGCGGG	+	5	1	73	0.0136986	0	0.0136986
GGCGAGACATGGTGGGCTGCNGG	chr17	16312135	GGAGGGAGGTGGGGGGCTGCGGG	-	5	1	74	0.0135135	0	0.0135135
GGCGAGACATGGTGGGCTGCNGG	chr3	50260986	TCCCAGCCATGGGGGGCTGCAGG	+	5	1	74	0.0135135	0.00952381	0.0133848
GGCGAGACATGGTGGGCTGCNGG	chr11	19117170	GGCGACCCAAGGCGGGCTGGCGG	+	5	1	75	0.0133333	0	0.0133333
GGCGAGACATGGTGGGCTGCNGG	chr2	108031820	GCTCAGGCACGGTGGGCTGCAGG	-	5	1	75	0.0133333	0	0.0133333
GGCGAGACATGGTGGGCTGCNGG	chr8	142513876	CGCAAGGCCTGGGGGGCTGCGGG	+	5	1	75	0.0133333	0.0102041	0.0131973
GGCGAGACATGGTGGGCTGCNGG	chr1	17508215	GGGAGGCCATGCTGGGCTGCAGG	+	5	1	76	0.0131579	0	0.0131579
GGCGAGACATGGTGGGCTGCNGG	chr11	8770056	AGCTACACAAGGTGGGCTACTGG	-	5	1	76	0.0131579	0	0.0131579
GGCGAGACATGGTGGGCTGCNGG	chr2	236099088	GGAGGGACAGGGTGGGCCGGGGG	+	5	1	76	0.0131579	0	0.0131579
GGCGAGACATGGTGGGCTGCNGG	chr1	24490212	GTTCAGGCATGGCGGGCTGCAGG	-	5	1	78	0.0128205	0	0.0128205
GGCGAGACATGGTGGGCTGCNGG	chr7	17901358	GGCGAGTCCTGGTGCTGTGCTGG	-	5	1	78	0.0128205	0	0.0128205
GGCGAGACATGGTGGGCTGCNGG	chr1	38132154	GACTGGACATGGTGGGGTGGGGG	+	5	1	79	0.0126582	0	0.0126582
GGCGAGACATGGTGGGCTGCNGG	chr6	43119138	GGTGAGGCAGGGTTGGGTGCAGG	+	5	1	79	0.0126582	0	0.0126582
GGCGAGACATGGTGGGCTGCNGG	chr1	200947516	GGGGAGACATGGTAGGCAAAGGG	+	5	1	80	0.0125	0	0.0125
GGCGAGACATGGTGGGCTGCNGG	chr22	32611833	GGCCACTCTTGGTGGGCTCCTGG	+	5	1	80	0.0125	0	0.0125
GGCGAGACATGGTGGGCTGCNGG	chr4	15786840	GCTCAGGCATGGTGGGCTACAGG	+	5	1	80	0.0125	0	0.0125
GGCGAGACATGGTGGGCTGCNGG	chr5	154416889	GGTGAGAGAGGATGGGTTGCAGG	-	5	1	80	0.0125	0	0.0125
GGCGAGACATGGTGGGCTGCNGG	chr6	3754274	GGCGTGACAGGCTGGTATGCAGG	+	5	1	80	0.0125	0	0.0125
GGCGAGACATGGTGGGCTGCNGG	chr9	130185817	GGCAAGGCTGTGTGGGCTGCTGG	-	5	1	80	0.0125	0	0.0125
GGCGAGACATGGTGGGCTGCNGG	chr10	1796089	AGAGGGAGAAGGTGGGCTGCGGG	+	5	1	82	0.0121951	0	0.0121951
GGCGAGACATGGTGGGCTGCNGG	chr12	104611978	GGCGAGAGAGGGTGGGGTCTGGG	-	5	1	82	0.0121951	0	0.0121951
GGCGAGACATGGTGGGCTGCNGG	chr19	16157149	GGACAGACATGGTGCTCTGGTGG	+	5	1	82	0.0121951	0	0.0121951
GGCGAGACATGGTGGGCTGCNGG	chr5	149315277	GGCGGGACCTGGTGACCAGCAGG	-	5	1	84	0.0119048	0	0.0119048
GGCGAGACATGGTGGGCTGCNGG	chr7	106379671	GGGGAGGCATGGGGAGCTCCCGG	-	5	1	85	0.0117647	0	0.0117647
GGCGAGACATGGTGGGCTGCNGG	chr3	52554758	GGCGGAAGATGGTGGGGTGGAGG	+	5	1	85	0.0117647	0.00970874	0.0116505
GGCGAGACATGGTGGGCTGCNGG	chr5	154329038	GGTGACTCTTGGTGGGCTCCAGG	-	5	1	86	0.0116279	0.00787402	0.0115363
GGCGAGACATGGTGGGCTGCNGG	chr1	109283061	GTGGACACAGGGTGGGCTGGAGG	-	5	1	87	0.0114943	0	0.0114943
GGCGAGACATGGTGGGCTGCNGG	chr10	90832283	ACCCAGGCATGGTGGGATGCAGG	+	5	1	87	0.0114943	0	0.0114943
GGCGAGACATGGTGGGCTGCNGG	chr5	179227503	GGCAGTATCTGGTGGGCTGCAGG	+	5	1	87	0.0114943	0	0.0114943
GGCGAGACATGGTGGGCTGCNGG	chr12	33034037	GCTCAGGTATGGTGGGCTGCAGG	+	5	1	87	0.0114943	0.0103093	0.0113758
GGCGAGACATGGTGGGCTGCNGG	chr5	178070792	GGGAAGACATGGAGTGCTGAGGG	-	5	1	88	0.0113636	0	0.0113636
GGCGAGACATGGTGGGCTGCNGG	chr17	79165091	GGGGAGGCATGGGGAGCAGCCGG	+	5	1	90	0.0111111	0	0.0111111
GGCGAGACATGGTGGGCTGCNGG	chr10	94001077	GGAGGGATATGGGGGGCTGAGGG	-	5	1	91	0.010989	0	0.010989
GGCGAGACATGGTGGGCTGCNGG	chr12	53328767	GGCAAGACATGCTGGGGCCCTGG	+	5	1	91	0.010989	0	0.010989
GGCGAGACATGGTGGGCTGCNGG	chr6	157911327	GAAGAAACATGGAGGGCTGAAGG	+	5	1	91	0.010989	0	0.010989
GGCGAGACATGGTGGGCTGCNGG	chr1	30826090	GGGCAGACATGGTGAGCAGGGGG	-	5	1	91	0.010989	0.00617284	0.0109212
GGCGAGACATGGTGGGCTGCNGG	chr3	45955553	TGAGAGAAATGGTTGGTTGCTGG	+	5	1	92	0.0108696	0	0.0108696
GGCGAGACATGGTGGGCTGCNGG	chr5	179273246	TCCTAGACAGGGTGGGCGGCGGG	-	5	1	92	0.0108696	0	0.0108696
GGCGAGACATGGTGGGCTGCNGG	chr19	14266094	GGCGAGGCGGGGTGTTCTGCTGG	+	5	1	93	0.0107527	0	0.0107527
GGCGAGACATGGTGGGCTGCNGG	chr4	168411685	GGCAAGTCATGGTGCTGTGCTGG	+	5	1	94	0.0106383	0	0.0106383
GGCGAGACATGGTGGGCTGCNGG	chr10	1169662	AGTGACCCATGGTGGGGTGCGGG	+	5	1	95	0.0105263	0	0.0105263
GGCGAGACATGGTGGGCTGCNGG	chr22	26161666	GGGGAGCCATGGAAGGCTGTAGG	+	5	1	95	0.0105263	0	0.0105263
GGCGAGACATGGTGGGCTGCNGG	chr9	137543264	GGCGGGGCCTCGTGGTCTGCTGG	-	5	1	95	0.0105263	0	0.0105263
GGCGAGACATGGTGGGCTGCNGG	chr17	75823155	TGCGAGGCCTGGTGGGAAGCTGG	-	5	1	95	0.0105263	0.0078125	0.0104441
GGCGAGACATGGTGGGCTGCNGG	chr11	134523073	GGAGCGCCTTGGAGGGCTGCAGG	+	5	1	96	0.0104167	0	0.0104167
GGCGAGACATGGTGGGCTGCNGG	chr5	72925745	GCTCCGGCATGGTGGGCTGCAGG	-	5	1	97	0.0103093	0	0.0103093
GGCGAGACATGGTGGGCTGCNGG	chr1	149906090	GATGGGACAGGGTGGGCTGTGGG	-	5	1	98	0.0102041	0	0.0102041
GGCGAGACATGGTGGGCTGCNGG	chr21	43028892	GGCCAGACATGGTGGACCATGGG	+	5	1	98	0.0102041	0	0.0102041
GGCGAGACATGGTGGGCTGCNGG	chr1	32070604	GGTGAGACATGGTTGAATTCTGG	-	5	1	99	0.010101	0	0.010101
GGCGAGACATGGTGGGCTGCNGG	chr21	44639200	GGAGAGACCTGGGAGGCTGGGGG	-	5	1	99	0.010101	0.00862069	0.0100139
GGCGAGACATGGTGGGCTGCNGG	chr22	42969876	TGAGTGACAGGGTGAGATGCTGG	+	6	22	43	0.511628	0.236364	0.390698
GGCGAGACATGGTGGGCTGCNGG	chr7	107850333	CGTGATAAATGGTGGGCAACAGG	-	6	27	52	0.519231	0.269231	0.379438
GGCGAGACATGGTGGGCTGCNGG	chr22	43024550	GGCGGGCCCTGGAAGGCTTCTGG	+	6	35	50	0.7	0.494253	0.354023
GGCGAGACATGGTGGGCTGCNGG	chrX	19571870	GGTGATACCCTGTGGGCAGCTGG	+	6	37	63	0.587302	0.414894	0.343634
GGCGAGACATGGTGGGCTGCNGG	chr16	86059808	GGCCAGTCCCAGTGGGCTGGGGG	-	6	22	49	0.44898	0.264151	0.330381
GGCGAGACATGGTGGGCTGCNGG	chr19	48148511	GTGGGGACATGGTGTGCAGAGGG	+	6	31	55	0.563636	0.423077	0.325175
GGCGAGACATGGTGGGCTGCNGG	chr19	11423843	GGCGCGGCGGAGAGGGCTGCGGG	+	6	13	29	0.448276	0.290323	0.318131
GGCGAGACATGGTGGGCTGCNGG	chr9	128281085	GGCGTGCAATGGTGTGATGTTGG	+	6	23	48	0.479167	0.339286	0.316592
GGCGAGACATGGTGGGCTGCNGG	chr19	8199288	GGCCAGACATGGTGGCTCATGGG	+	6	45	75	0.6	0.476923	0.313846
GGCGAGACATGGTGGGCTGCNGG	chr5	160156088	TGTGAGCCATTGTGCCCTGCTGG	-	6	31	70	0.442857	0.30303	0.308658
GGCGAGACATGGTGGGCTGCNGG	chr21	35730261	GGAGTGCCATGGTGTGATCCTGG	+	6	32	53	0.603774	0.493671	0.305708
GGCGAGACATGGTGGGCTGCNGG	chr4	189514901	GGGGGGGGATGGTGGGGGGCAGG	-	6	9	18	0.5	0.4	0.3
GGCGAGACATGGTGGGCTGCNGG	chrX	54215175	GGAGAGAGAGGGAGAGCTCCAGG	-	6	29	58	0.5	0.4	0.3
GGCGAGACATGGTGGGCTGCNGG	chr12	129130400	GCAGAGTCAGGATGGGATGCAGG	-	6	33	60	0.55	0.46875	0.292187
GGCGAGACATGGTGGGCTGCNGG	chr22	47285041	GGGCAGATCTGGTGGGCAGTGGG	+	6	38	73	0.520548	0.438776	0.292144
GGCGAGACATGGTGGGCTGCNGG	chr1	82431414	GGCGTGAAATGGTGCGATCTCGG	-	6	33	80	0.4125	0.294737	0.290921
GGCGAGACATGGTGGGCTGCNGG	chr6	42360846	GCAGGGATAGGGTGGACTGCAGG	-	6	17	44	0.386364	0.253731	0.288331
GGCGAGACATGGTGGGCTGCNGG	chrX	133496377	GAGGAGAAATGGAGGTCTGTGGG	+	6	29	53	0.54717	0.483871	0.28241
GGCGAGACATGGTGGGCTGCNGG	chrX	17687799	GGAGGAAGATGTTGCGCTGCTGG	-	6	29	66	0.439394	0.36	0.281212
GGCGAGACATGGTGGGCTGCNGG	chr16	61457763	AGCAAGAGATTATGGGCTTCTGG	-	6	21	50	0.42	0.333333	0.28
GGCGAGACATGGTGGGCTGCNGG	chr11	91269009	GCTCAGGCATCGCGGGCTGCAGG	-	6	41	79	0.518987	0.463415	0.278481
GGCGAGACATGGTGGGCTGCNGG	chr5	142129857	GGAGAGCAATGGTGGGATCTCGG	-	6	36	69	0.521739	0.466667	0.278261
GGCGAGACATGGTGGGCTGCNGG	chr7	56306089	GGGGAGATATTGTTGGATTCTGG	-	6	21	42	0.5	0.444444	0.277778
GGCGAGACATGGTGGGCTGCNGG	chr15	82209380	GGTCTGCCATGGTTGGTTGCTGG	-	6	28	56	0.5	0.447761	0.276119
GGCGAGACATGGTGGGCTGCNGG	chr17	56587035	GCATAGAAATGTTGGGCTGGGGG	-	6	41	83	0.493976	0.445378	0.27397
GGCGAGACATGGTGGGCTGCNGG	chr3	44742511	GGGAATCCCTTGTGGGCTGCAGG	+	6	40	80	0.5	0.453488	0.273256
GGCGAGACATGGTGGGCTGCNGG	chr8	10335050	GCCTGGGCATGGTGCGTTGCAGG	+	6	17	39	0.435897	0.381818	0.269464
GGCGAGACATGGTGGGCTGCNGG	chr19	17246517	GCAGAGAAAGGGTGGGGTGGGGG	-	6	17	50	0.34	0.214286	0.267143
GGCGAGACATGGTGGGCTGCNGG	chr1	39704891	GAGGAGAAATGGATGGCTGGAGG	-	6	22	58	0.37931	0.297619	0.26642
GGCGAGACATGGTGGGCTGCNGG	chr2	71331725	TGCGAGCCCTCGTAGGCTCCCGG	-	6	29	72	0.402778	0.341772	0.26512
GGCGAGACATGGTGGGCTGCNGG	chrX	129540681	GGGGAGGAGTGGTGCACTGCGGG	-	6	16	36	0.444444	0.416667	0.259259
GGCGAGACATGGTGGGCTGCNGG	chr5	160515630	TGCCAGACCTTGCAGGCTGCAGG	+	6	21	61	0.344262	0.25	0.258197
GGCGAGACATGGTGGGCTGCNGG	chr12	124374858	GGAGAGGCTTTTGGGGCTGCTGG	+	6	20	56	0.357143	0.278481	0.257685
GGCGAGACATGGTGGGCTGCNGG	chr3	130919153	AGCTAGAGAGGCTGGGCTGGAGG	+	6	18	57	0.315789	0.191011	0.25547
GGCGAGACATGGTGGGCTGCNGG	chr11	67601446	AGAAAGACATAGTGGGTTTCAGG	-	6	48	96	0.5	0.491667	0.254167
GGCGAGACATGGTGGGCTGCNGG	chr18	33810375	GGAGTGCAATGGTGGGATGATGG	-	6	39	93	0.419355	0.395161	0.253642
GGCGAGACATGGTGGGCTGCNGG	chr1	56816923	GGCTAGAAGTGGTCAGATGCTGG	-	6	29	83	0.349398	0.275862	0.253012
GGCGAGACATGGTGGGCTGCNGG	chr20	63825422	GTAGTGAGATGGTGGGCGGGAGG	-	6	22	49	0.44898	0.4375	0.252551
GGCGAGACATGGTGGGCTGCNGG	chr1	168357696	GGAGTGCAATGGTGGGATCCTGG	+	6	13	45	0.288889	0.134615	0.25
GGCGAGACATGGTGGGCTGCNGG	chr1	81676151	AGCCAGGCATGGTGGCATGGTGG	-	6	28	85	0.329412	0.241667	0.249804
GGCGAGACATGGTGGGCTGCNGG	chrX	49875059	GGGAAGGGATGGGGGGCTTCAGG	-	6	23	73	0.315068	0.209091	0.249191
GGCGAGACATGGTGGGCTGCNGG	chr19	42377840	GGAGGGACAAGAGGGGCAGCAGG	+	6	22	69	0.318841	0.221154	0.248328
GGCGAGACATGGTGGGCTGCNGG	chr6	124079971	AGAGAGAAATGGTGGGTGGGAGG	+	6	22	62	0.354839	0.301075	0.248006
GGCGAGACATGGTGGGCTGCNGG	chr11	15751559	GCCCACACATGGCAGGCTGGAGG	+	6	19	65	0.292308	0.160494	0.245394
GGCGAGACATGGTGGGCTGCNGG	chr12	128823928	GGCGTCGCATGGAGGGCTCTGGG	-	6	9	30	0.3	0.1875	0.24375
GGCGAGACATGGTGGGCTGCNGG	chr3	156052019	GGGACAACATGGTGGGGTACAGG	-	6	8	27	0.296296	0.179487	0.243115
GGCGAGACATGGTGGGCTGCNGG	chr14	54860459	GTGGAGACCTTCTGTGCTGCAGG	-	6	19	60	0.316667	0.235955	0.241948
GGCGAGACATGGTGGGCTGCNGG	chr19	45203201	GGCAAGTCCTGGTGCCTTGCTGG	-	6	27	78	0.346154	0.308511	0.239362
GGCGAGACATGGTGGGCTGCNGG	chr1	108365008	AGAGAGACAGGGTTGCCTTCTGG	+	6	14	51	0.27451	0.133333	0.237908
GGCGAGACATGGTGGGCTGCNGG	chr20	36769973	GGCGGGGGTGGGTGGGGTGCAGG	+	6	8	23	0.347826	0.319149	0.236818
GGCGAGACATGGTGGGCTGCNGG	chr15	84965905	GGGGGGAAATATTAGGCTGCTGG	+	6	17	52	0.326923	0.275862	0.236737
GGCGAGACATGGTGGGCTGCNGG	chr5	2661284	TGAGAGACAGTGAGGGCTACAGG	-	6	18	51	0.352941	0.333333	0.235294
GGCGAGACATGGTGGGCTGCNGG	chr22	31767188	GGAGTGAAATGGTGGGATCTTGG	+	6	32	101	0.316832	0.257576	0.235224
GGCGAGACATGGTGGGCTGCNGG	chr7	47280986	TGCCAGACACTGCTGGCTGCAGG	+	6	25	83	0.301205	0.224719	0.233518
GGCGAGACATGGTGGGCTGCNGG	chr7	30913930	GGCTGGGTATGATGGGCTGGGGG	+	6	21	77	0.272727	0.150685	0.231631
GGCGAGACATGGTGGGCTGCNGG	chr17	27912883	GGAGAGTCAGGGATGGCTCCTGG	-	6	15	61	0.245902	0.0674157	0.229324
GGCGAGACATGGTGGGCTGCNGG	chrX	84309586	GTCCAGAGAGAGTGGGCTGGAGG	+	6	23	80	0.2875	0.206897	0.228017
GGCGAGACATGGTGGGCTGCNGG	chr1	51177924	GGTGAAGCCTGCTGGGCTTCTGG	+	6	24	79	0.303797	0.26087	0.224546
GGCGAGACATGGTGGGCTGCNGG	chr15	57150841	GGAGAGACAGGGAGGGAGGGAGG	-	6	5	16	0.3125	0.291667	0.221354
GGCGAGACATGGTGGGCTGCNGG	chr12	104617956	GGTGAGCCATGGTGCGATCTCGG	+	6	14	53	0.264151	0.179104	0.21684
GGCGAGACATGGTGGGCTGCNGG	chr20	58586807	TGTGCTGCATGGTGGGCTGTGGG	+	6	14	57	0.245614	0.11828	0.216563
GGCGAGACATGGTGGGCTGCNGG	chr7	128067988	GGCGGGAGAAGGTGCACTGGAGG	-	6	16	64	0.25	0.144578	0.213855
GGCGAGACATGGTGGGCTGCNGG	chr19	17828160	AGAGGGAAATGGTGGGGTGGGGG	-	6	14	60	0.233333	0.0886076	0.212658
GGCGAGACATGGTGGGCTGCNGG	chr1	148303677	CGCGAGACAAGGAGGAGTGGAGG	-	6	25	90	0.277778	0.238532	0.211519
GGCGAGACATGGTGGGCTGCNGG	chr1	169793983	GGTGGGACAGGGAGGGGTGGGGG	-	6	12	49	0.244898	0.141509	0.210243
GGCGAGACATGGTGGGCTGCNGG	chr2	239106791	GGCGTGGCACGGAGGGCCTCTGG	-	6	24	92	0.26087	0.211382	0.205726
GGCGAGACATGGTGGGCTGCNGG	chr7	96709901	CGCGAGGAATGCTGGGATACTGG	+	6	13	51	0.254902	0.196078	0.204921
GGCGAGACATGGTGGGCTGCNGG	chr3	159564302	GGGGAGAGCTGCTGCGTTGCTGG	-	6	19	77	0.246753	0.175258	0.203508
GGCGAGACATGGTGGGCTGCNGG	chr7	56449085	GGAGTGCAATGGTGGGATGTTGG	-	6	13	53	0.245283	0.170732	0.203405
GGCGAGACATGGTGGGCTGCNGG	chr17	19289003	GGTGGGAGATGGTGGGGGTCTGG	+	6	11	47	0.234043	0.131148	0.203348
GGCGAGACATGGTGGGCTGCNGG	chr10	11645774	CGGGAGACAGGGTTTGCAGCGGG	+	6	20	80	0.25	0.196262	0.200935
GGCGAGACATGGTGGGCTGCNGG	chr17	15409210	TGCGAGATGCGGTGGGCTTTTGG	+	6	15	55	0.272727	0.268657	0.199457
GGCGAGACATGGTGGGCTGCNGG	chr9	135304574	GTGGAGGGATGGAGGGCTGATGG	+	6	3	12	0.25	0.210526	0.197368
GGCGAGACATGGTGGGCTGCNGG	chr17	72423325	GGGGAGACAGCGTGTCCTCCTGG	+	6	19	87	0.218391	0.0990991	0.196748
GGCGAGACATGGTGGGCTGCNGG	chr2	84719442	AGGGAGGCATGGGTGGCTGGTGG	-	6	14	54	0.259259	0.246377	0.195384
GGCGAGACATGGTGGGCTGCNGG	chr3	4512877	AGAGAGCCAGGGTGGAGTGCGGG	+	6	20	87	0.229885	0.152778	0.194764
GGCGAGACATGGTGGGCTGCNGG	chr1	16206583	GGCGGGACCTGGGGGGTGGGCGG	-	6	8	33	0.242424	0.2	0.193939
GGCGAGACATGGTGGGCTGCNGG	chrX	148379542	GGCAAGACAAGGAGGACAGAGGG	+	6	18	81	0.222222	0.142857	0.190476
GGCGAGACATGGTGGGCTGCNGG	chr1	35164415	GGCAAGGGATGGTGGGAGGTTGG	+	6	11	44	0.25	0.245283	0.188679
GGCGAGACATGGTGGGCTGCNGG	chr7	150450190	GGGGAGAGTTTGGGTGCTGCAGG	+	6	20	93	0.215054	0.132812	0.186492
GGCGAGACATGGTGGGCTGCNGG	chr1	202181486	GGCCAGAGATGGCTGCCTGGGGG	-	6	25	107	0.233645	0.209877	0.184608
GGCGAGACATGGTGGGCTGCNGG	chr5	165884608	GGGAATACATGGTGGGAGGGGGG	+	6	12	63	0.190476	0.0326087	0.184265
GGCGAGACATGGTGGGCTGCNGG	chr10	43050612	GGCAAGAGATGTAAGCCTGCAGG	+	6	14	59	0.237288	0.227723	0.183252
GGCGAGACATGGTGGGCTGCNGG	chrX	127073985	GGCCTGACATCGAGGGCTTTAGG	+	6	24	112	0.214286	0.164286	0.179082
GGCGAGACATGGTGGGCTGCNGG	chr5	123454774	GTAGAGATACAGTTGGCTGCAGG	+	6	13	65	0.2	0.107527	0.178495
GGCGAGACATGGTGGGCTGCNGG	chr1	32975971	GGCGACACACCATGAGCTGTAGG	-	6	20	92	0.217391	0.18125	0.177989
GGCGAGACATGGTGGGCTGCNGG	chr22	38160902	GGGGACAAAAGGAGGGCTTCTGG	+	6	18	87	0.206897	0.151786	0.175493
GGCGAGACATGGTGGGCTGCNGG	chr1	233636785	GGAGAGGCATTGAAGGCAGCAGG	+	6	21	94	0.223404	0.22	0.174255
GGCGAGACATGGTGGGCTGCNGG	chr5	66312824	GGAGAGACTTAGAGGCCAGCTGG	-	6	15	70	0.214286	0.188679	0.173854
GGCGAGACATGGTGGGCTGCNGG	chr7	115467082	CACGTGTCATGGTGGTTTGCTGG	-	6	14	65	0.215385	0.2	0.172308
GGCGAGACATGGTGGGCTGCNGG	chr15	66622416	GGCCAGGCGGGGTCGGCCGCGGG	-	6	15	70	0.214286	0.2	0.171429
GGCGAGACATGGTGGGCTGCNGG	chr10	101547249	GGCTAGAAATGGTGTGATCTTGG	-	6	13	63	0.206349	0.186667	0.167831
GGCGAGACATGGTGGGCTGCNGG	chr5	665643	GGCGTGGCCTGGGGGGGTCCTGG	-	6	2	12	0.166667	0	0.166667
GGCGAGACATGGTGGGCTGCNGG	chr10	16444512	GGGAAGACCAGGTTGGCTCCTGG	+	6	12	62	0.193548	0.170732	0.160504
GGCGAGACATGGTGGGCTGCNGG	chr16	11254311	AGGCTGACCTGCTGGGCTGCAGG	-	6	15	82	0.182927	0.125	0.160061
GGCGAGACATGGTGGGCTGCNGG	chr11	44060820	GGCACGATATGGTTCACTGCAGG	-	6	12	61	0.196721	0.188406	0.159658
GGCGAGACATGGTGGGCTGCNGG	chr2	132262880	CCAGAGGCCTGGTGTGCTGCAGG	+	6	12	68	0.176471	0.11236	0.156642
GGCGAGACATGGTGGGCTGCNGG	chr3	62846143	GGCAAGGCTGGGGAGGCTGCAGG	-	6	10	54	0.185185	0.160377	0.155486
GGCGAGACATGGTGGGCTGCNGG	chr11	24896543	GCTGGGGCATGGGAGGCTGCAGG	-	6	11	59	0.186441	0.169811	0.154781
GGCGAGACATGGTGGGCTGCNGG	chr1	110121805	TTCTAGCCAGGCTGGGCTGCAGG	-	6	17	93	0.182796	0.155172	0.154431
GGCGAGACATGGTGGGCTGCNGG	chr7	4603402	AGGGAGACAAGGCTGGCTGGTGG	-	6	10	57	0.175439	0.122222	0.153996
GGCGAGACATGGTGGGCTGCNGG	chr16	85555414	GGCGAGAGGGGGAGGGGAGCCGG	+	6	11	60	0.183333	0.1625	0.153542
GGCGAGACATGGTGGGCTGCNGG	chr8	19766100	GGTTGGACATGGTTTTCTGCAGG	+	6	7	39	0.179487	0.147059	0.153092
GGCGAGACATGGTGGGCTGCNGG	chr20	50432670	CTCCAGCCATAATGGGCTGCTGG	+	6	9	49	0.183673	0.166667	0.153061
GGCGAGACATGGTGGGCTGCNGG	chr6	98948045	GGCGGGGCCTGGAGGGAGGCGGG	+	6	6	36	0.166667	0.0869565	0.152174
GGCGAGACATGGTGGGCTGCNGG	chr1	35595844	CCTGTGACTTGGTGGGCTGGTGG	+	6	13	82	0.158537	0.040404	0.152131
GGCGAGACATGGTGGGCTGCNGG	chr2	240136824	GGCGGGAGACGGGGGGGGGCAGG	+	6	7	42	0.166667	0.114583	0.147569
GGCGAGACATGGTGGGCTGCNGG	chr11	130858252	CTGGAGACATGGGGGTCTTCAGG	+	6	10	62	0.16129	0.10101	0.144998
GGCGAGACATGGTGGGCTGCNGG	chr8	29901306	TGTCACTCATGCTGGGCTGCAGG	-	6	5	32	0.15625	0.075	0.144531
GGCGAGACATGGTGGGCTGCNGG	chr15	25048966	AGGGAGACATGGAGGGAGACAGG	-	6	2	13	0.153846	0.0833333	0.141026
GGCGAGACATGGTGGGCTGCNGG	chr9	133328328	GGTGGGCCAGTGAGGGCTGCAGG	-	6	12	79	0.151899	0.0784314	0.139985
GGCGAGACATGGTGGGCTGCNGG	chr9	11927878	GTCCGGAATTGGTGGGCTCCTGG	+	6	6	39	0.153846	0.102041	0.138148
GGCGAGACATGGTGGGCTGCNGG	chr12	32675495	GGTGAGAGAGGGATGGTTGCAGG	+	6	10	62	0.16129	0.147727	0.137463
GGCGAGACATGGTGGGCTGCNGG	chr6	169971363	GGACACACATGAAGGGCTCCCGG	-	6	14	88	0.159091	0.142857	0.136364
GGCGAGACATGGTGGGCTGCNGG	chr1	202167978	AGCAAGGCAAGGTGGGCTAGGGG	+	6	18	115	0.156522	0.149606	0.133105
GGCGAGACATGGTGGGCTGCNGG	chr10	93276964	GGGGGGCCAAGGTGGGCAGATGG	+	6	9	62	0.145161	0.0853659	0.132769
GGCGAGACATGGTGGGCTGCNGG	chr2	221740556	GGGGAGAAATTGGGAGATGCAGG	+	6	5	34	0.147059	0.115942	0.130009
GGCGAGACATGGTGGGCTGCNGG	chr4	576372	GGCGAGGCGCGCGGGGCCGCGGG	-	6	2	14	0.142857	0.111111	0.126984
GGCGAGACATGGTGGGCTGCNGG	chr16	88624389	GGGGAGCCTGGAAGGGCTGCTGG	+	6	12	82	0.146341	0.133333	0.126829
GGCGAGACATGGTGGGCTGCNGG	chr16	58770362	GGGGGGCCAAGGTGGACTTCTGG	+	6	11	79	0.139241	0.101695	0.12508
GGCGAGACATGGTGGGCTGCNGG	chr22	26431316	GGAGAGAAACAGGGGGCTGAAGG	+	6	10	77	0.12987	0.0677966	0.121065
GGCGAGACATGGTGGGCTGCNGG	chr10	69764426	GGCCATTCTTGATGGGCTCCTGG	-	6	6	47	0.12766	0.0571429	0.120365
GGCGAGACATGGTGGGCTGCNGG	chr12	114045931	AACGGGAAATGGTGGTCTTCTGG	-	6	9	66	0.136364	0.11828	0.120235
GGCGAGACATGGTGGGCTGCNGG	chr7	97034593	AATCAGGCATGGCGGGCTGCAGG	-	6	8	65	0.123077	0.0235294	0.120181
GGCGAGACATGGTGGGCTGCNGG	chr3	127779582	GGAGCCACACTGTGGGCTCCAGG	+	6	12	91	0.131868	0.112	0.117099
GGCGAGACATGGTGGGCTGCNGG	chr1	212511560	GGCTAGAGATAGTGGCTTGATGG	-	6	16	123	0.130081	0.103448	0.116625
GGCGAGACATGGTGGGCTGCNGG	chr16	11036453	AAAGAGGCATGCTGAGCTGCTGG	-	6	7	55	0.127273	0.0941176	0.115294
GGCGAGACATGGTGGGCTGCNGG	chr19	12709062	GGCCAGGCGTGGTGGCTGGCTGG	+	6	7	54	0.12963	0.111111	0.115226
GGCGAGACATGGTGGGCTGCNGG	chr8	59547350	GGGAGGGCATGGCGAGCTGCAGG	-	6	3	24	0.125	0.0833333	0.114583
GGCGAGACATGGTGGGCTGCNGG	chr12	98074037	AGGGAGACATGAGAGACTGCAGG	-	6	7	55	0.127273	0.101449	0.114361
GGCGAGACATGGTGGGCTGCNGG	chr21	41470857	TGTGGGACTTGTTGGGATGCAGG	-	6	11	87	0.126437	0.115385	0.111848
GGCGAGACATGGTGGGCTGCNGG	chr3	63507093	GGAGTGCCATGGTGCGATGTCGG	-	6	8	66	0.121212	0.0792079	0.111611
GGCGAGACATGGTGGGCTGCNGG	chr2	12717702	GGCGTGTAAGGGGGGGGTGCGGG	-	6	5	43	0.116279	0.05	0.110465
GGCGAGACATGGTGGGCTGCNGG	chr19	4547683	TGGGAGCCATGTAGGGTTGCAGG	-	6	10	82	0.121951	0.0947368	0.110398
GGCGAGACATGGTGGGCTGCNGG	chr16	4152141	GGAGAGACAGGGAGGGAAGGAGG	+	6	5	44	0.113636	0.0461538	0.108392
GGCGAGACATGGTGGGCTGCNGG	chr13	50861973	TGTGTGCCATGGTGGTTTGCTGG	-	6	7	59	0.118644	0.1	0.10678
GGCGAGACATGGTGGGCTGCNGG	chr22	46330558	TGCTGGAGAGGGTGGGCTGAGGG	+	6	7	63	0.111111	0.0465116	0.105943
GGCGAGACATGGTGGGCTGCNGG	chr17	79731651	GGGGAGCCATGGGAGCCAGCGGG	-	6	12	103	0.116505	0.104762	0.1043
GGCGAGACATGGTGGGCTGCNGG	chr2	70891680	GGGGAGACACGGGAGGGGGCAGG	-	6	7	63	0.111111	0.0813953	0.102067
GGCGAGACATGGTGGGCTGCNGG	chr14	105499737	GGCAAGGCAGGCAGGGCTGGAGG	-	6	5	48	0.104167	0.0238095	0.101687
GGCGAGACATGGTGGGCTGCNGG	chr2	26792155	GCGGAGACAAGGTTGGCTAAAGG	+	6	8	73	0.109589	0.102041	0.0984065
GGCGAGACATGGTGGGCTGCNGG	chr21	43308709	GGAGGGGCAGGGAGGCCTGCAGG	+	6	9	92	0.0978261	0.0314465	0.0947498
GGCGAGACATGGTGGGCTGCNGG	chr21	46358533	GGCCACACACTGGTGGCTGCAGG	-	6	9	89	0.101124	0.0720721	0.0938354
GGCGAGACATGGTGGGCTGCNGG	chr1	188416390	GGAGAGACATATTTGGAAGCTGG	-	6	5	54	0.0925926	0.0594059	0.087092
GGCGAGACATGGTGGGCTGCNGG	chr3	40130753	GGTAAGACCTGGTGGGCATTTGG	-	6	6	66	0.0909091	0.0714286	0.0844156
GGCGAGACATGGTGGGCTGCNGG	chr4	120757915	GGAGAGAGATGGAGGGAGGGAGG	-	6	3	35	0.0857143	0.0178571	0.0841837
GGCGAGACATGGTGGGCTGCNGG	chr15	23760933	GCAGAGAGATGGGGGGATGTTGG	+	6	3	35	0.0857143	0.0196078	0.0840336
GGCGAGACATGGTGGGCTGCNGG	chr9	85041285	GGCGAGAGAAGGCAGGGTGGAGG	-	6	8	92	0.0869565	0.0336134	0.0840336
GGCGAGACATGGTGGGCTGCNGG	chr14	69098240	GGAGGAACATTCTAGGCTGCAGG	-	6	6	66	0.0909091	0.0849057	0.0831904
GGCGAGACATGGTGGGCTGCNGG	chr5	142542574	GCAGAGACAGAGTGGGAGGCAGG	-	6	6	70	0.0857143	0.0337079	0.082825
GGCGAGACATGGTGGGCTGCNGG	chr11	128687187	GGCCAAAGAAGGTGGGCTCGAGG	-	6	4	45	0.0888889	0.0689655	0.0827586
GGCGAGACATGGTGGGCTGCNGG	chr11	57597643	GGTCAGGGAGGGTGGGGTGCGGG	-	6	4	46	0.0869565	0.0595238	0.0817805
GGCGAGACATGGTGGGCTGCNGG	chrX	139570414	GATGAGAAATGGATGGATGCTGG	-	6	5	58	0.0862069	0.0571429	0.0812808
GGCGAGACATGGTGGGCTGCNGG	chr2	231695066	GGTGAGTCCTGTTGGCCTCCAGG	+	6	4	47	0.0851064	0.0625	0.0797872
GGCGAGACATGGTGGGCTGCNGG	chr22	44274059	GTGGAGACAGGGTGGGTGGGGGG	-	6	3	36	0.0833333	0.0434783	0.0797101
GGCGAGACATGGTGGGCTGCNGG	chr19	46507839	GGAGACACATGAGGTGCTGTAGG	+	6	6	72	0.0833333	0.0582524	0.078479
GGCGAGACATGGTGGGCTGCNGG	chr14	74455299	GGTGAGGCATGCAGGACTCCAGG	-	6	7	84	0.0833333	0.0714286	0.077381
GGCGAGACATGGTGGGCTGCNGG	chr3	175796103	GGAGAGGCAGGGTGGGTGGGGGG	+	6	2	24	0.0833333	0.0740741	0.0771605
GGCGAGACATGGTGGGCTGCNGG	chr7	135924595	TGCAGGTCATTGTGGGGTGCAGG	-	6	9	111	0.0810811	0.0595238	0.0762548
GGCGAGACATGGTGGGCTGCNGG	chr2	183546795	GCTCAGGCATGGGAGGCTGCAGG	+	6	4	53	0.0754717	0	0.0754717
GGCGAGACATGGTGGGCTGCNGG	chr7	67922784	GGCAAGAAATGATGAGAAGCCGG	+	6	7	87	0.0804598	0.0776699	0.0742105
GGCGAGACATGGTGGGCTGCNGG	chr13	91384743	AGAGAGAAGTGGTGGGGTGGGGG	+	6	2	27	0.0740741	0.0384615	0.0712251
GGCGAGACATGGTGGGCTGCNGG	chr10	2836501	GGCAGAACCTGCTGGGCTGTTGG	+	6	4	56	0.0714286	0.0204082	0.0699708
GGCGAGACATGGTGGGCTGCNGG	chr16	20052051	GCCCACATATGGTGGGCAGGAGG	-	6	3	43	0.0697674	0	0.0697674
GGCGAGACATGGTGGGCTGCNGG	chr14	73458288	GGGGAGAGGGGCTGGGCTTCTGG	-	6	4	58	0.0689655	0.0119048	0.0681445
GGCGAGACATGGTGGGCTGCNGG	chr12	3344088	GGCTGGGCAGGGTGGGCCGGCGG	+	6	5	74	0.0675676	0	0.0675676
GGCGAGACATGGTGGGCTGCNGG	chrX	40381420	GGGGACAGACGTTCGGCTGCCGG	-	6	5	71	0.0704225	0.0422535	0.0674469
GGCGAGACATGGTGGGCTGCNGG	chr1	1427058	GGGGGGAGATGGAGGGATGAAGG	-	6	1	15	0.0666667	0	0.0666667
GGCGAGACATGGTGGGCTGCNGG	chr19	14230568	GGCGGGGGATGCTGGGGTCCTGG	+	6	1	15	0.0666667	0	0.0666667
GGCGAGACATGGTGGGCTGCNGG	chr1	114781970	GGAGGGACATGATGGACTCAGGG	-	6	8	112	0.0714286	0.0681818	0.0665584
GGCGAGACATGGTGGGCTGCNGG	chr19	53609581	AGTGAGCCACGGTGGCCAGCCGG	-	6	3	44	0.0681818	0.0545455	0.0644628
GGCGAGACATGGTGGGCTGCNGG	chr2	97706903	GGGGAGCACTGGGGGGCTGGGGG	+	6	2	32	0.0625	0	0.0625
GGCGAGACATGGTGGGCTGCNGG	chr2	177852492	GGATAGACAGGCTGAGCTGAGGG	-	6	4	63	0.0634921	0.016	0.0624762
GGCGAGACATGGTGGGCTGCNGG	chr19	18050963	GGAGAGACAGGGAGGGAGGAAGG	+	6	3	46	0.0652174	0.0481928	0.0620744
GGCGAGACATGGTGGGCTGCNGG	chr4	169043442	GGGGACAGAGGGTGGGGTGGGGG	-	6	4	63	0.0634921	0.0238095	0.0619803
GGCGAGACATGGTGGGCTGCNGG	chr9	16991237	TGGGAGGAATGGTGGGGAGCAGG	-	6	2	32	0.0625	0.015873	0.0615079
GGCGAGACATGGTGGGCTGCNGG	chr8	6613478	GCTGGGACATGGAGGGGTGAAGG	+	6	2	32	0.0625	0.0175439	0.0614035
GGCGAGACATGGTGGGCTGCNGG	chr8	98800841	GCTCTGGCATGGGGGGCTGCAGG	-	6	5	81	0.0617284	0.0116279	0.0610106
GGCGAGACATGGTGGGCTGCNGG	chr19	55642567	GGGGAGCCTTGGGGGGCGGTGGG	-	6	5	83	0.060241	0	0.060241
GGCGAGACATGGTGGGCTGCNGG	chr6	14029371	GGCCAGGGATGGGGGGCGGGGGG	-	6	5	82	0.0609756	0.0162602	0.0599841
GGCGAGACATGGTGGGCTGCNGG	chr15	40440601	GTCGAGTCACCGTGGGATACGGG	+	6	3	49	0.0612245	0.025641	0.0596546
GGCGAGACATGGTGGGCTGCNGG	chr18	44711200	GGCGAGGGATGGAGGGAGGGTGG	-	6	1	17	0.0588235	0	0.0588235
GGCGAGACATGGTGGGCTGCNGG	chrX	66617723	AGAGAGACATGTTGGGGTTTAGG	-	6	2	34	0.0588235	0	0.0588235
GGCGAGACATGGTGGGCTGCNGG	chr1	190368379	AGTGAGACATGGCCTGCCGCAGG	-	6	5	81	0.0617284	0.0551181	0.058326
GGCGAGACATGGTGGGCTGCNGG	chr1	120415377	GGCGAGGCGGGGTGGGGGGTTGG	+	6	3	52	0.0576923	0	0.0576923
GGCGAGACATGGTGGGCTGCNGG	chr17	58692018	GGGAAGACGTGGGTGGGTGCGGG	+	6	4	66	0.0606061	0.0543478	0.0573123
GGCGAGACATGGTGGGCTGCNGG	chr17	76905910	CTGGAGACAGGGTCTGCTGCCGG	+	6	4	69	0.057971	0.0126582	0.0572372
GGCGAGACATGGTGGGCTGCNGG	chrX	90952610	GGGGACACAAGGTGGTCAGTAGG	+	6	5	84	0.0595238	0.0454545	0.0568182
GGCGAGACATGGTGGGCTGCNGG	chrX	153776808	GGCGAGGCAGGGCAGGATGTGGG	+	6	2	35	0.0571429	0.025641	0.0556777
GGCGAGACATGGTGGGCTGCNGG	chr2	239159153	GGCGAGTAGTAGTGAGGTGCAGG	-	6	1	18	0.0555556	0	0.0555556
GGCGAGACATGGTGGGCTGCNGG	chr16	9366176	GGTGAGGAATGGGGTGGTGCTGG	+	6	4	70	0.0571429	0.032967	0.055259
GGCGAGACATGGTGGGCTGCNGG	chr2	219444086	GGTGGGAAAGGGGGGGATGCGGG	-	6	4	71	0.056338	0.0224719	0.055072
GGCGAGACATGGTGGGCTGCNGG	chr22	20299746	GCAGAGCCATGGCGGGACGCCGG	-	6	5	89	0.0561798	0.0214286	0.0549759
GGCGAGACATGGTGGGCTGCNGG	chr11	9406009	TGCCAAACATCTGGGGCTGCAGG	+	6	2	36	0.0555556	0.0188679	0.0545073
GGCGAGACATGGTGGGCTGCNGG	chr22	46071144	GGCGCGAAACGGAAGGCCGCTGG	+	6	2	37	0.0540541	0	0.0540541
GGCGAGACATGGTGGGCTGCNGG	chr12	66263176	GCCACGACATGCTGGGCTTAAGG	+	6	2	36	0.0555556	0.0307692	0.0538462
GGCGAGACATGGTGGGCTGCNGG	chr20	47993870	GTGGAGCCATGGGGGTCTCCAGG	+	6	3	56	0.0535714	0.0128205	0.0528846
GGCGAGACATGGTGGGCTGCNGG	chr2	68251953	GGCGAGCCGGAGAGGGCGGCGGG	-	6	4	74	0.0540541	0.027027	0.0525931
GGCGAGACATGGTGGGCTGCNGG	chr20	47358173	TGCCAGAGATGGGGGGGTGGGGG	-	6	2	38	0.0526316	0.0196078	0.0515996
GGCGAGACATGGTGGGCTGCNGG	chr7	148520377	GGAGAGAGATGGAGAGATGAAGG	-	6	3	56	0.0535714	0.0412371	0.0513623
GGCGAGACATGGTGGGCTGCNGG	chr1	21640062	GGCCAGAGACAGTGGGCGGGTGG	-	6	2	39	0.0512821	0	0.0512821
GGCGAGACATGGTGGGCTGCNGG	chr12	99984858	GGCGAGGCCTGGCGCGCGGGGGG	+	6	2	39	0.0512821	0	0.0512821
GGCGAGACATGGTGGGCTGCNGG	chr9	80748663	GGCTAGAGAGGGCAGGCTTCTGG	+	6	4	75	0.0533333	0.045977	0.0508812
GGCGAGACATGGTGGGCTGCNGG	chr3	100078606	GGCCTGGCATGGTGGCTCGCTGG	+	6	4	75	0.0533333	0.046729	0.0508411
GGCGAGACATGGTGGGCTGCNGG	chr4	72877315	ACTCAGGCATGGTGGCCTGCAGG	-	6	2	39	0.0512821	0.0172414	0.0503979
GGCGAGACATGGTGGGCTGCNGG	chrX	133985748	GGCGCGGCGTGGAGCGCGGCGGG	+	6	4	79	0.0506329	0.00769231	0.0502434
GGCGAGACATGGTGGGCTGCNGG	chr1	169272443	GGCCTGTCATGGGGGGCGGGGGG	-	6	1	20	0.05	0	0.05
GGCGAGACATGGTGGGCTGCNGG	chr10	101010658	GGGGAGCCACGGGGGGTAGCTGG	+	6	1	20	0.05	0	0.05
GGCGAGACATGGTGGGCTGCNGG	chr18	78493196	GGCGACACATGTGATGCTACTGG	-	6	1	20	0.05	0	0.05
GGCGAGACATGGTGGGCTGCNGG	chr7	52303062	GCTCATGCACGGTGGGCTGCAGG	+	6	1	20	0.05	0	0.05
GGCGAGACATGGTGGGCTGCNGG	chr20	56719509	AGCAAGACACAGTGGCCTGGAGG	+	6	3	60	0.05	0.0227273	0.0488636
GGCGAGACATGGTGGGCTGCNGG	chr11	1461662	GGACAGAGCTGGTGGGGCGCGGG	+	6	2	41	0.0487805	0	0.0487805
GGCGAGACATGGTGGGCTGCNGG	chr2	224655550	GCTTGGGCATGGTGGGCTGAAGG	-	6	3	60	0.05	0.0263158	0.0486842
GGCGAGACATGGTGGGCTGCNGG	chr12	120736944	GGCACGCCATGGGCAGCTGCCGG	-	6	3	60	0.05	0.0344828	0.0482759
GGCGAGACATGGTGGGCTGCNGG	chrX	118724267	GGCCAGGCATGGGGGACAGTGGG	+	6	4	83	0.0481928	0	0.0481928
GGCGAGACATGGTGGGCTGCNGG	chr19	1396956	GGCAAGACAGTGGGGGGGGCGGG	+	6	3	61	0.0491803	0.0306122	0.0476748
GGCGAGACATGGTGGGCTGCNGG	chr2	120436523	GGCGGGGCAGAGGGGGGTGCTGG	-	6	3	63	0.047619	0	0.047619
GGCGAGACATGGTGGGCTGCNGG	chr2	120672439	TGGGAGGGGTGGTGGGGTGCTGG	-	6	1	21	0.047619	0	0.047619
GGCGAGACATGGTGGGCTGCNGG	chr7	39484548	GGCCTGTCATGGTGGTCTTGCGG	-	6	2	42	0.047619	0.0163934	0.0468384
GGCGAGACATGGTGGGCTGCNGG	chr16	31329083	GTGGAGATGGGGTGGGGTGCAGG	-	6	2	43	0.0465116	0	0.0465116
GGCGAGACATGGTGGGCTGCNGG	chr4	5890407	GGAGAAGCCTGGTGGGCGGGGGG	+	6	2	42	0.047619	0.0327869	0.0460578
GGCGAGACATGGTGGGCTGCNGG	chrX	4817587	GGAGAAAAATGGTGGCATGAAGG	-	6	2	43	0.0465116	0.0128205	0.0459153
GGCGAGACATGGTGGGCTGCNGG	chr17	44198626	GGGAAGACAGAGTGGGGTGAAGG	-	6	3	65	0.0461538	0.0114943	0.0456233
GGCGAGACATGGTGGGCTGCNGG	chr17	39927414	GGAGAGAAGGTGGGGGCTGCTGG	-	6	2	44	0.0454545	0	0.0454545
GGCGAGACATGGTGGGCTGCNGG	chr9	72364673	GGTGAGTGATACGGGGCTGCGGG	-	6	2	44	0.0454545	0	0.0454545
GGCGAGACATGGTGGGCTGCNGG	chr14	58101995	AATGAAACTTGGTGGCCTGCTGG	+	6	3	65	0.0461538	0.0240964	0.0450417
GGCGAGACATGGTGGGCTGCNGG	chr2	1915129	GTCCTGACACAGTGTGCTGCTGG	+	6	3	67	0.0447761	0	0.0447761
GGCGAGACATGGTGGGCTGCNGG	chr3	52718727	AATGGGACATGGCGGGTTGCGGG	-	6	4	88	0.0454545	0.0150376	0.044771
GGCGAGACATGGTGGGCTGCNGG	chr11	125452056	GGTGAAAGAGGTTGGGGTGCTGG	-	6	5	107	0.046729	0.0438596	0.0446795
GGCGAGACATGGTGGGCTGCNGG	chr5	81133997	GGGGGTACATCGTGGGATTCAGG	+	6	2	43	0.0465116	0.0410959	0.0446002
GGCGAGACATGGTGGGCTGCNGG	chr5	31685468	GACGAGGCAGCATGGGCTGATGG	-	6	2	45	0.0444444	0	0.0444444
GGCGAGACATGGTGGGCTGCNGG	chr9	15582777	GGCAGGAGGTGGGGGGCTGGGGG	+	6	2	45	0.0444444	0	0.0444444
GGCGAGACATGGTGGGCTGCNGG	chr18	37476380	GGCGCCCCCTGGTGGGCTCATGG	+	6	5	114	0.0438596	0.0070922	0.0435486
GGCGAGACATGGTGGGCTGCNGG	chr10	27679116	GTCGGGAGGTGGGGGGCTGGGGG	+	6	2	46	0.0434783	0	0.0434783
GGCGAGACATGGTGGGCTGCNGG	chr12	43363113	GGCGAGTCATGGGAGGTGGGAGG	-	6	3	69	0.0434783	0	0.0434783
GGCGAGACATGGTGGGCTGCNGG	chr19	5474773	GGGGAGACACGGAGGGAGGGAGG	+	6	1	23	0.0434783	0	0.0434783
GGCGAGACATGGTGGGCTGCNGG	chr14	67426514	ACTGTGAAATGGTAGGCTGCCGG	+	6	3	69	0.0434783	0.015625	0.0427989
GGCGAGACATGGTGGGCTGCNGG	chr10	21266072	GATCAGATATGGGGGGCAGCAGG	-	6	2	46	0.0434783	0.0215054	0.0425432
GGCGAGACATGGTGGGCTGCNGG	chr2	170459740	GCTTGGGCATGGCGGGCTGCGGG	+	6	3	70	0.0428571	0.02	0.042
GGCGAGACATGGTGGGCTGCNGG	chr7	28180626	GGCGAGGGAGGGAGGGAGGCCGG	+	6	1	23	0.0434783	0.0344828	0.041979
GGCGAGACATGGTGGGCTGCNGG	chr10	53991064	GTTCGGCCATGGCGGGCTGCAGG	-	6	3	70	0.0428571	0.0222222	0.0419048
GGCGAGACATGGTGGGCTGCNGG	chrX	109350930	GGCAGGATGAGGTGGGCTGAGGG	+	6	4	96	0.0416667	0.02	0.0408333
GGCGAGACATGGTGGGCTGCNGG	chr19	53883689	AGTGAGTCAGGGTGGGGGGCGGG	+	6	1	24	0.0416667	0.0263158	0.0405702
GGCGAGACATGGTGGGCTGCNGG	chr20	2493622	GGAGCGTCATGGTGGGGGGTGGG	-	6	1	25	0.04	0	0.04
GGCGAGACATGGTGGGCTGCNGG	chr5	120053531	GGAGAGACATGGAGGAAGGGAGG	-	6	2	50	0.04	0	0.04
GGCGAGACATGGTGGGCTGCNGG	chr6	43171755	GGCGGGACACGCGGGGCTAACGG	+	6	2	51	0.0392157	0	0.0392157
GGCGAGACATGGTGGGCTGCNGG	chr9	122128378	AGAGGGGCATGGCGGGTTGCGGG	-	6	2	51	0.0392157	0	0.0392157
GGCGAGACATGGTGGGCTGCNGG	chr13	74891708	GGCAATTCCTGGTGGACTGATGG	-	6	4	99	0.040404	0.0310078	0.0391512
GGCGAGACATGGTGGGCTGCNGG	chr20	59400932	GGTGACACTTGATGGGCAGGGGG	-	6	2	50	0.04	0.0379747	0.038481
GGCGAGACATGGTGGGCTGCNGG	chr18	7360894	GTTCGGGCATGGTAGGCTGCAGG	-	6	2	52	0.0384615	0	0.0384615
GGCGAGACATGGTGGGCTGCNGG	chr22	45010048	GGCGGGGCGCGGCGGGCTGAGGG	-	6	2	52	0.0384615	0	0.0384615
GGCGAGACATGGTGGGCTGCNGG	chr4	55434609	AGTGAGGTATGATGTGCTGCTGG	-	6	2	51	0.0392157	0.0227273	0.0383244
GGCGAGACATGGTGGGCTGCNGG	chr7	116006476	GGCCAAAAAAAGTGGGCTACAGG	-	6	3	76	0.0394737	0.03125	0.0382401
GGCGAGACATGGTGGGCTGCNGG	chr11	65613997	AGCTAGCCATGGTGAGGCGCCGG	-	6	3	78	0.0384615	0.0120482	0.0379981
GGCGAGACATGGTGGGCTGCNGG	chr22	30906168	GGGCAGGCACAGTGGGCTGGTGG	-	6	4	106	0.0377358	0	0.0377358
GGCGAGACATGGTGGGCTGCNGG	chr6	169243296	GGCGAGTCAGGGACGGAGGCGGG	+	6	2	53	0.0377358	0	0.0377358
GGCGAGACATGGTGGGCTGCNGG	chr2	224039359	GGCGGGGCAAGGCGGGCCGGGGG	-	6	1	26	0.0384615	0.0243902	0.0375235
GGCGAGACATGGTGGGCTGCNGG	chr1	156887936	GGGGAGAGAGGGGGGGCTAATGG	-	6	3	81	0.037037	0	0.037037
GGCGAGACATGGTGGGCTGCNGG	chr14	68899089	GGAGGGGTATGGTGTGCTGTGGG	-	6	1	27	0.037037	0	0.037037
GGCGAGACATGGTGGGCTGCNGG	chr2	20176358	GGCAAGGTATGGTGGCCTTTTGG	+	6	2	54	0.037037	0	0.037037
GGCGAGACATGGTGGGCTGCNGG	chr4	7896876	TGCCAGGCATCATGTGCTGCCGG	-	6	1	27	0.037037	0	0.037037
GGCGAGACATGGTGGGCTGCNGG	chr8	651576	GGAGAGAGACGGAGAGCTGGGGG	+	6	1	27	0.037037	0	0.037037
GGCGAGACATGGTGGGCTGCNGG	chr18	73274136	GTCGACAGATCATGGGCTGGTGG	-	6	1	27	0.037037	0.00961539	0.0366809
GGCGAGACATGGTGGGCTGCNGG	chr4	2047005	GGTGAGACGGGGCGGGGGGCGGG	-	6	2	55	0.0363636	0	0.0363636
GGCGAGACATGGTGGGCTGCNGG	chr17	81192727	GGCGGCACCTGGCTGCCTGCTGG	+	6	2	54	0.037037	0.0196078	0.0363108
GGCGAGACATGGTGGGCTGCNGG	chr8	70842873	GGGCAGCAATGGTTGCCTGCAGG	-	6	3	83	0.0361446	0	0.0361446
GGCGAGACATGGTGGGCTGCNGG	chr11	3220011	GATGTGACAGGGAGGGCTCCAGG	-	6	3	81	0.037037	0.0245902	0.0361263
GGCGAGACATGGTGGGCTGCNGG	chr6	137494732	GGCAAGAGAAGGTGGCCAGGCGG	+	6	3	83	0.0361446	0.00704225	0.03589
GGCGAGACATGGTGGGCTGCNGG	chr14	105411434	GGCTGGCCACGCTGGGCGGCCGG	+	6	2	54	0.037037	0.0344828	0.0357599
GGCGAGACATGGTGGGCTGCNGG	chr8	41247907	GGGTACCCAGGGTGGCCTGCAGG	-	6	2	56	0.0357143	0	0.0357143
GGCGAGACATGGTGGGCTGCNGG	chr9	134175866	GGGGGCCCAGGGTGGGCTGAAGG	+	6	3	83	0.0361446	0.0178571	0.0354991
GGCGAGACATGGTGGGCTGCNGG	chr10	74825409	GGCCAGGCCGGGCGGGCTGGCGG	+	6	2	56	0.0357143	0.0135135	0.0352317
GGCGAGACATGGTGGGCTGCNGG	chr14	60723077	GGCGGGGAGAGGTGGGCAGCCGG	+	6	2	56	0.0357143	0.0140845	0.0352113
GGCGAGACATGGTGGGCTGCNGG	chr16	85028323	GGCGAGTCATGCGTGTGTGCGGG	+	6	2	57	0.0350877	0	0.0350877
GGCGAGACATGGTGGGCTGCNGG	chr19	38305248	GGCCAGACAGGGTGGACCTTGGG	+	6	2	57	0.0350877	0	0.0350877
GGCGAGACATGGTGGGCTGCNGG	chr1	205450423	GGCAGGAGAGGGGGGCCTGCAGG	-	6	2	56	0.0357143	0.0263158	0.0347744
GGCGAGACATGGTGGGCTGCNGG	chr11	67530065	GCCGGGAAAAGCTGTGCTGCTGG	+	6	2	58	0.0344828	0	0.0344828
GGCGAGACATGGTGGGCTGCNGG	chr4	21302677	GGCGGGGGATGGTGGAGAGCTGG	-	6	1	29	0.0344828	0	0.0344828
GGCGAGACATGGTGGGCTGCNGG	chr7	66698055	GGGGAGCTGGGGTGGGCAGCGGG	-	6	2	57	0.0350877	0.0253165	0.0341994
GGCGAGACATGGTGGGCTGCNGG	chr20	25195677	GGCGTCACAGGCTGGGCGGGGGG	-	6	2	59	0.0338983	0.0123457	0.0334798
GGCGAGACATGGTGGGCTGCNGG	chr1	48323413	GTCGAGGGGTGGGGGGCTGGGGG	+	6	1	30	0.0333333	0	0.0333333
GGCGAGACATGGTGGGCTGCNGG	chr12	53222012	GGGGAGGGGCGGGGGGCTGCCGG	+	6	1	30	0.0333333	0	0.0333333
GGCGAGACATGGTGGGCTGCNGG	chrX	46328420	GGAGATACTTGGAGGTCAGCAGG	+	6	2	60	0.0333333	0	0.0333333
GGCGAGACATGGTGGGCTGCNGG	chr20	7981338	GGCAAGACTTAGAGGACTTCTGG	+	6	2	59	0.0338983	0.0208333	0.0331921
GGCGAGACATGGTGGGCTGCNGG	chr17	7204718	GGGTAGATATGGGGGGTTGGGGG	-	6	2	59	0.0338983	0.0306122	0.0328606
GGCGAGACATGGTGGGCTGCNGG	chr2	216393186	TGGGAGGCAGGGTGGGCAGTAGG	+	6	3	90	0.0333333	0.0152672	0.0328244
GGCGAGACATGGTGGGCTGCNGG	chr8	120836219	GGGGACAGAGGGTGGGGTGAGGG	+	6	2	59	0.0338983	0.032967	0.0327808
GGCGAGACATGGTGGGCTGCNGG	chr15	88437629	TGAGAGACAAGGAGGGCTATGGG	-	6	2	62	0.0322581	0	0.0322581
GGCGAGACATGGTGGGCTGCNGG	chr19	45884372	GGCGATGCTGGGTTGGCGGCTGG	+	6	2	62	0.0322581	0	0.0322581
GGCGAGACATGGTGGGCTGCNGG	chr2	26692619	GGCGGGAGGAGGCGGCCTGCGGG	+	6	1	31	0.0322581	0	0.0322581
GGCGAGACATGGTGGGCTGCNGG	chr2	42861914	GGCTAGGCAGGGTGGGGGGTGGG	-	6	1	31	0.0322581	0	0.0322581
GGCGAGACATGGTGGGCTGCNGG	chr5	10486732	GGGGAGACGTGGAGGTCTTGGGG	+	6	2	62	0.0322581	0	0.0322581
GGCGAGACATGGTGGGCTGCNGG	chrX	153732748	TGCCAGGCTTTGTGGGCTCCTGG	+	6	3	93	0.0322581	0	0.0322581
GGCGAGACATGGTGGGCTGCNGG	chr16	88743015	GGCCTGACCTGGTGCACAGCAGG	-	6	3	93	0.0322581	0.00833333	0.0319892
GGCGAGACATGGTGGGCTGCNGG	chr11	17605725	GGCAGGGCCTGCTGGTCTGCAGG	+	6	2	63	0.031746	0	0.031746
GGCGAGACATGGTGGGCTGCNGG	chr19	48469861	GGGGAGAAATCTTGGGGGGCGGG	+	6	2	61	0.0327869	0.031746	0.031746
GGCGAGACATGGTGGGCTGCNGG	chr3	4699682	GGGGAGAAATATTGGCCAGCAGG	+	6	2	63	0.031746	0	0.031746
GGCGAGACATGGTGGGCTGCNGG	chr10	80138057	CAGCAGCCATTGTGGGCTGCAGG	-	6	2	63	0.031746	0.0128205	0.031339
GGCGAGACATGGTGGGCTGCNGG	chr10	114404607	GGCGAGCCCTGGCGGGGGCCAGG	-	6	2	64	0.03125	0	0.03125
GGCGAGACATGGTGGGCTGCNGG	chr15	59996924	GGCGAGAGAAGGAGGGTAGAGGG	+	6	1	32	0.03125	0	0.03125
GGCGAGACATGGTGGGCTGCNGG	chr16	462744	GGGAAGGGATGGTGCGGTGCTGG	-	6	1	32	0.03125	0	0.03125
GGCGAGACATGGTGGGCTGCNGG	chr19	13235921	GGAGAGAGAGGGTGGGAGGGAGG	+	6	1	32	0.03125	0	0.03125
GGCGAGACATGGTGGGCTGCNGG	chr8	143941532	GCTGGGACCAGGTGGGCTGGGGG	+	6	2	64	0.03125	0	0.03125
GGCGAGACATGGTGGGCTGCNGG	chr2	233208183	GGGAGGAACTTGTGGGCTGCAGG	-	6	3	94	0.0319149	0.0243902	0.0311365
GGCGAGACATGGTGGGCTGCNGG	chr16	56313877	AGCCAGGCATGGTGGCCCCCTGG	-	6	2	64	0.03125	0.012987	0.0308442
GGCGAGACATGGTGGGCTGCNGG	chr5	132824629	TGGGAGGCATGGGGGTCTGGTGG	+	6	2	65	0.0307692	0	0.0307692
GGCGAGACATGGTGGGCTGCNGG	chr7	20785901	AGCGAGAGATGGGGTGCAGTGGG	-	6	2	65	0.0307692	0	0.0307692
GGCGAGACATGGTGGGCTGCNGG	chr19	30268039	GGAGAGAAAGGGAGGGAGGCGGG	-	6	1	32	0.03125	0.0217391	0.0305707
GGCGAGACATGGTGGGCTGCNGG	chr18	11647513	TCCCAGACGGGGTGGGCGGCTGG	-	6	1	33	0.030303	0	0.030303
GGCGAGACATGGTGGGCTGCNGG	chr9	130289330	GGCGGAAGATGGGGGGGTGAGGG	+	6	2	66	0.030303	0	0.030303
GGCGAGACATGGTGGGCTGCNGG	chr5	147764486	GGCGGGGTGGGGTGGGATGCTGG	+	6	1	33	0.030303	0.0181818	0.0297521
GGCGAGACATGGTGGGCTGCNGG	chr12	83775473	GGCTAGAAAGGGTAGGCAGATGG	+	6	1	34	0.0294118	0	0.0294118
GGCGAGACATGGTGGGCTGCNGG	chr12	110420035	AGGAGGACATGGTTGGCAGCAGG	+	6	2	68	0.0294118	0	0.0294118
GGCGAGACATGGTGGGCTGCNGG	chr13	110240347	GGCCACACAAGGAGGGGAGCAGG	+	6	1	34	0.0294118	0	0.0294118
GGCGAGACATGGTGGGCTGCNGG	chr15	56180576	GATGAGAGATGGTTGGATCCTGG	-	6	1	34	0.0294118	0	0.0294118
GGCGAGACATGGTGGGCTGCNGG	chr16	86201887	GGAGAGGCTGGGTGGGTGGCTGG	+	6	1	34	0.0294118	0	0.0294118
GGCGAGACATGGTGGGCTGCNGG	chr3	123297283	GAGCAGACAGGGAGGGCAGCTGG	-	6	2	68	0.0294118	0	0.0294118
GGCGAGACATGGTGGGCTGCNGG	chr8	100624000	GGGGGGAGGTGGGGGGATGCGGG	+	6	1	34	0.0294118	0	0.0294118
GGCGAGACATGGTGGGCTGCNGG	chr9	23229208	GGTGAGAAATGCTGGATTGGAGG	+	6	1	34	0.0294118	0	0.0294118
GGCGAGACATGGTGGGCTGCNGG	chr7	31474134	GACGAGACAGGGCTGGGTGTGGG	-	6	2	67	0.0298507	0.0162602	0.0293654
GGCGAGACATGGTGGGCTGCNGG	chr15	63895873	GGTCTGGCATGCTGGGCAGCGGG	-	6	2	67	0.0298507	0.0238095	0.02914
GGCGAGACATGGTGGGCTGCNGG	chrX	118771351	GCAGAGGCATGGAGGGGTGTGGG	+	6	3	102	0.0294118	0.0218978	0.0287677
GGCGAGACATGGTGGGCTGCNGG	chr17	11800305	GGTGAGAGGAGGTGGGATCCAGG	-	6	1	35	0.0285714	0	0.0285714
GGCGAGACATGGTGGGCTGCNGG	chr18	13217070	GGGGCGACCAGGTGGGGTCCGGG	+	6	1	35	0.0285714	0	0.0285714
GGCGAGACATGGTGGGCTGCNGG	chrX	48691256	GGGAAGAAATGGGGGGTTGGGGG	-	6	1	35	0.0285714	0	0.0285714
GGCGAGACATGGTGGGCTGCNGG	chr20	19049320	TGCCACACATGGGGGGCGGTAGG	-	6	2	69	0.0289855	0.027027	0.0282021
GGCGAGACATGGTGGGCTGCNGG	chr7	128891614	GGCGGGTCAGGGCGGCCTTCTGG	-	6	2	70	0.0285714	0.0133333	0.0281905
GGCGAGACATGGTGGGCTGCNGG	chr14	56807999	CGCCAGGCCTGCGGGGCTGCGGG	-	6	2	71	0.028169	0	0.028169
GGCGAGACATGGTGGGCTGCNGG	chr19	3574202	GTCGGGACACGGTGGGTTAGAGG	-	6	2	71	0.028169	0	0.028169
GGCGAGACATGGTGGGCTGCNGG	chr11	119660390	GGAGAAAAATGGGGGGGTACAGG	+	6	2	72	0.0277778	0	0.0277778
GGCGAGACATGGTGGGCTGCNGG	chr12	53221992	GGCGAGGGATGGCGGGCGCGGGG	+	6	1	36	0.0277778	0	0.0277778
GGCGAGACATGGTGGGCTGCNGG	chr15	98212406	AGCAAAACATATTGGGATGCTGG	+	6	2	72	0.0277778	0	0.0277778
GGCGAGACATGGTGGGCTGCNGG	chr18	4295444	TGCTAGACATTGTGCCCTGGTGG	-	6	1	36	0.0277778	0	0.0277778
GGCGAGACATGGTGGGCTGCNGG	chr18	66310585	GGCTAGAGAGGCTGGAATGCAGG	+	6	1	36	0.0277778	0	0.0277778
GGCGAGACATGGTGGGCTGCNGG	chr3	125055772	GGCGAGCCGGGGAAGGCGGCGGG	+	6	1	36	0.0277778	0	0.0277778
GGCGAGACATGGTGGGCTGCNGG	chr2	231379557	GCAGAGACAGGGGAGGCTGGGGG	+	6	2	71	0.028169	0.019802	0.0276112
GGCGAGACATGGTGGGCTGCNGG	chr1	12630813	GGGAAGCCAAGGGGGGCTGAGGG	+	6	2	73	0.0273973	0	0.0273973
GGCGAGACATGGTGGGCTGCNGG	chr19	18761485	GCAGAGGCAGGATGGGCTGGTGG	-	6	2	73	0.0273973	0	0.0273973
GGCGAGACATGGTGGGCTGCNGG	chr16	21278787	GGCCAGACATCTGGGGGTACAGG	-	6	2	71	0.028169	0.0277778	0.0273865
GGCGAGACATGGTGGGCTGCNGG	chr17	66843960	GGGGAGAGAGCCTGGGCTGGGGG	+	6	2	72	0.0277778	0.0147059	0.0273693
GGCGAGACATGGTGGGCTGCNGG	chr1	187166704	AGAGAGATATTGAGGGCTTCTGG	+	6	2	72	0.0277778	0.0185185	0.0272634
GGCGAGACATGGTGGGCTGCNGG	chr12	111198749	GGGGAGGGATTGCAGGCTGCAGG	+	6	2	73	0.0273973	0.0105263	0.0271089
GGCGAGACATGGTGGGCTGCNGG	chr10	106550258	GAAGACACTTGGGGGGCTTCGGG	-	6	2	73	0.0273973	0.0107527	0.0271027
GGCGAGACATGGTGGGCTGCNGG	chr12	123807688	TGACAGCCATGGGAGGCTGCTGG	+	6	1	37	0.027027	0	0.027027
GGCGAGACATGGTGGGCTGCNGG	chr9	13949244	TGTGGGGCATGGAGGGCTCCAGG	+	6	1	37	0.027027	0	0.027027
GGCGAGACATGGTGGGCTGCNGG	chrX	41333334	GGGGGGAAATGGAGGGGAGCCGG	-	6	1	37	0.027027	0	0.027027
GGCGAGACATGGTGGGCTGCNGG	chr20	62818238	GGTGGGTCATGGGGGGCTCTTGG	-	6	2	74	0.027027	0.0102041	0.0267512
GGCGAGACATGGTGGGCTGCNGG	chr17	75192011	GGAGTGTAATGGTGGGCTCTTGG	+	6	2	73	0.0273973	0.023622	0.0267501
GGCGAGACATGGTGGGCTGCNGG	chr2	239232481	GCGGAGACATGGTGGCAGGGTGG	-	6	1	37	0.027027	0.0126582	0.0266849
GGCGAGACATGGTGGGCTGCNGG	chr20	58518023	GGCGACACTTGGGAGGGTGTGGG	+	6	2	75	0.0266667	0	0.0266667
GGCGAGACATGGTGGGCTGCNGG	chrX	68726038	AGCCAGACATGGTGGTGGGGGGG	+	6	1	37	0.027027	0.015873	0.026598
GGCGAGACATGGTGGGCTGCNGG	chr15	51830162	GGCGACGCTGGGTAGGGTGCAGG	-	6	1	38	0.0263158	0	0.0263158
GGCGAGACATGGTGGGCTGCNGG	chr15	56781991	GAGCACCCATTGTGGGCTGCTGG	-	6	1	38	0.0263158	0	0.0263158
GGCGAGACATGGTGGGCTGCNGG	chr21	23402485	AGCTAGACATGGGGGGAACCTGG	-	6	2	76	0.0263158	0	0.0263158
GGCGAGACATGGTGGGCTGCNGG	chr4	184474599	GGCGAGGGAGGGAGCGCGGCCGG	-	6	1	38	0.0263158	0	0.0263158
GGCGAGACATGGTGGGCTGCNGG	chr11	67299132	GGCTAGGGGTGGGGGGCTGGGGG	+	6	1	39	0.025641	0	0.025641
GGCGAGACATGGTGGGCTGCNGG	chr17	38890526	GGCCTGGCAGGGAGGGATGCTGG	+	6	2	78	0.025641	0	0.025641
GGCGAGACATGGTGGGCTGCNGG	chr19	659250	GAGAAGACAGGGTGGGCCGGGGG	+	6	2	78	0.025641	0	0.025641
GGCGAGACATGGTGGGCTGCNGG	chr19	11791557	GGAGTGCCATGGTGGGATCTCGG	-	6	2	78	0.025641	0	0.025641
GGCGAGACATGGTGGGCTGCNGG	chr2	102110431	GGTATGACCTGGTGGGGTGGGGG	-	6	1	39	0.025641	0	0.025641
GGCGAGACATGGTGGGCTGCNGG	chr6	158039289	GCAGAGCCAGGGAGGGCAGCGGG	-	6	2	78	0.025641	0	0.025641
GGCGAGACATGGTGGGCTGCNGG	chr9	98743268	GGTGAGTGATGGTGGGGCGGGGG	-	6	1	38	0.0263158	0.025641	0.025641
GGCGAGACATGGTGGGCTGCNGG	chr11	117796950	GGCGAGGCGGGGTGCCCGGCGGG	-	6	2	78	0.025641	0.00980392	0.0253896
GGCGAGACATGGTGGGCTGCNGG	chr20	38320449	GGGCAGGCATGGTGTGTTTCGGG	-	6	1	39	0.025641	0.0123457	0.0253245
GGCGAGACATGGTGGGCTGCNGG	chr11	65045056	GGTGGCAGAGGGTGGGCAGCAGG	-	6	2	79	0.0253165	0	0.0253165
GGCGAGACATGGTGGGCTGCNGG	chr13	27106392	GGCGAGACGGGGGAGGGGGCGGG	+	6	1	39	0.025641	0.0222222	0.0250712
GGCGAGACATGGTGGGCTGCNGG	chr14	79703642	GGAGGGACCTGGTGGGAGGGGGG	-	6	1	40	0.025	0	0.025
GGCGAGACATGGTGGGCTGCNGG	chr15	25978375	AGAGAGACATCATGGGCAGTTGG	+	6	1	40	0.025	0	0.025
GGCGAGACATGGTGGGCTGCNGG	chr17	68053054	GTCCAGAACTGGTGGGTTCCTGG	-	6	2	80	0.025	0	0.025
GGCGAGACATGGTGGGCTGCNGG	chr18	48345560	GAAGAGACAGAGTGGGATGGAGG	-	6	1	40	0.025	0	0.025
GGCGAGACATGGTGGGCTGCNGG	chr19	41940223	GGCGAGGCCTGGCGGGCGCGGGG	+	6	1	40	0.025	0	0.025
GGCGAGACATGGTGGGCTGCNGG	chr19	50703898	GGCAAGAGATGGTGGGAGAGAGG	+	6	1	40	0.025	0	0.025
GGCGAGACATGGTGGGCTGCNGG	chr21	44303545	GGCAGGGCACGGTGTCCTGCAGG	-	6	2	80	0.025	0	0.025
GGCGAGACATGGTGGGCTGCNGG	chr7	53814372	AGAGGGACAAGGTGGGTTGGGGG	-	6	1	40	0.025	0	0.025
GGCGAGACATGGTGGGCTGCNGG	chr15	77707203	AGGGAGAAATGGTGGGGAGGAGG	+	6	2	81	0.0246914	0	0.0246914
GGCGAGACATGGTGGGCTGCNGG	chr19	47466393	GGGGAGCCATGGGGGGTGGTGGG	+	6	2	81	0.0246914	0	0.0246914
GGCGAGACATGGTGGGCTGCNGG	chr22	37986682	GGTGAGGCAGGTGGGCCTGCAGG	+	6	2	81	0.0246914	0	0.0246914
GGCGAGACATGGTGGGCTGCNGG	chr9	128394302	GGAAAGACAGGCTGGGCTTTGGG	-	6	2	81	0.0246914	0	0.0246914
GGCGAGACATGGTGGGCTGCNGG	chrX	120029155	GGAGAAAGAGGGTGGGCAGGAGG	-	6	2	81	0.0246914	0	0.0246914
GGCGAGACATGGTGGGCTGCNGG	chr9	4679127	TGCGAAACTTGGTTGGTTGGAGG	-	6	1	40	0.025	0.015625	0.0246094
GGCGAGACATGGTGGGCTGCNGG	chr11	66276748	GAGAGGAAAGGGTGGGCTGCTGG	-	6	1	41	0.0243902	0	0.0243902
GGCGAGACATGGTGGGCTGCNGG	chr12	99673437	GCATAGATATGGTGGACTTCAGG	-	6	1	41	0.0243902	0	0.0243902
GGCGAGACATGGTGGGCTGCNGG	chr22	30326215	GGGGAGACAAGGGCGTCTGTGGG	+	6	1	41	0.0243902	0	0.0243902
GGCGAGACATGGTGGGCTGCNGG	chr22	49622734	GGGGAGGCTGCGTGGGATGCTGG	-	6	2	82	0.0243902	0	0.0243902
GGCGAGACATGGTGGGCTGCNGG	chr5	64830169	GGCCTGTCATGGGGGGCCGGGGG	-	6	1	41	0.0243902	0	0.0243902
GGCGAGACATGGTGGGCTGCNGG	chr1	9246932	GGGAAGACTGGGCGTGCTGCAGG	-	6	2	81	0.0246914	0.019802	0.0242024
GGCGAGACATGGTGGGCTGCNGG	chr10	73940772	GGCGGCCCCTGCTGGGCTGGCGG	+	6	2	84	0.0238095	0	0.0238095
GGCGAGACATGGTGGGCTGCNGG	chr17	72309334	GGCAAGGGCTGGTGGACAGCTGG	+	6	2	84	0.0238095	0	0.0238095
GGCGAGACATGGTGGGCTGCNGG	chr18	4106385	GGTGATGCATGCAGGGCTGGGGG	-	6	1	42	0.0238095	0	0.0238095
GGCGAGACATGGTGGGCTGCNGG	chr18	8448230	GGTGACTCTTGGTGGACTCCTGG	-	6	1	42	0.0238095	0	0.0238095
GGCGAGACATGGTGGGCTGCNGG	chr18	79760657	GAGGAGACAGGGTGGTCAGTAGG	-	6	1	42	0.0238095	0	0.0238095
GGCGAGACATGGTGGGCTGCNGG	chr2	17493585	GTCAGGGCCTGGTGGGGTGCTGG	-	6	1	42	0.0238095	0	0.0238095
GGCGAGACATGGTGGGCTGCNGG	chr3	45984838	TGCAAGGTATGGTAGGTTGCTGG	-	6	2	84	0.0238095	0	0.0238095
GGCGAGACATGGTGGGCTGCNGG	chr3	65715023	GGGTAGAGATGGTGGGGGGTGGG	+	6	1	42	0.0238095	0	0.0238095
GGCGAGACATGGTGGGCTGCNGG	chr7	151276054	TGGGAGAGCTGGTGGGGTCCGGG	+	6	1	42	0.0238095	0	0.0238095
GGCGAGACATGGTGGGCTGCNGG	chr3	45828147	AGAGCAACATGGTGGGATGTAGG	+	6	2	83	0.0240964	0.013986	0.0237594
GGCGAGACATGGTGGGCTGCNGG	chr1	112675230	GGGCAGAACTGGCGGGCTCCGGG	-	6	2	83	0.0240964	0.0188679	0.0236417
GGCGAGACATGGTGGGCTGCNGG	chr16	6721865	GGGGGGATAATGTGGGCTGGTGG	-	6	1	42	0.0238095	0.0175439	0.0233918
GGCGAGACATGGTGGGCTGCNGG	chr1	26290714	GTGGAGCCATGGAGGGAGGCAGG	+	6	1	43	0.0232558	0	0.0232558
GGCGAGACATGGTGGGCTGCNGG	chr13	20615583	AGCAAGCCATGATTGCCTGCCGG	-	6	1	43	0.0232558	0	0.0232558
GGCGAGACATGGTGGGCTGCNGG	chr13	21818206	GCTCGAGCATGGTGGGCTGCAGG	-	6	1	42	0.0238095	0.0232558	0.0232558
GGCGAGACATGGTGGGCTGCNGG	chr18	41764438	AGGGGAGCATGGTGGCCTGCAGG	+	6	1	43	0.0232558	0	0.0232558
GGCGAGACATGGTGGGCTGCNGG	chr18	79875837	GCAGACACTGAGTGGGCTGCAGG	-	6	1	43	0.0232558	0	0.0232558
GGCGAGACATGGTGGGCTGCNGG	chr20	34979855	GGCTAGAGATGAGGTGCTGGGGG	+	6	1	43	0.0232558	0	0.0232558
GGCGAGACATGGTGGGCTGCNGG	chr6	163862916	GGGGAGTCGGGGTGGGGTGGGGG	+	6	1	43	0.0232558	0.0103093	0.0230161
GGCGAGACATGGTGGGCTGCNGG	chr1	156814158	GGCGACACAAGGCGGGGCTCGGG	-	6	2	87	0.0229885	0	0.0229885
GGCGAGACATGGTGGGCTGCNGG	chr10	55334585	CGTGAGCCATGGTGCCCGGCTGG	+	6	1	43	0.0232558	0.0153846	0.022898
GGCGAGACATGGTGGGCTGCNGG	chr1	57951239	GGATAGACATTGGGGGGTGAGGG	+	6	1	44	0.0227273	0	0.0227273
GGCGAGACATGGTGGGCTGCNGG	chr2	37324430	GGCGGGAGGTGGGCGGCTGAGGG	-	6	1	44	0.0227273	0	0.0227273
GGCGAGACATGGTGGGCTGCNGG	chr2	147757837	GGTGAGAAGTGGTTGGATACTGG	-	6	1	44	0.0227273	0	0.0227273
GGCGAGACATGGTGGGCTGCNGG	chr9	126616670	GGAAGGAAAAGCTGGGCTGCCGG	+	6	1	44	0.0227273	0	0.0227273
GGCGAGACATGGTGGGCTGCNGG	chr19	14006052	GCCGGGCCGGGGTGGGCGGCGGG	-	6	1	44	0.0227273	0.0117647	0.0224599
GGCGAGACATGGTGGGCTGCNGG	chr1	197813918	GGTAAGAGGTTGTGGGGTGCGGG	+	6	1	44	0.0227273	0.0135135	0.0224201
GGCGAGACATGGTGGGCTGCNGG	chr12	5796624	GGAGAGCCGTGCGGGGCTGGAGG	+	6	1	45	0.0222222	0	0.0222222
GGCGAGACATGGTGGGCTGCNGG	chr16	50316987	GACCAGACTTGTTGGGGTCCTGG	+	6	2	90	0.0222222	0	0.0222222
GGCGAGACATGGTGGGCTGCNGG	chr2	96265558	ACGGAGACGGGGAGGGCTGCGGG	+	6	1	45	0.0222222	0	0.0222222
GGCGAGACATGGTGGGCTGCNGG	chr1	107828654	GGAGAGAGATGCTCCACTGCAGG	-	6	2	91	0.021978	0	0.021978
GGCGAGACATGGTGGGCTGCNGG	chr16	56191837	GCCGACAGAGGGTGGGGTGGGGG	-	6	1	45	0.0222222	0.0135135	0.0219219
GGCGAGACATGGTGGGCTGCNGG	chr14	105531520	GGAGAGAGAAGAGGGGCTGTGGG	+	6	2	91	0.021978	0.0105263	0.0217467
GGCGAGACATGGTGGGCTGCNGG	chr10	31648983	GGCCGGGCATGCTGGCCTGGCGG	+	6	1	46	0.0217391	0	0.0217391
GGCGAGACATGGTGGGCTGCNGG	chr14	90816141	GGCGCGCCGGCCTGGGCTGCGGG	-	6	1	46	0.0217391	0	0.0217391
GGCGAGACATGGTGGGCTGCNGG	chr17	21457941	GTGCAGGGATGGTGGGCAGCAGG	+	6	1	46	0.0217391	0	0.0217391
GGCGAGACATGGTGGGCTGCNGG	chr17	79813742	GCGCAGCCCGGGTGGGCTGCAGG	-	6	1	46	0.0217391	0	0.0217391
GGCGAGACATGGTGGGCTGCNGG	chr2	29555220	GGAGAGACATGGCCATCTGAGGG	-	6	1	46	0.0217391	0	0.0217391
GGCGAGACATGGTGGGCTGCNGG	chr2	235692519	GGCGAAGTATGGTTTGATGCTGG	-	6	1	46	0.0217391	0	0.0217391
GGCGAGACATGGTGGGCTGCNGG	chr20	50341247	TTCGAGAACTGGCGGGGTGCCGG	-	6	2	92	0.0217391	0	0.0217391
GGCGAGACATGGTGGGCTGCNGG	chr4	92358126	AGAGAGGCATGATGGGTTCCAGG	+	6	1	46	0.0217391	0	0.0217391
GGCGAGACATGGTGGGCTGCNGG	chr16	5383278	GTGGGGAAAAGGTGGGCTGTGGG	+	6	2	91	0.021978	0.0144928	0.0216595
GGCGAGACATGGTGGGCTGCNGG	chr6	1795929	GGCCAGAGATGGGGGGAAGGCGG	+	6	2	93	0.0215054	0	0.0215054
GGCGAGACATGGTGGGCTGCNGG	chr12	46372346	GGCGGGCCAGGGTGGAAGGCTGG	+	6	1	47	0.0212766	0	0.0212766
GGCGAGACATGGTGGGCTGCNGG	chr13	113016094	ATCGAGAAAAGGTGGGTGGCTGG	-	6	1	47	0.0212766	0	0.0212766
GGCGAGACATGGTGGGCTGCNGG	chr19	5523388	TGCAGGCCTTTGTGGGCTGCTGG	-	6	1	47	0.0212766	0	0.0212766
GGCGAGACATGGTGGGCTGCNGG	chr19	48511366	TCCGGGCCCTGCTGGGCTGCGGG	+	6	1	47	0.0212766	0	0.0212766
GGCGAGACATGGTGGGCTGCNGG	chr2	238848821	GGCGAGGCCCCGCGGGCCGCGGG	+	6	1	47	0.0212766	0	0.0212766
GGCGAGACATGGTGGGCTGCNGG	chr5	5319674	GGTAAGAGATGCTCGGCCGCTGG	-	6	1	47	0.0212766	0	0.0212766
GGCGAGACATGGTGGGCTGCNGG	chr3	53159978	GGCCAGACCAGGTGGGTTCAAGG	-	6	2	95	0.0210526	0	0.0210526
GGCGAGACATGGTGGGCTGCNGG	chr3	68714531	GGTTAGCAATGGTGGGTGGCAGG	+	6	2	95	0.0210526	0	0.0210526
GGCGAGACATGGTGGGCTGCNGG	chr15	51264427	GGGGAGACAGGGTGAATTGGTGG	+	6	1	47	0.0212766	0.012987	0.0210003
GGCGAGACATGGTGGGCTGCNGG	chr18	79518416	CGCGAAACATGCTGGGCCCGGGG	-	6	1	47	0.0212766	0.0142857	0.0209726
GGCGAGACATGGTGGGCTGCNGG	chr9	8086180	GGCTCTGCATGATGGGCTGATGG	+	6	1	47	0.0212766	0.015873	0.0209389
GGCGAGACATGGTGGGCTGCNGG	chr1	109621426	GGTGAGGGGTGGTGGGGGGCGGG	+	6	1	48	0.0208333	0	0.0208333
GGCGAGACATGGTGGGCTGCNGG	chr12	119263698	GGGGAGAAAAGGTGGGAGGGAGG	-	6	1	48	0.0208333	0	0.0208333
GGCGAGACATGGTGGGCTGCNGG	chr13	99501018	GGAGACACCTGGTTGGGAGCAGG	-	6	1	48	0.0208333	0	0.0208333
GGCGAGACATGGTGGGCTGCNGG	chr19	45348171	GGCCAGCCATGGCTGGGGGCAGG	+	6	1	48	0.0208333	0	0.0208333
GGCGAGACATGGTGGGCTGCNGG	chr20	44642923	TACTGGTCATGGTGGGCAGCTGG	-	6	1	48	0.0208333	0	0.0208333
GGCGAGACATGGTGGGCTGCNGG	chr4	60042323	GGTCTGGCATGGCGGCCTGCAGG	+	6	1	47	0.0212766	0.0208333	0.0208333
GGCGAGACATGGTGGGCTGCNGG	chr6	40352916	GAGGAGACAGGATGAGCTGGAGG	-	6	1	48	0.0208333	0	0.0208333
GGCGAGACATGGTGGGCTGCNGG	chr7	155471613	GGCCATCCATGGGGTGATGCGGG	+	6	2	96	0.0208333	0	0.0208333
GGCGAGACATGGTGGGCTGCNGG	chr21	45481283	TGCCACACATGACGGGCAGCAGG	+	6	2	96	0.0208333	0.010101	0.0206229
GGCGAGACATGGTGGGCTGCNGG	chr18	63218344	GGAGAGACATTGAGGGTTTTAGG	-	6	1	48	0.0208333	0.0142857	0.0205357
GGCGAGACATGGTGGGCTGCNGG	chr19	33427392	GGGGACCGATGGGGGGCTCCTGG	-	6	2	96	0.0208333	0.0190476	0.0204365
GGCGAGACATGGTGGGCTGCNGG	chr12	9318872	GGAGGTGCATGTTGGGGTGCAGG	+	6	1	49	0.0204082	0	0.0204082
GGCGAGACATGGTGGGCTGCNGG	chr12	16768234	GGCCTGTCATGGTGGGTAGGAGG	+	6	1	49	0.0204082	0	0.0204082
GGCGAGACATGGTGGGCTGCNGG	chr19	1796003	GGGGAGCCTCTGTGGGCAGCAGG	-	6	1	49	0.0204082	0	0.0204082
GGCGAGACATGGTGGGCTGCNGG	chr8	142297896	GGCGCGGGACGGAGGGCGGCGGG	-	6	1	49	0.0204082	0	0.0204082
GGCGAGACATGGTGGGCTGCNGG	chr4	6764327	AGAGAGAGATGGTGGGGAGTGGG	+	6	1	49	0.0204082	0.0194175	0.0200119
GGCGAGACATGGTGGGCTGCNGG	chr12	81182282	AGCCAGACATGCTGTCCTTCAGG	+	6	1	50	0.02	0	0.02
GGCGAGACATGGTGGGCTGCNGG	chrX	25357600	GGTGAGTGCAGGAGGGCTGCAGG	-	6	1	50	0.02	0	0.02
GGCGAGACATGGTGGGCTGCNGG	chr7	155833398	AGCAAGCCATGGCGGGCAGAGGG	-	6	2	100	0.02	0.00746269	0.0198507
GGCGAGACATGGTGGGCTGCNGG	chr17	74847542	GGCAAGAGGCGGGGGGATGCTGG	+	6	2	100	0.02	0.00757576	0.0198485
GGCGAGACATGGTGGGCTGCNGG	chrX	131908248	GGGGGGACATGAATGGCAGCGGG	+	6	3	150	0.02	0.00775194	0.019845
GGCGAGACATGGTGGGCTGCNGG	chr1	65147430	TGCGACCCAGCGAGGGCTGCGGG	-	6	2	101	0.019802	0	0.019802
GGCGAGACATGGTGGGCTGCNGG	chr18	35593042	TGCAAGACGTGGGAGGCTGTGGG	+	6	2	101	0.019802	0	0.019802
GGCGAGACATGGTGGGCTGCNGG	chrX	153726165	GGTGGGGCAGGTTGGGGTGCCGG	+	6	2	101	0.019802	0	0.019802
GGCGAGACATGGTGGGCTGCNGG	chr2	152199977	AGGGAGACATGGTGAGAAACTGG	+	6	1	50	0.02	0.0111111	0.0197778
GGCGAGACATGGTGGGCTGCNGG	chr16	81135979	GGGTAGAGGGGGTGGGCAGCAGG	-	6	1	50	0.02	0.0116279	0.0197674
GGCGAGACATGGTGGGCTGCNGG	chr6	97061338	GGCGGGATGGGGCGGGCTGGGGG	-	6	1	50	0.02	0.0136986	0.019726
GGCGAGACATGGTGGGCTGCNGG	chr10	133231068	GGCGGGAGCTGGCGGGGAGCCGG	-	6	1	50	0.02	0.0153846	0.0196923
GGCGAGACATGGTGGGCTGCNGG	chr12	2051091	GGGGAGATAGGGAGCGCTGTGGG	+	6	1	51	0.0196078	0	0.0196078
GGCGAGACATGGTGGGCTGCNGG	chr20	43838140	GGGGGGCCATGGAGGGGTGGGGG	+	6	1	51	0.0196078	0	0.0196078
GGCGAGACATGGTGGGCTGCNGG	chr3	127746798	GGAGGGAGATTGGGGGCTGGGGG	-	6	1	51	0.0196078	0	0.0196078
GGCGAGACATGGTGGGCTGCNGG	chr3	178349553	GGTGAGGCCAGCTGGGCTTCTGG	-	6	1	51	0.0196078	0	0.0196078
GGCGAGACATGGTGGGCTGCNGG	chr6	41690961	GTGGGGACAGGGTGGGGGGCAGG	+	6	1	51	0.0196078	0.0108696	0.0193947
GGCGAGACATGGTGGGCTGCNGG	chr19	3721779	GGAGAGTCACAGCGGGCTGAGGG	-	6	1	51	0.0196078	0.0114943	0.0193825
GGCGAGACATGGTGGGCTGCNGG	chr10	34336283	GTGGAAGCATGGTGGGCTATGGG	-	6	1	52	0.0192308	0	0.0192308
GGCGAGACATGGTGGGCTGCNGG	chr13	23531711	GTTAGGGCATGGCGGGCTGCAGG	-	6	1	52	0.0192308	0	0.0192308
GGCGAGACATGGTGGGCTGCNGG	chr20	52471600	CGAGAGAGATGTGGGGCTGTTGG	-	6	1	52	0.0192308	0	0.0192308
GGCGAGACATGGTGGGCTGCNGG	chr3	195870534	GGCCCTCCATCGTGGCCTGCGGG	-	6	1	52	0.0192308	0	0.0192308
GGCGAGACATGGTGGGCTGCNGG	chr4	178199479	GATAAGATATGGGGGGGTGCGGG	-	6	1	52	0.0192308	0	0.0192308
GGCGAGACATGGTGGGCTGCNGG	chr5	4867218	GGCGGGAGGGGGTGGGGTGGTGG	-	6	1	52	0.0192308	0	0.0192308
GGCGAGACATGGTGGGCTGCNGG	chr6	75294256	AGCCACACAAGGAGGACTGCTGG	-	6	1	52	0.0192308	0	0.0192308
GGCGAGACATGGTGGGCTGCNGG	chr7	2314497	GGCGTGACCAGGCGGGGTGTGGG	-	6	1	52	0.0192308	0	0.0192308
GGCGAGACATGGTGGGCTGCNGG	chr4	700027	GGCGAGGCTGGGTGGGGGGACGG	+	6	2	105	0.0190476	0	0.0190476
GGCGAGACATGGTGGGCTGCNGG	chr3	40669101	GGTGAGAGAAGCTGGGATGGGGG	+	6	1	52	0.0192308	0.0103093	0.0190325
GGCGAGACATGGTGGGCTGCNGG	chr2	3200651	GGCGGGGCAGGGAGGGGGGCAGG	+	6	1	52	0.0192308	0.0111111	0.0190171
GGCGAGACATGGTGGGCTGCNGG	chr17	21453125	GGCGGGGCAAGGGTGGCTTCGGG	+	6	1	52	0.0192308	0.0147059	0.018948
GGCGAGACATGGTGGGCTGCNGG	chr1	172919595	GGAAAAACATGGTGAACTGGAGG	-	6	1	53	0.0188679	0	0.0188679
GGCGAGACATGGTGGGCTGCNGG	chr12	11818041	GGGGTGACAGGGAGGGGTGTTGG	+	6	1	53	0.0188679	0	0.0188679
GGCGAGACATGGTGGGCTGCNGG	chr13	46211858	GGCGAGGCGAGGCGGGCGCCGGG	-	6	1	53	0.0188679	0	0.0188679
GGCGAGACATGGTGGGCTGCNGG	chr15	51193448	TGGGGGTCAGGGTGGGCAGCTGG	-	6	1	53	0.0188679	0	0.0188679
GGCGAGACATGGTGGGCTGCNGG	chr15	90821520	GGAGTGCAATGGTGGGATTCTGG	+	6	2	106	0.0188679	0	0.0188679
GGCGAGACATGGTGGGCTGCNGG	chr2	27307864	GGCGGGACGCGCAGCGCTGCTGG	-	6	1	53	0.0188679	0	0.0188679
GGCGAGACATGGTGGGCTGCNGG	chr3	120306668	CGGGCCACATTGGGGGCTGCGGG	-	6	1	53	0.0188679	0	0.0188679
GGCGAGACATGGTGGGCTGCNGG	chr3	128432973	GGGGAGCCAGGCGGGGCGGCGGG	-	6	1	53	0.0188679	0	0.0188679
GGCGAGACATGGTGGGCTGCNGG	chr4	25034678	GGCAAGTGCAGGAGGGCTGCGGG	+	6	1	53	0.0188679	0	0.0188679
GGCGAGACATGGTGGGCTGCNGG	chr7	1695392	GGCGAGTCTCGCTGGGAGGCAGG	+	6	1	53	0.0188679	0	0.0188679
GGCGAGACATGGTGGGCTGCNGG	chr16	50600008	CACCAGACAAGGTGGGCACCAGG	-	6	1	53	0.0188679	0.00925926	0.0186932
GGCGAGACATGGTGGGCTGCNGG	chr1	41401683	GTGGTGAGATGGTGGGATGGTGG	-	6	1	54	0.0185185	0	0.0185185
GGCGAGACATGGTGGGCTGCNGG	chr10	2895454	GGAGAAACATGCTGTCCTTCTGG	-	6	1	54	0.0185185	0	0.0185185
GGCGAGACATGGTGGGCTGCNGG	chr18	50274334	GGCGGTTCGTGTAGGGCTGCTGG	+	6	1	54	0.0185185	0	0.0185185
GGCGAGACATGGTGGGCTGCNGG	chr20	33044625	GGTGACACAGGGAAGGCTCCTGG	-	6	1	54	0.0185185	0	0.0185185
GGCGAGACATGGTGGGCTGCNGG	chr4	125280949	GGAGAGACAGGGCGGGAACCGGG	+	6	1	54	0.0185185	0	0.0185185
GGCGAGACATGGTGGGCTGCNGG	chr8	65866343	GGCGAGAAATGATAGGATTTAGG	-	6	1	54	0.0185185	0	0.0185185
GGCGAGACATGGTGGGCTGCNGG	chr8	96313110	GGAGAAAAAGGGTGGAGTGCTGG	-	6	1	54	0.0185185	0	0.0185185
GGCGAGACATGGTGGGCTGCNGG	chr9	93662856	AGGCAGACATAGAGGGCTGGTGG	-	6	1	54	0.0185185	0	0.0185185
GGCGAGACATGGTGGGCTGCNGG	chrX	155107444	AGCAAACCATGAAGGGCTGCAGG	-	6	1	54	0.0185185	0	0.0185185
GGCGAGACATGGTGGGCTGCNGG	chr16	73319511	GGAGAGTCATGGAGTCCCGCTGG	+	6	1	54	0.0185185	0.00900901	0.0183517
GGCGAGACATGGTGGGCTGCNGG	chr18	48833482	GAGGAGAGGTGGAGGGCGGCGGG	-	6	1	54	0.0185185	0.0136986	0.0182648
GGCGAGACATGGTGGGCTGCNGG	chr11	2395994	GGCGGGACATGCGGGGGGTCAGG	-	6	1	54	0.0185185	0.0181818	0.0181818
GGCGAGACATGGTGGGCTGCNGG	chr2	86808256	GTCCAGAGAGGGTGGGGTGGGGG	+	6	1	55	0.0181818	0	0.0181818
GGCGAGACATGGTGGGCTGCNGG	chr5	15440488	GGCAAAGAAGGGAGGGCTGCGGG	-	6	1	55	0.0181818	0	0.0181818
GGCGAGACATGGTGGGCTGCNGG	chr9	105308202	AGGGAAAGATGGTGGGCTTTGGG	-	6	1	55	0.0181818	0	0.0181818
GGCGAGACATGGTGGGCTGCNGG	chr8	55206417	GGTGAAGCCAGGTGGGCTCCTGG	-	6	1	55	0.0181818	0.0114943	0.0179728
GGCGAGACATGGTGGGCTGCNGG	chr19	575862	GGCGAGATGGGGTGGTCCGTGGG	+	6	1	55	0.0181818	0.0123457	0.0179574
GGCGAGACATGGTGGGCTGCNGG	chr3	56856548	GTTGGGACATGGTGGGTGGTGGG	-	6	1	55	0.0181818	0.0166667	0.0178788
GGCGAGACATGGTGGGCTGCNGG	chr1	38807401	GGTAAGACAGGGTAGGTTGAGGG	-	6	1	56	0.0178571	0	0.0178571
GGCGAGACATGGTGGGCTGCNGG	chr10	18140578	GCCGAGTCCCGGGGCGCTGCGGG	+	6	1	56	0.0178571	0	0.0178571
GGCGAGACATGGTGGGCTGCNGG	chr11	44950433	GGGGAGACGGAAGGGGCTGCGGG	+	6	1	56	0.0178571	0	0.0178571
GGCGAGACATGGTGGGCTGCNGG	chr12	89764791	GGCCTGTCGTGGTGGGGAGCAGG	+	6	1	56	0.0178571	0	0.0178571
GGCGAGACATGGTGGGCTGCNGG	chr14	64503784	GTGGGGCCATCGCGGGCTGCCGG	-	6	1	56	0.0178571	0	0.0178571
GGCGAGACATGGTGGGCTGCNGG	chr16	31142385	GGCGAGTCCAAGTGGGCTCTAGG	-	6	1	56	0.0178571	0	0.0178571
GGCGAGACATGGTGGGCTGCNGG	chr16	88502331	GGCGGGAGAGGGCGGGGGGCCGG	-	6	1	56	0.0178571	0	0.0178571
GGCGAGACATGGTGGGCTGCNGG	chr4	85588045	GGAAGGATATGCTGGGCTGAGGG	+	6	1	56	0.0178571	0	0.0178571
GGCGAGACATGGTGGGCTGCNGG	chr5	154568532	GGGGAGAGAGGCTGGACTGGGGG	+	6	1	56	0.0178571	0	0.0178571
GGCGAGACATGGTGGGCTGCNGG	chr7	150743514	GCGGAGATAGGGCAGGCTGCAGG	-	6	2	112	0.0178571	0	0.0178571
GGCGAGACATGGTGGGCTGCNGG	chr9	136252303	GGGTGGACTGGGTGGGCGGCCGG	-	6	1	56	0.0178571	0	0.0178571
GGCGAGACATGGTGGGCTGCNGG	chrX	102142116	TGCTGGAAATGGGGGGCTGGGGG	-	6	2	111	0.018018	0.0169492	0.0177126
GGCGAGACATGGTGGGCTGCNGG	chr2	97717365	GGGGAGACATGCGGAGCCTCTGG	+	6	1	56	0.0178571	0.0113636	0.0176542
GGCGAGACATGGTGGGCTGCNGG	chr5	63963205	GGGGAAACTTGGTGGAATCCCGG	+	6	1	56	0.0178571	0.0116279	0.0176495
GGCGAGACATGGTGGGCTGCNGG	chr14	63045218	GGCGGGGGAGGGGGGGATGCAGG	+	6	1	56	0.0178571	0.0144928	0.0175983
GGCGAGACATGGTGGGCTGCNGG	chr1	204142046	CCTGTGACATGGTCAGCTGCTGG	-	6	2	114	0.0175439	0	0.0175439
GGCGAGACATGGTGGGCTGCNGG	chr12	46530979	ACCCAGAGGTGGGGGGCTGCAGG	-	6	1	57	0.0175439	0	0.0175439
GGCGAGACATGGTGGGCTGCNGG	chr3	717267	GCTGAGACAAACTGGGATGCTGG	+	6	1	57	0.0175439	0	0.0175439
GGCGAGACATGGTGGGCTGCNGG	chr5	6536809	TGCTAGACATGGTATTCTGTAGG	-	6	1	57	0.0175439	0	0.0175439
GGCGAGACATGGTGGGCTGCNGG	chr5	79514121	GCGGCGGCAGAGTGGGCTGCGGG	+	6	1	57	0.0175439	0	0.0175439
GGCGAGACATGGTGGGCTGCNGG	chr5	129461484	GGCTCGGCATGCTGGGCCGGGGG	-	6	1	57	0.0175439	0	0.0175439
GGCGAGACATGGTGGGCTGCNGG	chr8	58632698	AGCAAGACATACTGGGGAGCTGG	-	6	1	57	0.0175439	0	0.0175439
GGCGAGACATGGTGGGCTGCNGG	chr8	102657400	GGAGAGGCAGGAAGAGCTGCCGG	-	6	1	57	0.0175439	0	0.0175439
GGCGAGACATGGTGGGCTGCNGG	chr20	3749604	GGAGGGACGTGAGGGGCTTCAGG	-	6	1	57	0.0175439	0.0111111	0.0173489
GGCGAGACATGGTGGGCTGCNGG	chr1	37433472	GCTGAGAGAAGGTGGGGAGCAGG	-	6	1	57	0.0175439	0.012987	0.017316
GGCGAGACATGGTGGGCTGCNGG	chr12	131024935	GGGACGGCATGGTGGCCTGGGGG	+	6	1	58	0.0172414	0	0.0172414
GGCGAGACATGGTGGGCTGCNGG	chr14	30695501	GGAGAGAGGTGGAGGGATGAAGG	+	6	1	58	0.0172414	0	0.0172414
GGCGAGACATGGTGGGCTGCNGG	chr14	36688135	AGAAAGACATTCTAGGCTGCAGG	-	6	1	58	0.0172414	0	0.0172414
GGCGAGACATGGTGGGCTGCNGG	chr16	2178868	GGCGGGGCCTGGCGGGCGGAGGG	-	6	1	58	0.0172414	0	0.0172414
GGCGAGACATGGTGGGCTGCNGG	chr19	41926626	GGCCTGGCCTGCTGGCCTGCCGG	+	6	1	58	0.0172414	0	0.0172414
GGCGAGACATGGTGGGCTGCNGG	chr2	5555444	GGGGAGACCTGGAGGACAGAGGG	+	6	1	58	0.0172414	0	0.0172414
GGCGAGACATGGTGGGCTGCNGG	chr3	108127711	GGCGGGACTCGCTGAGCTGTAGG	+	6	1	58	0.0172414	0	0.0172414
GGCGAGACATGGTGGGCTGCNGG	chr7	101174180	GGAGAGAGAGGGTAGGCTAGGGG	-	6	1	58	0.0172414	0	0.0172414
GGCGAGACATGGTGGGCTGCNGG	chr15	74052747	GCTCAGGCGTGGAGGGCTGCAGG	-	6	2	115	0.0173913	0.00961539	0.0172241
GGCGAGACATGGTGGGCTGCNGG	chrX	123184770	GGGCAGAGATGGTGCGGGGCGGG	+	6	1	58	0.0172414	0.0108696	0.017054
GGCGAGACATGGTGGGCTGCNGG	chr1	33349407	GGCGAGCGAGGCTGGGGAGCAGG	+	6	2	117	0.017094	0.00806452	0.0169562
GGCGAGACATGGTGGGCTGCNGG	chr14	103776495	GGCTGGGCATGGTGAGATACTGG	-	6	1	59	0.0169492	0	0.0169492
GGCGAGACATGGTGGGCTGCNGG	chr15	40460702	AATGAGACATGCTGGCCAGCAGG	+	6	1	59	0.0169492	0	0.0169492
GGCGAGACATGGTGGGCTGCNGG	chr19	3700225	GCCGAGAGTCGCGGGGCTGCGGG	-	6	1	59	0.0169492	0	0.0169492
GGCGAGACATGGTGGGCTGCNGG	chr2	20445603	GGGGAGTCGGGGAGGGCTCCCGG	-	6	1	59	0.0169492	0	0.0169492
GGCGAGACATGGTGGGCTGCNGG	chr2	214551888	GGAAAGACATCGTCTGCTGGGGG	-	6	1	59	0.0169492	0	0.0169492
GGCGAGACATGGTGGGCTGCNGG	chr4	8592820	GGGGCGGCATGGTGGGGCGGCGG	-	6	1	59	0.0169492	0	0.0169492
GGCGAGACATGGTGGGCTGCNGG	chr5	102433615	GTAGAAACATGCTGTGCTGGAGG	+	6	1	59	0.0169492	0	0.0169492
GGCGAGACATGGTGGGCTGCNGG	chr6	44002812	GGCGGGAGGTGGTGGGAAGGGGG	-	6	1	59	0.0169492	0	0.0169492
GGCGAGACATGGTGGGCTGCNGG	chr7	56081024	GGCCAGTCAGGGAGGGCTAGGGG	-	6	1	59	0.0169492	0	0.0169492
GGCGAGACATGGTGGGCTGCNGG	chr7	78528043	GAAGAGAGATGATTGCCTGCAGG	+	6	1	59	0.0169492	0	0.0169492
GGCGAGACATGGTGGGCTGCNGG	chr8	46226121	GGCGAGAAAGCATGGAATGCTGG	+	6	1	59	0.0169492	0	0.0169492
GGCGAGACATGGTGGGCTGCNGG	chr20	58604815	GCCCAGACAGGGCAGGCTGGTGG	-	6	1	59	0.0169492	0.0123457	0.0167399
GGCGAGACATGGTGGGCTGCNGG	chr11	73884358	AGCTGGGCATGGTGGCATGCAGG	+	6	1	59	0.0169492	0.012987	0.016729
GGCGAGACATGGTGGGCTGCNGG	chr1	5810725	GGCGCTAGGAGGTGGGCTGGTGG	+	6	1	60	0.0166667	0	0.0166667
GGCGAGACATGGTGGGCTGCNGG	chr1	29745476	GCCGGGCCCTGGGGGGCTTCGGG	-	6	2	120	0.0166667	0	0.0166667
GGCGAGACATGGTGGGCTGCNGG	chr11	106359961	GGGGGGAAATGGAGAGATGCTGG	-	6	1	60	0.0166667	0	0.0166667
GGCGAGACATGGTGGGCTGCNGG	chr12	71453591	GGCAAGAGATGATGGATTTCAGG	+	6	1	60	0.0166667	0	0.0166667
GGCGAGACATGGTGGGCTGCNGG	chr14	71609874	GGCAGGGCAGGGTGGGGTGGGGG	-	6	1	60	0.0166667	0	0.0166667
GGCGAGACATGGTGGGCTGCNGG	chr16	83923835	GGCAGAACAGAGTGGGCCGCAGG	+	6	1	60	0.0166667	0	0.0166667
GGCGAGACATGGTGGGCTGCNGG	chr2	12440671	TGGTAGACATTGGGCGCTGCTGG	-	6	1	60	0.0166667	0	0.0166667
GGCGAGACATGGTGGGCTGCNGG	chr2	22320266	GGAGTGCCGTGGTGTGCTGTCGG	-	6	1	60	0.0166667	0	0.0166667
GGCGAGACATGGTGGGCTGCNGG	chr2	136168898	GGCGAGCCTTGAAGGTTTGCTGG	+	6	1	60	0.0166667	0	0.0166667
GGCGAGACATGGTGGGCTGCNGG	chr2	199911430	GGCGACCCATGTGGGGGTTCAGG	+	6	1	60	0.0166667	0	0.0166667
GGCGAGACATGGTGGGCTGCNGG	chr4	55446332	GGCTGGGCATGGTGGCTTGTGGG	-	6	1	60	0.0166667	0	0.0166667
GGCGAGACATGGTGGGCTGCNGG	chr5	68375384	GGATAGAAGTGGAGAGCTGCAGG	+	6	1	60	0.0166667	0	0.0166667
GGCGAGACATGGTGGGCTGCNGG	chr9	120470794	GGGGAGAAGTGGGGGGCGGGGGG	+	6	1	60	0.0166667	0	0.0166667
GGCGAGACATGGTGGGCTGCNGG	chr1	156914690	GGTGAGTCATAGTGGCCGGGGGG	-	6	2	121	0.0165289	0	0.0165289
GGCGAGACATGGTGGGCTGCNGG	chr6	423830	GGCAAGGCTTGGGGTGCGGCGGG	+	6	1	60	0.0166667	0.00925926	0.0165123
GGCGAGACATGGTGGGCTGCNGG	chr5	139395242	GGCTGGACAGGGAAGGGTGCAGG	-	6	1	60	0.0166667	0.0103093	0.0164948
GGCGAGACATGGTGGGCTGCNGG	chr12	115135232	GAAGTGACATGGAAGGCTTCTGG	+	6	1	60	0.0166667	0.0125	0.0164583
GGCGAGACATGGTGGGCTGCNGG	chr2	127014590	GGAGAAAAATGGTTGGCATCTGG	-	6	1	60	0.0166667	0.0149254	0.0164179
GGCGAGACATGGTGGGCTGCNGG	chr1	26865247	CGCCAGGCCTGGCGGGCGGCGGG	-	6	1	61	0.0163934	0	0.0163934
GGCGAGACATGGTGGGCTGCNGG	chr10	25696605	GGGGAGACATGGAAGGGAGGAGG	+	6	1	61	0.0163934	0	0.0163934
GGCGAGACATGGTGGGCTGCNGG	chr10	26567010	GGCTGGACTTGGGGGCGTGCGGG	-	6	1	61	0.0163934	0	0.0163934
GGCGAGACATGGTGGGCTGCNGG	chr10	106719044	GGTGAAGCTGGGTGGGCTTCTGG	-	6	1	61	0.0163934	0	0.0163934
GGCGAGACATGGTGGGCTGCNGG	chr11	19871356	GAAGAGAGATGGGGGCATGCCGG	+	6	1	61	0.0163934	0	0.0163934
GGCGAGACATGGTGGGCTGCNGG	chr11	117178937	GCCGTGAGAAGGAGGGCGGCTGG	-	6	1	61	0.0163934	0	0.0163934
GGCGAGACATGGTGGGCTGCNGG	chr20	21826417	GGTGAGTCTAGGCTGGCTGCTGG	+	6	1	61	0.0163934	0	0.0163934
GGCGAGACATGGTGGGCTGCNGG	chr5	9888270	GAGGAGAAAAGGAGGGCTTCAGG	-	6	1	61	0.0163934	0	0.0163934
GGCGAGACATGGTGGGCTGCNGG	chr5	123113303	TGCTAGGCATTCTTGGCTGCTGG	-	6	1	61	0.0163934	0	0.0163934
GGCGAGACATGGTGGGCTGCNGG	chr7	20785994	GAGGGGACAAGTTTGGCTGCCGG	+	6	1	61	0.0163934	0	0.0163934
GGCGAGACATGGTGGGCTGCNGG	chr7	55133156	GTAAAGACAGGCAGGGCTGCCGG	-	6	1	61	0.0163934	0	0.0163934
GGCGAGACATGGTGGGCTGCNGG	chr7	128675816	GGCGTCACCAGGTGTGCTCCAGG	-	6	1	61	0.0163934	0	0.0163934
GGCGAGACATGGTGGGCTGCNGG	chr7	151115135	GGAAAGTCATGCTGGCCGGCCGG	-	6	1	61	0.0163934	0	0.0163934
GGCGAGACATGGTGGGCTGCNGG	chr3	77805164	TGAAAGACATGATGTTCTGCTGG	+	6	1	61	0.0163934	0.008	0.0162623
GGCGAGACATGGTGGGCTGCNGG	chr10	5977354	GGCGGGACTTGGAAGGGGGCCGG	-	6	1	61	0.0163934	0.00877193	0.0162496
GGCGAGACATGGTGGGCTGCNGG	chr12	34338680	GGTGAGACACGGCGGGGCGGGGG	-	6	1	61	0.0163934	0.0125	0.0161885
GGCGAGACATGGTGGGCTGCNGG	chr2	218985442	TGCGGGGCGCGGGGGGCTGCCGG	-	6	1	61	0.0163934	0.0135135	0.0161719
GGCGAGACATGGTGGGCTGCNGG	chr1	18414246	GGTCACACGTGGTGGTCTGGAGG	-	6	1	62	0.016129	0	0.016129
GGCGAGACATGGTGGGCTGCNGG	chr11	2302715	TGAGAGACAGGCTCAGCTGCAGG	-	6	1	62	0.016129	0	0.016129
GGCGAGACATGGTGGGCTGCNGG	chr12	70784425	GGAGAGACAGGGAGAGCTCTCGG	-	6	1	62	0.016129	0	0.016129
GGCGAGACATGGTGGGCTGCNGG	chr12	110622614	GGACAGAGATGGGGGGATGTGGG	+	6	1	62	0.016129	0	0.016129
GGCGAGACATGGTGGGCTGCNGG	chr17	31243933	GGTGAGACTTGGAGACATGCTGG	-	6	1	62	0.016129	0	0.016129
GGCGAGACATGGTGGGCTGCNGG	chr19	651453	GGGGAGTCACAGGGGGCTGGAGG	+	6	1	62	0.016129	0	0.016129
GGCGAGACATGGTGGGCTGCNGG	chr19	15379995	GGCGGGGCGGGGTGGGCAGAGGG	-	6	1	62	0.016129	0	0.016129
GGCGAGACATGGTGGGCTGCNGG	chr19	35786742	GGCGGGGGGTGCTGGGCTGGCGG	-	6	1	62	0.016129	0	0.016129
GGCGAGACATGGTGGGCTGCNGG	chr22	46674095	GGCGAGGCCTCAGGGCCTGCAGG	+	6	1	62	0.016129	0	0.016129
GGCGAGACATGGTGGGCTGCNGG	chr5	140014669	GGTGAGACATGGTGGTGGCTTGG	-	6	1	62	0.016129	0	0.016129
GGCGAGACATGGTGGGCTGCNGG	chr7	30135483	GGTGGGGCCCGGTGGGCGGCGGG	+	6	1	62	0.016129	0	0.016129
GGCGAGACATGGTGGGCTGCNGG	chr9	133689178	GGAGAGGCAGGGAGGGGTGGGGG	-	6	1	62	0.016129	0.00961539	0.0159739
GGCGAGACATGGTGGGCTGCNGG	chr6	33688625	GGAGGGCAACGGTGAGCTGCTGG	-	6	1	62	0.016129	0.0120482	0.0159347
GGCGAGACATGGTGGGCTGCNGG	chr11	64208187	TGCTGCACATGGTGGCCTGGCGG	-	6	1	62	0.016129	0.0128205	0.0159222
GGCGAGACATGGTGGGCTGCNGG	chr1	24908760	TGCAAGGCAGGCTGGGATGCTGG	-	6	1	63	0.015873	0	0.015873
GGCGAGACATGGTGGGCTGCNGG	chr10	71296294	GGCGCTGCTGGGTGGGCAGCGGG	-	6	1	63	0.015873	0	0.015873
GGCGAGACATGGTGGGCTGCNGG	chr12	120215611	GGGGAGCGGTGCTGGGCGGCCGG	-	6	1	63	0.015873	0	0.015873
GGCGAGACATGGTGGGCTGCNGG	chr2	61537607	GGCGAGGGAAGGTGGGGAGGGGG	+	6	1	63	0.015873	0	0.015873
GGCGAGACATGGTGGGCTGCNGG	chr2	119617668	GGCAAGAGATGCTGGGAGCCTGG	-	6	1	63	0.015873	0	0.015873
GGCGAGACATGGTGGGCTGCNGG	chr20	56818250	GGTGACAAGTGGTGGGATTCTGG	-	6	1	63	0.015873	0	0.015873
GGCGAGACATGGTGGGCTGCNGG	chr4	3608215	CGTGAGAGATGGGGGCCTGGGGG	+	6	1	63	0.015873	0	0.015873
GGCGAGACATGGTGGGCTGCNGG	chr5	35338906	GTCCAGAACTGGTGGGCTCTGGG	-	6	1	63	0.015873	0	0.015873
GGCGAGACATGGTGGGCTGCNGG	chr9	130330187	AGAGGGGCGTGGAGGGCTGCTGG	-	6	1	63	0.015873	0	0.015873
GGCGAGACATGGTGGGCTGCNGG	chr9	130444747	GCCCGGACCTGGTGGGAGGCGGG	+	6	1	63	0.015873	0	0.015873
GGCGAGACATGGTGGGCTGCNGG	chrX	40013319	GGAGAGGCGGGGTGGGGTGACGG	+	6	1	63	0.015873	0	0.015873
GGCGAGACATGGTGGGCTGCNGG	chr19	30684798	GGCGGGACATGGGCAGCGGTCGG	+	6	1	63	0.015873	0.00925926	0.015726
GGCGAGACATGGTGGGCTGCNGG	chr3	66454518	GGGGAGAGATGGGCGTCGGCAGG	-	6	1	63	0.015873	0.00934579	0.0157247
GGCGAGACATGGTGGGCTGCNGG	chr10	78146157	CGCCAGAAATGGTTGTCTGATGG	-	6	1	63	0.015873	0.00961539	0.0157204
GGCGAGACATGGTGGGCTGCNGG	chr6	159836696	GGCGAGGCGTGGCGGGGGGGTGG	+	6	1	63	0.015873	0.0113636	0.0156926
GGCGAGACATGGTGGGCTGCNGG	chr16	85982778	GGCAGGGCGGGGTGGGCGGCGGG	-	6	1	63	0.015873	0.0119048	0.0156841
GGCGAGACATGGTGGGCTGCNGG	chr19	4198636	CGGGAAAGATGGTCGGCGGCGGG	+	6	1	63	0.015873	0.0133333	0.0156614
GGCGAGACATGGTGGGCTGCNGG	chr10	29915959	TTCTAGACAAAGTGGGCTACAGG	-	6	1	64	0.015625	0	0.015625
GGCGAGACATGGTGGGCTGCNGG	chr10	49749230	GGCTAGGCAGTATGGGCTGAAGG	+	6	1	64	0.015625	0	0.015625
GGCGAGACATGGTGGGCTGCNGG	chr11	75563951	GGCAAGATGGGCTGGGCTGTGGG	+	6	1	64	0.015625	0	0.015625
GGCGAGACATGGTGGGCTGCNGG	chr12	52699638	GAGGAGACCTGGGGTGCTGAGGG	-	6	1	64	0.015625	0	0.015625
GGCGAGACATGGTGGGCTGCNGG	chr17	78412903	GGCAAGACAAGGTGCAAGGCAGG	-	6	1	64	0.015625	0	0.015625
GGCGAGACATGGTGGGCTGCNGG	chr2	238225017	GGACAGACTCGGTGGGGGGCGGG	-	6	1	64	0.015625	0	0.015625
GGCGAGACATGGTGGGCTGCNGG	chr22	48477204	GCCTAGCCATGGTGGCGTGTGGG	+	6	1	64	0.015625	0	0.015625
GGCGAGACATGGTGGGCTGCNGG	chr4	1711974	CGCGGGGGACGGCGGGCTGCGGG	+	6	1	64	0.015625	0	0.015625
GGCGAGACATGGTGGGCTGCNGG	chr9	91978848	GGCTAGATATGGTGGTTTCTTGG	+	6	1	64	0.015625	0	0.015625
GGCGAGACATGGTGGGCTGCNGG	chr9	114360943	AGGGAGACACGGATGGCTCCAGG	-	6	1	64	0.015625	0	0.015625
GGCGAGACATGGTGGGCTGCNGG	chr11	9314206	GGGGAAAGAGGGGGGCCTGCTGG	-	6	1	64	0.015625	0.00961539	0.0154748
GGCGAGACATGGTGGGCTGCNGG	chr2	34326022	GGAGAGAAATCGAGGGATACTGG	+	6	1	64	0.015625	0.0106383	0.0154588
GGCGAGACATGGTGGGCTGCNGG	chr1	20263076	TGGGAGAGATGGTGCTCTGTGGG	-	6	1	65	0.0153846	0	0.0153846
GGCGAGACATGGTGGGCTGCNGG	chr11	50246519	GGCCAGTCTGGGAGGGCTGGGGG	-	6	1	65	0.0153846	0	0.0153846
GGCGAGACATGGTGGGCTGCNGG	chr12	23108773	GGCAAGACAGGATAGACTTCTGG	-	6	1	65	0.0153846	0	0.0153846
GGCGAGACATGGTGGGCTGCNGG	chr12	116459424	GGGGAGGCTTGGGGGGCAGGAGG	+	6	1	65	0.0153846	0	0.0153846
GGCGAGACATGGTGGGCTGCNGG	chr12	124369585	AGGGAGGGGTGGCGGGCTGCCGG	+	6	1	65	0.0153846	0	0.0153846
GGCGAGACATGGTGGGCTGCNGG	chr14	73052541	AGCCAGGCATGGTGGGGCACAGG	-	6	1	65	0.0153846	0	0.0153846
GGCGAGACATGGTGGGCTGCNGG	chr14	99381865	GGAGAGTCAGGGTTGGCGCCTGG	-	6	1	65	0.0153846	0	0.0153846
GGCGAGACATGGTGGGCTGCNGG	chr16	7569090	TTAGAGCCATGGTGTGCTGGGGG	-	6	1	65	0.0153846	0	0.0153846
GGCGAGACATGGTGGGCTGCNGG	chr17	77407485	GGAGAGACCAGGTGTCCTGGGGG	-	6	1	65	0.0153846	0	0.0153846
GGCGAGACATGGTGGGCTGCNGG	chr2	2627083	TGCCAGAAATCCTGGGGTGCTGG	+	6	1	65	0.0153846	0	0.0153846
GGCGAGACATGGTGGGCTGCNGG	chr20	49893477	TGTGAGACATGAAGGGCAGTGGG	+	6	1	65	0.0153846	0	0.0153846
GGCGAGACATGGTGGGCTGCNGG	chr22	37109987	GGCGAGACTAAAGGAGCTGCTGG	+	6	1	65	0.0153846	0	0.0153846
GGCGAGACATGGTGGGCTGCNGG	chr4	1627164	GTGGGGACCTGGTTGGCTGAGGG	-	6	1	65	0.0153846	0	0.0153846
GGCGAGACATGGTGGGCTGCNGG	chr4	7117561	GGTGGGTCCATGTGGGCTGCAGG	-	6	1	65	0.0153846	0	0.0153846
GGCGAGACATGGTGGGCTGCNGG	chr5	14993910	GCTTAGGCATGGCGGGTTGCAGG	+	6	1	65	0.0153846	0	0.0153846
GGCGAGACATGGTGGGCTGCNGG	chr2	128040899	GACTAGCGATGGTGGGGGGCAGG	-	6	1	65	0.0153846	0.00952381	0.0152381
GGCGAGACATGGTGGGCTGCNGG	chr20	61616911	GTGGGTCCATGGGGGGCTGCTGG	+	6	1	65	0.0153846	0.0119048	0.0152015
GGCGAGACATGGTGGGCTGCNGG	chr10	110210336	GGCCGGAGGAGGGGGGCTGCGGG	-	6	1	65	0.0153846	0.0121951	0.015197
GGCGAGACATGGTGGGCTGCNGG	chrX	34944063	GACGAGTCTTGGGAGGCTTCAGG	-	6	1	65	0.0153846	0.0133333	0.0151795
GGCGAGACATGGTGGGCTGCNGG	chr2	39121137	AGAGAGACAGGGAGGGCGCCCGG	+	6	1	65	0.0153846	0.0136986	0.0151739
GGCGAGACATGGTGGGCTGCNGG	chr1	5272519	AGCGAGAAGTGGTGTGATGTTGG	-	6	1	66	0.0151515	0	0.0151515
GGCGAGACATGGTGGGCTGCNGG	chr10	11401502	GGGGAGCCAGGGAGGGCCGTGGG	-	6	1	66	0.0151515	0	0.0151515
GGCGAGACATGGTGGGCTGCNGG	chr11	44554583	GGCTAGACCATTTGGGCTGTGGG	-	6	1	66	0.0151515	0	0.0151515
GGCGAGACATGGTGGGCTGCNGG	chr11	105906697	GGCAGGAGATGGATGGCAGCCGG	+	6	1	66	0.0151515	0	0.0151515
GGCGAGACATGGTGGGCTGCNGG	chr19	40414677	GGTGAGTCAGGGCAGGCTGGGGG	-	6	1	66	0.0151515	0	0.0151515
GGCGAGACATGGTGGGCTGCNGG	chr5	153360523	GAGCAGACATGGTGTGCCGTGGG	+	6	1	66	0.0151515	0	0.0151515
GGCGAGACATGGTGGGCTGCNGG	chr8	144270127	GCAGGGACATCAGGGGCTGCTGG	+	6	1	66	0.0151515	0	0.0151515
GGCGAGACATGGTGGGCTGCNGG	chr9	96541017	AATGAAACATGGTGGCTTGCTGG	-	6	1	66	0.0151515	0	0.0151515
GGCGAGACATGGTGGGCTGCNGG	chr11	2276149	GGGGTGCCAGTGTGGGCCGCGGG	+	6	1	66	0.0151515	0.00990099	0.0150015
GGCGAGACATGGTGGGCTGCNGG	chr8	30462848	GGAGCATGATGGTGGGGTGCTGG	+	6	1	66	0.0151515	0.0121951	0.0149667
GGCGAGACATGGTGGGCTGCNGG	chr14	21070309	GGCGAGACACGAGCGGCGGGAGG	+	6	1	67	0.0149254	0	0.0149254
GGCGAGACATGGTGGGCTGCNGG	chr19	13864862	GGCGGGACGTGCGGGCGTGCCGG	-	6	1	67	0.0149254	0	0.0149254
GGCGAGACATGGTGGGCTGCNGG	chr2	45385572	GATGAGAAGTGGTGGGATTCTGG	-	6	1	67	0.0149254	0	0.0149254
GGCGAGACATGGTGGGCTGCNGG	chr4	57163858	GGCGCGGCATAGTAGGCATCAGG	-	6	1	67	0.0149254	0	0.0149254
GGCGAGACATGGTGGGCTGCNGG	chr5	42855983	GGCCAGAGAGGGTTGGTGGCAGG	+	6	1	67	0.0149254	0	0.0149254
GGCGAGACATGGTGGGCTGCNGG	chr9	129890203	GACGAGCCCGGGTGGACTGAGGG	+	6	1	67	0.0149254	0	0.0149254
GGCGAGACATGGTGGGCTGCNGG	chrX	57786983	GTCGGGGGATGGTGGGCTATGGG	+	6	1	67	0.0149254	0	0.0149254
GGCGAGACATGGTGGGCTGCNGG	chr10	18191333	AGCAATACACGGGGGGCAGCTGG	-	6	1	68	0.0147059	0	0.0147059
GGCGAGACATGGTGGGCTGCNGG	chr10	42934389	AGCCAGCCATGGCAGGCAGCAGG	-	6	1	68	0.0147059	0	0.0147059
GGCGAGACATGGTGGGCTGCNGG	chr11	124086693	GGCAACCCAGGGAGAGCTGCGGG	+	6	1	68	0.0147059	0	0.0147059
GGCGAGACATGGTGGGCTGCNGG	chr11	128767054	GGTGCGTGATGCTGGGCTGGAGG	+	6	1	68	0.0147059	0	0.0147059
GGCGAGACATGGTGGGCTGCNGG	chr12	6534717	GGCTGGGCATGGAGGCCTGGTGG	+	6	1	68	0.0147059	0	0.0147059
GGCGAGACATGGTGGGCTGCNGG	chr12	24558534	GGGGAGAAATGGAGTGCTTAAGG	-	6	1	68	0.0147059	0	0.0147059
GGCGAGACATGGTGGGCTGCNGG	chr12	108048223	GTCAATACAGGGAGGGCAGCTGG	+	6	1	68	0.0147059	0	0.0147059
GGCGAGACATGGTGGGCTGCNGG	chr12	127273162	GGTGACACACAGTGGGCCACTGG	+	6	1	68	0.0147059	0	0.0147059
GGCGAGACATGGTGGGCTGCNGG	chr16	11270338	GCCAAGACAGGGAGGGGTGGAGG	-	6	1	68	0.0147059	0	0.0147059
GGCGAGACATGGTGGGCTGCNGG	chr16	89070400	GGCTGGAAGATGTGGGCTGCAGG	-	6	1	68	0.0147059	0	0.0147059
GGCGAGACATGGTGGGCTGCNGG	chr19	20008451	GACTAAAAATCCTGGGCTGCAGG	+	6	1	68	0.0147059	0	0.0147059
GGCGAGACATGGTGGGCTGCNGG	chr2	9948825	GGCTGGACAAGGTGTCCTGTGGG	-	6	1	68	0.0147059	0	0.0147059
GGCGAGACATGGTGGGCTGCNGG	chr2	65293509	GCTGATGCAGGGTGGGCTGGTGG	-	6	1	68	0.0147059	0	0.0147059
GGCGAGACATGGTGGGCTGCNGG	chr2	161562298	GTTGAGACTTGGGGGACTGTTGG	+	6	1	68	0.0147059	0	0.0147059
GGCGAGACATGGTGGGCTGCNGG	chr20	2768785	GAGAAGACATGGTGGGGAGGGGG	+	6	1	68	0.0147059	0	0.0147059
GGCGAGACATGGTGGGCTGCNGG	chr3	10757212	GAGCTGACATGGTGGGCTTAGGG	-	6	1	68	0.0147059	0	0.0147059
GGCGAGACATGGTGGGCTGCNGG	chr3	19778509	GGATAGGCTTGATGTGCTGCTGG	-	6	1	68	0.0147059	0	0.0147059
GGCGAGACATGGTGGGCTGCNGG	chr3	163073264	GAGGAGAGTTGGGGGGCTGAGGG	+	6	1	68	0.0147059	0	0.0147059
GGCGAGACATGGTGGGCTGCNGG	chr5	139561778	TCAGAGCCATGGTGGGAGGCGGG	-	6	1	68	0.0147059	0	0.0147059
GGCGAGACATGGTGGGCTGCNGG	chr6	108561458	GGAGCGGCACGCTGGGCTCCGGG	+	6	1	68	0.0147059	0	0.0147059
GGCGAGACATGGTGGGCTGCNGG	chr9	133385720	GCCGCCACGCAGTGGGCTGCAGG	+	6	1	68	0.0147059	0	0.0147059
GGCGAGACATGGTGGGCTGCNGG	chr1	14760523	GGAGAGAGAGAGGAGGCTGCTGG	-	6	1	68	0.0147059	0.00900901	0.0145734
GGCGAGACATGGTGGGCTGCNGG	chr2	16030924	GGGCAGCTATGGAGGGCTGGAGG	-	6	1	68	0.0147059	0.0120482	0.0145287
GGCGAGACATGGTGGGCTGCNGG	chr1	221743243	GCCGAGGCATGTGGGGCGGGTGG	-	6	1	69	0.0144928	0	0.0144928
GGCGAGACATGGTGGGCTGCNGG	chr10	7387543	GGCGAGCTTGGGTGGGCCGGGGG	+	6	1	69	0.0144928	0	0.0144928
GGCGAGACATGGTGGGCTGCNGG	chr11	63998840	TCCCGGTCAGGGTGGGCTGCGGG	+	6	1	69	0.0144928	0	0.0144928
GGCGAGACATGGTGGGCTGCNGG	chr11	113332374	GGTGACACACGATAGGCTGGGGG	+	6	1	69	0.0144928	0	0.0144928
GGCGAGACATGGTGGGCTGCNGG	chr17	64837069	AGCGAGGCGAGGGGGGCTCCCGG	+	6	1	69	0.0144928	0	0.0144928
GGCGAGACATGGTGGGCTGCNGG	chr2	60028444	GGTGGGCCATGGTGGGGGGTGGG	-	6	1	69	0.0144928	0	0.0144928
GGCGAGACATGGTGGGCTGCNGG	chr2	96116397	GGCGGGACGGGGACGGCGGCGGG	-	6	1	69	0.0144928	0	0.0144928
GGCGAGACATGGTGGGCTGCNGG	chr20	2875389	TGTAAGGCATGGTGGGATCCCGG	+	6	1	69	0.0144928	0	0.0144928
GGCGAGACATGGTGGGCTGCNGG	chr20	4789937	GGCAATACATGGTGGGAGAGTGG	-	6	1	69	0.0144928	0	0.0144928
GGCGAGACATGGTGGGCTGCNGG	chr3	42704847	GGAAAGATATGGTGGGGAGTGGG	+	6	1	69	0.0144928	0	0.0144928
GGCGAGACATGGTGGGCTGCNGG	chr3	122167797	GGCAAGACAAAGTGCTGTGCTGG	-	6	1	69	0.0144928	0	0.0144928
GGCGAGACATGGTGGGCTGCNGG	chr3	128522412	GCCTAGACATGGTGTGGTAAAGG	+	6	1	69	0.0144928	0	0.0144928
GGCGAGACATGGTGGGCTGCNGG	chr3	134610475	GGATAGACAGGGAGGACTGATGG	-	6	1	69	0.0144928	0	0.0144928
GGCGAGACATGGTGGGCTGCNGG	chr4	173257945	GTCCACACGTGGTAAGCTGCAGG	+	6	1	69	0.0144928	0	0.0144928
GGCGAGACATGGTGGGCTGCNGG	chr5	3119949	GGAGAGAGAGTGTGGGCAGAAGG	+	6	1	69	0.0144928	0	0.0144928
GGCGAGACATGGTGGGCTGCNGG	chr5	62158624	GGCAAGAGTGGCTGGGATGCAGG	-	6	1	69	0.0144928	0	0.0144928
GGCGAGACATGGTGGGCTGCNGG	chr6	79801624	GGCCAAAAATGGGGCTCTGCAGG	-	6	1	69	0.0144928	0	0.0144928
GGCGAGACATGGTGGGCTGCNGG	chr6	152085984	GGCAAGAAAAGGTAGGATCCAGG	+	6	1	69	0.0144928	0	0.0144928
GGCGAGACATGGTGGGCTGCNGG	chr8	86311519	TGGGGGGCATGGTGGGCTATAGG	-	6	1	69	0.0144928	0	0.0144928
GGCGAGACATGGTGGGCTGCNGG	chr9	135768773	GGCTGGCCTCTGTGGGCTGCTGG	-	6	1	69	0.0144928	0	0.0144928
GGCGAGACATGGTGGGCTGCNGG	chr1	21430788	GGGGAAACCTGCGCGGCTGCTGG	-	6	1	69	0.0144928	0.00847458	0.0143699
GGCGAGACATGGTGGGCTGCNGG	chr17	44384197	GGTGAGAAAGGGTGGTTTGGTGG	+	6	1	69	0.0144928	0.00934579	0.0143573
GGCGAGACATGGTGGGCTGCNGG	chr8	127582072	GCGCAGAAATGGGGGGCTTCAGG	-	6	1	69	0.0144928	0.0128205	0.0143069
GGCGAGACATGGTGGGCTGCNGG	chr17	77856509	GGGGAGCCATGCTGACCTCCTGG	-	6	1	69	0.0144928	0.0138889	0.0142915
GGCGAGACATGGTGGGCTGCNGG	chr1	17342401	GGTGAGAGGTCCTGGGGTGCTGG	+	6	1	70	0.0142857	0	0.0142857
GGCGAGACATGGTGGGCTGCNGG	chr1	211326779	GGCGAGGCCTGGGGCGGGGCCGG	-	6	1	70	0.0142857	0	0.0142857
GGCGAGACATGGTGGGCTGCNGG	chr10	100774259	GGTGAGAGGTGGGGGTCTTCCGG	+	6	1	70	0.0142857	0	0.0142857
GGCGAGACATGGTGGGCTGCNGG	chr14	53730076	TGCGGCTCATGGAAGGCTGCTGG	+	6	1	70	0.0142857	0	0.0142857
GGCGAGACATGGTGGGCTGCNGG	chr15	76641551	CCCGATGCATTGCGGGCTGCTGG	+	6	1	70	0.0142857	0	0.0142857
GGCGAGACATGGTGGGCTGCNGG	chr16	1078050	GGCGAAGGAGGGGGGACTGCGGG	-	6	1	70	0.0142857	0	0.0142857
GGCGAGACATGGTGGGCTGCNGG	chr2	197785336	GGCGCTCCCTGATTGGCTGCTGG	+	6	1	70	0.0142857	0	0.0142857
GGCGAGACATGGTGGGCTGCNGG	chr5	141913195	TGAGATACATAGGGGGCTGTGGG	+	6	1	70	0.0142857	0	0.0142857
GGCGAGACATGGTGGGCTGCNGG	chr6	165854501	GGCCAGACAAGGAGCCCTGAGGG	+	6	1	70	0.0142857	0	0.0142857
GGCGAGACATGGTGGGCTGCNGG	chr8	140558670	CCCAAGTTATGGGGGGCTGCAGG	+	6	1	70	0.0142857	0	0.0142857
GGCGAGACATGGTGGGCTGCNGG	chr9	115917338	CAGGAGACTTGGTGGGGGGCAGG	+	6	1	70	0.0142857	0	0.0142857
GGCGAGACATGGTGGGCTGCNGG	chr3	101437221	GAAGAGAACTAGTGGGCTGAGGG	+	6	1	70	0.0142857	0.00757576	0.0141775
GGCGAGACATGGTGGGCTGCNGG	chr19	47512726	GGAGAAACATCCGGGGCTGATGG	-	6	1	70	0.0142857	0.0078125	0.0141741
GGCGAGACATGGTGGGCTGCNGG	chr20	25086548	GAGGAGACCTGGGGAGGTGCAGG	-	6	1	70	0.0142857	0.00862069	0.0141626
GGCGAGACATGGTGGGCTGCNGG	chrX	153665998	GGCAAGAGATGTGGGACTACTGG	-	6	1	70	0.0142857	0.00980392	0.0141457
GGCGAGACATGGTGGGCTGCNGG	chr8	138098642	GGCGAGTCACCGCGCCCTGCCGG	-	6	1	70	0.0142857	0.011236	0.0141252
GGCGAGACATGGTGGGCTGCNGG	chr10	133239869	GGTGGGCAAGGGTGGGCTGGTGG	+	6	1	70	0.0142857	0.0121951	0.0141115
GGCGAGACATGGTGGGCTGCNGG	chr1	21341145	GGAGACACGCGGGGGGCTGTGGG	-	6	1	71	0.0140845	0	0.0140845
GGCGAGACATGGTGGGCTGCNGG	chr11	71542270	TCCAGGACAGGGAGGGCTGCAGG	-	6	1	71	0.0140845	0	0.0140845
GGCGAGACATGGTGGGCTGCNGG	chr14	99034983	GGTCGGACATGGAGGCCCGCAGG	+	6	1	71	0.0140845	0	0.0140845
GGCGAGACATGGTGGGCTGCNGG	chr16	293581	GGGGTGGCATGGTGGGGTCTTGG	+	6	1	71	0.0140845	0	0.0140845
GGCGAGACATGGTGGGCTGCNGG	chr2	43142667	GCCCAGACAAGGAGTGCTGTGGG	-	6	1	71	0.0140845	0	0.0140845
GGCGAGACATGGTGGGCTGCNGG	chr2	171312438	GGCTGGACCAGCTGGGATGCAGG	-	6	1	71	0.0140845	0	0.0140845
GGCGAGACATGGTGGGCTGCNGG	chr20	19928830	GCTGGGAGAGAGTGGGCTGCTGG	-	6	1	71	0.0140845	0	0.0140845
GGCGAGACATGGTGGGCTGCNGG	chr3	110670661	GGCTAGAGCAGCTGGGGTGCAGG	-	6	1	71	0.0140845	0	0.0140845
GGCGAGACATGGTGGGCTGCNGG	chr3	171907164	GCCCCGGTATGGCGGGCTGCAGG	+	6	1	71	0.0140845	0	0.0140845
GGCGAGACATGGTGGGCTGCNGG	chr4	156972059	GCGCAGACAGGGGGTGCTGCGGG	+	6	1	71	0.0140845	0	0.0140845
GGCGAGACATGGTGGGCTGCNGG	chr7	2534917	GGGGGGCCAAGGCGGGCAGCTGG	+	6	1	71	0.0140845	0	0.0140845
GGCGAGACATGGTGGGCTGCNGG	chr9	99239687	ATCAAGAGTTTGTGGGCTGCAGG	-	6	1	71	0.0140845	0	0.0140845
GGCGAGACATGGTGGGCTGCNGG	chr8	60229802	GCCTAGACATGGTGTGGGACTGG	+	6	1	71	0.0140845	0.00990099	0.0139451
GGCGAGACATGGTGGGCTGCNGG	chr2	70113106	GTAGATAGAGGGTGGGCTGGAGG	-	6	1	71	0.0140845	0.0113636	0.0139245
GGCGAGACATGGTGGGCTGCNGG	chr7	73322386	AGGGACCCAAGCTGGGCTGCTGG	+	6	1	71	0.0140845	0.0116279	0.0139207
GGCGAGACATGGTGGGCTGCNGG	chr13	43664535	GGCCAGCCCTTGCTGGCTGCAGG	-	6	1	72	0.0138889	0	0.0138889
GGCGAGACATGGTGGGCTGCNGG	chr14	61474551	GGCAGGGGATGGGGGGCTGGGGG	+	6	1	72	0.0138889	0	0.0138889
GGCGAGACATGGTGGGCTGCNGG	chr16	88643991	GGGCACCCTTGGGGGGCTGCCGG	-	6	1	72	0.0138889	0	0.0138889
GGCGAGACATGGTGGGCTGCNGG	chr17	41733833	GGAGAGGGGCGGGGGGCTGCGGG	-	6	1	72	0.0138889	0	0.0138889
GGCGAGACATGGTGGGCTGCNGG	chr2	85011886	AGCGGGACAGGGAGGGCTAATGG	-	6	1	72	0.0138889	0	0.0138889
GGCGAGACATGGTGGGCTGCNGG	chr2	233301028	TGCAAGACAAGGCAGGCTGGGGG	+	6	1	72	0.0138889	0	0.0138889
GGCGAGACATGGTGGGCTGCNGG	chr3	44898821	GAGCAGGCATGGTGGACTCCTGG	-	6	1	72	0.0138889	0	0.0138889
GGCGAGACATGGTGGGCTGCNGG	chr3	127076390	GCTCAGGCATGGGTGGCTGCAGG	+	6	1	72	0.0138889	0	0.0138889
GGCGAGACATGGTGGGCTGCNGG	chr5	135778441	GGGGGGACGGGGTGGGGTGGCGG	-	6	1	72	0.0138889	0	0.0138889
GGCGAGACATGGTGGGCTGCNGG	chr7	25055020	GGGGAGCCATGGAGGGTGCCTGG	-	6	1	72	0.0138889	0	0.0138889
GGCGAGACATGGTGGGCTGCNGG	chr9	89447498	GGTGGGTCATGGTGGGGGTCGGG	-	6	1	72	0.0138889	0	0.0138889
GGCGAGACATGGTGGGCTGCNGG	chr17	74818508	GGCCAGAGGTGGGGGGCGGGGGG	+	6	1	72	0.0138889	0.00961539	0.0137553
GGCGAGACATGGTGGGCTGCNGG	chr17	66715461	AGGGAGGCAGTGAGGGCTGCAGG	-	6	1	72	0.0138889	0.0102041	0.0137472
GGCGAGACATGGTGGGCTGCNGG	chr6	39330538	GGCCAGAAGGGGAGGGGTGCTGG	+	6	1	72	0.0138889	0.0108696	0.0137379
GGCGAGACATGGTGGGCTGCNGG	chr2	74504917	GGCAAGACATTGAGGGCCCATGG	+	6	1	72	0.0138889	0.0120482	0.0137216
GGCGAGACATGGTGGGCTGCNGG	chr12	6236085	CGGGAGAACTGGTGGGCAGAGGG	-	6	1	72	0.0138889	0.012987	0.0137085
GGCGAGACATGGTGGGCTGCNGG	chr12	6805653	GGAGAGACATGCTGTACTCATGG	+	6	1	73	0.0136986	0	0.0136986
GGCGAGACATGGTGGGCTGCNGG	chr14	76338344	GGGCAGAGAGGCTGGGCAGCAGG	-	6	1	73	0.0136986	0	0.0136986
GGCGAGACATGGTGGGCTGCNGG	chr14	104134519	GGGGAGAGATGGCGGTATGGAGG	+	6	1	73	0.0136986	0	0.0136986
GGCGAGACATGGTGGGCTGCNGG	chr17	79875664	TGCCAGACATGATTCGCTGTTGG	+	6	1	73	0.0136986	0	0.0136986
GGCGAGACATGGTGGGCTGCNGG	chr19	28885805	GGAGGCAGATAGTGGGCTCCTGG	+	6	1	73	0.0136986	0	0.0136986
GGCGAGACATGGTGGGCTGCNGG	chr2	100995231	GGCAAGACCTGGGGGTGTGGTGG	-	6	1	73	0.0136986	0	0.0136986
GGCGAGACATGGTGGGCTGCNGG	chr20	63190446	GGTGGGCAATGGTGTGCTTCGGG	-	6	1	73	0.0136986	0	0.0136986
GGCGAGACATGGTGGGCTGCNGG	chr21	42219997	GGAGAGGGATGGCGGGGTGTCGG	+	6	1	73	0.0136986	0	0.0136986
GGCGAGACATGGTGGGCTGCNGG	chr22	18129250	TGAGAGACATGGTGGGTGATGGG	+	6	1	73	0.0136986	0	0.0136986
GGCGAGACATGGTGGGCTGCNGG	chr22	50290754	GGCGAGACCTCGAGGATGGCGGG	-	6	1	73	0.0136986	0	0.0136986
GGCGAGACATGGTGGGCTGCNGG	chr3	127106249	GGGGTGACTTTGTGGGCAGATGG	-	6	1	73	0.0136986	0	0.0136986
GGCGAGACATGGTGGGCTGCNGG	chr3	128255779	GGAGAGAAATCTGGGGCTGTAGG	+	6	1	73	0.0136986	0	0.0136986
GGCGAGACATGGTGGGCTGCNGG	chr4	150343155	GCAGGGACATGCTTGGCTGTGGG	+	6	1	73	0.0136986	0	0.0136986
GGCGAGACATGGTGGGCTGCNGG	chr5	134578396	GACGATGCCTGGTGGTGTGCTGG	+	6	1	73	0.0136986	0	0.0136986
GGCGAGACATGGTGGGCTGCNGG	chr6	52740334	GGGGAGAGATGCTGGGCCCTGGG	+	6	1	73	0.0136986	0	0.0136986
GGCGAGACATGGTGGGCTGCNGG	chr6	101229457	GGTGAGAGAAGGGGGGCCCCAGG	-	6	1	73	0.0136986	0	0.0136986
GGCGAGACATGGTGGGCTGCNGG	chr6	151796413	AGGGAAAATTGGTGGGTTGCAGG	+	6	1	73	0.0136986	0	0.0136986
GGCGAGACATGGTGGGCTGCNGG	chr6	162854837	GGCAAGTCACGGTCTGCTGAAGG	-	6	1	73	0.0136986	0	0.0136986
GGCGAGACATGGTGGGCTGCNGG	chr7	155204856	GGGGAGCCAGGCTGGGGGGCTGG	-	6	1	73	0.0136986	0	0.0136986
GGCGAGACATGGTGGGCTGCNGG	chr3	39145339	GGAGGGAAAAGGTGGGAGGCGGG	-	6	1	73	0.0136986	0.00714286	0.0136008
GGCGAGACATGGTGGGCTGCNGG	chr17	30710607	GGCCTGAAGTGGTGGGGTGGGGG	+	6	1	73	0.0136986	0.00900901	0.0135752
GGCGAGACATGGTGGGCTGCNGG	chr16	71415560	GGAGGGAGATCGTGGCCTGAGGG	-	6	1	73	0.0136986	0.010101	0.0135603
GGCGAGACATGGTGGGCTGCNGG	chr9	137416444	GAGGTGAGGCGGTGGGCTGCCGG	-	6	1	73	0.0136986	0.0108696	0.0135497
GGCGAGACATGGTGGGCTGCNGG	chr1	9605872	GGAGGGTCCTAGTGGGCTGTGGG	-	6	1	74	0.0135135	0	0.0135135
GGCGAGACATGGTGGGCTGCNGG	chr1	24122978	AGGGAGGAATGGTGGGCGCCAGG	-	6	1	74	0.0135135	0	0.0135135
GGCGAGACATGGTGGGCTGCNGG	chr1	25617919	GGCGAGAGGAGTGGGGCAGCAGG	-	6	1	74	0.0135135	0	0.0135135
GGCGAGACATGGTGGGCTGCNGG	chr1	95700016	GGGAAGAGATGGTTGGTTGAGGG	+	6	1	74	0.0135135	0	0.0135135
GGCGAGACATGGTGGGCTGCNGG	chr10	72087147	GGTGAGGCAGGGCGGGCGGAGGG	-	6	1	74	0.0135135	0	0.0135135
GGCGAGACATGGTGGGCTGCNGG	chr10	76553498	GGCGGGAGAAGAAGGGCTGTGGG	+	6	1	74	0.0135135	0	0.0135135
GGCGAGACATGGTGGGCTGCNGG	chr12	3295281	GACGAGTGTTGGTGGGAGGCAGG	-	6	1	74	0.0135135	0	0.0135135
GGCGAGACATGGTGGGCTGCNGG	chr14	58834170	GGTCGGGCATGGCAGGCTGCAGG	-	6	1	74	0.0135135	0	0.0135135
GGCGAGACATGGTGGGCTGCNGG	chr17	40487787	TGGGAGTCATGGGGGCCTGAAGG	-	6	1	74	0.0135135	0	0.0135135
GGCGAGACATGGTGGGCTGCNGG	chr19	8459279	AGCCAGACAGGCTGCACTGCTGG	-	6	1	74	0.0135135	0	0.0135135
GGCGAGACATGGTGGGCTGCNGG	chr19	17025991	GGTGAGCTCTGCAGGGCTGCGGG	-	6	1	74	0.0135135	0	0.0135135
GGCGAGACATGGTGGGCTGCNGG	chr2	28693695	GGCAAAGAAAGGTGGGCTTCTGG	-	6	1	74	0.0135135	0	0.0135135
GGCGAGACATGGTGGGCTGCNGG	chr2	84831833	GGATGGACACTTTGGGCTGCAGG	-	6	1	74	0.0135135	0	0.0135135
GGCGAGACATGGTGGGCTGCNGG	chr21	41833666	GGGAAGAGGTGGTGCGATGCAGG	+	6	1	74	0.0135135	0	0.0135135
GGCGAGACATGGTGGGCTGCNGG	chr4	7125983	GGAGGGGGATGGGGAGCTGCTGG	-	6	1	74	0.0135135	0	0.0135135
GGCGAGACATGGTGGGCTGCNGG	chr4	88152514	GGCGTCACAGGGTGCTCAGCGGG	+	6	1	74	0.0135135	0	0.0135135
GGCGAGACATGGTGGGCTGCNGG	chr5	135896237	GGGGAGACAGAGCGGGTTGGGGG	+	6	1	74	0.0135135	0	0.0135135
GGCGAGACATGGTGGGCTGCNGG	chr7	522296	GGAGGGACGAGGTGGGTTTCAGG	+	6	1	74	0.0135135	0	0.0135135
GGCGAGACATGGTGGGCTGCNGG	chr7	37405333	GGTGAGACAAGGTGGAGTCTGGG	-	6	1	74	0.0135135	0	0.0135135
GGCGAGACATGGTGGGCTGCNGG	chr8	116531298	GCTTCGGCATGGCGGGCTGCAGG	-	6	1	74	0.0135135	0	0.0135135
GGCGAGACATGGTGGGCTGCNGG	chr9	128118309	GGGAGCACAGGGTGGGGTGCTGG	+	6	1	74	0.0135135	0	0.0135135
GGCGAGACATGGTGGGCTGCNGG	chrX	20086234	GGGAAGACAGGATTGGGTGCGGG	-	6	1	74	0.0135135	0	0.0135135
GGCGAGACATGGTGGGCTGCNGG	chr19	48645080	GGCTGGACAAGGTGGGGGACGGG	+	6	1	74	0.0135135	0.00900901	0.0133918
GGCGAGACATGGTGGGCTGCNGG	chr2	206167313	GGCGTGCCGTGGTGCGATGTTGG	+	6	1	74	0.0135135	0.0103093	0.0133742
GGCGAGACATGGTGGGCTGCNGG	chr20	62492063	GCGGAGGCCTGGAGGCCTGCAGG	+	6	1	74	0.0135135	0.010989	0.013365
GGCGAGACATGGTGGGCTGCNGG	chr14	77253274	AGGGAGAGGTGGTGGGTTACAGG	-	6	1	74	0.0135135	0.012987	0.013338
GGCGAGACATGGTGGGCTGCNGG	chr11	57828896	GGTGAGGCAAGGTGGGGTTGGGG	-	6	1	75	0.0133333	0	0.0133333
GGCGAGACATGGTGGGCTGCNGG	chr11	60895832	GGAGAGAGATGGGGAACGGCTGG	+	6	1	75	0.0133333	0	0.0133333
GGCGAGACATGGTGGGCTGCNGG	chr11	65078562	AGAGAGAATTCGTGGGCTGAGGG	-	6	1	75	0.0133333	0	0.0133333
GGCGAGACATGGTGGGCTGCNGG	chr14	69932392	GAGGAGGCATGTGGGGCTGAGGG	-	6	1	75	0.0133333	0	0.0133333
GGCGAGACATGGTGGGCTGCNGG	chr16	14415552	GGGGAAACGTGATTGGCAGCAGG	+	6	1	75	0.0133333	0	0.0133333
GGCGAGACATGGTGGGCTGCNGG	chr17	48165950	GGAGAGACATTGAGAAATGCTGG	-	6	1	75	0.0133333	0	0.0133333
GGCGAGACATGGTGGGCTGCNGG	chr19	55113569	GTGGACACTGGGTGGGCTCCGGG	+	6	1	75	0.0133333	0	0.0133333
GGCGAGACATGGTGGGCTGCNGG	chr19	58157556	GCTCAGGCATGGCGGCCTGCAGG	-	6	1	75	0.0133333	0	0.0133333
GGCGAGACATGGTGGGCTGCNGG	chr2	9664924	GGGGAGCCATGGAAGGCTTTTGG	-	6	1	75	0.0133333	0	0.0133333
GGCGAGACATGGTGGGCTGCNGG	chr2	42566554	GGCCTTTCATGGGGGGCTTCTGG	+	6	1	75	0.0133333	0	0.0133333
GGCGAGACATGGTGGGCTGCNGG	chr3	8963350	GCCGAGTCTCGGTGGCCTCCGGG	-	6	1	75	0.0133333	0	0.0133333
GGCGAGACATGGTGGGCTGCNGG	chr3	128076762	CGGGGGACACGGCGGGATGCGGG	-	6	1	75	0.0133333	0	0.0133333
GGCGAGACATGGTGGGCTGCNGG	chr5	132658507	GGAGAGAGGAGCTGGGCTGGGGG	+	6	1	75	0.0133333	0	0.0133333
GGCGAGACATGGTGGGCTGCNGG	chr6	53696880	GCAGGTCCATGGGGGGCTGCTGG	+	6	1	75	0.0133333	0	0.0133333
GGCGAGACATGGTGGGCTGCNGG	chr7	65013591	AGCCAGGCATGGTGGGGCTCAGG	+	6	1	75	0.0133333	0	0.0133333
GGCGAGACATGGTGGGCTGCNGG	chr8	65419177	GAGGAGACAGGGACCGCTGCAGG	-	6	1	75	0.0133333	0	0.0133333
GGCGAGACATGGTGGGCTGCNGG	chr9	130329142	GAGCAGAAATGGGGGGCTGGTGG	-	6	1	75	0.0133333	0.00943396	0.0132075
GGCGAGACATGGTGGGCTGCNGG	chr2	72427678	TGGGTGCCATGGTCGGCAGCAGG	+	6	1	75	0.0133333	0.0105263	0.013193
GGCGAGACATGGTGGGCTGCNGG	chr1	26773864	GTTGATACATTGTAGTCTGCTGG	-	6	1	76	0.0131579	0	0.0131579
GGCGAGACATGGTGGGCTGCNGG	chr1	39159319	GGCCAGACAGTGTGGGTGGAGGG	+	6	1	76	0.0131579	0	0.0131579
GGCGAGACATGGTGGGCTGCNGG	chr1	94295212	GGTTAGAGAAGGTGGGTAGCCGG	+	6	1	76	0.0131579	0	0.0131579
GGCGAGACATGGTGGGCTGCNGG	chr1	117121500	GGGGTGACTTTGTTGGCAGCAGG	-	6	1	76	0.0131579	0	0.0131579
GGCGAGACATGGTGGGCTGCNGG	chr1	155868811	GGGGAGCAATGGTAGGTTGGGGG	+	6	1	76	0.0131579	0	0.0131579
GGCGAGACATGGTGGGCTGCNGG	chr10	119120437	GGTGATACCTGGTGAACTCCTGG	-	6	1	76	0.0131579	0	0.0131579
GGCGAGACATGGTGGGCTGCNGG	chr11	72618531	GCGGAGACATGGCAGGCTCTGGG	+	6	1	76	0.0131579	0	0.0131579
GGCGAGACATGGTGGGCTGCNGG	chr12	132496274	GGCGGGATATGGCGGACGTCTGG	-	6	1	76	0.0131579	0	0.0131579
GGCGAGACATGGTGGGCTGCNGG	chr14	21048199	GCCCATTCATGGTGGGGTGGGGG	-	6	1	76	0.0131579	0	0.0131579
GGCGAGACATGGTGGGCTGCNGG	chr16	57621230	GGGGAGACCCTGGGGGCTCCTGG	+	6	1	76	0.0131579	0	0.0131579
GGCGAGACATGGTGGGCTGCNGG	chr2	11676032	GTGCTGGCATGGTGGGGTGCTGG	-	6	1	76	0.0131579	0	0.0131579
GGCGAGACATGGTGGGCTGCNGG	chr22	43500648	AGGGAGTGATGGTGGGTTTCTGG	-	6	1	76	0.0131579	0	0.0131579
GGCGAGACATGGTGGGCTGCNGG	chr5	157694092	CCTCAGGCATGGCGGGCTGCAGG	-	6	1	76	0.0131579	0	0.0131579
GGCGAGACATGGTGGGCTGCNGG	chr6	134851800	AATGAGCCATGGTGCGCTGATGG	+	6	1	76	0.0131579	0	0.0131579
GGCGAGACATGGTGGGCTGCNGG	chr8	141122664	GGCAAGACAGGCTCAGCAGCGGG	-	6	1	76	0.0131579	0	0.0131579
GGCGAGACATGGTGGGCTGCNGG	chr2	88729148	GGTGGGCCATGCTGGGCTTTGGG	+	6	1	76	0.0131579	0.00840336	0.0130473
GGCGAGACATGGTGGGCTGCNGG	chr4	88244406	AGGGAGGCCTGGGGGGCTGAGGG	+	6	1	76	0.0131579	0.0111111	0.0130117
GGCGAGACATGGTGGGCTGCNGG	chr20	62562326	GGCCGGAGAGCGTGGGGTGCGGG	+	6	1	76	0.0131579	0.0114943	0.0130067
GGCGAGACATGGTGGGCTGCNGG	chr1	22339477	GGCTACCGATGGGAGGCTGCTGG	-	6	1	77	0.012987	0	0.012987
GGCGAGACATGGTGGGCTGCNGG	chr10	14571128	GTCCTCACATGGTGGACAGCAGG	+	6	1	77	0.012987	0	0.012987
GGCGAGACATGGTGGGCTGCNGG	chr11	67608756	GGAGAGACCTTGGGGGTGGCTGG	+	6	1	77	0.012987	0	0.012987
GGCGAGACATGGTGGGCTGCNGG	chr11	84945514	GGCGAGACCCAGTGCCATGCTGG	-	6	1	77	0.012987	0	0.012987
GGCGAGACATGGTGGGCTGCNGG	chr12	108218095	GGATAAACTTTGTGAGCTGCAGG	-	6	1	77	0.012987	0	0.012987
GGCGAGACATGGTGGGCTGCNGG	chr16	65471736	GCCAAAACAGGGTAAGCTGCAGG	+	6	1	77	0.012987	0	0.012987
GGCGAGACATGGTGGGCTGCNGG	chr16	82604756	AGGGGGAAATGGTGGGCCACTGG	-	6	1	77	0.012987	0	0.012987
GGCGAGACATGGTGGGCTGCNGG	chr17	80346646	GGCGAGAGACTTGGAGCTGCCGG	-	6	1	77	0.012987	0	0.012987
GGCGAGACATGGTGGGCTGCNGG	chr2	10004574	GAGGAGGCACAGTGGGCTTCAGG	-	6	1	77	0.012987	0	0.012987
GGCGAGACATGGTGGGCTGCNGG	chr20	24471067	GACCAAACACGCTGGGCTGTAGG	-	6	1	77	0.012987	0	0.012987
GGCGAGACATGGTGGGCTGCNGG	chr20	31739336	GGCGAGGCTAGGTGAGCCGTGGG	+	6	1	77	0.012987	0	0.012987
GGCGAGACATGGTGGGCTGCNGG	chr3	142091709	GGAGAGAGATGGATGGTTTCAGG	+	6	1	77	0.012987	0	0.012987
GGCGAGACATGGTGGGCTGCNGG	chr6	2870175	GCTGGGGCATAGCGGGCTGCAGG	+	6	1	77	0.012987	0	0.012987
GGCGAGACATGGTGGGCTGCNGG	chr8	142361351	GCCCCGACAACTTGGGCTGCAGG	+	6	1	77	0.012987	0	0.012987
GGCGAGACATGGTGGGCTGCNGG	chr3	60537648	GGAAAGCCATGGGGGGCCGGGGG	+	6	1	77	0.012987	0.0107527	0.0128474
GGCGAGACATGGTGGGCTGCNGG	chr20	41349173	TAAGAGTCCAGGTGGGCTGCAGG	+	6	1	77	0.012987	0.0111111	0.0128427
GGCGAGACATGGTGGGCTGCNGG	chr19	10796714	TGGGGGACAGCGTGGGGTGCAGG	-	6	1	77	0.012987	0.0121951	0.0128286
GGCGAGACATGGTGGGCTGCNGG	chr1	112722943	GGCCAGCCCGGGTGGGCGGGAGG	+	6	1	78	0.0128205	0	0.0128205
GGCGAGACATGGTGGGCTGCNGG	chr12	130576657	GGCAGGACAGGGAGGACGGCAGG	+	6	1	78	0.0128205	0	0.0128205
GGCGAGACATGGTGGGCTGCNGG	chr14	104083394	GGCCAGACATGGTGCTCACAGGG	+	6	1	78	0.0128205	0	0.0128205
GGCGAGACATGGTGGGCTGCNGG	chr15	88621360	GAAGAGACACGCGGGGCTTCAGG	+	6	1	78	0.0128205	0	0.0128205
GGCGAGACATGGTGGGCTGCNGG	chr17	3554885	GGGGGGACAGGGGGAGCTTCAGG	+	6	1	78	0.0128205	0	0.0128205
GGCGAGACATGGTGGGCTGCNGG	chr17	4985826	AGCAAGACCTAGTAGGCTGGAGG	-	6	1	78	0.0128205	0	0.0128205
GGCGAGACATGGTGGGCTGCNGG	chr17	29117792	GAGGAAGCATGGAGGGCTGGGGG	-	6	1	78	0.0128205	0	0.0128205
GGCGAGACATGGTGGGCTGCNGG	chr2	85418754	CGCCAGCCAGGGTGGGATCCCGG	+	6	1	78	0.0128205	0	0.0128205
GGCGAGACATGGTGGGCTGCNGG	chr20	59582112	GGCGAAAGGTGGCGGGCGGGGGG	-	6	1	78	0.0128205	0	0.0128205
GGCGAGACATGGTGGGCTGCNGG	chr3	42220407	GGTGTAAGATGCTGGGTTGCTGG	+	6	1	78	0.0128205	0	0.0128205
GGCGAGACATGGTGGGCTGCNGG	chr3	128370632	GGGGAGAGAGGGTGGGTGGTCGG	-	6	1	78	0.0128205	0	0.0128205
GGCGAGACATGGTGGGCTGCNGG	chr3	170484837	GATGGGGCAGGGTGGGCTGGAGG	+	6	1	78	0.0128205	0	0.0128205
GGCGAGACATGGTGGGCTGCNGG	chr5	154206788	GGCCAGGGAGGCTGGCCTGCAGG	+	6	1	78	0.0128205	0	0.0128205
GGCGAGACATGGTGGGCTGCNGG	chr9	127117565	AGGGAAACTTGGGGGGCTGTGGG	+	6	1	78	0.0128205	0	0.0128205
GGCGAGACATGGTGGGCTGCNGG	chr9	133167233	GGAGGGACTGGGTGGGGTGGAGG	+	6	1	78	0.0128205	0	0.0128205
GGCGAGACATGGTGGGCTGCNGG	chr22	37381536	GGCTAGAGAAGGTGGGGGTCAGG	-	6	1	78	0.0128205	0.00714286	0.0127289
GGCGAGACATGGTGGGCTGCNGG	chr10	784663	GGCGGGAGGTGGGGGGCAGGTGG	-	6	1	78	0.0128205	0.00840336	0.0127128
GGCGAGACATGGTGGGCTGCNGG	chr13	96576284	AGGGAAACGTGGCAGGCTGCGGG	-	6	1	78	0.0128205	0.0102041	0.0126897
GGCGAGACATGGTGGGCTGCNGG	chr12	109233714	GGGTAGAGAGGGAGGGCTGAGGG	-	6	1	78	0.0128205	0.0108696	0.0126812
GGCGAGACATGGTGGGCTGCNGG	chr1	25082759	GGTGGGTCAGGGCTGGCTGCAGG	-	6	1	79	0.0126582	0	0.0126582
GGCGAGACATGGTGGGCTGCNGG	chr10	97939798	GGGCAGGCATTGTGGGAGGCTGG	-	6	1	79	0.0126582	0	0.0126582
GGCGAGACATGGTGGGCTGCNGG	chr11	64077498	GTGGAGACAGACTAGGCTGCAGG	+	6	1	79	0.0126582	0	0.0126582
GGCGAGACATGGTGGGCTGCNGG	chr11	94305134	TGCCAGACTTGGGGGACTGGGGG	+	6	1	79	0.0126582	0	0.0126582
GGCGAGACATGGTGGGCTGCNGG	chr12	6914129	GCCAAGACCGCGTGGGCCGCGGG	+	6	1	79	0.0126582	0	0.0126582
GGCGAGACATGGTGGGCTGCNGG	chr13	35841124	GGAGACACATGGTGTGGTTTAGG	+	6	1	79	0.0126582	0	0.0126582
GGCGAGACATGGTGGGCTGCNGG	chr18	32681731	TGCAAGACAAGGAGTGCTACAGG	+	6	1	79	0.0126582	0	0.0126582
GGCGAGACATGGTGGGCTGCNGG	chr19	4682494	GAGGAGGGAGGGTGGGCTGGAGG	+	6	1	79	0.0126582	0	0.0126582
GGCGAGACATGGTGGGCTGCNGG	chr19	45493147	GGGGAGTAAAGGTGGGCTTGCGG	-	6	1	79	0.0126582	0	0.0126582
GGCGAGACATGGTGGGCTGCNGG	chr2	28976463	CTCGAGAGATGGAGGGCAGGGGG	-	6	1	79	0.0126582	0	0.0126582
GGCGAGACATGGTGGGCTGCNGG	chr22	49566106	AGAGAGACATGGCGAGCAGGTGG	+	6	1	79	0.0126582	0	0.0126582
GGCGAGACATGGTGGGCTGCNGG	chr3	5188103	GGGGCTACGTGCTGGGCGGCCGG	+	6	1	79	0.0126582	0	0.0126582
GGCGAGACATGGTGGGCTGCNGG	chr6	37222302	GGGGGGCCATGGATGGCAGCGGG	-	6	1	79	0.0126582	0	0.0126582
GGCGAGACATGGTGGGCTGCNGG	chr8	141259447	GGGGAGAGACGGAAGGGTGCAGG	-	6	1	79	0.0126582	0	0.0126582
GGCGAGACATGGTGGGCTGCNGG	chr6	149412136	GACTGGACATGTTGGGCATCTGG	+	6	1	79	0.0126582	0.00833333	0.0125527
GGCGAGACATGGTGGGCTGCNGG	chr19	41320496	GCCGTGGGATGCTGGGCTGGGGG	-	6	1	79	0.0126582	0.0113636	0.0125144
GGCGAGACATGGTGGGCTGCNGG	chr6	139029599	ACCGTGTGATGATGGGCTGCAGG	+	6	1	79	0.0126582	0.0117647	0.0125093
GGCGAGACATGGTGGGCTGCNGG	chr10	1882161	GATGAGGCATAGGGGGCTGTGGG	+	6	1	80	0.0125	0	0.0125
GGCGAGACATGGTGGGCTGCNGG	chr14	69354506	GGCGGGGGAGGGTGTGCTGAAGG	-	6	1	80	0.0125	0	0.0125
GGCGAGACATGGTGGGCTGCNGG	chr14	91378549	GGCGCCATCTGGTTGGCTGTAGG	-	6	1	80	0.0125	0	0.0125
GGCGAGACATGGTGGGCTGCNGG	chr16	2233321	GGAGCGCCATGGGGGTCTGAGGG	+	6	1	80	0.0125	0	0.0125
GGCGAGACATGGTGGGCTGCNGG	chr16	5008727	CGGAGGACATACTGGGCTGCTGG	+	6	1	80	0.0125	0	0.0125
GGCGAGACATGGTGGGCTGCNGG	chr2	233275793	GGAGGGAAAAAATGGGCTGCTGG	-	6	1	80	0.0125	0	0.0125
GGCGAGACATGGTGGGCTGCNGG	chr3	55647941	GGGGAGTCCTTGGTGGCTGCTGG	+	6	1	80	0.0125	0	0.0125
GGCGAGACATGGTGGGCTGCNGG	chr4	660440	TGGGAGGGATTGTGGGCTGAGGG	-	6	1	80	0.0125	0	0.0125
GGCGAGACATGGTGGGCTGCNGG	chr5	179258331	AGGAGCACCTGGTGGGCTGCGGG	-	6	1	80	0.0125	0	0.0125
GGCGAGACATGGTGGGCTGCNGG	chr7	73314076	GGCGGGAAGGGGTGGGAGGCGGG	-	6	1	80	0.0125	0	0.0125
GGCGAGACATGGTGGGCTGCNGG	chr7	101237571	CCATCGACATGGTGGGATGCAGG	+	6	1	80	0.0125	0	0.0125
GGCGAGACATGGTGGGCTGCNGG	chr9	120501177	GGCAAGACAGCCAGGGTTGCTGG	-	6	1	80	0.0125	0	0.0125
GGCGAGACATGGTGGGCTGCNGG	chr4	70894323	GGCGTGCAATGGTGTGCTCTCGG	+	6	1	80	0.0125	0.01	0.012375
GGCGAGACATGGTGGGCTGCNGG	chr1	117602179	CGAGAAAAATATTGGGCTGCAGG	+	6	1	81	0.0123457	0	0.0123457
GGCGAGACATGGTGGGCTGCNGG	chr10	72328691	GGCGAGGCTGGGAATGCTGCAGG	+	6	1	81	0.0123457	0	0.0123457
GGCGAGACATGGTGGGCTGCNGG	chr10	130839832	GGCAAGAAAGGGTGGATTGGGGG	-	6	1	81	0.0123457	0	0.0123457
GGCGAGACATGGTGGGCTGCNGG	chr12	5827862	GGTGACACACGGTGGAGGGCGGG	-	6	1	81	0.0123457	0	0.0123457
GGCGAGACATGGTGGGCTGCNGG	chr12	49975769	GTCCTGACCAGGTGGGCTGGAGG	+	6	1	81	0.0123457	0	0.0123457
GGCGAGACATGGTGGGCTGCNGG	chr16	30996830	GGCGTGGGAGGGTGGGCCCCAGG	-	6	1	81	0.0123457	0	0.0123457
GGCGAGACATGGTGGGCTGCNGG	chr17	48824876	AGAGCAGCCTGGTGGGCTGCTGG	+	6	1	81	0.0123457	0	0.0123457
GGCGAGACATGGTGGGCTGCNGG	chr2	10397504	GCAGGGGCCTGGGGGGCTGCAGG	-	6	1	81	0.0123457	0	0.0123457
GGCGAGACATGGTGGGCTGCNGG	chr2	232874842	GGTGAGCACAGGTGGGCTGAAGG	-	6	1	81	0.0123457	0	0.0123457
GGCGAGACATGGTGGGCTGCNGG	chr20	45835808	GGCTAGACTTAGAGGGTTGGTGG	+	6	1	81	0.0123457	0	0.0123457
GGCGAGACATGGTGGGCTGCNGG	chr21	29650353	GGAAAGATATTGTGGAATGCAGG	-	6	1	81	0.0123457	0	0.0123457
GGCGAGACATGGTGGGCTGCNGG	chr22	30495758	GGGGACAGGAGGTGGGCTGGGGG	+	6	1	81	0.0123457	0	0.0123457
GGCGAGACATGGTGGGCTGCNGG	chr22	50146350	GGAGATGGATTGTGGGGTGCCGG	+	6	1	81	0.0123457	0	0.0123457
GGCGAGACATGGTGGGCTGCNGG	chr5	671848	GGAGGGACAGGGTTGGGTGTGGG	+	6	1	81	0.0123457	0	0.0123457
GGCGAGACATGGTGGGCTGCNGG	chr9	20039284	GGCCTGTCCTGGTGTACTGCAGG	+	6	1	81	0.0123457	0	0.0123457
GGCGAGACATGGTGGGCTGCNGG	chr9	130203515	GGCTAGAGTTGCTGGGTGGCCGG	+	6	1	81	0.0123457	0	0.0123457
GGCGAGACATGGTGGGCTGCNGG	chrX	9549172	GGGGAGACTGGCTGGGGTCCAGG	-	6	1	81	0.0123457	0	0.0123457
GGCGAGACATGGTGGGCTGCNGG	chrX	135719680	AGAGAGAGATGCTGGGGTTCAGG	-	6	1	81	0.0123457	0	0.0123457
GGCGAGACATGGTGGGCTGCNGG	chr7	1544135	AGAGCCGCAGGGTGGGCTGCAGG	-	6	1	81	0.0123457	0.00840336	0.0122419
GGCGAGACATGGTGGGCTGCNGG	chr3	36889054	GGCAAGAGATGTTGGACATCTGG	-	6	1	81	0.0123457	0.00970874	0.0122258
GGCGAGACATGGTGGGCTGCNGG	chr22	31489774	GGCGCGAGAGCGAAGGCTGCGGG	-	6	1	81	0.0123457	0.0105263	0.0122157
GGCGAGACATGGTGGGCTGCNGG	chr1	99079037	TCCCAGACGGGGTGGGCGGCCGG	+	6	1	82	0.0121951	0	0.0121951
GGCGAGACATGGTGGGCTGCNGG	chr11	67998018	GGGGAAATAGGGTGGGAAGCAGG	-	6	1	82	0.0121951	0	0.0121951
GGCGAGACATGGTGGGCTGCNGG	chr11	68326656	GGGGAGCCACAGCAGGCTGCAGG	-	6	1	82	0.0121951	0	0.0121951
GGCGAGACATGGTGGGCTGCNGG	chr11	68419884	GGAGTGCAATGGTGGGCTCTTGG	+	6	1	82	0.0121951	0	0.0121951
GGCGAGACATGGTGGGCTGCNGG	chr12	116617007	GGGGGGACCTGGGGCGATGCAGG	+	6	1	82	0.0121951	0	0.0121951
GGCGAGACATGGTGGGCTGCNGG	chr16	57266187	GGCGGGGCAGGGATGGCGGCGGG	-	6	1	82	0.0121951	0	0.0121951
GGCGAGACATGGTGGGCTGCNGG	chr19	7505443	GGCGGGACGGGGCGGGCCTCAGG	-	6	1	82	0.0121951	0	0.0121951
GGCGAGACATGGTGGGCTGCNGG	chr2	120961530	AGAGAAACAGGCTGTGCTGCAGG	-	6	1	82	0.0121951	0	0.0121951
GGCGAGACATGGTGGGCTGCNGG	chr2	227452509	GGAAGGCCATGGTGGTCTACTGG	+	6	1	82	0.0121951	0	0.0121951
GGCGAGACATGGTGGGCTGCNGG	chr22	50505501	GCAGCGACAGGGTGGCCAGCAGG	+	6	1	82	0.0121951	0	0.0121951
GGCGAGACATGGTGGGCTGCNGG	chr3	68668654	GGGTGGAAAGGGTGTGCTGCCGG	-	6	1	82	0.0121951	0	0.0121951
GGCGAGACATGGTGGGCTGCNGG	chr6	43061322	GGCCTGACATCCTGGCCTGGGGG	-	6	1	82	0.0121951	0	0.0121951
GGCGAGACATGGTGGGCTGCNGG	chr6	169422011	ACGAGGCCATGGTGGGCTGCTGG	-	6	1	82	0.0121951	0	0.0121951
GGCGAGACATGGTGGGCTGCNGG	chrX	123093442	GGACAGACAGGATGGGGTGAGGG	-	6	1	82	0.0121951	0	0.0121951
GGCGAGACATGGTGGGCTGCNGG	chr17	73691503	GGGGAGACAGGGAAGACTGTAGG	-	6	1	82	0.0121951	0.00917431	0.0120832
GGCGAGACATGGTGGGCTGCNGG	chr11	71214365	GGGGAGCCCTGGTTTGTTGCTGG	-	6	1	82	0.0121951	0.0104167	0.0120681
GGCGAGACATGGTGGGCTGCNGG	chr10	102113490	GGGGAGACTTGGTGGCTGGGTGG	-	6	1	83	0.0120482	0	0.0120482
GGCGAGACATGGTGGGCTGCNGG	chr10	103798133	GGAGACCCACGCTGGGGTGCAGG	+	6	1	83	0.0120482	0	0.0120482
GGCGAGACATGGTGGGCTGCNGG	chr11	64618873	TGGGGGACATGGAGGGCAACTGG	+	6	1	83	0.0120482	0	0.0120482
GGCGAGACATGGTGGGCTGCNGG	chr12	100794683	GGGGAGGCATGGTCGGGGGAGGG	-	6	1	83	0.0120482	0	0.0120482
GGCGAGACATGGTGGGCTGCNGG	chr18	26745362	AGGGAGACACAGTGGGATGGGGG	+	6	1	83	0.0120482	0	0.0120482
GGCGAGACATGGTGGGCTGCNGG	chr2	41820479	GGCTACACATCCTGGGCCACTGG	+	6	1	83	0.0120482	0	0.0120482
GGCGAGACATGGTGGGCTGCNGG	chr2	105613965	GGACAGAGCTGGGGGGCAGCGGG	+	6	1	83	0.0120482	0	0.0120482
GGCGAGACATGGTGGGCTGCNGG	chr21	41704107	GCGGGGGCATGGTGGGGTGGGGG	-	6	1	83	0.0120482	0	0.0120482
GGCGAGACATGGTGGGCTGCNGG	chr3	131683707	GGCAAGTACTGGTGCTCTGCTGG	-	6	1	83	0.0120482	0	0.0120482
GGCGAGACATGGTGGGCTGCNGG	chr6	43879364	CACTAGACAAGGAGGGCCGCAGG	+	6	1	83	0.0120482	0	0.0120482
GGCGAGACATGGTGGGCTGCNGG	chr9	134317092	GGCCAGCTGGGGTTGGCTGCAGG	+	6	1	83	0.0120482	0.00613497	0.0119743
GGCGAGACATGGTGGGCTGCNGG	chr1	158374261	GCTCAGGCATGGCTGGCTGCAGG	+	6	1	83	0.0120482	0.0111111	0.0119143
GGCGAGACATGGTGGGCTGCNGG	chr1	26409742	AGAGGGACTGGGTGGGCTGGTGG	-	6	1	84	0.0119048	0	0.0119048
GGCGAGACATGGTGGGCTGCNGG	chr1	88359866	AAGGAGACATGATTGGCTCCAGG	+	6	1	84	0.0119048	0	0.0119048
GGCGAGACATGGTGGGCTGCNGG	chr1	160486360	GGAGAGAAGTGGTTGTCTTCTGG	+	6	1	84	0.0119048	0	0.0119048
GGCGAGACATGGTGGGCTGCNGG	chr1	182392096	GGCGGCACCTGGCGAGCTGGCGG	-	6	1	84	0.0119048	0	0.0119048
GGCGAGACATGGTGGGCTGCNGG	chr13	72223918	AGCAGGACAGGTTGGACTGCAGG	-	6	1	84	0.0119048	0	0.0119048
GGCGAGACATGGTGGGCTGCNGG	chr14	24324375	GGCCAGAGCTGGGGGCCTGAAGG	+	6	1	84	0.0119048	0	0.0119048
GGCGAGACATGGTGGGCTGCNGG	chr17	66443568	TGAGTGACATGGTGGCATGTTGG	+	6	1	84	0.0119048	0	0.0119048
GGCGAGACATGGTGGGCTGCNGG	chr20	33297268	AGTCAGAGAGGGAGGGCTGCTGG	+	6	1	84	0.0119048	0	0.0119048
GGCGAGACATGGTGGGCTGCNGG	chr20	56855534	GGGGAGACGTTCTGGGCAGAAGG	-	6	1	84	0.0119048	0	0.0119048
GGCGAGACATGGTGGGCTGCNGG	chr22	34395585	GGCGAGTCCAGATGAGCTGGAGG	-	6	1	84	0.0119048	0	0.0119048
GGCGAGACATGGTGGGCTGCNGG	chr4	8081447	GTGGAGGGATTGTGGGCCGCTGG	-	6	1	84	0.0119048	0	0.0119048
GGCGAGACATGGTGGGCTGCNGG	chr5	123111247	GTTGAGACCTACTGAGCTGCAGG	-	6	1	84	0.0119048	0	0.0119048
GGCGAGACATGGTGGGCTGCNGG	chr8	102940266	TGGGAGAAATGGTGGGTAGGAGG	-	6	1	84	0.0119048	0	0.0119048
GGCGAGACATGGTGGGCTGCNGG	chr9	20402812	GACAAGACATGAAGCACTGCAGG	+	6	1	84	0.0119048	0	0.0119048
GGCGAGACATGGTGGGCTGCNGG	chr9	134160069	GGTGAGCCAGGGTGCCCCGCAGG	+	6	1	84	0.0119048	0	0.0119048
GGCGAGACATGGTGGGCTGCNGG	chrX	150536890	GGAGACAGATGGTCCCCTGCTGG	+	6	1	84	0.0119048	0	0.0119048
GGCGAGACATGGTGGGCTGCNGG	chr21	45526093	TGGGAGAGATGGGGGCCTGGTGG	-	6	1	84	0.0119048	0.00917431	0.0117955
GGCGAGACATGGTGGGCTGCNGG	chr1	46778624	GCTCAGGCATGGCGGGCTACAGG	+	6	1	85	0.0117647	0	0.0117647
GGCGAGACATGGTGGGCTGCNGG	chr20	46261814	ATTGAGGCATGGAGGGGTGCTGG	+	6	1	85	0.0117647	0	0.0117647
GGCGAGACATGGTGGGCTGCNGG	chr8	37802988	GGAGAGCCGTGGTAGCCAGCAGG	-	6	1	85	0.0117647	0	0.0117647
GGCGAGACATGGTGGGCTGCNGG	chrX	53683120	GGGGAGACAGAGCGGGCTAGAGG	+	6	1	85	0.0117647	0	0.0117647
GGCGAGACATGGTGGGCTGCNGG	chr22	41970008	GGAGAGGGATGAGGGGCTGGGGG	+	6	1	85	0.0117647	0.0113636	0.011631
GGCGAGACATGGTGGGCTGCNGG	chr1	45760536	GGCGGGAGAAGGTGGTCTAGAGG	+	6	1	86	0.0116279	0	0.0116279
GGCGAGACATGGTGGGCTGCNGG	chr11	66870347	TGCGGGTCCAGGTGGGCGGCGGG	+	6	1	86	0.0116279	0	0.0116279
GGCGAGACATGGTGGGCTGCNGG	chr16	57116634	TGCCAGAAATGCTGGGGTGATGG	-	6	1	86	0.0116279	0	0.0116279
GGCGAGACATGGTGGGCTGCNGG	chr2	172231942	AGGGAGCCAAGGAGGGGTGCAGG	-	6	1	86	0.0116279	0	0.0116279
GGCGAGACATGGTGGGCTGCNGG	chr3	72734782	GACGATCCCTGGTGGTCTACTGG	-	6	1	86	0.0116279	0	0.0116279
GGCGAGACATGGTGGGCTGCNGG	chr9	133684735	GGCGTGGGAGGAGGGGCTGCTGG	-	6	1	86	0.0116279	0	0.0116279
GGCGAGACATGGTGGGCTGCNGG	chr10	132466911	GGCCACACAGGGTGGACCCCTGG	-	6	1	86	0.0116279	0.00819672	0.0115326
GGCGAGACATGGTGGGCTGCNGG	chr1	200066156	GGGGAGAGATGGAGAGATGGTGG	+	6	1	87	0.0114943	0	0.0114943
GGCGAGACATGGTGGGCTGCNGG	chr10	75655890	GGAGAGAGACAGTGGGATGAGGG	-	6	1	87	0.0114943	0	0.0114943
GGCGAGACATGGTGGGCTGCNGG	chr11	134528628	GGCCAGAGACTGCGGGCGGCTGG	+	6	1	87	0.0114943	0	0.0114943
GGCGAGACATGGTGGGCTGCNGG	chr12	50077477	TGATAGAGATGGTGAGATGCTGG	-	6	1	87	0.0114943	0	0.0114943
GGCGAGACATGGTGGGCTGCNGG	chr15	77016388	GGTGGGAAGGGGAGGGCTGCTGG	+	6	1	87	0.0114943	0	0.0114943
GGCGAGACATGGTGGGCTGCNGG	chr15	77991560	GGCGGGTGTGAGTGGGCTGCAGG	+	6	1	87	0.0114943	0	0.0114943
GGCGAGACATGGTGGGCTGCNGG	chr15	93900898	GAGGAGGCGCTGTGGGCTGCTGG	-	6	1	87	0.0114943	0	0.0114943
GGCGAGACATGGTGGGCTGCNGG	chr17	50602934	GTGGAGACAGCTTGGGCTGAGGG	+	6	1	87	0.0114943	0	0.0114943
GGCGAGACATGGTGGGCTGCNGG	chr19	2422011	GGGGAGACATGGGAAGGGGCTGG	-	6	1	87	0.0114943	0	0.0114943
GGCGAGACATGGTGGGCTGCNGG	chr2	216681502	GGGGAGACAGCCTGGGAAGCTGG	+	6	1	87	0.0114943	0	0.0114943
GGCGAGACATGGTGGGCTGCNGG	chr21	46098747	GCGGGGCCCTGGTGGGCTCCAGG	-	6	1	87	0.0114943	0	0.0114943
GGCGAGACATGGTGGGCTGCNGG	chr17	8265836	GGGGAGACGGGGAGGGGTGAGGG	-	6	1	87	0.0114943	0.0102041	0.011377
GGCGAGACATGGTGGGCTGCNGG	chr1	227728416	GGGCAGGCAGGGCGGGCGGCGGG	-	6	1	88	0.0113636	0	0.0113636
GGCGAGACATGGTGGGCTGCNGG	chr15	75355952	AGGGAGAAAAGGTGAGCTTCAGG	+	6	1	88	0.0113636	0	0.0113636
GGCGAGACATGGTGGGCTGCNGG	chr16	75224402	TGTGAGGGAGGGAGGGCTGCTGG	-	6	1	88	0.0113636	0	0.0113636
GGCGAGACATGGTGGGCTGCNGG	chr18	31184463	GCAAAGACATCGTTTGCTGCTGG	-	6	1	88	0.0113636	0	0.0113636
GGCGAGACATGGTGGGCTGCNGG	chr19	43619512	CGCGAGGCATGCCGGGAAGCGGG	-	6	1	88	0.0113636	0	0.0113636
GGCGAGACATGGTGGGCTGCNGG	chr4	142897750	GCTCCGGCATGGTGAGCTGCAGG	-	6	1	88	0.0113636	0	0.0113636
GGCGAGACATGGTGGGCTGCNGG	chr6	1126302	CACGGGACCTGGTGGGGTTCAGG	+	6	1	88	0.0113636	0	0.0113636
GGCGAGACATGGTGGGCTGCNGG	chr9	128912824	GGAGAGACATGGACGGATCTGGG	+	6	1	88	0.0113636	0.008	0.0112727
GGCGAGACATGGTGGGCTGCNGG	chr22	43418511	GGCCAGCCAGTGTGTGCTGAAGG	-	6	1	88	0.0113636	0.00892857	0.0112622
GGCGAGACATGGTGGGCTGCNGG	chr17	7703242	GGAGAGGCAGGCTAGGGTGCAGG	-	6	1	89	0.011236	0	0.011236
GGCGAGACATGGTGGGCTGCNGG	chr19	2287096	GCTGAGGGATGAGGGGCTGCTGG	-	6	1	89	0.011236	0	0.011236
GGCGAGACATGGTGGGCTGCNGG	chr19	30089018	AGTGGGACAGACTGGGCTGCAGG	-	6	1	89	0.011236	0	0.011236
GGCGAGACATGGTGGGCTGCNGG	chr3	12143992	GGCTGGAGGTGGTGGGCGGATGG	+	6	1	89	0.011236	0	0.011236
GGCGAGACATGGTGGGCTGCNGG	chr7	137684795	GGGGAAAGATGTGGGGCTGTGGG	+	6	1	89	0.011236	0	0.011236
GGCGAGACATGGTGGGCTGCNGG	chr9	128805833	GGGGAGACAGCGTGGGGGGTGGG	-	6	1	89	0.011236	0	0.011236
GGCGAGACATGGTGGGCTGCNGG	chr7	156169639	TGAGAGGCACAATGGGCTGCAGG	-	6	1	89	0.011236	0.0078125	0.0111482
GGCGAGACATGGTGGGCTGCNGG	chr1	2329886	CAAGGGACAGGCTGGGCTGCTGG	+	6	1	90	0.0111111	0	0.0111111
GGCGAGACATGGTGGGCTGCNGG	chr1	159950331	ACAGAGACAGGGTGGGTTGGGGG	-	6	1	90	0.0111111	0	0.0111111
GGCGAGACATGGTGGGCTGCNGG	chr12	5663158	AGCAGGACAGGGCAGGCTGCTGG	-	6	1	90	0.0111111	0	0.0111111
GGCGAGACATGGTGGGCTGCNGG	chr17	42288393	AGCGGGGCTGGGAGGGCTGCTGG	+	6	1	90	0.0111111	0	0.0111111
GGCGAGACATGGTGGGCTGCNGG	chr17	75574778	GCCCAGACATGGTGCTTTCCTGG	-	6	1	90	0.0111111	0	0.0111111
GGCGAGACATGGTGGGCTGCNGG	chr3	72281912	GGAGAGAACATGGGGGCTGCAGG	-	6	1	90	0.0111111	0	0.0111111
GGCGAGACATGGTGGGCTGCNGG	chr6	113939292	CGGGAGGCATGGTGGGAGGGGGG	+	6	1	90	0.0111111	0	0.0111111
GGCGAGACATGGTGGGCTGCNGG	chr6	155639131	GGCTGGACACTCTGGGATGCTGG	+	6	1	90	0.0111111	0	0.0111111
GGCGAGACATGGTGGGCTGCNGG	chr7	1466366	GGCGGGCCCTGCTGGGCTCACGG	-	6	1	90	0.0111111	0	0.0111111
GGCGAGACATGGTGGGCTGCNGG	chr7	4775936	GGAGGGTCATGGTGGGTCCCCGG	+	6	1	90	0.0111111	0	0.0111111
GGCGAGACATGGTGGGCTGCNGG	chr7	139967234	GGAGAGACATGACAGGGTGGAGG	-	6	1	90	0.0111111	0	0.0111111
GGCGAGACATGGTGGGCTGCNGG	chr9	137581675	GGCCAGCCAGGGTGAGGTGAGGG	-	6	1	90	0.0111111	0	0.0111111
GGCGAGACATGGTGGGCTGCNGG	chr22	30227107	GGGGAAACCTGGGGGGATGGAGG	+	6	1	90	0.0111111	0.00826446	0.0110193
GGCGAGACATGGTGGGCTGCNGG	chr1	103198181	GGAGAAGCCTGGTGGTGTGCGGG	-	6	1	91	0.010989	0	0.010989
GGCGAGACATGGTGGGCTGCNGG	chr10	124478420	GGGGAGACTGGGCAGGCAGCAGG	-	6	1	91	0.010989	0	0.010989
GGCGAGACATGGTGGGCTGCNGG	chr13	42414578	GGAGAGATAAGCTGGCTTGCTGG	-	6	1	91	0.010989	0	0.010989
GGCGAGACATGGTGGGCTGCNGG	chr2	163827285	GGCAAGACTTAGTGCTGTGCTGG	-	6	1	91	0.010989	0	0.010989
GGCGAGACATGGTGGGCTGCNGG	chr2	237444435	AGGGAGGCAGGCTGGGCAGCAGG	-	6	1	91	0.010989	0	0.010989
GGCGAGACATGGTGGGCTGCNGG	chr21	36489571	GGCAGGGCCTGGTGGGGGGCCGG	+	6	1	91	0.010989	0	0.010989
GGCGAGACATGGTGGGCTGCNGG	chr22	39632344	GGCTGGGCAAGGAGGTCTGCTGG	-	6	1	91	0.010989	0.008	0.0109011
GGCGAGACATGGTGGGCTGCNGG	chr22	38075072	AGGGATACACGAGGGGCTGCTGG	+	6	1	91	0.010989	0.00862069	0.0108943
GGCGAGACATGGTGGGCTGCNGG	chr1	160802072	GACGTGCCATGGGAGGCGGCGGG	-	6	1	92	0.0108696	0	0.0108696
GGCGAGACATGGTGGGCTGCNGG	chr10	972818	GGCCACACATGCTGCCCAGCAGG	+	6	1	92	0.0108696	0	0.0108696
GGCGAGACATGGTGGGCTGCNGG	chr3	53490532	GGTGTGAGATGGTGAGGTTCTGG	+	6	1	92	0.0108696	0	0.0108696
GGCGAGACATGGTGGGCTGCNGG	chr5	128353980	GGGGAGACAGGGAGGGAGGATGG	-	6	1	92	0.0108696	0	0.0108696
GGCGAGACATGGTGGGCTGCNGG	chr5	150422549	GGCTGGAGATGGGGGAATGCAGG	+	6	1	92	0.0108696	0	0.0108696
GGCGAGACATGGTGGGCTGCNGG	chr11	64048989	AGAGAGACAGACTGGGGTGCCGG	+	6	1	93	0.0107527	0	0.0107527
GGCGAGACATGGTGGGCTGCNGG	chr15	65622235	GGCAAGGATCGGGGGGCTGCAGG	+	6	1	93	0.0107527	0	0.0107527
GGCGAGACATGGTGGGCTGCNGG	chr17	17142443	GGAGGGCCGTGGAGGGGTGCAGG	+	6	1	93	0.0107527	0	0.0107527
GGCGAGACATGGTGGGCTGCNGG	chr4	6429850	GGTGTGGCATGGGGGCCAGCTGG	+	6	1	93	0.0107527	0	0.0107527
GGCGAGACATGGTGGGCTGCNGG	chr7	44694624	GACTAGAAAAGGTGGGCCACAGG	+	6	1	93	0.0107527	0	0.0107527
GGCGAGACATGGTGGGCTGCNGG	chr6	8121688	GGAAAGCCAGTGTGGGCAGCAGG	-	6	1	93	0.0107527	0.00806452	0.010666
GGCGAGACATGGTGGGCTGCNGG	chr10	62489768	AGTGAGGCAGGAAGGGCTGCAGG	+	6	1	94	0.0106383	0	0.0106383
GGCGAGACATGGTGGGCTGCNGG	chr19	49401890	TGTGAGACATGGAATGCAGCAGG	+	6	1	94	0.0106383	0	0.0106383
GGCGAGACATGGTGGGCTGCNGG	chr19	56790022	GGCAGGACAGGGTGGCATGAGGG	-	6	1	94	0.0106383	0	0.0106383
GGCGAGACATGGTGGGCTGCNGG	chr21	45764546	GAGGCTCCATGGTGGGCAGCAGG	-	6	1	94	0.0106383	0	0.0106383
GGCGAGACATGGTGGGCTGCNGG	chr6	123773313	AGGGACACATGGAGGGCTCTGGG	-	6	1	94	0.0106383	0	0.0106383
GGCGAGACATGGTGGGCTGCNGG	chr7	2913649	GGGGAGGTGTGGTGGGGGGCAGG	+	6	1	94	0.0106383	0	0.0106383
GGCGAGACATGGTGGGCTGCNGG	chr9	92895324	CAGGAGCCATGTGGGGCTGCCGG	+	6	1	94	0.0106383	0	0.0106383
GGCGAGACATGGTGGGCTGCNGG	chr9	95089519	GGGGAGGCATTGTGGCGTGGAGG	-	6	1	94	0.0106383	0	0.0106383
GGCGAGACATGGTGGGCTGCNGG	chr9	113583722	GGTGAGAGGTCTTGGGCTGGAGG	-	6	1	94	0.0106383	0	0.0106383
GGCGAGACATGGTGGGCTGCNGG	chr17	44074447	CTCTATACAAGGTGGGCAGCTGG	-	6	1	94	0.0106383	0.00769231	0.0105565
GGCGAGACATGGTGGGCTGCNGG	chr17	73311148	GGCGCCTCCTGGCGGGGTGCGGG	-	6	1	95	0.0105263	0	0.0105263
GGCGAGACATGGTGGGCTGCNGG	chr17	75495462	GTAGAGAGGTGGTGGGCAGGCGG	+	6	1	95	0.0105263	0	0.0105263
GGCGAGACATGGTGGGCTGCNGG	chr17	79980595	GAAGAGACACAGTGGGTGGCAGG	+	6	1	95	0.0105263	0	0.0105263
GGCGAGACATGGTGGGCTGCNGG	chr21	42452101	GGGGCAGCAAGGTGGGCTGGCGG	-	6	1	95	0.0105263	0	0.0105263
GGCGAGACATGGTGGGCTGCNGG	chr22	44030445	GGCCAGCCCTGGTCGGGGGCTGG	+	6	1	95	0.0105263	0	0.0105263
GGCGAGACATGGTGGGCTGCNGG	chr7	150902293	CGCGGGAACAGTTGGGCTGCGGG	+	6	1	95	0.0105263	0	0.0105263
GGCGAGACATGGTGGGCTGCNGG	chr9	99288929	TGCAGGAGCTGGTGGGCTTCGGG	+	6	1	95	0.0105263	0	0.0105263
GGCGAGACATGGTGGGCTGCNGG	chr1	92080563	TGTGAGACATGGCTCGCTGTGGG	+	6	1	96	0.0104167	0	0.0104167
GGCGAGACATGGTGGGCTGCNGG	chr17	63497875	AAGCAGACATCCTGGGCTGCTGG	+	6	1	96	0.0104167	0	0.0104167
GGCGAGACATGGTGGGCTGCNGG	chr1	23909120	GGCGAGGGAGTGAAGGCTGCTGG	-	6	1	96	0.0104167	0.00961539	0.0103165
GGCGAGACATGGTGGGCTGCNGG	chr1	77766604	GGAGAGACATTTTTGGCAGAGGG	+	6	1	97	0.0103093	0	0.0103093
GGCGAGACATGGTGGGCTGCNGG	chr17	16425450	GGCCAGCCCTGGTGAGCTATTGG	-	6	1	97	0.0103093	0	0.0103093
GGCGAGACATGGTGGGCTGCNGG	chr2	202122907	GTGGGGACAATGTGGGCTCCAGG	-	6	1	97	0.0103093	0	0.0103093
GGCGAGACATGGTGGGCTGCNGG	chr2	218028032	GCCCAGACAAGCTGGCCTGGAGG	+	6	1	97	0.0103093	0	0.0103093
GGCGAGACATGGTGGGCTGCNGG	chr21	32037033	AGCTAGACCTAGTGGGCCCCAGG	+	6	1	97	0.0103093	0	0.0103093
GGCGAGACATGGTGGGCTGCNGG	chrX	153488724	TGCGAGAAGGTGGGGGCTGCAGG	-	6	1	97	0.0103093	0	0.0103093
GGCGAGACATGGTGGGCTGCNGG	chr21	45293915	GGCAGGCCCTGCTGTGCTGCAGG	-	6	1	97	0.0103093	0.01	0.0102062
GGCGAGACATGGTGGGCTGCNGG	chr17	78142492	GGTGAGACAAGGACGGCCGTGGG	-	6	1	98	0.0102041	0	0.0102041
GGCGAGACATGGTGGGCTGCNGG	chr22	27765839	GGAGAGAGACGGGGAGCAGCAGG	+	6	1	98	0.0102041	0	0.0102041
GGCGAGACATGGTGGGCTGCNGG	chr3	102291073	GGCAAAACCTGTTGCGGTGCTGG	-	6	1	98	0.0102041	0.00675676	0.0101351
GGCGAGACATGGTGGGCTGCNGG	chr9	130994102	GGGGGGCCATGGGGAGCTGTGGG	-	6	1	98	0.0102041	0.0075188	0.0101274
GGCGAGACATGGTGGGCTGCNGG	chr1	206442483	GGGAAAACAGGGAGGGCTGGGGG	+	6	1	98	0.0102041	0.00763359	0.0101262
GGCGAGACATGGTGGGCTGCNGG	chr5	169341477	TGAGAGACAGTGTGTGCTGATGG	+	6	1	98	0.0102041	0.00847458	0.0101176
GGCGAGACATGGTGGGCTGCNGG	chr1	30526530	GCAGATGCATGGTGGCCTCCAGG	-	6	1	99	0.010101	0	0.010101
GGCGAGACATGGTGGGCTGCNGG	chr1	157202631	AGAGAGGCCAGGTGGGATGCAGG	-	6	1	99	0.010101	0	0.010101
GGCGAGACATGGTGGGCTGCNGG	chr12	2846062	AGCAGGCCATGGGGGTCTGCGGG	-	6	1	99	0.010101	0	0.010101
GGCGAGACATGGTGGGCTGCNGG	chr17	75508631	AGCGAGTCATGTTGTCCTACTGG	+	6	1	99	0.010101	0	0.010101
GGCGAGACATGGTGGGCTGCNGG	chr2	130072965	GACTAGCCATTCTGGCCTGCGGG	-	6	1	99	0.010101	0	0.010101
GGCGAGACATGGTGGGCTGCNGG	chr3	14770085	GGAGACGCAGGGTAGGCTGATGG	-	6	1	99	0.010101	0	0.010101
GGCGAGACATGGTGGGCTGCNGG	chr3	52450166	GGCGGGGCAAGGTCAGCTGACGG	+	6	1	99	0.010101	0	0.010101
GGCGAGACATGGTGGGCTGCNGG	chr4	7551703	GGAGAGCCAGGGAAGGCTCCGGG	-	6	1	99	0.010101	0	0.010101
GGCGAGACATGGTGGGCTGCNGG	chr7	135198234	GGGGGGGCGTGGTGGGTTGGGGG	+	6	1	99	0.010101	0	0.010101
GGCGAGACATGGTGGGCTGCNGG	chr9	132461490	GGCCTGCCCTAGTTGGCTGCTGG	-	6	1	99	0.010101	0	0.010101
GGCGAGACATGGTGGGCTGCNGG	chr21	45292276	GGGAAGAAACGGTGGGCAGGGGG	-	6	1	99	0.010101	0.00793651	0.0100208

## Sheet: WGS_BCL11A-opti
WGS results of mutated sgRNA targeting BCL11A
On	chrom	position	Off	strand	Mismatches	num_indel	total_reads	indel_freq	indel_freq_bg	indel_freq_fixed
GGCGAGACATTGTGGGCTGCNGG	chr2	60553260	GGCGAGACATGGTGGGCTGCGGG	+	1	5	33	0.151515	0.0172414	0.148903
GGCGAGACATTGTGGGCTGCNGG	chr1	114207736	GGGGAGACAGTGTGGGCTGCAGG	-	2	2	123	0.0162602	0	0.0162602
GGCGAGACATTGTGGGCTGCNGG	chr16	17841182	GGCAAGACTTTGTAGGCTGCAGG	+	3	29	67	0.432836	0.382353	0.26734
GGCGAGACATTGTGGGCTGCNGG	chr3	187728744	TGAGAGAGATTGTGGGCTGCGGG	-	3	1	71	0.0140845	0	0.0140845
GGCGAGACATTGTGGGCTGCNGG	chr19	4551950	GGCAAGGCTTTGTGGGCTGCAGG	-	3	1	73	0.0136986	0	0.0136986
GGCGAGACATTGTGGGCTGCNGG	chr6	16217078	GGCTAGGCATGGTGGGCTGCAGG	-	3	1	98	0.0102041	0	0.0102041
GGCGAGACATTGTGGGCTGCNGG	chr6	5605212	AACCAGACACTGTGGGCTGCAGG	+	4	37	104	0.355769	0.325581	0.239937
GGCGAGACATTGTGGGCTGCNGG	chr11	82841127	GGAGAGAGATTCTGGGCAGCAGG	+	4	16	63	0.253968	0.12069	0.223317
GGCGAGACATTGTGGGCTGCNGG	chr20	58102363	GGCAACACAGTGTGTGCTGCAGG	+	4	17	82	0.207317	0.166667	0.172764
GGCGAGACATTGTGGGCTGCNGG	chr1	109338822	GGTGAGACATTGGGTGATGCCGG	-	4	21	134	0.156716	0.148148	0.133499
GGCGAGACATTGTGGGCTGCNGG	chr21	9660243	GCTGAGGCATGGTGGGCTGCAGG	-	4	2	19	0.105263	0.037037	0.101365
GGCGAGACATTGTGGGCTGCNGG	chr1	89941314	TGACAGTCATTGTGGGCTGCTGG	+	4	6	129	0.0465116	0.0113636	0.0459831
GGCGAGACATTGTGGGCTGCNGG	chr4	55912247	TGCTAGACACTGTGGGCTGTGGG	+	4	3	70	0.0428571	0	0.0428571
GGCGAGACATTGTGGGCTGCNGG	chr18	53881892	GGAGAGACATTCTGGCCTTCTGG	+	4	1	29	0.0344828	0.0277778	0.0335249
GGCGAGACATTGTGGGCTGCNGG	chr19	1618465	TGCGGGGCCTTGTGGGCTGCGGG	-	4	2	73	0.0273973	0.00909091	0.0271482
GGCGAGACATTGTGGGCTGCNGG	chr6	67825654	GGGGAGCCACGGTGGGCTGCAGG	-	4	1	47	0.0212766	0	0.0212766
GGCGAGACATTGTGGGCTGCNGG	chr19	18743088	GGCCAGACATTGAGGACAGCTGG	+	4	1	61	0.0163934	0	0.0163934
GGCGAGACATTGTGGGCTGCNGG	chrX	48676817	GCCCAGCCATTGCGGGCTGCGGG	+	4	1	67	0.0149254	0	0.0149254
GGCGAGACATTGTGGGCTGCNGG	chr12	124488554	TGCTAGACACTGTGGGATGCAGG	-	4	1	81	0.0123457	0	0.0123457
GGCGAGACATTGTGGGCTGCNGG	chr2	85872992	GGCAAGACATGGTGTGCTGTGGG	+	4	1	84	0.0119048	0	0.0119048
GGCGAGACATTGTGGGCTGCNGG	chr9	423991	TGCGCTACCTGGTGGGCTGCTGG	+	5	20	38	0.526316	0.375	0.328947
GGCGAGACATTGTGGGCTGCNGG	chrX	19571870	GGTGATACCCTGTGGGCAGCTGG	+	5	30	64	0.46875	0.414894	0.274269
GGCGAGACATTGTGGGCTGCNGG	chr16	30115698	GCAGAGACATTTGGGGCTGGAGG	+	5	80	167	0.479042	0.440559	0.267995
GGCGAGACATTGTGGGCTGCNGG	chr5	160156088	TGTGAGCCATTGTGCCCTGCTGG	-	5	22	58	0.37931	0.30303	0.264368
GGCGAGACATTGTGGGCTGCNGG	chr2	222879821	GGCCAGGCAATGTGGACTGTGGG	+	5	26	71	0.366197	0.28125	0.263204
GGCGAGACATTGTGGGCTGCNGG	chr3	44742511	GGGAATCCCTTGTGGGCTGCAGG	+	5	38	80	0.475	0.453488	0.259593
GGCGAGACATTGTGGGCTGCNGG	chr9	137001042	GGCGGGACCTCGGGGGCGGCGGG	+	5	20	56	0.357143	0.344828	0.23399
GGCGAGACATTGTGGGCTGCNGG	chr17	72399515	GGCGGGACATAGTGGGAAGGGGG	+	5	28	106	0.264151	0.220779	0.205832
GGCGAGACATTGTGGGCTGCNGG	chr3	127779582	GGAGCCACACTGTGGGCTCCAGG	+	5	15	98	0.153061	0.112	0.135918
GGCGAGACATTGTGGGCTGCNGG	chr21	46358533	GGCCACACACTGGTGGCTGCAGG	-	5	12	91	0.131868	0.0720721	0.122364
GGCGAGACATTGTGGGCTGCNGG	chr2	221740556	GGGGAGAAATTGGGAGATGCAGG	+	5	6	49	0.122449	0.115942	0.108252
GGCGAGACATTGTGGGCTGCNGG	chr14	69098240	GGAGGAACATTCTAGGCTGCAGG	-	5	8	71	0.112676	0.0849057	0.103109
GGCGAGACATTGTGGGCTGCNGG	chr14	103059063	GGAGGAACCTTCTGGGCTGCTGG	+	5	10	95	0.105263	0.0973451	0.0950163
GGCGAGACATTGTGGGCTGCNGG	chr9	133328328	GGTGGGCCAGTGAGGGCTGCAGG	-	5	6	73	0.0821918	0.0784314	0.0757454
GGCGAGACATTGTGGGCTGCNGG	chr12	51981929	GGCGACACTTCGTGGACTACAGG	-	5	5	83	0.060241	0.0490196	0.057288
GGCGAGACATTGTGGGCTGCNGG	chr19	15201016	GGCGAGCCTTCGAGGGCTGGGGG	-	5	3	59	0.0508475	0.0483871	0.0483871
GGCGAGACATTGTGGGCTGCNGG	chr2	71858650	GGCCAGACATTTTGGGGAGGAGG	-	5	2	44	0.0454545	0	0.0454545
GGCGAGACATTGTGGGCTGCNGG	chr22	43418511	GGCCAGCCAGTGTGTGCTGAAGG	-	5	3	76	0.0394737	0.00892857	0.0391212
GGCGAGACATTGTGGGCTGCNGG	chr7	101664749	GCCGAGATATTAAAGGCTGCAGG	-	5	3	81	0.037037	0.0337079	0.0357886
GGCGAGACATTGTGGGCTGCNGG	chr20	51482118	GGCCAGACTTGGGGGGCTGGGGG	-	5	2	57	0.0350877	0.0288462	0.0340756
GGCGAGACATTGTGGGCTGCNGG	chr16	80360511	AGAGAGACATGAAGGGCTGCTGG	+	5	2	63	0.031746	0.027027	0.030888
GGCGAGACATTGTGGGCTGCNGG	chr16	2860466	GGGGAAACAGTGTGGGCAGGGGG	+	5	2	78	0.025641	0	0.025641
GGCGAGACATTGTGGGCTGCNGG	chr17	79778144	GGCGGTGCTTTGTGTGCTGCCGG	+	5	1	40	0.025	0	0.025
GGCGAGACATTGTGGGCTGCNGG	chr15	56779865	GCCATGACATGGGGGGCTGCAGG	-	5	1	41	0.0243902	0	0.0243902
GGCGAGACATTGTGGGCTGCNGG	chr17	81983735	GACGGGACAGTGGGGGGTGCTGG	+	5	2	82	0.0243902	0	0.0243902
GGCGAGACATTGTGGGCTGCNGG	chr10	64742590	GTTGAGACTTTTTGGGCTGTTGG	+	5	1	45	0.0222222	0	0.0222222
GGCGAGACATTGTGGGCTGCNGG	chr3	194982305	GGCAAGACAATGGGAGATGCAGG	-	5	1	45	0.0222222	0	0.0222222
GGCGAGACATTGTGGGCTGCNGG	chr1	197813918	GGTAAGAGGTTGTGGGGTGCGGG	+	5	1	45	0.0222222	0.0135135	0.0219219
GGCGAGACATTGTGGGCTGCNGG	chr17	39927414	GGAGAGAAGGTGGGGGCTGCTGG	-	5	1	46	0.0217391	0	0.0217391
GGCGAGACATTGTGGGCTGCNGG	chr11	67608756	GGAGAGACCTTGGGGGTGGCTGG	+	5	2	94	0.0212766	0	0.0212766
GGCGAGACATTGTGGGCTGCNGG	chr1	86110795	GGTCGGGCATGGTGGGCTGCAGG	-	5	2	95	0.0210526	0	0.0210526
GGCGAGACATTGTGGGCTGCNGG	chr1	155188511	GAGGTGACATTGTGGACTGGAGG	+	5	2	98	0.0204082	0	0.0204082
GGCGAGACATTGTGGGCTGCNGG	chr5	180682556	GGGGACCCAGTGTGGGGTGCAGG	-	5	2	101	0.019802	0	0.019802
GGCGAGACATTGTGGGCTGCNGG	chr18	11677094	CGCTACACGTGGTGGGCTGCTGG	-	5	1	50	0.02	0.0166667	0.0196667
GGCGAGACATTGTGGGCTGCNGG	chr18	74394873	GGCGAGACAGTGTGTTCAGGGGG	+	5	1	54	0.0185185	0	0.0185185
GGCGAGACATTGTGGGCTGCNGG	chr3	177688461	GGGGAGACATGGGTGGGTGCAGG	-	5	1	54	0.0185185	0	0.0185185
GGCGAGACATTGTGGGCTGCNGG	chr17	12522477	GGGGAGATATTGTCGCTTGCAGG	-	5	1	54	0.0185185	0.016129	0.0182198
GGCGAGACATTGTGGGCTGCNGG	chr3	116474310	CTTTAGACACTGTGGGCTGCAGG	+	5	1	55	0.0181818	0	0.0181818
GGCGAGACATTGTGGGCTGCNGG	chr2	28832733	GGTGAGAAATGGTAGGATGCTGG	-	5	1	57	0.0175439	0.0120482	0.0173325
GGCGAGACATTGTGGGCTGCNGG	chr14	104873443	GGAGAGGCTTTGGGGCCTGCGGG	+	5	1	58	0.0172414	0	0.0172414
GGCGAGACATTGTGGGCTGCNGG	chr15	91724603	TGCAAGCCCTTGGGGGCTGCAGG	-	5	1	58	0.0172414	0	0.0172414
GGCGAGACATTGTGGGCTGCNGG	chr4	41183211	GGCGAGACAATGGTGATTGCTGG	-	5	1	58	0.0172414	0	0.0172414
GGCGAGACATTGTGGGCTGCNGG	chr11	92309052	ATCGGGACATGGTGGGCTCCTGG	-	5	1	58	0.0172414	0.0108696	0.017054
GGCGAGACATTGTGGGCTGCNGG	chr22	49937501	GGAGACCCAGTGAGGGCTGCAGG	-	5	1	59	0.0169492	0.00943396	0.0167893
GGCGAGACATTGTGGGCTGCNGG	chr13	43664535	GGCCAGCCCTTGCTGGCTGCAGG	-	5	1	61	0.0163934	0	0.0163934
GGCGAGACATTGTGGGCTGCNGG	chr3	127484229	GACCACACCTTGCGGGCTGCGGG	-	5	1	62	0.016129	0	0.016129
GGCGAGACATTGTGGGCTGCNGG	chr6	24532996	GGAGAGAGATTCTGGGCAGAGGG	+	5	1	62	0.016129	0	0.016129
GGCGAGACATTGTGGGCTGCNGG	chr19	38880389	GGAGAGACAGTGCGGGGGGCGGG	-	5	1	63	0.015873	0	0.015873
GGCGAGACATTGTGGGCTGCNGG	chr9	70999743	GGCGTGACATTGAAAGGTGCTGG	-	5	1	67	0.0149254	0.0123457	0.0147411
GGCGAGACATTGTGGGCTGCNGG	chr5	137395199	TACAAAACATTGTGGTCTGCGGG	-	5	1	68	0.0147059	0	0.0147059
GGCGAGACATTGTGGGCTGCNGG	chr10	49749230	GGCTAGGCAGTATGGGCTGAAGG	+	5	1	69	0.0144928	0	0.0144928
GGCGAGACATTGTGGGCTGCNGG	chr19	34066985	GGTGATACATGGTGGGATTCAGG	-	5	1	70	0.0142857	0	0.0142857
GGCGAGACATTGTGGGCTGCNGG	chr4	42843400	GATGAGACAATGAGAGCTGCAGG	-	5	1	70	0.0142857	0	0.0142857
GGCGAGACATTGTGGGCTGCNGG	chrX	68506823	GGCCAGAAGTTGAAGGCTGCGGG	-	5	1	71	0.0140845	0	0.0140845
GGCGAGACATTGTGGGCTGCNGG	chr17	29593976	GCCGGGGCAGTGAGGGCTGCAGG	+	5	1	72	0.0138889	0	0.0138889
GGCGAGACATTGTGGGCTGCNGG	chr12	111198749	GGGGAGGGATTGCAGGCTGCAGG	+	5	1	73	0.0136986	0.0105263	0.0135544
GGCGAGACATTGTGGGCTGCNGG	chr1	183345123	GGGGAGACAAGGTGGGGTGGGGG	-	5	1	74	0.0135135	0	0.0135135
GGCGAGACATTGTGGGCTGCNGG	chr17	17579938	CGCCAGGCCTTGTTGGCTGCAGG	-	5	1	77	0.012987	0	0.012987
GGCGAGACATTGTGGGCTGCNGG	chr7	33093947	GGAGAGAGATTTTGGGATGTGGG	+	5	1	77	0.012987	0	0.012987
GGCGAGACATTGTGGGCTGCNGG	chr4	108305837	GGCTATACTTTGTGGTCTCCTGG	+	5	1	78	0.0128205	0	0.0128205
GGCGAGACATTGTGGGCTGCNGG	chr5	123113303	TGCTAGGCATTCTTGGCTGCTGG	-	5	1	78	0.0128205	0	0.0128205
GGCGAGACATTGTGGGCTGCNGG	chr19	3692783	TGCAGGGCCTTGTGGGCTGCAGG	-	5	1	78	0.0128205	0.00847458	0.0127119
GGCGAGACATTGTGGGCTGCNGG	chr16	58054339	GATGAGAAATTGTGGGATGTAGG	+	5	1	79	0.0126582	0	0.0126582
GGCGAGACATTGTGGGCTGCNGG	chr19	29063457	AAAGAGACATTGGGGGCTTCAGG	-	5	1	79	0.0126582	0	0.0126582
GGCGAGACATTGTGGGCTGCNGG	chr17	81548335	AGGGAGAAAGGGTGGGCTGCTGG	+	5	1	80	0.0125	0	0.0125
GGCGAGACATTGTGGGCTGCNGG	chr1	213790578	GGAGAGGCATTGGGGACTGGGGG	+	5	1	81	0.0123457	0	0.0123457
GGCGAGACATTGTGGGCTGCNGG	chr9	134684312	CCCGAGACCTGGGGGGCTGCTGG	-	5	1	81	0.0123457	0	0.0123457
GGCGAGACATTGTGGGCTGCNGG	chr19	50481364	GGAGGGGCATTGGGGGCAGCAGG	+	5	1	82	0.0121951	0	0.0121951
GGCGAGACATTGTGGGCTGCNGG	chr20	25175929	GGAGGGAAAATGGGGGCTGCGGG	+	5	1	82	0.0121951	0	0.0121951
GGCGAGACATTGTGGGCTGCNGG	chr10	18835770	TTCCAGACACTGTGGCCTGCTGG	+	5	1	83	0.0120482	0	0.0120482
GGCGAGACATTGTGGGCTGCNGG	chr2	236001463	GGCTGGGCAGAGTGGGCTGCAGG	+	5	1	83	0.0120482	0	0.0120482
GGCGAGACATTGTGGGCTGCNGG	chr16	31383605	GGACAGACATTTTTGGCTGGAGG	-	5	1	84	0.0119048	0	0.0119048
GGCGAGACATTGTGGGCTGCNGG	chr19	5480666	TGGGAGCCATTGAGGGCTGTGGG	+	5	1	85	0.0117647	0	0.0117647
GGCGAGACATTGTGGGCTGCNGG	chr9	137543264	GGCGGGGCCTCGTGGTCTGCTGG	-	5	1	85	0.0117647	0	0.0117647
GGCGAGACATTGTGGGCTGCNGG	chr12	3475241	AGGGGGACATTGTGGGCAGGAGG	+	5	1	88	0.0113636	0	0.0113636
GGCGAGACATTGTGGGCTGCNGG	chr17	77102070	GGCGAGGCTTTCTGGGTTGGGGG	-	5	1	88	0.0113636	0	0.0113636
GGCGAGACATTGTGGGCTGCNGG	chr12	71312934	GGCCAGAAGTGTTGGGCTGCAGG	-	5	1	89	0.011236	0	0.011236
GGCGAGACATTGTGGGCTGCNGG	chr22	28913925	GAAGAGGCATTTAGGGCTGCAGG	-	5	1	89	0.011236	0	0.011236
GGCGAGACATTGTGGGCTGCNGG	chr1	4180440	AGCGAGAGAGAGTGGGGTGCCGG	-	5	1	90	0.0111111	0	0.0111111
GGCGAGACATTGTGGGCTGCNGG	chr2	73001317	ATTGAGACATGCTGGGCTGCTGG	+	5	1	90	0.0111111	0	0.0111111
GGCGAGACATTGTGGGCTGCNGG	chr5	3119949	GGAGAGAGAGTGTGGGCAGAAGG	+	5	1	90	0.0111111	0	0.0111111
GGCGAGACATTGTGGGCTGCNGG	chr10	70557165	GGCAAGTCACTTTGGCCTGCTGG	+	5	1	92	0.0108696	0	0.0108696
GGCGAGACATTGTGGGCTGCNGG	chr17	4895796	TGGGGGACATGGAGGGCTGCGGG	+	5	1	94	0.0106383	0	0.0106383
GGCGAGACATTGTGGGCTGCNGG	chr1	23909120	GGCGAGGGAGTGAAGGCTGCTGG	-	5	1	95	0.0105263	0.00961539	0.0104251
GGCGAGACATTGTGGGCTGCNGG	chr17	7147704	GGGAGGACATTGTGGCTTGCAGG	-	5	1	96	0.0104167	0	0.0104167
GGCGAGACATTGTGGGCTGCNGG	chr6	2677319	GGGGAAACAGTGTGGGCAGTGGG	-	5	1	98	0.0102041	0	0.0102041
GGCGAGACATTGTGGGCTGCNGG	chr3	78108641	GCTCAGGCATCGTGGGCTGCAGG	-	5	1	99	0.010101	0	0.010101
GGCGAGACATTGTGGGCTGCNGG	chr15	47587738	GGCCAGAGATTGCTGATTGCTGG	+	6	34	44	0.772727	0.470588	0.409091
GGCGAGACATTGTGGGCTGCNGG	chr16	57240283	GGCTGTACATGTTGGGGTGCTGG	+	6	29	63	0.460317	0.205128	0.365893
GGCGAGACATTGTGGGCTGCNGG	chr11	91269009	GCTCAGGCATCGCGGGCTGCAGG	-	6	36	55	0.654545	0.463415	0.35122
GGCGAGACATTGTGGGCTGCNGG	chr17	29066525	GGCCAGACTTTGTGCCTGGCTGG	-	6	34	58	0.586207	0.414286	0.34335
GGCGAGACATTGTGGGCTGCNGG	chr2	71331725	TGCGAGCCCTCGTAGGCTCCCGG	-	6	49	96	0.510417	0.341772	0.33597
GGCGAGACATTGTGGGCTGCNGG	chr6	14283662	GGAAAGAAATTGTGTTCTCCAGG	-	6	35	58	0.603448	0.450549	0.331565
GGCGAGACATTGTGGGCTGCNGG	chr2	6683683	AGAGAGACATTGTGCAAGGCTGG	+	6	24	59	0.40678	0.188235	0.330209
GGCGAGACATTGTGGGCTGCNGG	chr6	122214184	GGCGCGATCTTCTCGGCTGAAGG	+	6	34	80	0.425	0.264	0.3128
GGCGAGACATTGTGGGCTGCNGG	chr20	4184127	AGCTGGACATGGTGGCGTGCCGG	-	6	31	56	0.553571	0.444444	0.30754
GGCGAGACATTGTGGGCTGCNGG	chr11	67601446	AGAAAGACATAGTGGGTTTCAGG	-	6	63	105	0.6	0.491667	0.305
GGCGAGACATTGTGGGCTGCNGG	chr9	6080330	GGGGCGGGATTGGGGGCAGCTGG	-	6	12	32	0.375	0.1875	0.304688
GGCGAGACATTGTGGGCTGCNGG	chr2	88077050	GGAGAGACCTTCTGGCAGGCTGG	+	6	42	77	0.545455	0.443182	0.303719
GGCGAGACATTGTGGGCTGCNGG	chr1	76781779	GGAGAGAGAAGGTGGGGTGGTGG	-	6	16	37	0.432432	0.305085	0.300504
GGCGAGACATTGTGGGCTGCNGG	chr10	76417498	TGAGAGAGTTTGTGGGGGGCAGG	-	6	27	66	0.409091	0.267327	0.29973
GGCGAGACATTGTGGGCTGCNGG	chr2	130177729	AGCTGGCCACTATGGGCTGCAGG	-	6	22	65	0.338462	0.125	0.296154
GGCGAGACATTGTGGGCTGCNGG	chr19	5377598	TGGGAACCATGGGGGGCTGCGGG	+	6	38	76	0.5	0.426667	0.286667
GGCGAGACATTGTGGGCTGCNGG	chr1	200308116	ATCCAAACATTCTTGGCTGCAGG	-	6	40	94	0.425532	0.327731	0.286072
GGCGAGACATTGTGGGCTGCNGG	chr20	34286892	GGAGCCACACTGTGGGCCACAGG	-	6	30	60	0.5	0.434343	0.282828
GGCGAGACATTGTGGGCTGCNGG	chr5	113000007	GGAGTGCAATGGTGGGCTCCTGG	-	6	32	60	0.533333	0.47561	0.279675
GGCGAGACATTGTGGGCTGCNGG	chr19	11423843	GGCGCGGCGGAGAGGGCTGCGGG	+	6	7	18	0.388889	0.290323	0.275986
GGCGAGACATTGTGGGCTGCNGG	chr4	121132280	GGCAACTCAGTGTTTGCTGCAGG	-	6	20	41	0.487805	0.435484	0.275374
GGCGAGACATTGTGGGCTGCNGG	chr10	119416501	GGAGAGAGAAGCTGGACTGCAGG	-	6	48	100	0.48	0.428571	0.274286
GGCGAGACATTGTGGGCTGCNGG	chr14	105466230	GCCGAGGGCTTCTGGGCTTCTGG	+	6	41	92	0.445652	0.386139	0.273569
GGCGAGACATTGTGGGCTGCNGG	chrX	127515853	GGCAAGAGATTGCTGATTGCTGG	-	6	25	61	0.409836	0.3375	0.271516
GGCGAGACATTGTGGGCTGCNGG	chr22	41691707	GACTAAAACTTCTGGGCTGCTGG	-	6	27	70	0.385714	0.305085	0.268039
GGCGAGACATTGTGGGCTGCNGG	chr20	30629485	GACTAGCCGTTCTGGCCTGCGGG	-	6	61	168	0.363095	0.264151	0.267183
GGCGAGACATTGTGGGCTGCNGG	chr2	194014866	GGTCAAATACTGTTGGCTGCTGG	+	6	29	77	0.376623	0.298077	0.264361
GGCGAGACATTGTGGGCTGCNGG	chr8	86869388	GGCAAGAAATTCAGGGCAGGAGG	-	6	20	61	0.327869	0.197674	0.263058
GGCGAGACATTGTGGGCTGCNGG	chr22	38641603	TGAGAGATCCTGTGAGCTGCAGG	-	6	38	96	0.395833	0.336283	0.262721
GGCGAGACATTGTGGGCTGCNGG	chr7	91096116	GGAGCCACCTTTGGGGCTGCTGG	-	6	25	53	0.471698	0.44898	0.259915
GGCGAGACATTGTGGGCTGCNGG	chrX	79291445	GCTGCCACACTCTGGGCTGCTGG	-	6	43	84	0.511905	0.495495	0.258258
GGCGAGACATTGTGGGCTGCNGG	chr21	8992231	AAAGAGATACTGTGGGCTGAGGG	-	6	117	269	0.434944	0.418803	0.252788
GGCGAGACATTGTGGGCTGCNGG	chr15	99195793	GGCTATGCATGGTGGGGGGCAGG	+	6	38	85	0.447059	0.4375	0.251471
GGCGAGACATTGTGGGCTGCNGG	chr18	6462019	AGTGAGATATTGAGGTCTCCAGG	+	6	14	32	0.4375	0.425532	0.25133
GGCGAGACATTGTGGGCTGCNGG	chr6	2396381	GACAAGACTTTGTGAGCAGATGG	+	6	37	80	0.4625	0.457447	0.250931
GGCGAGACATTGTGGGCTGCNGG	chrX	100601679	TGGGAGAAATGGTGGGGTGGGGG	-	6	29	73	0.39726	0.368421	0.250901
GGCGAGACATTGTGGGCTGCNGG	chr15	84965905	GGGGGGAAATATTAGGCTGCTGG	+	6	20	58	0.344828	0.275862	0.249703
GGCGAGACATTGTGGGCTGCNGG	chr2	100563861	AGGGAGGCATTAGGGGCTGGAGG	+	6	24	68	0.352941	0.302326	0.246238
GGCGAGACATTGTGGGCTGCNGG	chr10	70773532	GGGGAGAATCTGAGTGCTGCTGG	+	6	24	65	0.369231	0.336957	0.244816
GGCGAGACATTGTGGGCTGCNGG	chr16	86059808	GGCCAGTCCCAGTGGGCTGGGGG	-	6	15	46	0.326087	0.264151	0.239951
GGCGAGACATTGTGGGCTGCNGG	chr3	140501649	AACTAGACACTGTGGGATGGGGG	-	6	20	59	0.338983	0.298969	0.237638
GGCGAGACATTGTGGGCTGCNGG	chr17	30566075	GGTGAAACATTCTGTGCGGTGGG	+	6	28	79	0.35443	0.338028	0.234623
GGCGAGACATTGTGGGCTGCNGG	chr3	193042654	GCCTATACAATATTGGCTGCAGG	+	6	12	45	0.266667	0.122807	0.233918
GGCGAGACATTGTGGGCTGCNGG	chr11	90399951	GGTGTTACATTGGGGGATACTGG	+	6	11	32	0.34375	0.325581	0.231831
GGCGAGACATTGTGGGCTGCNGG	chr10	10394780	GGCATGGCACTGTGTGCTGTTGG	-	6	17	63	0.269841	0.148148	0.229865
GGCGAGACATTGTGGGCTGCNGG	chr10	104581818	GGGGAGGCCTGGCGGGCAGCTGG	+	6	26	81	0.320988	0.287356	0.22875
GGCGAGACATTGTGGGCTGCNGG	chr16	65806666	GGCCCATGATTGTGAGCTGCAGG	-	6	17	58	0.293103	0.22093	0.228348
GGCGAGACATTGTGGGCTGCNGG	chr17	42964366	GGCGAGGCACTTGAGACTGCCGG	-	6	21	73	0.287671	0.210526	0.227109
GGCGAGACATTGTGGGCTGCNGG	chr15	54505824	AGCAAGTCAGGATGGGCTGCAGG	-	6	11	43	0.255814	0.125	0.223837
GGCGAGACATTGTGGGCTGCNGG	chr12	119449062	GGGGTGACTTTTTGGGGGGCAGG	+	6	26	87	0.298851	0.256098	0.222316
GGCGAGACATTGTGGGCTGCNGG	chr15	34038535	CGCGAGACAGTGGGGGTAGGAGG	-	6	8	28	0.285714	0.222222	0.222222
GGCGAGACATTGTGGGCTGCNGG	chr3	13670204	GGCGAGACAGTGTGTGAATGGGG	+	6	25	82	0.304878	0.287129	0.217339
GGCGAGACATTGTGGGCTGCNGG	chr20	21222006	GGGGAACCACTGTGTGTTGCTGG	+	6	23	83	0.277108	0.21875	0.216491
GGCGAGACATTGTGGGCTGCNGG	chr10	102011665	ACAGAAACAGTGTGGTCTGCAGG	-	6	21	73	0.287671	0.255319	0.214223
GGCGAGACATTGTGGGCTGCNGG	chr10	109204479	GGGGACAGATTCTGGGTTGTGGG	-	6	22	76	0.289474	0.264706	0.212848
GGCGAGACATTGTGGGCTGCNGG	chr8	97755801	GCAGGGAAATTGAGGGCTCCAGG	+	6	25	89	0.280899	0.24359	0.212475
GGCGAGACATTGTGGGCTGCNGG	chr11	82985785	GCCCAGAAGTTGAAGGCTGCAGG	-	6	23	83	0.277108	0.235294	0.211906
GGCGAGACATTGTGGGCTGCNGG	chr1	161265650	GTCAAGCCATTTTGAGCAGCAGG	-	6	27	101	0.267327	0.214286	0.210042
GGCGAGACATTGTGGGCTGCNGG	chr3	50264868	GGTCAGCCCTTCTGGGATGCGGG	-	6	23	83	0.277108	0.242991	0.209774
GGCGAGACATTGTGGGCTGCNGG	chr18	79826102	GCTGACACACTGTGGGCGACAGG	+	6	16	66	0.242424	0.145833	0.207071
GGCGAGACATTGTGGGCTGCNGG	chr5	151968226	CTTGAGACATTGTGAGTTGAGGG	-	6	13	54	0.240741	0.151515	0.204265
GGCGAGACATTGTGGGCTGCNGG	chr4	117268482	TGCCAGACACTGTTGTGTGCTGG	+	6	12	51	0.235294	0.134831	0.203569
GGCGAGACATTGTGGGCTGCNGG	chr7	157249261	GCAGAGACAGAGTGGACTGGTGG	-	6	28	110	0.254545	0.214286	0.2
GGCGAGACATTGTGGGCTGCNGG	chr1	212511560	GGCTAGAGATAGTGGCTTGATGG	-	6	26	121	0.214876	0.103448	0.192647
GGCGAGACATTGTGGGCTGCNGG	chr2	47905846	GGGGAGACGCTGAGGGCGGAGGG	+	6	5	26	0.192308	0	0.192308
GGCGAGACATTGTGGGCTGCNGG	chr2	177126622	GCCTAGAACTTGTGGGCTTAAGG	-	6	17	76	0.223684	0.152941	0.189474
GGCGAGACATTGTGGGCTGCNGG	chr2	177243915	CCGGAGACCTTGTGTGCTGGTGG	+	6	17	81	0.209877	0.139785	0.180539
GGCGAGACATTGTGGGCTGCNGG	chr16	54488128	TGAGAGACTGTGTTGGCTACCGG	+	6	10	48	0.208333	0.142857	0.178571
GGCGAGACATTGTGGGCTGCNGG	chr1	22402566	GGGGCGAGCATGTGGGGTGCTGG	+	6	22	98	0.22449	0.205882	0.178271
GGCGAGACATTGTGGGCTGCNGG	chr18	56028895	AGAGAGGCATGGTGGTATGCTGG	-	6	9	42	0.214286	0.178571	0.17602
GGCGAGACATTGTGGGCTGCNGG	chr11	2130460	GGCAGGACGTGGTGGTCTCCAGG	+	6	10	50	0.2	0.126761	0.174648
GGCGAGACATTGTGGGCTGCNGG	chr11	10896338	GGAAAGAGTTTGTAGGCTGAGGG	+	6	14	78	0.179487	0.0380952	0.17265
GGCGAGACATTGTGGGCTGCNGG	chr19	4500135	GGTGTGACCCTCGGGGCTGCTGG	+	6	12	57	0.210526	0.189189	0.170697
GGCGAGACATTGTGGGCTGCNGG	chr21	38718449	GGCCAGAAGTGGTGGGATACGGG	+	6	18	84	0.214286	0.208333	0.169643
GGCGAGACATTGTGGGCTGCNGG	chr4	188905005	TGCGGGACGCTCTGGTCTGCGGG	+	6	9	45	0.2	0.174603	0.165079
GGCGAGACATTGTGGGCTGCNGG	chr2	41879128	GCCGAGCAAATGTGAGCTCCTGG	+	6	11	62	0.177419	0.0731707	0.164437
GGCGAGACATTGTGGGCTGCNGG	chr21	44590338	GGAGAGACCTAGGAGGCTGGGGG	+	6	16	79	0.202532	0.192308	0.163583
GGCGAGACATTGTGGGCTGCNGG	chr7	121431915	GGTGAGAGATTTGGGGATGAAGG	-	6	11	58	0.189655	0.146341	0.161901
GGCGAGACATTGTGGGCTGCNGG	chr12	132386850	TCCGAGACATTGGTGTGTGCTGG	-	6	15	82	0.182927	0.125	0.160061
GGCGAGACATTGTGGGCTGCNGG	chr5	66312824	GGAGAGACTTAGAGGCCAGCTGG	-	6	15	78	0.192308	0.188679	0.156023
GGCGAGACATTGTGGGCTGCNGG	chr1	81445533	GATGAGGAAGTGTGGGCTGAAGG	+	6	22	117	0.188034	0.18125	0.153953
GGCGAGACATTGTGGGCTGCNGG	chr22	18600618	GGCGGCAGACTGTGGAGTGCAGG	+	6	3	18	0.166667	0.0769231	0.153846
GGCGAGACATTGTGGGCTGCNGG	chrX	140765696	GACTAGACACTGTTAGGTGCTGG	+	6	17	96	0.177083	0.142857	0.151786
GGCGAGACATTGTGGGCTGCNGG	chr2	152620088	GCACAGACATTGAGTGCTTCTGG	+	6	11	68	0.161765	0.114286	0.143277
GGCGAGACATTGTGGGCTGCNGG	chr5	139543910	AGAGAGCCATTGAAGGCAGCAGG	+	6	10	65	0.153846	0.0933333	0.139487
GGCGAGACATTGTGGGCTGCNGG	chrX	127073985	GGCCTGACATCGAGGGCTTTAGG	+	6	23	138	0.166667	0.164286	0.139286
GGCGAGACATTGTGGGCTGCNGG	chr20	36230014	AGCAAGACATTGAGAGTTGAGGG	-	6	9	61	0.147541	0.0561798	0.139252
GGCGAGACATTGTGGGCTGCNGG	chr13	96311864	AGGGAGAGAGTGTGGGCTCTGGG	+	6	8	51	0.156863	0.116279	0.138623
GGCGAGACATTGTGGGCTGCNGG	chr7	73148892	TGAGAGAAGGTGAGGGCTGCGGG	+	6	11	67	0.164179	0.157895	0.138256
GGCGAGACATTGTGGGCTGCNGG	chr10	88946375	TGTGAGTCACTGTGCCCTGCAGG	+	6	9	56	0.160714	0.142857	0.137755
GGCGAGACATTGTGGGCTGCNGG	chr2	231011789	GATGGGTCATTGGTGGCTGCAGG	-	6	14	90	0.155556	0.128713	0.135534
GGCGAGACATTGTGGGCTGCNGG	chr15	75342595	GGAGAGAGAGGGTGGGTTGTGGG	+	6	14	98	0.142857	0.0518519	0.13545
[truncated: 606 more rows]
