# Supplementary material for: Genome-wide CRISPR off-target prediction and optimization using RNA-DNA interaction fingerprints
Source: Nat Commun. 2023 Nov 18;14:7521. doi: 10.1038/s41467-023-42695-4 (PMC10657421; doi:10.1038/s41467-023-42695-4)
Supplement: Supplementary file 10 — Supplementary Data 7 [file 41467_2023_42695_MOESM10_ESM.xlsx]

## Sheet: model_tuning
Hyperparameter tuning and configure
Tuning				Configure
Hyperparameter	Tuning	Additional tuning			learning_rate	n_estimators	max_depth	min_child_weight	gamma	subsample	colsample_bytree	reg_alpha
learning_rate	[0.01, 0.05, 0.08, 0.1, 0.12, 0.2]			changeseq_lgo	0.1	1200	9	1	0.1	0.6	0.9	1e-05
n_estimators	[400, 600, 800, 1000, 1200, 1600, 2000, 2400]			changeseq_lso	0.1	1200	9	1	0.2	0.6	0.9	0.01
max_depth	[3, 5, 7, 9]	best +/- 1		siteseq_lgo	0.1	1000	5	1	0	0.8	0.3	0.0001
min_child_weight	[1, 3, 5]	best +/- 1		siteseq_lso	0.1	1000	3	3	0	0.7	0.5	0.0001
gamma	[0., 0.01, 0.05, 0.1, 0.16, 0.2, 0.3, 0.4]			circleseq_lgo	0.1	2000	3	1	0.1	0.6	0.3	1
subsample	[0.3, 0.5, 0.7, 0.9]	best +/- 0.1		circleseq_lso	0.1	800	3	5	0.2	0.6	0.3	0
colsample_bytree	[0.3, 0.5, 0.7, 0.9]	best +/- 0.1
reg_alpha	[0, 1e-6, 1e-5, 1e-4, 1e-3, 1e-2, 0.1, 1, 10, 100]
