# Supplementary material for: Genome-wide CRISPR off-target prediction and optimization using RNA-DNA interaction fingerprints
Source: Nat Commun. 2023 Nov 18;14:7521. doi: 10.1038/s41467-023-42695-4 (PMC10657421; doi:10.1038/s41467-023-42695-4)
Supplement: Supplementary file 12 — Source Data [file 41467_2023_42695_MOESM12_ESM.xlsx]

## Sheet: About
Source data for Figures in the manuscript
This file provides source data for figures in the main text and in the Supporting Information.
The name of each sheet indexes the related figure.

## Sheet: Figure 2b
Figure 2b
	A_A	A_C	A_G	A_T	C_A	C_C	C_G	C_T	G_A	G_C	G_G	G_T	T_A	T_C	T_G	T_T	Mean
resA@P resA@C5'	0.491526	0.346924	0.357957	0.429714	0.545634	0.532952	0.519778	0.583925	0.258736	0.227571	0.36695	0.422149	0.432574	0.354297	0.430575	0.54808	0.668773
resA@P resA@C3'	0.822238	0.856103	0.818731	0.87798	0.846134	0.798449	0.828106	0.773193	0.852004	0.881002	0.768518	0.80999	0.830209	0.887777	0.843954	0.861267	0.916226
resA@P resA@O5'	0.023298	0.125863	0.0299495	-0.0634636	-0.155966	-0.111795	0.0429302	0.154085	0.0363175	0.060548	0.10502	0.0757357	-0.0719056	-0.200321	0.069362	0.0732505	0.240636
resA@P resA@C1'	0.782442	0.826217	0.838247	0.896136	0.895305	0.887252	0.861311	0.862229	0.867117	0.76004	0.799809	0.857585	0.803315	0.775555	0.802017	0.875104	0.917181
resA@P resA@N9	0.873873	0.880796	0.894844	0.927133	0.935644	0.919134	0.909328	0.897722	0.922491	0.87375	0.887004	0.861068	0.881948	0.85719	0.890821	0.931302	0.948509
resA@P resA@N1	0.993246	0.995475	0.992426	0.995538	0.99606	0.995521	0.994605	0.994433	0.995734	0.9935	0.993446	0.994093	0.989096	0.993175	0.994605	0.99632	0.997186
resA@P resB@P	0.835036	0.733743	0.791392	0.828076	0.870011	0.863423	0.715495	0.859268	0.835208	0.739621	0.801331	0.8205	0.796651	0.806589	0.790041	0.844429	0.902232
resA@P resB@C5'	0.80864	0.798097	0.833526	0.80376	0.888063	0.890031	0.823241	0.881329	0.876531	0.645947	0.816693	0.835987	0.855272	0.812647	0.807652	0.857561	0.912305
resA@P resB@C3'	0.823469	0.811426	0.860557	0.88844	0.912541	0.899005	0.878332	0.899478	0.896375	0.689661	0.844863	0.864166	0.872265	0.841574	0.805627	0.891134	0.926927
resA@P resB@O5'	0.847669	0.791134	0.860237	0.875913	0.908061	0.911253	0.817145	0.895976	0.889247	0.764298	0.844629	0.845088	0.873007	0.845927	0.837599	0.88216	0.927335
resA@P resB@C1'	0.863252	0.838977	0.882186	0.899989	0.930218	0.919662	0.8977	0.915364	0.921822	0.787976	0.89989	0.875207	0.891809	0.88488	0.844209	0.900216	0.942403
resA@P resB@N9	0.920738	0.888595	0.869256	0.861713	0.934283	0.937884	0.90702	0.927729	0.944593	0.904207	0.926043	0.883899	0.918804	0.916961	0.880224	0.923604	0.954913
resA@P resB@N1	0.879394	0.821186	0.886875	0.792717	0.896665	0.90736	0.884677	0.884723	0.908286	0.824518	0.867019	0.778857	0.857504	0.857454	0.867576	0.897246	0.931209
resA@C5' resA@C3'	0.669338	0.812936	0.791967	0.856428	0.770982	0.842949	0.799817	0.815491	0.815904	0.556406	0.730495	0.783272	0.795623	0.765593	0.72137	0.815057	0.882275
resA@C5' resA@O5'	0.0881154	0.0617283	0.0604713	0.059357	-0.0657488	0.0848498	-0.0573774	0.016881	-0.070259	-0.137301	0.0213443	-0.0641434	-0.0107626	-0.094443	-0.0205195	-0.115157	0.182441
resA@C5' resA@C1'	0.861604	0.862266	0.835633	0.926541	0.875218	0.908183	0.900332	0.91949	0.926364	0.82264	0.86628	0.912864	0.856187	0.889977	0.882681	0.909003	0.942352
resA@C5' resA@N9	0.940802	0.933626	0.947515	0.961409	0.962823	0.962279	0.955036	0.953828	0.970109	0.941337	0.950418	0.925346	0.954287	0.945142	0.955141	0.970378	0.97637
resA@C5' resA@N1	0.999335	0.999532	0.99883	0.999503	0.999551	0.999571	0.999499	0.999576	0.999695	0.999396	0.999493	0.99964	0.999375	0.999535	0.999596	0.99966	0.999751
resA@C5' resB@P	0.798208	0.82332	0.802809	0.62025	0.877812	0.827349	0.793968	0.872682	0.822731	0.731471	0.793062	0.875486	0.856794	0.817001	0.818864	0.846865	0.903307
resA@C5' resB@C5'	0.769005	0.803483	0.797186	0.559997	0.867852	0.840311	0.849395	0.84671	0.856499	0.515882	0.783508	0.825805	0.839842	0.765308	0.763148	0.827326	0.887721
resA@C5' resB@C3'	0.798674	0.836347	0.840901	0.726994	0.898856	0.864841	0.889371	0.883823	0.879012	0.607723	0.83876	0.871095	0.863435	0.804001	0.772549	0.860418	0.912254
resA@C5' resB@O5'	0.817313	0.853707	0.837162	0.668088	0.90754	0.874689	0.876119	0.895881	0.877408	0.715684	0.834153	0.881419	0.89443	0.83382	0.836891	0.87117	0.920055
resA@C5' resB@C1'	0.866241	0.890663	0.834833	0.735773	0.927647	0.898059	0.919911	0.91843	0.912661	0.778276	0.906173	0.89275	0.900848	0.881637	0.804563	0.886021	0.935929
resA@C5' resB@N9	0.920876	0.931765	0.768715	0.683483	0.928242	0.91412	0.927664	0.927573	0.924547	0.89226	0.899478	0.892979	0.923196	0.920645	0.824316	0.910779	0.94357
resA@C5' resB@N1	0.896928	0.892826	0.782909	0.625557	0.90286	0.90007	0.908344	0.90673	0.896442	0.828085	0.845551	0.859367	0.882062	0.882887	0.816092	0.90744	0.928836
resA@C3' resA@O5'	0.788394	0.841573	0.736394	0.847404	0.818936	0.686211	0.794278	0.722215	0.721727	0.865591	0.657535	0.786956	0.770145	0.868051	0.798881	0.841242	0.889146
resA@C3' resA@C1'	0.942492	0.927069	0.933917	0.937858	0.927028	0.935761	0.947919	0.945516	0.934492	0.852893	0.923117	0.930422	0.943882	0.910362	0.942584	0.954942	0.965771
resA@C3' resA@N9	0.925484	0.930912	0.854825	0.952212	0.927872	0.955213	0.949019	0.922135	0.952862	0.927388	0.939785	0.799416	0.949984	0.921523	0.953106	0.95454	0.963474
resA@C3' resA@N1	0.998612	0.99881	0.997758	0.998737	0.998761	0.998868	0.998929	0.998889	0.998909	0.998646	0.998462	0.997172	0.997663	0.998235	0.998082	0.999025	0.999259
resA@C3' resB@P	0.755974	0.821735	0.768518	0.508145	0.856351	0.78505	0.821592	0.849078	0.797416	0.556573	0.726493	0.826313	0.836258	0.759494	0.760543	0.807643	0.877693
resA@C3' resB@C5'	0.751887	0.789133	0.780829	0.505754	0.855443	0.817736	0.851195	0.837958	0.838604	0.471882	0.754371	0.794465	0.819909	0.743173	0.724611	0.803861	0.875026
resA@C3' resB@C3'	0.78515	0.831344	0.828693	0.704976	0.889747	0.848722	0.883406	0.882624	0.857534	0.595379	0.816728	0.850422	0.847151	0.787175	0.737212	0.843729	0.904064
resA@C3' resB@O5'	0.786487	0.843229	0.809502	0.583686	0.885002	0.839029	0.876022	0.877723	0.848701	0.611469	0.785707	0.842347	0.863512	0.79154	0.771158	0.839811	0.89928
resA@C3' resB@C1'	0.863788	0.897977	0.824907	0.718933	0.92364	0.887101	0.919642	0.921246	0.896878	0.773555	0.892492	0.886633	0.894999	0.872379	0.775141	0.880239	0.931891
resA@C3' resB@N9	0.915536	0.929563	0.750356	0.6662	0.925504	0.902988	0.928687	0.925852	0.90883	0.87192	0.879458	0.890075	0.918455	0.911568	0.796207	0.90581	0.938285
resA@C3' resB@N1	0.891866	0.881692	0.766246	0.645213	0.903811	0.895133	0.910054	0.906162	0.888715	0.800456	0.83072	0.875332	0.885198	0.878283	0.794682	0.910233	0.926531
resA@O5' resA@C1'	0.812072	0.813828	0.777354	0.897553	0.895055	0.871847	0.855054	0.866687	0.884698	0.7974	0.833297	0.869153	0.831793	0.811328	0.829176	0.873768	0.92182
resA@O5' resA@N9	0.898726	0.897281	0.899001	0.934988	0.937013	0.926717	0.917911	0.900764	0.938959	0.903209	0.91604	0.862214	0.916469	0.896981	0.91074	0.940696	0.956562
resA@O5' resA@N1	0.997169	0.998096	0.996646	0.997985	0.998095	0.997991	0.997598	0.997661	0.998428	0.997568	0.997669	0.997279	0.997191	0.997679	0.997943	0.998519	0.998894
resA@O5' resB@P	0.832594	0.780397	0.852145	0.785321	0.897236	0.869462	0.755742	0.883109	0.848768	0.794151	0.81826	0.871806	0.851702	0.834281	0.825136	0.868728	0.916788
resA@O5' resB@C5'	0.793823	0.805802	0.8281	0.721801	0.886511	0.875158	0.841553	0.874146	0.877183	0.606659	0.809201	0.845097	0.856074	0.798979	0.795155	0.856205	0.906779
resA@O5' resB@C3'	0.816087	0.826687	0.866034	0.854497	0.913428	0.891233	0.8897	0.900239	0.8984	0.672291	0.849273	0.883366	0.874474	0.831641	0.795208	0.890272	0.92602
resA@O5' resB@O5'	0.842593	0.829805	0.880747	0.828149	0.923444	0.91062	0.856446	0.910837	0.901752	0.784792	0.857902	0.885231	0.906259	0.859199	0.860874	0.895106	0.935252
resA@O5' resB@C1'	0.870958	0.869701	0.882841	0.868134	0.938552	0.918716	0.91758	0.925753	0.930169	0.806177	0.917425	0.903217	0.907149	0.893939	0.837436	0.907165	0.946927
resA@O5' resB@N9	0.929923	0.922525	0.840653	0.806281	0.942333	0.935492	0.928107	0.937062	0.946885	0.919908	0.929274	0.908914	0.935312	0.932587	0.865793	0.929563	0.956991
resA@O5' resB@N1	0.901705	0.885906	0.865733	0.74435	0.916243	0.917135	0.914268	0.909822	0.917448	0.847081	0.875252	0.858857	0.888031	0.888385	0.856179	0.917675	0.940802
resA@C1' resA@N9	0.0350599	0.0789416	-0.00259285	-0.0307798	-0.0328874	-0.0322795	0.0130645	0.0803563	-0.0931582	0.0352706	-0.0135152	-0.0289265	0.021935	0.0767381	0.113892	-0.0413728	0.237922
resA@C1' resA@N1	0.999987	0.999987	0.999986	0.99999	0.999993	0.999985	0.99999	0.999991	0.999993	0.999983	0.999992	0.999986	0.99999	0.999988	0.999988	0.999993	0.999995
resA@C1' resB@P	0.733158	0.806995	0.73566	0.517155	0.804946	0.747389	0.805699	0.83195	0.739338	0.48594	0.719836	0.814963	0.800707	0.746152	0.711699	0.790153	0.862705
resA@C1' resB@C5'	0.741398	0.790102	0.77131	0.494668	0.82018	0.802782	0.849214	0.826203	0.82189	0.414788	0.753081	0.798264	0.80496	0.741823	0.721426	0.788579	0.868084
resA@C1' resB@C3'	0.780201	0.831004	0.830272	0.721561	0.860936	0.843976	0.885579	0.87805	0.85531	0.555719	0.823497	0.857169	0.838238	0.786482	0.737988	0.838075	0.901861
resA@C1' resB@O5'	0.773878	0.838889	0.786491	0.592049	0.843476	0.814788	0.869372	0.8649	0.815119	0.546143	0.782185	0.847636	0.840897	0.782357	0.75351	0.826056	0.890048
resA@C1' resB@C1'	0.857597	0.894008	0.820086	0.739347	0.900866	0.882544	0.917444	0.914552	0.887836	0.734649	0.890698	0.890111	0.883887	0.862865	0.764361	0.878467	0.928301
resA@C1' resB@N9	0.909842	0.920268	0.749973	0.695399	0.915385	0.896462	0.924354	0.919118	0.897114	0.836708	0.872925	0.890628	0.906895	0.897137	0.7842	0.904414	0.934867
resA@C1' resB@N1	0.898461	0.887205	0.804412	0.724075	0.916181	0.904633	0.917325	0.913698	0.890374	0.795498	0.839475	0.887296	0.887856	0.881572	0.805447	0.920792	0.933405
resA@N9 resA@N1	0.999998	0.999998	0.999997	0.999998	0.999998	0.999997	0.999998	0.999998	0.999998	0.999998	0.999998	0.999998	0.999998	0.999997	0.999998	0.999998	0.999999
resA@N9 resB@P	0.786821	0.819324	0.864153	0.719835	0.827485	0.828023	0.815309	0.887892	0.819203	0.681536	0.809486	0.868004	0.854447	0.797296	0.785805	0.862965	0.905269
resA@N9 resB@C5'	0.784803	0.811165	0.838888	0.709034	0.842622	0.856057	0.867163	0.87568	0.874114	0.537025	0.810949	0.869111	0.840908	0.787809	0.779228	0.853227	0.90224
resA@N9 resB@C3'	0.811645	0.829873	0.877985	0.88695	0.873826	0.880805	0.900803	0.908217	0.896762	0.660411	0.852993	0.905504	0.863637	0.823308	0.778437	0.890139	0.925603
resA@N9 resB@O5'	0.821702	0.853632	0.882011	0.803007	0.864925	0.882653	0.892808	0.912574	0.884826	0.702736	0.857354	0.907819	0.892307	0.836947	0.82898	0.892756	0.928076
resA@N9 resB@C1'	0.87305	0.88988	0.901427	0.915292	0.911757	0.920024	0.934914	0.939011	0.930929	0.809206	0.930403	0.932982	0.909569	0.895955	0.817705	0.921736	0.951322
resA@N9 resB@N9	0.931948	0.944188	0.861669	0.863416	0.938333	0.939652	0.948708	0.947847	0.941885	0.897453	0.935731	0.93331	0.941086	0.935442	0.843082	0.943884	0.961313
resA@N9 resB@N1	0.915096	0.915645	0.913541	0.87795	0.941353	0.937842	0.940373	0.930715	0.925732	0.829915	0.889929	0.915785	0.91395	0.908265	0.854529	0.948179	0.955341
resA@N1 resB@P	0.901375	0.905018	0.921033	0.9235	0.894219	0.926297	0.907623	0.935793	0.925026	0.89781	0.913986	0.754635	0.90607	0.900808	0.891179	0.936394	0.951597
resA@N1 resB@C5'	0.888304	0.885566	0.900178	0.93626	0.897558	0.929584	0.925869	0.937109	0.936059	0.825851	0.900595	0.861502	0.889683	0.903919	0.890686	0.934459	0.951682
resA@N1 resB@C3'	0.861217	0.852231	0.856737	0.83274	0.879545	0.908064	0.910899	0.924521	0.91222	0.826667	0.870504	0.863594	0.86981	0.892374	0.841278	0.922429	0.938288
resA@N1 resB@O5'	0.897869	0.906153	0.913624	0.927591	0.893703	0.934713	0.928752	0.9386	0.937813	0.883381	0.919178	0.818917	0.915925	0.915743	0.898901	0.943454	0.955837
resA@N1 resB@C1'	0.862908	0.87237	0.876189	0.790084	0.871134	0.91541	0.909661	0.921582	0.922519	0.869691	0.902853	0.842112	0.884952	0.90997	0.844005	0.92548	0.941383
resA@N1 resB@N9	0.903822	0.929296	0.931609	0.890436	0.903434	0.947523	0.934391	0.931998	0.941506	0.914605	0.942562	0.848382	0.931525	0.934475	0.860943	0.951745	0.959753
resA@N1 resB@N1	0.834913	0.852907	0.891824	0.85746	0.893908	0.915835	0.870695	0.879877	0.892268	0.750248	0.835399	0.814239	0.865878	0.840298	0.817469	0.910115	0.928524
resB@P resB@C5'	0.622208	0.707153	0.606448	0.569083	0.571691	0.717775	0.691195	0.697157	0.67166	0.713094	0.649279	0.57231	0.754708	0.693566	0.67377	0.668859	0.818773
resB@P resB@C3'	0.6859	0.6563	0.40577	0.124507	0.660371	0.549479	0.635374	0.633956	0.702661	0.452776	0.609437	0.577186	0.669535	0.648081	0.513314	0.611289	0.759792
resB@P resB@O5'	-0.00726426	-0.0640422	0.107777	0.102993	0.123179	0.0363775	0.0939266	-0.00338755	-0.102643	0.158716	-0.108023	0.0975201	0.0968428	0.0284628	-0.0739936	0.0708321	0.280161
resB@P resB@C1'	0.869138	0.86057	0.77779	0.625106	0.890739	0.862718	0.887455	0.875535	0.891358	0.788082	0.8531	0.738183	0.86587	0.846161	0.767601	0.834246	0.911428
resB@P resB@N9	0.835642	0.822839	0.687007	0.424512	0.859328	0.841363	0.85978	0.814421	0.851627	0.743729	0.796526	0.638893	0.845714	0.796169	0.731301	0.825404	0.882349
resB@P resB@N1	0.968351	0.969836	0.935999	0.872841	0.967864	0.97067	0.960139	0.971321	0.962897	0.958619	0.964827	0.959394	0.959238	0.963545	0.941831	0.969738	0.978465
resB@C5' resB@C3'	0.534828	0.712931	0.527399	0.374817	0.651878	0.725345	0.608349	0.668657	0.649515	0.530145	0.593185	0.504292	0.584255	0.702168	0.627126	0.562265	0.781213
resB@C5' resB@O5'	0.0160587	-0.0651543	0.00786245	-0.0931515	-0.0483701	0.0812624	0.0066595	-0.0464605	0.01595	-0.0693025	-0.0302879	-0.109625	-0.00208773	0.016678	-0.00543272	0.00299538	0.173466
resB@C5' resB@C1'	0.843947	0.813942	0.816503	0.69895	0.873369	0.839475	0.818551	0.884642	0.893636	0.814759	0.879428	0.890376	0.826596	0.856637	0.774885	0.868305	0.917672
resB@C5' resB@N9	0.870143	0.832613	0.892507	0.785127	0.909634	0.870993	0.909967	0.864268	0.888574	0.801538	0.898106	0.811344	0.891639	0.803854	0.855188	0.869883	0.929308
resB@C5' resB@N1	0.998492	0.997842	0.997831	0.99871	0.999094	0.998644	0.998676	0.999072	0.998658	0.998202	0.998902	0.997692	0.998502	0.998724	0.99871	0.99857	0.999282
resB@C3' resB@O5'	0.505638	0.425442	0.261626	0.584079	0.603163	0.556167	0.499644	0.588864	0.429224	0.385361	0.469528	0.447392	0.3997	0.517012	0.290345	0.538201	0.696072
resB@C3' resB@C1'	0.749461	0.786001	0.774867	0.666675	0.768715	0.799564	0.736821	0.82262	0.795714	0.749211	0.811075	0.8236	0.638295	0.772608	0.629146	0.774219	0.873981
resB@C3' resB@N9	0.770629	0.790322	0.725631	0.738133	0.730182	0.774576	0.625859	0.797492	0.826382	0.619421	0.792349	0.822081	0.56462	0.760638	0.610293	0.786236	0.860381
resB@C3' resB@N1	0.998921	0.999025	0.999046	0.998823	0.998982	0.998781	0.997792	0.999158	0.998793	0.998621	0.99855	0.998797	0.998262	0.999042	0.998395	0.998961	0.999392
resB@O5' resB@C1'	0.855744	0.828134	0.630271	0.430249	0.849246	0.820852	0.850217	0.813209	0.844737	0.73213	0.809966	0.648339	0.8216	0.800927	0.676614	0.78918	0.876744
resB@O5' resB@N9	0.798021	0.774164	0.578845	0.281729	0.808429	0.797627	0.805878	0.748355	0.803065	0.6625	0.72677	0.509937	0.804293	0.746551	0.657544	0.790946	0.844499
resB@O5' resB@N1	0.985317	0.984461	0.965552	0.914319	0.984864	0.984967	0.982038	0.982468	0.98116	0.980216	0.979623	0.979065	0.981543	0.981616	0.966686	0.985458	0.988397
resB@C1' resB@N9	-0.146195	0.0842767	0.0635092	-0.134143	0.0476722	0.151005	0.138375	0.0744327	-0.00579819	-0.107398	0.0621388	0.0628173	0.00504559	0.0387649	0.0271268	-0.0202404	0.256025
resB@C1' resB@N1	0.999982	0.999981	0.999987	0.999987	0.999984	0.999984	0.999986	0.999982	0.999985	0.999968	0.999989	0.999971	0.999988	0.99998	0.99998	0.999989	0.999992
resB@N9 resB@N1	0.999998	0.999998	0.999998	0.999998	0.999999	0.999998	0.999998	0.999998	0.999999	0.999998	0.999998	0.999997	0.999998	0.999999	0.999998	0.999999	0.999999
shear	0.771828	0.713414	0.510842	0.585135	0.818554	0.790588	0.808463	0.817488	0.778061	0.647892	0.640727	0.749091	0.736713	0.765257	0.635107	0.824843	0.856186
stretch	0.878933	0.827526	0.732486	0.508221	0.851994	0.872321	0.800948	0.862335	0.882097	0.763741	0.812228	0.787559	0.863854	0.874365	0.8112	0.835064	0.903184
stagger	0.70126	0.735309	0.731888	0.599053	0.708457	0.757654	0.800808	0.732211	0.755259	0.585445	0.705593	0.749085	0.456378	0.575373	0.689798	0.706324	0.833362
shift	0.747319	0.759795	0.76557	0.763802	0.802714	0.837243	0.831415	0.829562	0.851973	0.697315	0.78484	0.828644	0.789534	0.808261	0.821078	0.8391	0.896267
slide	0.786058	0.743773	0.467462	0.339485	0.806365	0.794758	0.803256	0.790106	0.780017	0.739739	0.684869	0.641493	0.779967	0.780249	0.636242	0.809452	0.846896
rise	0.641975	0.590282	0.506823	0.46967	0.571573	0.608716	0.554621	0.534127	0.652917	0.409128	0.518092	0.2308	0.0123521	0.616181	0.391185	0.648946	0.716828
x-disp	0.808899	0.787328	0.790535	0.247644	0.838875	0.809527	0.790042	0.778675	0.825286	0.63219	0.700211	0.783266	0.748702	0.698826	0.722791	0.791864	0.859117
y-disp	0.731054	0.66624	0.645039	0.338296	0.700497	0.729383	0.751925	0.705109	0.726364	0.436227	0.605381	0.679172	0.749112	0.714361	0.674111	0.653688	0.816588
h-rise	0.66382	0.593464	0.552176	0.597529	0.566218	0.630543	0.654769	0.75197	0.707147	0.362916	0.58687	0.664969	0.484427	0.546112	0.598174	0.717603	0.785396
curvature	0.574349	0.616758	0.504476	0.186255	0.56322	0.631696	0.623328	0.484985	0.745699	0.525345	0.696292	0.456085	0.579757	0.636534	0.666985	0.660326	0.750007
radius s-1	0.720506	0.608966	0.57005	0.283049	0.650368	0.718965	0.722225	0.597252	0.695083	0.456371	0.589856	0.594758	0.721402	0.619642	0.606024	0.588221	0.784515
radius s-2	0.578798	0.58975	0.190578	0.498801	0.671282	0.662996	0.678657	0.689906	0.697695	0.548042	0.527722	0.678817	0.570916	0.558999	0.432985	0.682092	0.765324
major groove	0.619545	0.46309	0.541003	0.347346	0.637137	0.655	0.607087	0.610506	0.309668	0.594851	0.496833	0.520542	0.562935	0.597981	0.683176	0.68819	0.754677
minor groove	0.67745	0.771032	0.733602	0.725642	0.773486	0.818877	0.832151	0.770711	0.574667	0.744565	0.498856	0.777086	0.756191	0.766335	0.73303	0.810593	0.862083
buckle	0.798368	0.834304	0.783005	0.854159	0.81104	0.732313	0.777518	0.701913	0.795945	0.879382	0.735303	0.798158	0.780111	0.878733	0.825103	0.843789	0.898663
propeller	0.803602	0.84059	0.78322	0.857486	0.814081	0.735368	0.782385	0.709545	0.795562	0.881142	0.736202	0.804795	0.784324	0.880712	0.825169	0.844899	0.900343
opening	0.785753	0.821563	0.776078	0.84334	0.806261	0.713068	0.762358	0.678391	0.785104	0.873631	0.727821	0.786676	0.768193	0.873641	0.818999	0.838577	0.892926
tilt	0.757829	0.811072	0.702906	0.818389	0.801709	0.602889	0.765617	0.675446	0.672641	0.844915	0.649477	0.781704	0.716662	0.852491	0.725306	0.816082	0.870246
roll	0.718046	0.775246	0.691562	0.792527	0.757625	0.583738	0.724835	0.637778	0.622752	0.81735	0.595855	0.729793	0.683076	0.830075	0.710687	0.810866	0.852216
twist	0.73572	0.790794	0.698606	0.804239	0.772282	0.597166	0.740505	0.652291	0.641523	0.831971	0.610936	0.746826	0.699624	0.839933	0.726495	0.815998	0.860098
inclination	0.704288	0.687387	0.609399	0.785254	0.835032	0.77293	0.738221	0.773105	0.753052	0.673377	0.665621	0.704794	0.695986	0.6856	0.676112	0.735531	0.852713
tip	0.844484	0.891021	0.844658	0.937757	0.936267	0.914205	0.933135	0.928674	0.923898	0.891602	0.881462	0.87966	0.911497	0.903989	0.916997	0.916101	0.952046
h-twist	0.815411	0.859644	0.813766	0.926261	0.927868	0.910157	0.911085	0.919488	0.918822	0.860017	0.865454	0.851729	0.888098	0.874918	0.897629	0.903989	0.942115
alpha S1	0.917153	0.917527	0.905153	0.938036	0.937247	0.938971	0.932658	0.900927	0.949153	0.926854	0.931421	0.815295	0.937705	0.916235	0.926683	0.950794	0.96112
beta S1	0.921505	0.922308	0.903564	0.938399	0.938034	0.941951	0.936284	0.903485	0.951733	0.931656	0.934785	0.817539	0.94191	0.920075	0.930235	0.95296	0.962527
gamma S1	0.884879	0.884671	0.882054	0.927593	0.925503	0.916095	0.906685	0.874713	0.928527	0.892604	0.904829	0.785098	0.907693	0.884084	0.896947	0.931233	0.948147
delta S1	0.999653	0.999591	0.999682	0.999753	0.999805	0.99955	0.999737	0.999734	0.999798	0.999541	0.999685	0.999695	0.999695	0.999668	0.999574	0.999787	0.999847
epsilon S1	0.963938	0.957699	0.960908	0.972226	0.975574	0.948299	0.975226	0.962528	0.976518	0.942961	0.963103	0.966627	0.955959	0.963061	0.962795	0.97522	0.982349
zeta S1	0.999811	0.999774	0.999831	0.999869	0.999899	0.999765	0.999861	0.999865	0.999892	0.999755	0.999834	0.999836	0.999841	0.999821	0.999768	0.999887	0.999918
alpha S2	0.841222	0.854144	0.824616	0.689739	0.864043	0.872924	0.803105	0.837586	0.87779	0.776852	0.774626	0.803832	0.869063	0.830203	0.75732	0.844733	0.908355
beta S2	0.906769	0.912151	0.916129	0.855879	0.93365	0.928377	0.894502	0.915263	0.928498	0.854965	0.898635	0.925815	0.925259	0.900294	0.859514	0.914839	0.95248
gamma S2	0.80056	0.81772	0.77819	0.600861	0.824703	0.846915	0.760788	0.795773	0.850331	0.739051	0.728911	0.730639	0.839988	0.794571	0.731177	0.812128	0.885664
delta S2	0.856525	0.834097	0.875879	0.885275	0.920473	0.899314	0.887261	0.893418	0.910654	0.78463	0.830216	0.9103	0.836569	0.82427	0.792748	0.908199	0.932629
epsilon S2	0.863882	0.848288	0.873467	0.869951	0.916808	0.900887	0.874375	0.886501	0.905757	0.761448	0.822709	0.90123	0.83522	0.82895	0.787786	0.904925	0.930414
zeta S2	0.840651	0.800584	0.89156	0.925749	0.931883	0.916229	0.919702	0.922737	0.927206	0.844847	0.860556	0.928507	0.866874	0.832689	0.833952	0.926547	0.942938
ang:resA@P resA@C5' resA@C3'	0.999347	0.999401	0.999612	0.999507	0.999397	0.99949	0.999494	0.999358	0.999315	0.999069	0.999624	0.999199	0.9995	0.999122	0.999048	0.999533	0.999697
ang:resA@C5' resA@C3' resA@P	0.99966	0.999685	0.999803	0.999749	0.999678	0.999737	0.999741	0.99966	0.999663	0.999485	0.999807	0.999577	0.999754	0.999536	0.999544	0.99975	0.999843
ang:resA@C3' resA@P resA@C5'	0.938319	0.947468	0.961686	0.953866	0.946643	0.946221	0.950417	0.94502	0.93265	0.925041	0.962131	0.931186	0.949308	0.929682	0.916471	0.959403	0.972197
ang:resA@C5' resA@C3' resA@O5'	0.664514	0.654492	0.497927	0.192398	0.699769	0.693442	0.664091	0.649853	0.707661	0.435285	0.595022	0.35331	0.632688	0.594339	0.553176	0.707023	0.770451
ang:resA@C3' resA@O5' resA@C5'	0.759054	0.739635	0.589822	0.243395	0.784008	0.774514	0.778974	0.71838	0.779959	0.603468	0.689608	0.420872	0.771595	0.704094	0.637545	0.774988	0.825701
ang:resA@O5' resA@C5' resA@C3'	0.634693	0.628249	0.469239	0.199934	0.669583	0.665939	0.620912	0.633614	0.685705	0.397344	0.571872	0.364217	0.567457	0.55812	0.520263	0.676032	0.753685
ang:resA@C3' resA@O5' resA@C1'	0.797639	0.75784	0.544048	0.238413	0.791491	0.763532	0.800908	0.712645	0.792742	0.666865	0.720559	0.457364	0.775642	0.720673	0.617497	0.75054	0.829246
ang:resA@O5' resA@C1' resA@C3'	0.818152	0.788388	0.612601	0.332373	0.824849	0.786002	0.826051	0.763883	0.830572	0.657744	0.754355	0.55889	0.809568	0.765838	0.640109	0.751827	0.852431
ang:resA@C1' resA@C3' resA@O5'	0.815013	0.787966	0.64092	0.397719	0.834684	0.785064	0.832114	0.783703	0.838139	0.64668	0.767461	0.605213	0.816139	0.778892	0.649379	0.750475	0.860256
ang:resA@O5' resA@C1' resA@N9	0.375731	0.295388	0.188649	0.518869	0.498763	0.501808	0.350979	0.489023	0.322947	0.323151	0.413597	0.335278	0.340113	0.422676	0.252821	0.435575	0.628026
ang:resA@C1' resA@N9 resA@O5'	0.388545	0.332411	0.165199	0.511778	0.50696	0.501391	0.351229	0.499491	0.319808	0.328304	0.398178	0.359234	0.314778	0.43356	0.21791	0.448661	0.629987
ang:resA@N9 resA@O5' resA@C1'	0.371074	0.325136	0.156402	0.496879	0.492853	0.493228	0.32501	0.485961	0.307313	0.321656	0.386591	0.349505	0.30641	0.424311	0.205311	0.437156	0.621015
ang:resA@C1' resA@N9 resA@N1	0.75336	0.738943	0.641562	0.428502	0.740059	0.772893	0.785189	0.753153	0.681748	0.432109	0.632881	0.699727	0.646006	0.7458	0.664188	0.7588	0.830543
ang:resA@N9 resA@N1 resA@C1'	0.790162	0.724709	0.688855	0.634556	0.784532	0.856646	0.775781	0.819516	0.839023	0.640436	0.749224	0.783729	0.832087	0.790189	0.754459	0.83737	0.880708
ang:resA@N1 resA@C1' resA@N9	0.598004	0.58111	0.524282	0.666038	0.644005	0.644781	0.520746	0.584752	0.632556	0.626557	0.606675	0.578196	0.599246	0.59457	0.657606	0.659153	0.784727
ang:resA@N9 resA@N1 resB@N1	0.746679	0.745087	0.739587	0.688987	0.825223	0.804699	0.75371	0.811505	0.847042	0.686169	0.775015	0.811124	0.7722	0.780877	0.696295	0.791721	0.880039
ang:resA@N1 resB@N1 resA@N9	0.739579	0.773547	0.808608	0.819596	0.770164	0.829655	0.7557	0.773197	0.760922	0.661582	0.740939	0.772495	0.713532	0.749044	0.57593	0.817669	0.871561
ang:resB@N1 resA@N9 resA@N1	0.799821	0.826555	0.693302	0.814392	0.788832	0.724526	0.792395	0.769002	0.705096	0.847256	0.620543	0.706603	0.811949	0.845942	0.835403	0.824023	0.884168
ang:resA@N1 resB@N1 resB@N9	0.80346	0.85299	0.786592	0.891841	0.903189	0.79962	0.904147	0.884257	0.87133	0.88612	0.852905	0.815558	0.86307	0.884903	0.867092	0.874784	0.929053
ang:resB@N1 resB@N9 resA@N1	0.80517	0.858938	0.788344	0.895636	0.897986	0.793042	0.899808	0.858518	0.857901	0.894281	0.835967	0.814794	0.859044	0.895809	0.867681	0.875444	0.927642
ang:resB@N9 resA@N1 resB@N1	0.740808	0.797105	0.315202	0.7724	0.711026	0.733042	0.768674	0.737301	0.751492	0.795138	0.661481	0.405144	0.732768	0.790708	0.787468	0.803714	0.845119
ang:resB@N1 resB@N9 resB@C1'	0.704243	0.669493	0.561683	0.653582	0.738277	0.619838	0.647667	0.635228	0.676265	0.745816	0.654792	0.726418	0.629852	0.707012	0.543439	0.64865	0.81786
ang:resB@N9 resB@C1' resB@N1	0.742533	0.694475	0.707513	0.717832	0.771776	0.767372	0.712704	0.660922	0.629391	0.589968	0.516093	0.623519	0.505426	0.636884	0.596183	0.727745	0.820458
ang:resB@C1' resB@N1 resB@N9	-0.150523	0.515588	-0.21841	0.527553	0.546319	0.521473	0.526461	0.501768	0.397887	0.489301	-0.00509867	-0.0309505	0.124988	0.452447	0.465696	0.526369	0.0676048
ang:resB@N9 resB@C1' resB@O5'	0.536263	0.509272	0.508842	0.434622	0.273903	0.273641	0.100367	0.302427	0.52891	0.313287	0.360576	0.10177	0.521454	0.478892	0.354607	0.478743	0.632888
ang:resB@C1' resB@O5' resB@N9	0.599853	0.548496	0.587231	0.610305	0.577645	0.387103	0.32919	0.508915	0.428573	0.0810531	0.503249	0.385955	0.539076	0.418351	0.493673	0.5253	0.699038
ang:resB@O5' resB@N9 resB@C1'	0.703745	0.375709	0.712439	0.735979	0.710479	0.711104	0.755338	0.714289	0.717344	0.652561	0.238719	0.321716	0.703154	0.672359	0.310611	0.309793	0.773173
ang:resB@C1' resB@O5' resB@C3'	0.509064	0.65753	0.429081	0.539198	0.597435	0.492157	0.595778	0.648987	0.613131	0.640574	0.399969	0.376445	0.596759	0.608487	0.469944	0.42869	0.74403
ang:resB@O5' resB@C3' resB@C1'	0.597799	0.794249	0.771753	0.726938	0.790174	0.789539	0.773214	0.780266	0.603544	0.616301	0.647303	0.621352	0.763954	0.542094	0.48883	0.610689	0.831466
ang:resB@C3' resB@C1' resB@O5'	0.549632	0.778625	0.773747	0.54044	0.774985	0.775749	0.771878	0.775536	0.571229	0.594049	0.633469	0.584341	0.554984	0.550307	0.445471	0.531657	0.805249
ang:resB@O5' resB@C3' resB@C5'	0.846617	0.86716	0.808307	0.868095	0.869324	0.891968	0.853127	0.87816	0.791176	0.848389	0.8184	0.835869	0.887218	0.874141	0.827465	0.885934	0.926111
ang:resB@C3' resB@C5' resB@O5'	0.901507	0.917003	0.839254	0.855085	0.88934	0.916385	0.881758	0.902406	0.895891	0.885129	0.920534	0.898052	0.918535	0.819165	0.791678	0.926309	0.942535
ang:resB@C5' resB@O5' resB@C3'	0.861708	0.855371	0.864336	0.882607	0.839814	0.83698	0.752677	0.868687	0.886745	0.772031	0.887232	0.853976	0.727915	0.857013	0.713894	0.820711	0.913893
ang:resA-@C3' resA@P resA@C5'	0.859409	0.808125	0.803235	0.683598	0.860959	0.837158	0.831977	0.829235	0.841255	0.825015	0.83461	0.631884	0.807523	0.799096	0.732308	0.828963	0.898182
ang:resA@C5' resA@C3' resA+@P	0.692885	0.619535	0.398666	0.0497032	0.695954	0.617824	0.677672	0.576101	0.697839	0.46661	0.598016	0.323932	0.653996	0.599178	0.501883	0.560585	0.735157
ang:resB-@C3' resB@P resB@C5'	0.678326	0.605014	0.412396	0.045731	0.688722	0.5919	0.667893	0.569191	0.687122	0.440559	0.592313	0.321937	0.647666	0.596639	0.495091	0.551634	0.730453
ang:resB@C5' resB@C3' resB+@P	0.584837	0.533875	0.483009	0.578071	-0.640452	0.513545	0.31967	0.496507	0.343154	0.484029	0.414249	0.518317	0.323105	0.409534	0.549161	0.514817	0.648848
dih:resA@P resA@C5' resA@C3' resA@O5'	0.476051	0.480525	0.4294	0.0372767	0.451499	0.501982	0.35647	0.494604	0.419217	-0.148767	-0.0909858	0.458319	0.263398	0.43976	-0.0947876	0.453364	0.00956019
dih:resA@C5' resA@P resA@O5' resA@C3'	0.454675	0.389364	0.458615	0.598979	0.558725	0.569279	0.594266	0.568195	0.469138	0.292609	0.481527	0.522702	0.465134	0.329944	0.531354	0.568046	0.713177
dih:resA@C5' resA@C3' resA@O5' resA@C1'	0.419563	0.45065	0.467894	0.479505	-0.396619	0.395358	0.301601	0.364018	0.332237	0.239455	0.421305	0.376082	-0.420328	0.413973	0.330207	0.479663	0.551234
dih:resA@C3' resA@C5' resA@C1' resA@O5'	0.490597	0.484985	0.49698	0.445239	0.496538	-0.420683	0.547764	-0.242448	0.400228	0.459658	0.434162	0.428815	0.516619	0.456049	0.526902	0.513836	-0.266361
dih:resA@C3' resA@O5' resA@C1' resA@N9	0.694275	0.630654	0.400189	0.154663	0.73309	0.716064	0.733193	0.707441	0.726364	0.510374	0.561456	0.589322	0.556225	0.631028	0.498101	0.692192	0.686882
dih:resA@O5' resA@C3' resA@N9 resA@C1'	0.355484	0.309958	0.0204786	0.0695505	0.28152	-0.298885	0.273489	-0.147444	0.249036	0.28973	0.119611	0.326408	0.309136	0.300142	0.0243983	0.350993	0.0513085
dih:resA@O5' resA@C1' resA@N9 resA@N1	0.555511	0.535698	0.554251	0.47493	-0.0988749	0.503283	0.370832	0.524658	0.465025	0.372015	0.395632	0.436807	0.319509	0.491278	0.297041	0.557165	0.663202
dih:resA@C1' resA@O5' resA@N1 resA@N9	0.636793	0.646806	0.203793	0.144128	0.725279	0.713216	0.709693	0.689538	0.7062	0.478889	0.463601	0.553188	0.521096	0.633948	0.385164	0.666407	0.630768
dih:resA@C1' resA@N9 resA@N1 resB@N1	0.636033	0.569757	0.530577	0.382241	0.451599	0.688044	0.596528	0.631948	0.639261	0.493432	0.596229	0.545062	0.552457	0.693754	0.675199	0.691588	0.773666
dih:resA@N9 resA@C1' resB@N1 resA@N1	0.772416	0.818746	0.861621	0.855389	0.811853	0.842893	0.789906	0.794654	0.838189	0.762596	0.796884	0.779469	0.805784	0.793361	0.725607	0.850228	0.900672
dih:resA@N9 resA@N1 resB@N1 resB@N9	0.684994	0.754362	0.6172	0.767875	0.775803	0.569962	0.743928	0.651365	0.635479	0.805583	0.623834	0.637021	0.708123	0.82221	0.751877	0.790026	0.847266
dih:resA@N1 resA@N9 resB@N9 resB@N1	0.521902	0.646144	0.411205	0.657017	0.380684	0.621853	0.679828	0.533221	0.616857	0.434298	0.514362	0.561692	0.470588	0.643149	0.540835	0.487694	0.742688
dih:resA@N1 resB@N1 resB@N9 resB@C1'	0.783043	0.691651	0.669507	0.478862	0.780399	0.82267	0.760536	0.761622	0.799128	0.601175	0.683995	0.653679	0.812864	0.775906	0.704394	0.783869	0.854716
dih:resB@N1 resA@N1 resB@C1' resB@N9	0.760021	0.717355	0.595999	0.401558	0.733662	0.726977	0.751348	0.76335	0.738728	0.349754	0.645199	0.626347	0.746056	0.748897	0.647668	0.715429	0.822409
dih:resB@N1 resB@N9 resB@C1' resB@O5'	0.504119	0.591292	0.521276	0.13054	0.703565	0.643911	0.568413	0.575862	0.640084	0.707196	0.51585	0.626269	0.509029	0.565509	0.608146	0.637103	0.755864
dih:resB@N9 resB@N1 resB@O5' resB@C1'	0.656988	0.678503	0.286585	0.118678	0.653945	0.600173	0.641085	0.610671	0.711788	0.534083	0.691387	0.524247	0.601989	0.63786	0.477622	0.577611	0.740026
dih:resB@N9 resB@C1' resB@O5' resB@C3'	0.387059	0.375569	0.00329413	0.174377	0.502938	0.329944	0.45917	0.344547	0.444331	0.0750617	0.24625	0.266316	0.292763	0.355247	-0.205618	0.441477	0.178042
dih:resB@C1' resB@N9 resB@C3' resB@O5'	0.834441	0.825401	0.814422	0.764387	0.828802	0.828767	0.714821	0.866833	0.882345	0.805128	0.868754	0.891695	0.731227	0.862276	0.729222	0.841475	0.907629
dih:resB@C1' resB@O5' resB@C3' resB@C5'	0.651455	0.635696	0.678654	0.747454	0.746277	0.755553	0.758448	0.673784	0.708406	0.636709	0.619998	0.655125	0.596448	0.612963	0.518087	0.599841	0.820549
dih:resB@O5' resB@C1' resB@C5' resB@C3'	0.823786	0.845767	0.804678	0.86124	0.872218	0.868084	0.871145	0.81217	0.866765	0.821271	0.814217	0.838647	0.835644	0.811625	0.758868	0.851517	0.916185
phase_ResA	0.873182	0.879628	0.860014	0.911999	0.877222	0.914909	0.903091	0.858575	0.924079	0.880642	0.896845	0.604276	0.903875	0.868125	0.911538	0.926814	0.937264
phase_ResB	0.821731	0.810783	0.830276	0.811993	0.805145	0.798392	0.592557	0.851413	0.870634	0.781134	0.865278	0.875342	0.694579	0.855963	0.706747	0.8162	0.897109
alpha_ResA	0.636175	0.569763	0.530364	0.382185	0.451837	0.688069	0.596642	0.632231	0.639198	0.493397	0.596073	0.5447	0.552663	0.693788	0.675155	0.691605	0.773672
beta_ResA	0.77253	0.818769	0.86156	0.855291	0.811851	0.842906	0.789903	0.794629	0.83818	0.762579	0.796816	0.779342	0.805816	0.793334	0.725611	0.850246	0.900664
gamma_ResA	0.685087	0.754377	0.61728	0.767798	0.775782	0.570015	0.74381	0.651144	0.635333	0.805506	0.623731	0.636973	0.708054	0.822206	0.751848	0.789975	0.84724
delta_ResA	0.521838	0.646324	0.411209	0.656709	0.380436	0.622054	0.67986	0.533186	0.616729	0.434652	0.514102	0.56165	0.470557	0.643056	0.540959	0.487738	0.742677
epsilon_ResA	0.783036	0.691675	0.669516	0.478854	0.780419	0.822673	0.76055	0.761581	0.799114	0.601167	0.683995	0.653691	0.812882	0.775905	0.70435	0.78385	0.854714
zeta_ResA	0.760038	0.717348	0.596009	0.401602	0.733646	0.726979	0.751355	0.763307	0.738763	0.349712	0.645205	0.626332	0.746071	0.748886	0.647711	0.715479	0.822412
chi_ResA	0.836895	0.799716	0.716527	0.819735	0.846759	0.834376	0.839324	0.826468	0.72546	0.771598	0.622415	0.655161	0.619503	0.785223	0.762397	0.849776	0.880848
alpha_ResB	0.504099	0.591232	0.521298	0.130461	0.703572	0.643816	0.56847	0.575906	0.640062	0.707148	0.515903	0.626186	0.509016	0.565622	0.60814	0.637078	0.755858
beta_ResB	0.656974	0.678497	0.286587	0.118722	0.653951	0.600143	0.641057	0.610694	0.711782	0.534103	0.691389	0.524212	0.601958	0.637834	0.47761	0.577597	0.74002
gamma_ResB	0.387054	0.375572	0.00328747	0.174382	0.502924	0.32994	0.459144	0.344565	0.444309	0.0750728	0.246244	0.26634	0.292794	0.355318	-0.205616	0.441459	0.178047
delta_ResB	0.834439	0.825386	0.814414	0.764389	0.828787	0.828759	0.71481	0.866845	0.88234	0.805114	0.868741	0.891687	0.731227	0.862284	0.729207	0.841484	0.907626
epsilon_ResB	0.651464	0.635668	0.678664	0.747465	0.746248	0.755548	0.758457	0.673807	0.708407	0.636717	0.62	0.655084	0.596454	0.612997	0.518108	0.599881	0.820551
zeta_ResB	0.823784	0.845767	0.804695	0.861237	0.872217	0.868085	0.871145	0.812166	0.866762	0.821273	0.81422	0.838645	0.835646	0.811625	0.758866	0.851519	0.916186
chi_ResB	0.884681	0.90071	0.858682	0.900322	0.882728	0.908509	0.830953	0.897451	0.818563	0.905674	0.87096	0.878161	0.891265	0.878051	0.798749	0.878442	0.93693
baseflip_rna_1	0.855775	0.634812	0.774392	0.729958	0.765885	0.81173	0.82503	0.817493	0.787752	0.678396	0.768802	0.668588	0.741963	0.768448	0.705764	0.845061	0.875548
baseflip_rna_2	0.695078	0.648234	0.642263	0.535807	0.763649	0.745815	0.760864	0.766718	0.597022	0.538099	0.64948	0.667353	0.603218	0.721366	0.663575	0.739532	0.825596
baseflip_dna_1	0.696091	0.725668	0.559722	0.388424	0.710734	0.779672	0.686448	0.736134	0.687365	0.641207	0.658027	0.71367	0.623828	0.725563	0.609999	0.777836	0.824727
baseflip_dna_2	0.666057	0.59848	0.34212	0.0993234	0.717994	0.65839	0.693132	0.67333	0.681878	0.62506	0.575663	0.396984	0.633354	0.685114	0.50189	0.687817	0.760535
hbond_bp5	0.891629	0.900654	0.904833	0.939749	0.947965	0.952638	0.945398	0.941952	0.945035	0.897174	0.895587	0.920548	0.925284	0.897735	0.89934	0.959266	0.961848
S_trans	0.999191	0.999157	0.999157	0.998618	0.999157	0.999099	0.999216	0.998926	0.999157	0.999216	0.999005	0.999015	0.998618	0.998926	0.999015	0.999137	0.999534
S_rot	0.696451	0.623111	0.701121	0.731435	0.719566	0.712915	0.784693	0.729185	0.369602	0.75368	0.497082	0.627431	0.734274	0.713948	0.756006	0.768005	0.832026
S_vib	0.378874	0.355423	0.315051	0.428394	0.147472	0.458067	0.429576	0.420573	0.405775	0.4717	0.283893	0.170097	0.302199	0.547394	0.512279	0.49862	0.633999
Delta_S	0.386634	0.358749	0.316954	0.430502	0.141928	0.462813	0.428043	0.417688	0.408831	0.476047	0.288765	0.176386	0.301679	0.548428	0.511943	0.499009	0.635429
E_vdw	0.241068	0.256956	0.384824	0.314496	0.572053	0.388176	0.616853	0.562956	0.143837	0.503079	0.560784	0.457429	0.563213	0.421602	0.585056	0.538153	0.645737
E_ele	0.875388	0.797072	0.806756	0.82681	0.852996	0.846286	0.861418	0.88736	0.805943	0.890418	0.749139	0.835113	0.865725	0.8846	0.838076	0.907614	0.921877
E_gb	0.870332	0.776769	0.781849	0.776887	0.842331	0.842084	0.827119	0.867376	0.801423	0.883086	0.732446	0.802565	0.851223	0.879631	0.833556	0.894457	0.912966
E_surf	0.684889	0.609705	0.522654	0.318542	0.548493	0.577027	0.574723	0.563505	0.693105	0.670159	0.539658	0.623729	0.324621	0.62192	0.596672	0.5717	0.75911
Delta_G_gas	0.873018	0.766113	0.798734	0.813329	0.852732	0.82727	0.86435	0.894272	0.79799	0.886302	0.771693	0.867484	0.878948	0.876628	0.8395	0.906489	0.921469
Delta_G_solv	0.870069	0.776184	0.781688	0.778435	0.841955	0.841706	0.826693	0.867201	0.800933	0.88292	0.732112	0.802369	0.85049	0.879375	0.833273	0.894306	0.912852
Delta_E	0.742189	0.750433	0.757263	0.853493	0.774526	0.815597	0.863057	0.773402	0.69352	0.788168	0.746743	0.849241	0.849749	0.829354	0.793214	0.860049	0.889826
Delta_G_binding	0.732894	0.736348	0.72089	0.840347	0.768509	0.794548	0.851407	0.772104	0.662343	0.759716	0.757232	0.821679	0.831943	0.828159	0.781771	0.853001	0.881227
NT_ResA_VDW_dec	0.858459	0.84133	0.88314	0.914751	0.925093	0.914739	0.922207	0.90093	0.906598	0.806333	0.829807	0.897366	0.823802	0.805834	0.856815	0.933267	0.937988
NT_ResA_ELE_dec	0.951882	0.940443	0.936817	0.943447	0.940235	0.941034	0.958675	0.956626	0.945326	0.936745	0.885487	0.928017	0.939703	0.940465	0.87713	0.964501	0.968628
NT_ResA_POL_dec	0.948723	0.94302	0.936193	0.934167	0.935581	0.937921	0.956635	0.956302	0.955621	0.943269	0.89459	0.906751	0.955067	0.956092	0.893709	0.960621	0.969458
NT_ResA_NPOL_dec	0.963418	0.950527	0.949196	0.926613	0.971535	0.968751	0.972536	0.968787	0.974664	0.950453	0.962672	0.963008	0.970626	0.963985	0.965304	0.976692	0.981596
NT_ResA_TOT_dec	0.965876	0.968254	0.972202	0.965106	0.977327	0.972842	0.964209	0.973784	0.960847	0.955455	0.957587	0.957137	0.946366	0.965156	0.93249	0.976232	0.981989
NT_ResB_VDW_dec	0.856927	0.877964	0.797852	0.502896	0.905443	0.874956	0.917737	0.892204	0.875231	0.88567	0.841518	0.869078	0.902886	0.855427	0.848835	0.879779	0.923892
NT_ResB_ELE_dec	0.918742	0.906313	0.941349	0.929727	0.912407	0.887426	0.94562	0.941511	0.931601	0.926259	0.892333	0.916737	0.94163	0.919096	0.900584	0.942316	0.961505
NT_ResB_POL_dec	0.921631	0.907283	0.935332	0.906419	0.894388	0.855422	0.924394	0.919172	0.921224	0.921465	0.883816	0.89985	0.936019	0.927094	0.894433	0.932496	0.956037
NT_ResB_NPOL_dec	0.841673	0.836684	0.563568	0.272147	0.823089	0.844719	0.865667	0.857587	0.837475	0.80861	0.746947	0.794724	0.81436	0.847687	0.763658	0.85139	0.882754
NT_ResB_TOT_dec	0.915477	0.924212	0.872301	0.787063	0.935219	0.944052	0.948305	0.947505	0.936128	0.919642	0.906347	0.917697	0.921075	0.927157	0.905151	0.946577	0.958352
SC_ResA_VDW_dec	0.870924	0.857452	0.880314	0.902811	0.930669	0.917728	0.928278	0.908941	0.906522	0.832171	0.843253	0.903838	0.838573	0.820247	0.861	0.936458	0.941835
SC_ResA_ELE_dec	0.929284	0.914897	0.908165	0.889862	0.933325	0.92915	0.93924	0.938289	0.934554	0.916781	0.87104	0.907093	0.924	0.923667	0.854125	0.950718	0.958538
SC_ResA_POL_dec	0.919778	0.907481	0.897494	0.856416	0.926397	0.921187	0.923229	0.931333	0.936106	0.919208	0.87571	0.88687	0.931908	0.930415	0.856138	0.942141	0.955349
SC_ResA_NPOL_dec	0.950333	0.941313	0.89295	0.810562	0.956862	0.951952	0.963271	0.951449	0.952102	0.950045	0.939883	0.939535	0.959229	0.952465	0.946146	0.962447	0.96984
SC_ResA_TOT_dec	0.967229	0.968753	0.97794	0.961747	0.977628	0.972512	0.965156	0.973973	0.962671	0.954042	0.958855	0.95799	0.941439	0.964384	0.938584	0.976989	0.982267
SC_ResB_VDW_dec	0.879509	0.900729	0.820446	0.602898	0.924429	0.893103	0.931941	0.909157	0.888244	0.919997	0.868557	0.887344	0.918455	0.886655	0.876302	0.903772	0.937835
SC_ResB_ELE_dec	0.941541	0.922399	0.944784	0.87836	0.924719	0.9298	0.959282	0.953576	0.956206	0.94128	0.920905	0.941835	0.946908	0.940808	0.927808	0.952624	0.968696
SC_ResB_POL_dec	0.955731	0.938517	0.953747	0.875792	0.929968	0.926805	0.960859	0.94986	0.961218	0.943639	0.931645	0.945823	0.955142	0.956711	0.939349	0.958467	0.971829
SC_ResB_NPOL_dec	0.851934	0.821892	0.588434	0.413046	0.845266	0.860558	0.87601	0.870142	0.854326	0.827906	0.772023	0.811965	0.823512	0.835261	0.765637	0.868117	0.893833
SC_ResB_TOT_dec	0.911268	0.916882	0.868208	0.773314	0.92986	0.943636	0.945576	0.945669	0.933616	0.916726	0.897889	0.913053	0.917881	0.919145	0.902353	0.943777	0.955978
BB_ResA_VDW_dec	0.832572	0.81947	0.667385	0.429487	0.836925	0.834817	0.848585	0.835091	0.788857	0.555716	0.742098	0.769297	0.768076	0.819118	0.746847	0.81888	0.873751
BB_ResA_ELE_dec	0.854416	0.842761	0.871434	0.750659	0.915863	0.909436	0.871865	0.890748	0.896663	0.884783	0.86128	0.856372	0.880481	0.884452	0.827449	0.906531	0.93441
BB_ResA_POL_dec	0.852447	0.839378	0.855535	0.719265	0.914116	0.906925	0.873818	0.887306	0.893955	0.88266	0.858312	0.855173	0.882893	0.881855	0.82516	0.90248	0.932016
BB_ResA_NPOL_dec	0.69808	0.623841	0.446535	0.0249472	0.566368	0.63236	0.647378	0.514722	0.488297	0.301807	0.600961	0.515543	0.608561	0.662202	0.455125	0.656326	0.713906
BB_ResA_TOT_dec	0.609966	0.658998	0.442466	0.172062	0.623105	0.637179	0.603783	0.659936	0.57198	0.337382	0.523331	0.508544	0.52871	0.629678	0.519239	0.604813	0.731739
BB_ResB_VDW_dec	0.782769	0.796953	0.805078	0.457804	0.810245	0.816758	0.835076	0.840155	0.80324	0.65319	0.735482	0.749176	0.814447	0.754312	0.71789	0.809385	0.874077
BB_ResB_ELE_dec	0.948337	0.951976	0.934474	0.851727	0.911542	0.94967	0.901818	0.957511	0.94732	0.962068	0.93982	0.945688	0.932304	0.955461	0.951232	0.95435	0.969035
BB_ResB_POL_dec	0.953358	0.956804	0.940229	0.873365	0.918554	0.953758	0.907728	0.963218	0.951598	0.966228	0.94692	0.949845	0.935194	0.959096	0.954846	0.95888	0.972
BB_ResB_NPOL_dec	0.644701	0.597457	0.494751	0.216756	0.604153	0.643598	0.590165	0.638338	0.659053	0.406005	0.332746	0.421208	0.696161	0.556385	0.491757	0.687931	0.723166
BB_ResB_TOT_dec	0.799809	0.600626	0.800035	0.728344	0.763851	0.670929	0.812431	0.757238	0.777895	0.707024	0.642719	0.615281	0.746431	0.685573	0.79588	0.779933	0.851548

## Sheet: Figure 2d
Figure 2d
	CRISOT-FP	Crista_feat	Onehot	Twohot
LGO_changeseq	0.985156	0.959543	0.981022	0.975791
LGO_siteseq	0.984755	0.972668	0.975048	0.976814
LSO_changeseq	0.963379	0.907967	0.955402	0.822254
LSO_siteseq	0.907468	0.881095	0.865664	0.569561

## Sheet: Figure 2e
Figure 2e
	CRISOT-FP	Crista_feat	Onehot	Twohot
LGO_changeseq	0.697901	0.475576	0.633587	0.606888
LGO_siteseq	0.68961	0.569078	0.565814	0.601366
LSO_changeseq	0.482971	0.284412	0.423797	0.0985551
LSO_siteseq	0.29461	0.21029	0.134819	0.019437

## Sheet: Figure 3a
Figure 3a
	CRISOT-FP	Crista_feat	MOFF	DLcrispr	CNN_std	CRISPRnet	KinPred	CFD	uCRISPR	CRISPRoff
circleseq_all	0.522674	0.280192	0.397359	0.589035	0.415708	0.449611	0.289756	0.207728	0.233222	0.312822
circleseq_k562	0.334408	0.25225	0.221189	0.310055	0.181028	0.198943	0.240828	0.121828	0.167127	0.174471
circleseq_hek293	0.417176	0.311745	0.300288	0.610037	0.354057	0.454116	0.263033	0.20253	0.25908	0.30955
circleseq_u2os	0.565655	0.278168	0.556558	0.603286	0.451618	0.493431	0.303895	0.236525	0.231206	0.360791

## Sheet: Figure 3b
Figure 3b
	CRISOT-FP	Crista_feat	MOFF	DLcrispr	CNN_std	CRISPRnet	KinPred	CFD	uCRISPR	CRISPRoff
guideseq_all	0.50666	0.22472	0.472189	0.461477	0.291037	0.503149	0.292431	0.205369	0.257082	0.344662
guideseq_tsai	0.496588	0.200285	0.447437	0.45275	0.316848	0.505616	0.256691	0.220357	0.241227	0.403428
guideseq_listgarten	0.61962	0.40209	0.614266	0.437718	0.204128	0.489938	0.510551	0.384135	0.466266	0.162105
TTISS	0.46838	0.203781	0.360469	0.21925	0.0508842	0.402982	0.290756	0.152958	0.180563	0.135585
surroseq	0.468088	0.311438	0.441894	0.370315	0.303241	0.371857	0.386042	0.391576	0.400258	0.393653

## Sheet: Figure 3c
Figure 3c
cutoff	CRISOT-FP	Crista_feat	MOFF	DLcrispr	CNN_std	CRISPRnet	KinPred	CFD	uCRISPR	CRISPRoff
2	0.468088	0.311438	0.441894	0.370315	0.303241	0.371857	0.386042	0.391576	0.400258	0.120212
4	0.527396	0.33992	0.517325	0.414502	0.328307	0.418121	0.430312	0.436514	0.439875	0.0844051
8	0.614775	0.39004	0.605501	0.487094	0.373315	0.486675	0.514809	0.509245	0.517268	0.0598477
16	0.716027	0.421891	0.714254	0.585322	0.451262	0.568268	0.612555	0.608013	0.612372	0.0415433
32	0.801748	0.458476	0.799324	0.669615	0.537929	0.61229	0.698583	0.694547	0.709761	0.0290446
64	0.839317	0.498016	0.833409	0.723156	0.568793	0.638414	0.755378	0.745551	0.764641	0.0209733

## Sheet: Figure 4e
Figure 3e
	CRISOT-Score	KinPred	CFD	uCRISPR	CCTop	MIT	CROPit	CRISPRoff
circleseq_all	0.415686	0.289756	0.207728	0.233222	0.0902059	0.175934	0.0925005	0.312822
circleseq_k562	0.269605	0.240828	0.121828	0.167127	0.0546041	0.119336	0.0573466	0.174471
circleseq_hek293	0.349976	0.263033	0.20253	0.25908	0.0561972	0.132634	0.0598714	0.30955
circleseq_u2os	0.44528	0.303895	0.236525	0.231206	0.118197	0.209076	0.113666	0.360791
guideseq_all	0.419487	0.292431	0.205369	0.257082	0.164228	0.269899	0.163559	0.344662
guideseq_tsai	0.418285	0.256691	0.220357	0.241227	0.116513	0.234587	0.118878	0.403428
guideseq_listgarten	0.558025	0.510551	0.384135	0.466266	0.398099	0.464809	0.388896	0.162105
surroseq	0.442542	0.386042	0.391576	0.400258	0.299195	0.364289	0.318079	0.393653
TTISS	0.389643	0.290756	0.152958	0.180563	0.131752	0.177843	0.116669	0.135585

## Sheet: Figure 5c
Figure 5b
Change-seq dataset
	CRISOT-Spec	CFD	MIT	CRISPRspec	MOFF-aggregate	Exp. Count
GTCACCAATCCTGTCCCTAGAGG	0.786123	28	18	7.90636	0.101912	6
GGTGAGGGAGGAGAGATGCCAGG	0.0838588	9	4	5.60573	3.37529	2015
GTCCCCTCCACCCCACAGTGAGG	0.560597	15	9	2.87959	2.77678	327
GTCCCTAGTGGCCCCACTGTAGG	0.557346	30	21	7.02068	1.99038	115
GCTCGGGGACACAGGATCCCAGG	0.448173	26	11	6.38679	1.86833	349
GCAAACATGCTGTCCTGAAGAGG	0.70759	22	13	8.32975	-1.64496	8
GCTGTCCTGAAGTGGACATAAGG	0.616268	25	15	6.49005	0.94974	29
GGCCGAGATGTCTCGCTCCGAGG	0.853952	42	44	10.7078	-2.23076	1
GAGTAGCGCGAGCACAGCTAAGG	0.72544	40	29	7.88351	0.391762	33
GAAGTTGACTTACTGAAGAAAGG	0.524591	16	8	5.52209	0.692676	17
GGCATACTCATCTTTTTCAGAGG	0.654303	12	9	5.19197	-2.76827	19
GATTTCCTCCTCGACCACCAAGG	0.737879	24	14	5.90763	-0.269336	9
GGGTATTATTGATGCTATTCAGG	0.618324	35	12	7.79904	-6.65342	9
GGCAGCATAGTGAGCCCAGAAGG	0.654566	15	10	6.77239	0.57278	8
GGTGACAAGTGTGATCACTTAGG	0.605632	28	17	7.08395	-0.427856	79
GTATGGAAAATGAGAGCTGCAGG	0.51015	15	8	6.01368	0.982348	23
GTAGAGCGGAGGCAGGAGGCAGG	0.0869958	7	2	4.14535	4.13895	434
GCAGCATAGTGAGCCCAGAAAGG	0.536697	23	10	9.04466	1.56899	14
GGTACCTATCGATTGTCAGGAGG	0.762525	40	23	6.13525	0.021175	1
GAGGTTCACTTGATTTCCACAGG	0.745053	26	12	6.2006	-2.5486	2
GCACAAGGCTCAGCTGAACCAGG	0.426608	14	9	6.97925	0.379183	25
GGCCCAGCCTGCTGTGGTACAGG	0.672226	22	17	8.46398	-0.64409	16
GTGTGTGAGTATGCATCTCCAGG	0.685473	25	14	6.38308	-0.906163	4
GTGCGGCAACCTACATGATGAGG	0.763292	40	27	9.29266	-0.740868	12
GCAGATGGAATCATCTAGGAAGG	0.551888	21	11	6.89753	1.91851	33
GATAACTACACCGAGGAAATAGG	0.697986	23	15	8.92797	-0.771156	8
GTACAGGCTGCACCTGTCAGAGG	0.541672	26	13	6.34522	1.01296	19
GAAGATGATGGAGTAGATGGAGG	0.231757	7	6	6.54526	3.2496	298
GAAGCATGACGGACAAGTACAGG	0.731044	32	21	9.33058	0.102305	10
GAAGAAACTGAGAAGCATGAAGG	0.374428	6	6	4.77363	1.82492	37
GAGGGCTCACCAGAGGTAGGAGG	0.539825	14	13	8.42589	2.18718	188
GGGGCAGCTCCGGCGCTCCTAGG	0.606799	32	23	7.80395	0.26308	56
GCTGCCCCGCCTGCCCAGCGAGG	0.449076	18	11	7.13253	2.51861	167
GGGCTGCAGGGGAGCTGGGCAGG	0.0908773	6	3	7.44134	3.82476	1370
GCTGCAGAAACAGCAAGCCCAGG	0.460856	24	7	6.5507	1.3402	50
GGTCCCGGTGGTGTGGGCCCAGG	0.224088	16	9	8.22828	2.71161	555
GCTGGGCAGGAGCCCCCTCCAGG	0.365418	21	6	5.06791	2.81078	163
GAAGGCTGAGATCCTGGAGGAGG	0.304223	8	4	7.55777	3.50762	1214
GGAGAAGGTGGGGGGGTTCCAGG	0.0976862	8	6	7.31391	3.06427	1442
GAGAAGGTGGGGGGGTTCCAAGG	0.169867	9	11	6.93254	2.89843	1455
GGACCGCAGCCAGCCCGGCCAGG	0.45944	20	8	6.85195	2.23753	140
GCTTGTCCGTCTGGTTGCTGAGG	0.646684	25	15	6.14445	-1.47269	21
GTCTGGGCGGTGCTACAACTAGG	0.776379	42	40	8.48399	0.65805	47
GCCCTGCTCGTGGTGACCGAAGG	0.8263	35	43	8.79932	0.474542	14
GGGGGGTTCCAGGGCCTGTCAGG	0.3313	18	8	4.30732	2.12336	82
GGGGGTTCCAGGGCCTGTCTAGG	0.186839	16	14	4.82659	2.62333	426
GGCACCAACTGGATGGATCAAGG	0.611011	31	15	7.10079	0.551915	24
GGTGGATGATGGTGCCGTCGAGG	0.694234	29	43	8.88782	0.539832	77
GATTTCTATGACCTGTATGGAGG	0.550071	19	13	2.84449	1.05511	230
GAGACCCTGCTCAAGGGCCGAGG	0.599458	22	19	3.85415	1.57991	61
GGGGATTTCTATGACCTGTAAGG	0.611962	26	18	6.98509	-0.641797	7
GTGGGATCGGAGCAGTTCAGAGG	0.492837	21	16	6.14467	1.5029	95
GCTGGTACACGGCAGGGTCAAGG	0.340523	17	16	5.32046	1.70797	88
GACACCTTCTTCCCCAGCCCAGG	0.366236	13	5	5.41239	2.53644	142
GAACAAGGTGTTCCCACCCGAGG	0.688713	33	29	7.93666	1.38099	132
GGGAACCCAGCGAGTGAAGAAGG	0.682783	21	10	10.3296	0.289883	8
GCGCCGAGAAGGAAGTGCTCAGG	0.397866	26	13	7.79416	0.78802	200
GGGGCCACTAGGGACAGGATAGG	0.318127	23	14	8.53242	2.41474	168
GAGCCACATTAACCGGCCCTAGG	0.738131	40	31	6.36731	0.331415	66
GGAAGGAGGAGGCCTAAGGAAGG	0.217016	16	5	5.42704	2.88925	501
GGCCCCACTGTGGGGTGGAGAGG	0.263472	7	6	6.54285	3.09981	37
GGAATCTGCCTAACAGGAGGAGG	0.68545	17	11	10.7957	1.18036	121
GCTACTCTCTCTTTCTGGCCAGG	0.500289	17	7	6.82345	0.355964	89
GGCCACGGAGCGAGACATCTAGG	0.731582	33	28	7.70618	0.632946	38
GCATACTCATCTTTTTCAGTAGG	0.713517	15	10	6.7753	-2.61578	5
GGCAGAAACCCTGGTGGTCGAGG	0.689186	20	18	9.97149	-0.245849	4
GGATTTCCTCCTCGACCACCAGG	0.770588	24	11	8.2211	-0.672189	0
GATGCTATTCAGGATGCAGTAGG	0.500093	21	14	6.91935	0.696729	-1
GACATTAAAGATAGTCATCTAGG	0.602311	17	12	6.30091	-1.24115	8
GCTGTGTTTGCGTCTCTCCCAGG	0.601673	18	9	4.88496	-0.652899	51
GTGAGTAGAGCGGAGGCAGGAGG	0.214775	8	4	7.80745	3.15213	496
GCTGCCGCCCAGTGGGACTTAGG	0.682898	31	24	6.62743	1.30885	39
GGACAGTAAGAAGGAAAAACAGG	0.182967	7	3	7.32997	1.8159	152
GCACGTGGCCCAGCCTGCTGAGG	0.457086	17	10	6.17806	2.0213	73
GGCCAGTACCACAGCAGGCTAGG	0.584928	25	16	7.53722	0.99758	11
GGGACTCTACATCTGCAAGGAGG	0.594995	21	14	4.07861	1.01803	198
GTGGTACTGGCCAGCAGCCGAGG	0.482677	25	15	4.80826	2.00438	51
GCTTCGGCAGGCTGACAGCCAGG	0.557654	20	9	7.37501	1.23347	14
GCTGGCGATGCCTCGGCTGCAGG	0.717594	26	12	5.95367	-0.00947014	4
GGACTGAGGGCCATGGACACAGG	0.426846	27	8	7.42923	1.79896	124
GCCGTGGCAAACTGGTACTTAGG	0.788701	40	33	7.80726	-0.790858	64
GCATTTTCTTCACGGAAACAAGG	0.5935	23	10	4.19497	-1.71416	4
GGGCAATGGATTGGTCATCCAGG	0.708018	34	18	10.4039	-0.439404	74
GAAGCGTGATGACAAAGAGGAGG	0.504574	14	7	5.13334	2.32068	48
GTCCCCTGAGCCCATTTCCTAGG	0.438051	16	14	5.43647	2.19633	356
GCTGACCCCGCTGGGCAGGCAGG	0.498333	13	7	8.36115	2.40817	118
GTGGAGCGCAGTGGTCTCCGAGG	0.618802	23	23	5.53309	1.42503	102
GATGTGGGAGGCTCAGTTCCAGG	0.377153	17	7	2.98119	2.07628	226
GCTGTTTCTGCAGCCGCTTTAGG	0.591658	39	22	0.848792	-1.22121	2
GCCTCTCCAGCCAGGGGCTGAGG	0.227362	10	5	4.92394	2.63398	312
GGTGGTGTGGGCCCAGGAGGAGG	0.028942	4	3	5.70637	4.71521	1807
GGGGGATTGTGGGGCTGCAGAGG	0.133396	8	5	6.48684	3.03687	1146
GGCGCCCTGGCCAGTCGTCTAGG	0.820435	47	37	8.91511	-0.0428386	57
GAAGGTGGCGTTGTCCCCTTAGG	0.681873	32	29	5.04925	1.09612	64
GCGTGACTTCCACATGAGCGAGG	0.73538	44	35	7.94693	-0.720049	3
GTTGGAGAAGCTGCAGGTGAAGG	0.330038	9	6	3.89171	2.27073	135
GCCCTGGCCAGTCGTCTGGGAGG	0.737727	20	13	8.95859	1.39539	43
GGGCGGTGCTACAACTGGGCAGG	0.738571	31	17	11.6538	1.0038	10
GGTCACCACGAGCAGGGCTGAGG	0.311216	17	9	5.65616	2.51271	168
GAGCAGGGCTGGGGAGAAGGAGG	0.0770072	3	2	5.99292	4.65978	1771
GGAAACTTGGCCACTCTATGAGG	0.802929	30	22	8.74536	-1.40874	19
GTCTCCCTGATCCATCCAGTAGG	0.736551	26	20	7.28555	1.36117	59
GGGATCAGGTGACCCATATTAGG	0.634713	48	27	5.54887	0.379047	122
GGTTTCACCGAGACCTCAGTAGG	0.734554	34	25	8.75491	0.251549	13
GATGCAGAGACCCTGCTCAAAGG	0.645201	21	11	4.96226	0.975898	85
GTTTGCGACTCTGACAGAGCAGG	0.704528	30	12	6.09045	0.0858658	5
GTCAGGGTTCTGGATATCTGAGG	0.426694	16	13	5.69425	1.44376	92
GAGAATCAAAATCGGTGAATAGG	0.632856	19	15	7.82517	-4.16986	5
GTCGAGAAAAGCTTTGAAACAGG	0.582308	23	8	6.71047	-2.69322	9
GGTGCACAGTGGGGTCAGCAAGG	0.3841	17	9	7.79547	2.22623	63
Circle-seq dataset
	CRISOT-Spec	CFD	MIT	CRISPRspec	MOFF-aggregate	Exp. Count
GAGTCCGAGCAGAAGAAGAAAGG	0.38143	12	6	7.70101	1.85938	94
GGAATCCCTTCTGCAGCACCAGG	0.599886	23	10	5.06511	-0.357137	146
GTTGCCCCACAGGGCAGTAAAGG	0.539602	26	17	1.27095	1.82168	126
GGGAAAGACCCAGCATCCGTAGG	0.76683	32	38	5.96149	-0.451336	85
GAACACAAAGCATAGACTGCAGG	0.7187	21	11	8.74811	0.555439	208
GGCCCAGACTGAGCACGTGAAGG	0.742889	24	25	8.88801	0.303721	92
GGGAAAGACCCAGCATCCGTAGG	0.76683	32	38	5.96149	-0.451336	36
GAACACAAAGCATAGACTGCAGG	0.7187	21	11	8.74811	0.555439	34
GGCCCAGACTGAGCACGTGAAGG	0.742889	24	25	8.88801	0.303721	79
GGCACTGCGGCTGGAGGTGGAGG	0.22281	6	4	5.31896	3.62928	708
GGAATCCCTTCTGCAGCACCAGG	0.599886	23	10	5.06511	-0.357137	51
GACCCCCTCCACCCCGCCTCAGG	0.345917	18	6	2.74805	2.67685	1573
GGTGAGTGAGTGTGTGCGTGAGG	0.162278	7	7	4.94016	2.63106	673
GAGTCCGAGCAGAAGAAGAAAGG	0.381431	12	6	7.70101	1.85938	85
GGGTGGGGGGAGTTTGCTCCAGG	0.286202	27	10	1.44752	2.09606	462
Guide-seq dataset
	CRISOT-Spec	CFD	MIT	CRISPRspec	MOFF-aggregate	Exp. Count
GGGTGGGGGGAGTTTGCTCCAGG	0.284513	27	10	1.44752	2.10061	21
GACCCCCTCCACCCCGCCTCAGG	0.344363	18	6	2.74805	2.68535	134
GGTGAGTGAGTGTGTGCGTGAGG	0.160583	6	7	4.94016	2.6434	45
GAGTCCGAGCAGAAGAAGAAAGG	0.381118	12	6	7.70101	1.86102	10
GGAATCCCTTCTGCAGCACCAGG	0.594485	23	10	5.06509	-0.336958	7
GTCATCTTAGTCATTACCTGAGG	0.730116	26	15	7.46824	-0.357039	0
GGGAAAGACCCAGCATCCGTAGG	0.766595	32	38	5.96149	-0.447915	8
GAACACAAAGCATAGACTGCAGG	0.718483	21	11	8.74811	0.556938	1
GGCCCAGACTGAGCACGTGAAGG	0.742752	24	25	8.88801	0.306841	4
GGCACTGCGGCTGGAGGTGGAGG	0.219603	6	4	5.31896	3.63891	111
GCTGCTGCTCTGGTTCCTCGAGG	0.624018	20	16	6.20745	1.1811	3
GACTCAGAACCGCTTAAATCAGG	0.684476	37	18	9.67615	-2.18972	0
GCTTCGTAATCTGCATCCTCAGG	0.772236	32	15	6.66643	-4.18568	0
GAGGGTTGCGTTCCTTGAGCAGG	0.767711	25	21	6.67413	-0.0559789	1
GAGTCCGAGCAGAAGAAGAAAGG	0.381118	12	6	7.70101	1.86102	4
GATGATGATGCCCCGGGCGTAGG	0.772197	38	42	8.14507	0.276185	7
GTTTGGCAACCAGTTCCAAAAGG	0.716748	26	14	5.54234	-1.76314	0
GCAGCCAGTACAGCTCACCAAGG	0.689901	27	15	6.17597	1.93933	8
GTCCCTTCGCCAGCTGTTAGAGG	0.726205	32	24	6.63454	-2.49366	0
GCTAGAGTCACAAGTCCCACAGG	0.769125	32	11	5.6725	-1.00334	3
GATGGTAGATGGAGACTCAGAGG	0.42992	12	8	7.26168	1.94082	14
GTTTCATCGTGCTCAAGAACAGG	0.80747	38	20	8.36636	-4.34124	0
GAAAAAGTACACGCCTACAGAGG	0.713259	28	20	3.01596	-0.127176	1
GCTTCCGTTGCTTAGCTCTGAGG	0.589921	16	15	6.25013	-1.82328	1
GACCACGTAGGGCGACTGCCAGG	0.797678	34	24	10.4887	0.714879	0
GTTCTTCTGATCAGGTTGAAAGG	0.659094	17	17	6.18106	-2.28761	0
GGCACAGCGGCATCATTCCGAGG	0.794525	41	37	9.50916	-0.372293	1
GGTGGCATCTGCTTATTTCAAGG	0.633657	18	13	6.36834	-2.18621	0
GCAAAGTTTAGAGCTTGTGTAGG	0.3969	15	15	7.0129	-0.874828	0
GCCCTGCTGCCCCAGTTCGAAGG	0.724132	20	25	5.60845	0.629543	2
GGGAAACACCTGTGCCCTCCAGG	0.65779	22	9	8.28095	-0.404486	2
GGCGACAATTCACTTTCTGCAGG	0.805803	36	14	9.71268	-2.55422	0
GCCGGAGGGGTTTGCACAGAAGG	0.589379	26	12	7.21977	1.68042	6
Site-seq dataset
	CRISOT-Spec	CFD	MIT	CRISPRspec	MOFF-aggregate	Exp. Count
GGGGCCACTAGGGACAGGATAGG	0.317639	21	13	8.53205	2.51878	625
GCTGATGTAGTCACTCTTGAAGG	0.818342	19	15	6.53671	-1.48906	43
ATAGGAGAAGATGATGTATAAGG	0.527334	11	9	5.52194	1.62606	309
TACCCACCGCCATACTACCTAGG	0.95272	39	29	7.14466	0.187432	82
CCAGGTGACTGAAGTCTGTGAGG	0.737709	14	11	7.69418	-0.520385	103
GGAATCCCTTCTGCAGCACCAGG	0.600151	21	9	5.06509	-0.233812	107
GCATACAGTGATTTGATGAAAGG	0.390662	16	7	7.83166	-0.879019	125
GCAAAACTCAACCCTACCCCAGG	0.769104	34	10	9.25571	1.07386	97
CTCGTCTGATAAGACAACAGAGG	0.801363	30	12	8.1661	0.2312	1
GGGTGGGGGGAGTTTGCTCCAGG	0.26962	24	8	1.16199	2.2744	298
GGTGGACAAGCGGCAGATAGAGG	0.642178	27	15	10.9324	0.863785	56
AGAGTCTCTCAGCTGGTACAAGG	0.4513	12	18	6.21718	1.88952	201
Surro-seq dataset
	CRISOT-Spec	CFD	MIT	CRISPRspec	MOFF-aggregate	Exp. Count
GGAGTCACATGGGAGTCACAAGG	0.820957	94	92	9.36308	-0.790953	9
GTCTGGGACGCAAGGCGCCGAGG	0.892536	96	96	12.2805	-2.4945	3
GGCCTTCATCAGCTTTTCCAAGG	0.836027	92	89	6.24365	-2.5368	9
GGCTGAGGAAGCTGAGGAGGAGG	0.38072	74	13	7.15782	1.89586	25
GTCGATGATCTCTTTAACCGAGG	0.895883	98	95	6.01562	-2.83867	4
GCCTCCGGGGACTGCCGTGCAGG	0.867699	94	88	10.0722	-0.685242	6
GACCCTGGAAAAGCTGATGAAGG	0.777139	91	58	9.47781	-0.456841	7
CGCCATGGCGGTCTCCCGCCAGG	0.845386	95	94	8.26646	-1.12588	1
CTGCTGCTGCTGCTGCTGGAAGG	0.370515	55	19	1.43308	0.883331	78
GAAGGACTTGAGGGACTCGAAGG	0.752942	87	85	8.34901	0.504371	20
GCTTCCTCAGCCGCCGCCGCAGG	0.555566	84	62	6.16709	-0.147305	11
CATACAGTCAGTATCAATTCAGG	0.86969	95	84	8.901	-3.64428	6
TGACATCAATTATTATACATAGG	0.891677	92	83	6.47289	-5.21323	7
GCTTCTACCCCAATGACTTGAGG	0.821352	94	86	7.89213	-3.67791	5
GTTCCAGTTTCAGCACATCAAGG	0.855594	94	87	9.31066	-2.88726	10
TCAGTTTACACCCGATCCACAGG	0.908639	99	98	11.6734	-4.53195	1
GTAAACTGAGCTTGCTCGCTAGG	0.838458	97	98	9.36072	-3.2811	3
TCACTATGCTGCCGCCCAGTAGG	0.890724	96	93	10.931	-2.31021	4
TCTGAACTTCTCCCCGACAAAGG	0.890653	98	95	7.24399	-4.25631	4
TCATCCTCCTGACAATCGATAGG	0.898649	98	94	8.18987	-4.09699	3
CAATGTGTCAACTCTTGACAAGG	0.894699	95	88	4.88402	-3.97478	5
ATAATTGCAGTAGCTCTAACAGG	0.887771	93	89	6.72019	-3.36194	4
GCTTGTGACACGGACTCAAGAGG	0.840086	96	87	8.15091	-2.09528	5
GGTCCTGCCGCTGCTTGTCAAGG	0.765376	92	84	4.87442	-1.68111	5
AGTCGGGAATAGTCAGCAGGAGG	0.874301	94	87	9.02371	-0.822669	7
TAATAATTGATGTCATAGATAGG	0.860995	91	80	3.00214	-3.94479	3
CAGAATTGATACTGACTGTAAGG	0.893852	93	84	8.29243	-5.03687	3
AGATGACTATCTTTAATGTCAGG	0.837567	93	83	3.45209	-3.52388	3
CTTGCCCCACAGGGCAGTAAAGG	0.70136	88	57	3.39221	0.179677	14
GTAACGGCAGACTTCTCCTCAGG	0.819169	92	70	8.2552	-0.591944	8
AGTCTGCCGTTACTGCCCTGAGG	0.856771	95	89	7.48271	-2.2026	9
AAGGTGAACGTGGATGAAGTAGG	0.839742	92	88	8.66282	-0.835422	10
CGTTACTGCCCTGTGGGGCAAGG	0.714952	92	46	6.88234	-0.91022	2
GATGGCTGAAAAGCGATACAAGG	0.886157	98	93	8.95981	-3.49809	5
AATTTGTATGCCATGCCGTGAGG	0.897928	97	92	8.69905	-8.34543	1
ATCGGTGGCCGTTTGCCCAGAGG	0.874873	96	81	8.76878	-2.57486	5
CACAGGCTCCAGGAAGGGTTAGG	0.772806	82	78	6.06582	-0.112303	17
ATCAGAGGCCAAACCCTTCCAGG	0.86256	92	81	9.10812	-2.20408	4
ACTCTTAGACATAACACACCAGG	0.902888	97	88	9.58535	-3.39643	3
TTTATCACAGGCTCCAGGAAAGG	0.835441	91	63	3.97201	-0.874809	10
AGCCAGTGCCAGAAGAGCCAAGG	0.827807	87	72	9.10487	-0.243091	15
TGGTAATGATGGCTTCAACAAGG	0.888564	98	95	10.5759	-4.41334	0
GTCTGCCGTTACTGCCCTGTAGG	0.889525	96	92	9.9135	-2.85014	2
TCTTGCGCGCCCACGAACGTAGG	0.909087	100	100	6.70534	-5.66467	0
CGGCTGGAGATTCGCGCGCTAGG	0.907527	100	99	12.1089	-6.58715	0
GTACAAGGACCGACAAGGGTAGG	0.872873	97	95	12.3942	-1.30748	2
TATGTGTTACCTACCCTTGTAGG	0.904166	98	86	8.24291	-4.24407	4
TGGTATCTTACAGGAACTCCAGG	0.908757	99	96	14.6373	-6.35838	0
TCCTACTCAGACTGTTACTCAGG	0.861172	97	57	4.9508	-1.24822	5
GCCTTCTTTATCCCCTATCGAGG	0.892014	98	98	7.96445	-2.98054	4
TAGAAGATCTGAGCTCTGAGAGG	0.803432	87	61	7.27032	-3.75161	7
AGATCTGAGCTCTGAGTGGAAGG	0.860487	89	76	6.61213	-0.665679	4
AAGCAGCCTGACCTAGCTCCAGG	0.862779	95	78	6.35441	-0.12488	8
GTGGCAGACAAATGTAGATGAGG	0.831717	94	84	9.96585	-1.41696	6
CAGAGAATATCAATGCCTCTAGG	0.839103	94	89	5.22566	-2.05493	8
TGGCCAAAGACCTCCGCCAGAGG	0.903386	99	94	11.7092	-3.4243	1
ATAATCCCGGAGAAGTTTCAAGG	0.794082	93	86	6.49178	-0.86455	2
ACCAGAGTAACAGTCTGAGTAGG	0.878345	94	84	10.891	-1.38148	7
ATTCTTTCAACTAGAATAAAAGG	0.888601	92	75	8.08336	-4.06326	8
GATGGCAAAGCAAACTCCTGAGG	0.768094	94	74	9.5916	-1.27436	7
GTAATCTGGATATAGTTGGCAGG	0.81067	93	86	7.55	-0.883071	5
GGTACACAATAGGTACGGAAAGG	0.843541	96	49	11.7485	-1.40424	2
GTGGTGTCCTTTGAATATGCAGG	0.88217	96	89	8.65947	-4.28155	2
AGATTGTCCAGGATATAATTAGG	0.875392	94	91	7.33761	-3.1193	7
TTAGCAACCAAATTATATCCAGG	0.881171	94	84	9.14398	-3.30504	4
GTTGAAATTAAACTACACACAGG	0.856725	95	77	8.63525	-2.74914	1
ATCTTTACCTGCATATTCAAAGG	0.888568	93	73	7.63079	-5.72794	4
CATTCCTGGGAGTCTGTCATAGG	0.859812	94	88	8.18859	-1.94158	7
TGTATGATGCTATAATACCAAGG	0.895884	95	85	9.14811	-3.35951	2
GTGGAAAGTACATAGGACCTAGG	0.819648	93	84	9.5723	-0.724767	7
TCTTATCATAACTCTTACCAAGG	0.878002	95	88	6.60588	-3.73044	8
GTTACATACAGGCTAGGGAGAGG	0.72862	93	81	9.82652	-0.207105	10
ATATACTTGTGGCTAGTTAGAGG	0.887417	94	83	8.08112	-2.66795	4
AAAAACTGGAGCTAACCGAGAGG	0.90128	93	95	11.202	-2.64712	3
TGTCCTACAAATCAATTAGTAGG	0.884178	95	83	9.45244	-2.84655	3
CAGGGAAAAAAGCACCCTCTAGG	0.812275	93	54	8.40154	-0.764666	7
AATTAATCTGCCGAAGATGAAGG	0.88327	91	89	8.14419	-3.91749	4
TGCAGTATGCTCCATCCATAAGG	0.896342	96	92	8.27384	-5.87944	4
AAGAGTTACTCATCTATATAAGG	0.897339	96	81	8.42433	-4.73127	3
AAACAAACCAGCTCTTCACGAGG	0.899331	94	95	9.15482	-2.9772	4
CATTGGCTTTGATTTCCCTAAGG	0.867733	89	78	5.56496	-4.77077	6
TAAGGGATATTTGTTCTTACAGG	0.868925	93	83	5.74428	-5.83305	4
CTATTCCAGTCAAATAGGTCAGG	0.875477	97	95	8.37402	-3.66922	2
TCAAATGCACTATTCTCAACAGG	0.884679	90	49	9.40756	-5.88127	8
TGAACATTTGGTCCTTTGCAAGG	0.785712	91	83	5.28897	-3.02635	9
GTGTAGATTGAACGTGTACAAGG	0.897982	99	95	14.4647	-5.87387	1
CGACTGGCCAGGGCGCCTGTAGG	0.886993	97	87	11.3561	-1.44771	9
AGAGTCTCTCAGCTGGTACAAGG	0.702916	82	84	6.66213	-0.0139132	32
TGTGCTAGACATGAGGTCTAAGG	0.815824	93	79	6.76388	-1.71308	5
GCAGTATCTGGAGTCATTGAAGG	0.680329	91	84	3.23015	-0.258292	11
GGAGAATGACGAGTGGACCCAGG	0.678003	88	84	9.11761	-0.232898	11
CGCGAGCACAGCTAAGGCCAAGG	0.871054	96	84	10.1016	-0.513625	4
GGCCAGGATGGTTCTTAGGTAGG	0.846012	95	95	9.2054	-1.37138	10
GAGGGTCCAGATGCCCAGCAAGG	0.746905	90	67	8.08391	0.45645	16
TCGTGGTTCAATCCTCCCCGAGG	0.883841	98	97	9.35327	-1.78558	6
AGAACGCCCCGGCCGCTTCGAGG	0.908664	99	99	11.9076	-4.95626	2
GCAACAGGGAGCCGAGTACGAGG	0.834886	96	95	8.70429	-0.889197	12
GCAGTTGTGTGACACGGAAGAGG	0.857176	98	93	12.2702	-1.64376	7
GACAGCGGCACCTACCTCTGAGG	0.827766	91	85	6.8995	-0.111114	17
GGGCCCTGACCACGCTCATGAGG	0.848506	97	89	7.43841	-2.01864	3
GTAATTAATAAGAAGAGCTGAGG	0.716152	91	80	8.68343	-1.35117	2
TGTCTCTAATTAATATGTGAAGG	0.863674	89	77	5.2961	-4.6681	4
TTAAATATTCTAGTGCTCACAGG	0.8466	92	84	7.43705	-8.46108	3
AATTACAGAGTCTGATAAATAGG	0.831824	87	55	5.47862	-3.63837	7
TGTAGCTACCGTGATAAACCAGG	0.889212	98	94	10.3999	-5.05889	3
TTISS dataet
	CRISOT-Spec	CFD	MIT	CRISPRspec	MOFF-aggregate	Exp. Count
GGAGAGGGACCGCGCCACCTAGG	0.823186	28	21	10.3942	1.0334	47
GAACTTACGCAGGAGATATTAGG	0.609754	28	24	6.89718	0.131261	2
GTTCCGGTAAGCATAGACAAAGG	0.746458	25	12	7.6693	0.656481	1
GAGACCCGCTCTTCAGCATGAGG	0.878315	26	17	7.30107	-0.450861	4
GAGAGGGCCCCAAGACCTCGAGG	0.825877	22	22	7.93198	1.21146	28
GCGCCTTATTCCAGTGACAAAGG	0.828661	31	13	5.54864	-2.823	0
GCAGATCCTCATCACCGCGCAGG	0.523709	25	35	6.7288	1.13818	71
GCATGTCGACTTCTCCTCGGAGG	0.869613	29	26	9.45311	0.230025	15
GCTGGTCTAGGACGTCCTCCAGG	0.710855	27	13	3.20821	1.14324	14
GGAAACTCACCGATCCATACAGG	0.944527	54	29	10.9488	-1.8668	0
GCCAGCAAAGCACATTATTTAGG	0.513095	20	8	5.83238	-2.9057	0
GGCCCGTCTCCGTGCTCCTCAGG	0.780049	23	13	8.34771	-1.0103	1
GCGCTACGACGAGATCGTCAAGG	0.942071	53	59	10.6411	-1.11983	0
GAGAATAAGATTCAGTTGCAAGG	0.402373	12	11	6.12321	-1.14938	2
GTTTCTTGGGATCCACCACCAGG	0.652543	24	10	6.10585	1.41298	13
GTAGGTGGGCTGCCGAAGATAGG	0.768508	35	25	9.99096	0.958781	0
GTAATTAGGTAAGGCTTAGTAGG	0.619979	20	18	6.80487	0.89153	1
GCTCTTTGACCGCGCGCGTGAGG	0.941036	69	63	6.11033	-3.4516	0
GAAACAGCTCGTTGTACCGCAGG	0.91145	41	43	10.5994	-1.27928	2
GCAACAACGTGATGAATATCAGG	0.799172	36	17	7.76135	-2.48124	0
GTCGCTGTGACTTTCTAATTAGG	0.77475	32	15	6.74871	-1.79214	0
GGTGTTATCTCTGAAGCGCAAGG	0.705514	22	27	8.68405	-1.4993	8
GGATCATGGAAGCCAGCTCCAGG	0.449245	27	8	5.10579	1.74199	16
GGTCTCGGCACTTGGCTCGCAGG	0.874279	28	27	8.95735	-0.426087	3
GGAGGCTTCACAGCGCCCTCAGG	0.737065	28	13	7.04554	-0.421225	29
GCTAGTACCTTGTATGAAGAAGG	0.800657	21	12	7.55378	-1.60057	3
GACGGGAAAGTCAGTGTGAAAGG	0.568979	15	8	9.15389	-0.580603	1
GTTCGACCATGCCCTTGCTTAGG	0.68608	32	23	5.27757	-0.706943	2
GGCAGAGCTCACCTGTAGATAGG	0.592925	22	21	8.31348	-0.116324	7
GCTGGTGGAGCTCTTCTCAAAGG	0.650865	21	14	6.74974	1.17123	34
GGAGCTGACCCAAGACGTTCAGG	0.940651	34	32	8.74129	-1.31294	2
GTTGACCATCAGATTGAGACAGG	0.770714	32	14	8.5198	-0.809615	0
GCTCACCTCGTGTCCGTTGCAGG	0.874521	47	5	7.23046	-2.88867	0
GGACGTTCATGTATTTGCTTAGG	0.474295	17	8	5.61189	-3.13533	1
GCTGTAAAAGACATCCCTGAAGG	0.737989	22	8	8.91991	1.62182	2
GGGTCTCCACCACTTCGTAAAGG	0.927974	45	38	7.89497	-1.22519	1
GGCGGCGCTCACAATTGCCAAGG	0.284961	27	5	9.83279	0.213867	228
GGTACTTACTGTTACTCGCAAGG	0.878769	31	30	6.85925	-1.75393	1
GACGCTGGTCAAACGCCTTGAGG	0.928299	43	28	10.0809	-2.78292	1
GGCATGCTGCGGCATGAGATAGG	0.20652	3	3	8.30223	2.04852	10
GGCTCCACGCAGACGCTGACAGG	0.905332	41	23	8.15097	-3.42741	0
GTCGAGGAGAATGAGGAAAAAGG	0.13883	5	2	5.74099	2.70456	233
GCAGATTCTCTCTGCTCACTAGG	0.763183	18	14	7.12697	-1.64176	0
GATGGTACAGGCTCACTCGCAGG	0.877828	36	32	10.5484	0.396815	5
GCACCCAAATGTTGAGGTACAGG	0.794598	24	16	5.81568	-0.106463	1
GTCATCGAACTGCTCTTAGCAGG	0.908942	34	25	8.69582	-1.11993	0
GCCTGACCATCGAGAAGTCCAGG	0.8705	30	16	9.4264	-0.582676	0
GGACGATGACATGCTCAAGCAGG	0.870751	32	17	9.43142	-0.815034	2
GAGTCACTTACATACAGCCGAGG	0.760346	36	29	8.40271	0.570136	2
GAGATGGAAGAGTCTGATCAAGG	0.554888	20	12	6.02254	1.25344	3
GTCTGACTTACCCCACAGGAAGG	0.771329	20	11	7.58763	1.7297	12
GATGGCATCGTCACGGTCTCAGG	0.88361	39	25	7.42524	-3.22554	0
GTCCATCACATTTCAAATGGAGG	0.7982	16	8	7.43157	-2.21427	2
GGATACTGTACCTTCCGGAGAGG	0.825717	32	33	11.3874	0.759767	7
GTAGGCACTCACCCGGGCCTAGG	0.550026	24	20	5.88897	1.74812	19
GGGCACTCACCTCGGCACTCAGG	0.792382	26	12	10.4005	-0.968309	5
GCTGACCCGCTCCAGCTGCCAGG	0.5802	15	9	9.05017	0.887875	3
GTTGCGGAAACTCTCATTGCAGG	0.530893	37	19	3.52533	0.257505	14
GATGTGCGAGCGAGCTGTGTAGG	0.754447	33	21	5.27876	0.305314	8

## Sheet: Figure 4d
Figure 4d
	Top Features	Dataset	AUC Rate
	1	circleseq_k562	0.881125
	1	circleseq_hek293	0.8791
	1	circleseq_u2os	0.815868
	1	Mean	0.858698
	2	circleseq_k562	0.940931
	2	circleseq_hek293	0.931937
	2	circleseq_u2os	0.886634
	2	Mean	0.919834
	3	circleseq_k562	0.958845
	3	circleseq_hek293	0.94624
	3	circleseq_u2os	0.93404
	3	Mean	0.946375
	4	circleseq_k562	0.96337
	4	circleseq_hek293	0.95727
	4	circleseq_u2os	0.941192
	4	Mean	0.953944
	5	circleseq_k562	0.972847
	5	circleseq_hek293	0.964503
	5	circleseq_u2os	0.947756
	5	Mean	0.961702
	6	circleseq_k562	0.973314
	6	circleseq_hek293	0.968831
	6	circleseq_u2os	0.954426
	6	Mean	0.965524
	7	circleseq_k562	0.977854
	7	circleseq_hek293	0.974795
	7	circleseq_u2os	0.965272
	7	Mean	0.97264
	8	circleseq_k562	0.981486
	8	circleseq_hek293	0.974296
	8	circleseq_u2os	0.967686
	8	Mean	0.974489
	9	circleseq_k562	0.986979
	9	circleseq_hek293	0.98231
	9	circleseq_u2os	0.974143
	9	Mean	0.981144
	10	circleseq_k562	0.985838
	10	circleseq_hek293	0.985479
	10	circleseq_u2os	0.974354
	10	Mean	0.98189
	11	circleseq_k562	0.98962
	11	circleseq_hek293	0.985056
	11	circleseq_u2os	0.975855
	11	Mean	0.98351
	12	circleseq_k562	0.992278
	12	circleseq_hek293	0.987205
	12	circleseq_u2os	0.977247
	12	Mean	0.985577
	13	circleseq_k562	0.99097
	13	circleseq_hek293	0.98906
	13	circleseq_u2os	0.980189
	13	Mean	0.98674
	14	circleseq_k562	0.992404
	14	circleseq_hek293	0.991311
	14	circleseq_u2os	0.985339
	14	Mean	0.989685
	15	circleseq_k562	0.992938
	15	circleseq_hek293	0.990858
	15	circleseq_u2os	0.98681
	15	Mean	0.990202
	16	circleseq_k562	0.99402
	16	circleseq_hek293	0.993714
	16	circleseq_u2os	0.987488
	16	Mean	0.99174
	17	circleseq_k562	0.994376
	17	circleseq_hek293	0.995615
	17	circleseq_u2os	0.987819
	17	Mean	0.992603
	18	circleseq_k562	0.99641
	18	circleseq_hek293	0.995743
	18	circleseq_u2os	0.987687
	18	Mean	0.99328
	19	circleseq_k562	0.997505
	19	circleseq_hek293	0.997919
	19	circleseq_u2os	0.988354
	19	Mean	0.994593
	20	circleseq_k562	0.997938
	20	circleseq_hek293	0.997952
	20	circleseq_u2os	0.98641
	20	Mean	0.9941
	21	circleseq_k562	0.997693
	21	circleseq_hek293	0.997764
	21	circleseq_u2os	0.983647
	21	Mean	0.993035
	22	circleseq_k562	0.997511
	22	circleseq_hek293	0.997603
	22	circleseq_u2os	0.984462
	22	Mean	0.993192
	23	circleseq_k562	0.997496
	23	circleseq_hek293	0.998592
	23	circleseq_u2os	0.987065
	23	Mean	0.994384
	24	circleseq_k562	0.998429
	24	circleseq_hek293	1.00018
	24	circleseq_u2os	0.987098
	24	Mean	0.995237
	25	circleseq_k562	0.99682
	25	circleseq_hek293	1.00077
	25	circleseq_u2os	0.985567
	25	Mean	0.994387
	26	circleseq_k562	0.99573
	26	circleseq_hek293	1.00154
	26	circleseq_u2os	0.986792
	26	Mean	0.994688
	27	circleseq_k562	0.995771
	27	circleseq_hek293	1.002
	27	circleseq_u2os	0.986307
	27	Mean	0.994691
	28	circleseq_k562	0.996232
	28	circleseq_hek293	1.00179
	28	circleseq_u2os	0.986668
	28	Mean	0.994898
	29	circleseq_k562	0.997329
	29	circleseq_hek293	1.00072
	29	circleseq_u2os	0.986832
	29	Mean	0.994961
	30	circleseq_k562	0.996423
	30	circleseq_hek293	1.00125
	30	circleseq_u2os	0.987497
	30	Mean	0.995057

[truncated: 12 more sheets: Figure 5d, Figure 6b, Figure 6c, Figure S1, Figure S5, Figure S7a, Figure S9a, Figure S11a, Figure S13, Figure S14, Figure S16a, Figure S27a]
